# Supplementary material for: Exon prediction based on multiscale products of a genomic-inspired multiscale bilateral filtering
Source: PLoS One. 2019 Mar 21;14(3):e0205050. doi: 10.1371/journal.pone.0205050 (PMC6428306; doi:10.1371/journal.pone.0205050)
Supplement: S1 File — Detailed information on these sequences. (ZIP) (ZIP) [file pone.0205050.s001.zip]

Archive with 32 entries (29 files):
- S1 File/
- S1 File/ENm001/
- S1 File/ENm001/AC106873.3.txt
- S1 File/ENm001/ASZ1.txt
- S1 File/ENm001/CAPZA2.txt
- S1 File/ENm001/CAV1.txt
- S1 File/ENm001/CAV2.txt
- S1 File/ENm001/CFTR.txt
- S1 File/ENm001/CTTNBP2.txt
- S1 File/ENm001/MET.txt
- S1 File/ENm001/ST7.txt
- S1 File/ENm001/TES.txt
- S1 File/ENm001/WNT2.txt
- S1 File/ENm004/
- S1 File/ENm004/BPIL2.txt
- S1 File/ENm004/C22orf24.txt
- S1 File/ENm004/C22orf42.txt
- S1 File/ENm004/DEPDC5.txt
- S1 File/ENm004/DRG1.txt
- S1 File/ENm004/EIF4ENIF1.txt
- S1 File/ENm004/FBXO7.txt
- S1 File/ENm004/PISD.txt
- S1 File/ENm004/PRR14L.txt
- S1 File/ENm004/RFPL2.txt
- S1 File/ENm004/RFPL3.txt
- S1 File/ENm004/RFPL3S.txt
- S1 File/ENm004/RTCB.txt
- S1 File/ENm004/SLC5A1.txt
- S1 File/ENm004/SLC5A4.txt
- S1 File/ENm004/SYN3.txt
- S1 File/ENm004/TIMP3.txt
- S1 File/ENm004/YWHAH.txt
