# Supplementary material for: Exon prediction based on multiscale products of a genomic-inspired multiscale bilateral filtering
Source: PLoS One. 2019 Mar 21;14(3):e0205050. doi: 10.1371/journal.pone.0205050 (PMC6428306; doi:10.1371/journal.pone.0205050)
Supplement: S1 File — Detailed information on these sequences. (ZIP) (ZIP) [file pone.0205050.s001.zip › S1 File/ENm001/AC106873.3.txt]

Homo sapiens BAC clone RP11-374M7 from 7, complete sequence
GenBank: AC106873.3
FASTA Graphics
Go to:
LOCUS       AC106873               99596 bp    DNA     linear   PRI 26-JUL-2016
DEFINITION  Homo sapiens BAC clone RP11-374M7 from 7, complete sequence.
ACCESSION   AC106873
VERSION     AC106873.3
KEYWORDS    HTG.
SOURCE      Homo sapiens (human)
  ORGANISM  Homo sapiens
            Eukaryota; Metazoa; Chordata; Craniata; Vertebrata; Euteleostomi;
            Mammalia; Eutheria; Euarchontoglires; Primates; Haplorrhini;
            Catarrhini; Hominidae; Homo.
REFERENCE   1  (bases 1 to 99596)
  AUTHORS   Hillier,L.W., Fulton,R.S., Fulton,L.A., Graves,T.A., Pepin,K.H.,
            Wagner-McPherson,C., Layman,D., Maas,J., Jaeger,S., Walker,R.,
            Wylie,K., Sekhon,M., Becker,M.C., O'Laughlin,M.D., Schaller,M.E.,
            Fewell,G.A., Delehaunty,K.D., Miner,T.L., Nash,W.E., Cordes,M.,
            Du,H., Sun,H., Edwards,J., Bradshaw-Cordum,H., Ali,J., Andrews,S.,
            Isak,A., Vanbrunt,A., Nguyen,C., Du,F., Lamar,B., Courtney,L.,
            Kalicki,J., Ozersky,P., Bielicki,L., Scott,K., Holmes,A.,
            Harkins,R., Harris,A., Strong,C.M., Hou,S., Tomlinson,C.,
            Dauphin-Kohlberg,S., Kozlowicz-Reilly,A., Leonard,S., Rohlfing,T.,
            Rock,S.M., Tin-Wollam,A.M., Abbott,A., Minx,P., Maupin,R.,
            Strowmatt,C., Latreille,P., Miller,N., Johnson,D., Murray,J.,
            Woessner,J.P., Wendl,M.C., Yang,S.P., Schultz,B.R., Wallis,J.W.,
            Spieth,J., Bieri,T.A., Nelson,J.O., Berkowicz,N., Wohldmann,P.E.,
            Cook,L.L., Hickenbotham,M.T., Eldred,J., Williams,D., Bedell,J.A.,
            Mardis,E.R., Clifton,S.W., Chissoe,S.L., Marra,M.A., Raymond,C.,
            Haugen,E., Gillett,W., Zhou,Y., James,R., Phelps,K., Iadanoto,S.,
            Bubb,K., Simms,E., Levy,R., Clendenning,J., Kaul,R., Kent,W.J.,
            Furey,T.S., Baertsch,R.A., Brent,M.R., Keibler,E., Flicek,P.,
            Bork,P., Suyama,M., Bailey,J.A., Portnoy,M.E., Torrents,D.,
            Chinwalla,A.T., Gish,W.R., Eddy,S.R., McPherson,J.D., Olson,M.V.,
            Eichler,E.E., Green,E.D., Waterston,R.H. and Wilson,R.K.
  TITLE     The DNA sequence of human chromosome 7
  JOURNAL   Nature 424 (6945), 157-164 (2003)
   PUBMED   12853948
REFERENCE   2  (bases 1 to 99596)
  AUTHORS   Cotton,M. and Grewal,N.
  TITLE     The sequence of Homo sapiens BAC clone RP11-374M7
  JOURNAL   Unpublished
REFERENCE   3  (bases 1 to 99596)
  AUTHORS   Waterston,R.H.
  TITLE     Direct Submission
  JOURNAL   Submitted (12-JAN-2002) Genome Sequencing Center, Washington
            University School of Medicine, 4444 Forest Park Parkway, St. Louis,
            MO 63108, USA
REFERENCE   4  (bases 1 to 99596)
  AUTHORS   Waterston,R.H.
  TITLE     Direct Submission
  JOURNAL   Submitted (17-FEB-2002) Genome Sequencing Center, Washington
            University School of Medicine, 4444 Forest Park Parkway, St. Louis,
            MO 63108, USA
REFERENCE   5  (bases 1 to 99596)
  AUTHORS   Waterston,R.
  TITLE     Direct Submission
  JOURNAL   Submitted (27-FEB-2002) Department of Genetics, Washington
            University, 4444 Forest Park Avenue, St. Louis, Missouri 63108, USA
REFERENCE   6  (bases 1 to 99596)
  AUTHORS   Wilson,R.
  TITLE     Direct Submission
  JOURNAL   Submitted (31-JAN-2004) Department of Genetics, Washington
            University, 4444 Forest Park Avenue, St. Louis, Missouri 63108, USA
COMMENT     On Feb 17, 2002 this sequence version replaced gi:18158390.
            -------------- Genome Center
                Center: Washington University Genome Sequencing Center
                Center code: WUGSC
                Web site: http://genome.wustl.edu
                Contact: sapiens@watson.wustl.edu
            -------------- Summary Statistics
                Center project name: H_NH0374M07
            --------------.
            
            NOTICE:  This sequence may not represent the entire insert of this
            clone.  It may be shorter because we only sequence overlapping
            clone sections once, or longer because we provide a small overlap
            between neighboring data submissions.
            
            This sequence was finished as follows unless otherwise noted:
            all regions were double stranded, sequenced with an alternate
            chemistry, or covered by high quality data (i.e., phred quality >=
            30); an attempt was made to resolve all sequencing problems, such
            as compressions and repeats; all regions were covered by sequence
            from more than one subclone; and the assembly was confirmed by
            restriction digest.
            
            MAPPING INFORMATION:
            The sequence of this clone was established as part of a mapping and
            sequencing collaboration between the NHGRI Chromosome 7 Mapping
            Project (Eric D. Green, Director), John D. McPherson in the
            Department of Genetics (Washington University), and the Washington
            University Genome Sequencing Center. For additional information
            about the map position of this sequence, see
            http://www.nhgri.nih.gov/DIR/GTB/CHR7 , send
            mailto:egreen@nhgri.nih.gov , or see http://genome.wustl.edu
            
            SOURCE INFORMATION:
            The RPCI-11 human BAC library was made from the blood of one male
            donor, as described by Osoegawa,K., Woon,P.Y., Zhao,B., Frengen,E.,
            Tateno,M., Catanese,J.J. and de Jong,P.J. (1998) An improved
            approach for construction of bacterial artificial chromosome
            libraries. Genomics 51:1-8. The clone may be obtained either from
            Research Genetics, Inc. (http://www.resgen.com) or Pieter de Jong
            and coworkers at http://www.chori.org
            VECTOR:  pBACe3.6.
FEATURES             Location/Qualifiers
     source          1..99596
                     /organism="Homo sapiens"
                     /mol_type="genomic DNA"
                     /db_xref="taxon:9606"
                     /chromosome="7"
                     /map="7"
                     /clone="RP11-374M7"
                     /clone_lib="RPCI-11"
     repeat_region   5..138
                     /rpt_family="Alu"
     repeat_region   399..604
                     /rpt_family="L1"
     repeat_region   605..919
                     /rpt_family="Alu"
     repeat_region   920..1039
                     /rpt_family="L1"
     repeat_region   1045..1325
                     /rpt_family="Alu"
     repeat_region   1330..1444
                     /rpt_family="(GAAA)n"
     repeat_region   1552..1572
                     /rpt_family="AT_rich"
     repeat_region   1699..2061
                     /rpt_family="MER2_type"
     repeat_region   2062..2284
                     /rpt_family="Alu"
     repeat_region   2285..2351
                     /rpt_family="MER2_type"
     repeat_region   2949..3225
                     /rpt_family="Alu"
     repeat_region   3237..3413
                     /rpt_family="Alu"
     repeat_region   3438..3548
                     /rpt_family="L1"
     repeat_region   3549..3859
                     /rpt_family="Alu"
     repeat_region   3860..3891
                     /rpt_family="L1"
     repeat_region   3936..4009
                     /rpt_family="CR1"
     repeat_region   5320..5362
                     /rpt_family="CR1"
     repeat_region   5365..5446
                     /rpt_family="AcHobo"
     repeat_region   5491..5521
                     /rpt_family="MIR"
     repeat_region   5526..5571
                     /rpt_family="CR1"
     rRNA            complement(5771..5860)
                     /product="rRNA-5S_rRNA-related"
     repeat_region   5771..5860
                     /rpt_family="5S"
     repeat_region   6245..6555
                     /rpt_family="Alu"
     repeat_region   6785..6812
                     /rpt_family="AT_rich"
     repeat_region   7501..7800
                     /rpt_family="Alu"
     repeat_region   7864..7884
                     /rpt_family="AT_rich"
     repeat_region   8393..8707
                     /rpt_family="Alu"
     repeat_region   9733..10028
                     /rpt_family="Alu"
     repeat_region   10324..10521
                     /rpt_family="MIR"
     repeat_region   11074..11279
                     /rpt_family="L2"
     repeat_region   11338..11642
                     /rpt_family="Alu"
     repeat_region   11690..12111
                     /rpt_family="CT-rich"
     repeat_region   12118..12392
                     /rpt_family="Alu"
     repeat_region   12924..13569
                     /rpt_family="ERV1"
     repeat_region   14427..14642
                     /rpt_family="MIR"
     misc_feature    14589..15717
                     /note="CpG_island (%GC=70.4, o/e=0.91, #CpGs=143)"
     gene            14788..15137
                     /gene="ST7"
     mRNA            14788..15137
                     /gene="ST7"
     repeat_region   14814..14913
                     /gene="ST7"
                     /rpt_family="GC_rich"
     CDS             14987..>15137
                     /gene="ST7"
                     /note="Homo sapiens suppression of tumorigenicity 7 (ST7),
                     transcript variant a, mRNA.; H_NH0374M07.1;
                     This gene was based on gi(11761623 11761625);
                     Continues as H_RG114A06.2.1"
                     /codon_start=1
                     /product="unknown"
                     /protein_id="AAS07529.1"
                     /translation="MAEAATGFLEQLKSCIVWSWTYLWTVWFFIVLFLVYILRVPLKI
                     NDNLST"
     repeat_region   15151..15186
                     /rpt_family="GC_rich"
     repeat_region   15202..15268
                     /rpt_family="GC_rich"
     repeat_region   15294..15333
                     /rpt_family="GC_rich"
     repeat_region   15384..15412
                     /rpt_family="GC_rich"
     repeat_region   15458..15647
                     /rpt_family="L1"
     repeat_region   16696..17026
                     /rpt_family="MaLR"
     repeat_region   18466..18487
                     /rpt_family="AT_rich"
     repeat_region   18813..18942
                     /rpt_family="Alu"
     repeat_region   19448..19738
                     /rpt_family="Alu"
     repeat_region   20081..20779
                     /rpt_family="MER2_type"
     repeat_region   21268..21355
                     /rpt_family="MIR"
     repeat_region   21476..21619
                     /rpt_family="L2"
     repeat_region   21625..21926
                     /rpt_family="Alu"
     repeat_region   22127..23001
                     /rpt_family="L1"
     repeat_region   23002..23040
                     /rpt_family="(TG)n"
     repeat_region   23041..23212
                     /rpt_family="L1"
     repeat_region   23213..24232
                     /rpt_family="L1"
     repeat_region   24233..24313
                     /rpt_family="L1"
     repeat_region   25067..25348
                     /rpt_family="Alu"
     repeat_region   25486..25517
                     /rpt_family="AT_rich"
     repeat_region   26504..26806
                     /rpt_family="Alu"
     repeat_region   26811..27028
                     /rpt_family="L1"
     repeat_region   27684..27996
                     /rpt_family="Alu"
     repeat_region   29050..29213
                     /rpt_family="MIR"
     repeat_region   29674..29805
                     /rpt_family="(TCCC)n"
     repeat_region   29820..29951
                     /rpt_family="Alu"
     repeat_region   29989..30091
                     /rpt_family="L2"
     repeat_region   30555..30626
                     /rpt_family="L1"
     repeat_region   30627..30708
                     /rpt_family="L1"
     repeat_region   30709..31068
                     /rpt_family="L1"
     repeat_region   31082..31239
                     /rpt_family="ERV1"
     repeat_region   31240..31574
                     /rpt_family="Alu"
     repeat_region   31575..31784
                     /rpt_family="ERV1"
     repeat_region   31785..32151
                     /rpt_family="MaLR"
     repeat_region   32152..32251
                     /rpt_family="ERV1"
     repeat_region   32253..32340
                     /rpt_family="L1"
     repeat_region   32644..32669
                     /rpt_family="AT_rich"
     repeat_region   34416..34687
                     /rpt_family="L1"
     repeat_region   34720..35001
                     /rpt_family="Alu"
     repeat_region   35123..35318
                     /rpt_family="L1"
     repeat_region   35438..35458
                     /rpt_family="AT_rich"
     repeat_region   35593..35722
                     /rpt_family="MER1_type"
     repeat_region   35723..36036
                     /rpt_family="Alu"
     repeat_region   36037..36262
                     /rpt_family="MER1_type"
     repeat_region   36263..36424
                     /rpt_family="MER1_type"
     repeat_region   36425..36472
                     /rpt_family="MER1_type"
     repeat_region   36473..36833
                     /rpt_family="MaLR"
     repeat_region   36834..36860
                     /rpt_family="MER1_type"
     repeat_region   36861..37153
                     /rpt_family="Alu"
     repeat_region   37154..37286
                     /rpt_family="MER1_type"
     repeat_region   37287..37386
                     /rpt_family="L1"
     repeat_region   37425..37737
                     /rpt_family="Alu"
     repeat_region   37866..38200
                     /rpt_family="MaLR"
     repeat_region   38213..38366
                     /rpt_family="L1"
     repeat_region   38985..39298
                     /rpt_family="Alu"
     repeat_region   40015..40051
                     /rpt_family="(TCTA)n"
     repeat_region   40052..40332
                     /rpt_family="Alu"
     repeat_region   40342..40668
                     /rpt_family="ERVL"
     repeat_region   41111..41167
                     /rpt_family="L2"
     repeat_region   41394..41702
                     /rpt_family="Alu"
     repeat_region   42091..42555
                     /rpt_family="L1"
     repeat_region   42556..42855
                     /rpt_family="Alu"
     repeat_region   42856..43087
                     /rpt_family="L1"
     repeat_region   43125..43428
                     /rpt_family="MER2_type"
     repeat_region   43451..43608
                     /rpt_family="MER2_type"
     repeat_region   43622..43644
                     /rpt_family="(CTG)n"
     repeat_region   43647..43929
                     /rpt_family="Alu"
     repeat_region   43930..44349
                     /rpt_family="L1"
     repeat_region   44350..44643
                     /rpt_family="Alu"
     repeat_region   44644..44820
                     /rpt_family="L1"
     repeat_region   45560..45590
                     /rpt_family="(TG)n"
     repeat_region   45676..45802
                     /rpt_family="MaLR"
     repeat_region   46023..46198
                     /rpt_family="MIR"
     repeat_region   47269..47577
                     /rpt_family="Alu"
     repeat_region   48062..48370
                     /rpt_family="L2"
     repeat_region   49174..49472
                     /rpt_family="Alu"
     repeat_region   49944..49968
                     /rpt_family="AT_rich"
     repeat_region   50446..50757
                     /rpt_family="MER1_type"
     repeat_region   51025..51294
                     /rpt_family="Alu"
     repeat_region   51386..51681
                     /rpt_family="Alu"
     repeat_region   52080..52262
                     /rpt_family="L2"
     repeat_region   52320..52486
                     /rpt_family="L1"
     repeat_region   52501..52620
                     /rpt_family="L1"
     repeat_region   52752..53106
                     /rpt_family="MaLR"
     repeat_region   54660..55014
                     /rpt_family="MaLR"
     repeat_region   55023..55116
                     /rpt_family="L2"
     repeat_region   55431..55756
                     /rpt_family="L1"
     repeat_region   56321..56497
                     /rpt_family="ERVL"
     repeat_region   57178..57396
                     /rpt_family="MER1_type"
     repeat_region   57529..57822
                     /rpt_family="Alu"
     repeat_region   58349..58413
                     /rpt_family="MER103"
     repeat_region   60008..60055
                     /rpt_family="MER103"
     repeat_region   60066..60404
                     /rpt_family="L2"
     repeat_region   61246..61556
                     /rpt_family="Alu"
     repeat_region   61722..61881
                     /rpt_family="MER1_type"
     repeat_region   63390..63698
                     /rpt_family="Alu"
     repeat_region   63717..63837
                     /rpt_family="Alu"
     repeat_region   64086..64128
                     /rpt_family="(TG)n"
     repeat_region   64260..64569
                     /rpt_family="Alu"
     repeat_region   64605..64744
                     /rpt_family="Alu"
     repeat_region   64745..65030
                     /rpt_family="Alu"
     repeat_region   65031..65176
                     /rpt_family="Alu"
     repeat_region   65873..66122
                     /rpt_family="Alu"
     repeat_region   66136..66156
                     /rpt_family="(TAAAAA)n"
     repeat_region   68088..69177
                     /rpt_family="MER2_type"
     repeat_region   69178..69317
                     /rpt_family="L1"
     repeat_region   69635..69710
                     /rpt_family="MIR"
     repeat_region   70265..70575
                     /rpt_family="MER1_type"
     repeat_region   70694..70722
                     /rpt_family="(T)n"
     repeat_region   72581..72615
                     /rpt_family="(TG)n"
     repeat_region   72877..73040
                     /rpt_family="MIR"
     repeat_region   73777..73998
                     /rpt_family="MIR"
     repeat_region   74037..74117
                     /rpt_family="MIR"
     repeat_region   74089..74180
                     /rpt_family="MIR"
     repeat_region   74164..74305
                     /rpt_family="MIR"
     repeat_region   74964..74985
                     /rpt_family="AT_rich"
     repeat_region   74992..75291
                     /rpt_family="Alu"
     repeat_region   76503..76537
                     /rpt_family="AT_rich"
     repeat_region   78442..78463
                     /rpt_family="AT_rich"
     repeat_region   78489..78806
                     /rpt_family="L2"
     repeat_region   80034..80269
                     /rpt_family="MIR"
     repeat_region   80373..80472
                     /rpt_family="L1"
     repeat_region   81107..81146
                     /rpt_family="MIR"
     repeat_region   81988..82029
                     /rpt_family="T-rich"
     repeat_region   83817..83897
                     /rpt_family="L1"
     repeat_region   84253..84507
                     /rpt_family="L1"
     repeat_region   85214..85241
                     /rpt_family="AT_rich"
     repeat_region   85242..85268
                     /rpt_family="(TG)n"
     repeat_region   85269..85559
                     /rpt_family="Alu"
     repeat_region   85560..85634
                     /rpt_family="AT_rich"
     repeat_region   88063..88118
                     /rpt_family="MIR"
     repeat_region   88608..88889
                     /rpt_family="Alu"
     repeat_region   88894..89007
                     /rpt_family="(TAAAG)n"
     repeat_region   89047..89167
                     /rpt_family="Alu"
     repeat_region   89295..89357
                     /rpt_family="L2"
     repeat_region   90066..90337
                     /rpt_family="MaLR"
     repeat_region   90337..90502
                     /rpt_family="MER2_type"
     repeat_region   90506..91645
                     /rpt_family="L1"
     repeat_region   91936..92803
                     /rpt_family="L1"
     repeat_region   92807..93129
                     /rpt_family="(TATATG)n"
     repeat_region   93087..93328
                     /rpt_family="(TA)n"
     repeat_region   93329..93627
                     /rpt_family="Alu"
     repeat_region   93631..93656
                     /rpt_family="AT_rich"
     repeat_region   93766..93789
                     /rpt_family="AT_rich"
     repeat_region   94011..94046
                     /rpt_family="AT_rich"
     repeat_region   94379..94598
                     /rpt_family="MIR"
     repeat_region   94867..95169
                     /rpt_family="Alu"
     repeat_region   95237..95366
                     /rpt_family="MIR"
     repeat_region   95385..95684
                     /rpt_family="Alu"
     repeat_region   96566..96587
                     /rpt_family="(T)n"
     repeat_region   98147..98191
                     /rpt_family="(ATATG)n"
ORIGIN      
        1 tttgtttgtt ttttaccttt tagagatgag gacttgctct gttgcccagg ctggtcttga
       61 actcctagcc taaggcgatc cttctatctc agcctcccaa actgttgggg ttacaggcgt
      121 gagccactat gcccagccaa gtcttttttc tattatgatt tatgatgaac acacaataga
      181 aactttttcc ttttatcaat tccacagtca gatttcccca gttgtttcca aaatgtccaa
      241 tatgtagctt tgaataaatg aatacaaatg tcctgtagtg aaaccacggg acacaactca
      301 taatgcatgt tgcacagtca tttttcaact gtgctgtaat atgaagttgt ggttaagaat
      361 ttatacaatc gggatgagtg aacctttcta agaattgctt ttgaagagaa tctgggtagc
      421 atatatcaag gaacttcaac atgttcttaa ccttgagtcc acttctgcat atctatcaca
      481 ataaaatcac tctaaattta aaaagaaaaa gttataaatg caacaatgtt catcatggaa
      541 ttgctgaaaa tagcaaaata ttagtaatga caattatgga atggcttaaa aatactatga
      601 cataggccgg gcgtggtggc ttatgcctgt aatcccagca ctttgggagg ccgaggcggg
      661 cggatcacaa ggtcaggaga tcaagaccat cctggctaac acagtgaaac cccgtctcta
      721 ctaaaaatac aaaaacaaaa ttagccaggc gtggtggcag gtgcctgtat tcccagctac
      781 ttgggaggct gaggagggag aatggcgtga acctgggagg cggagcttgc agtgagccga
      841 gattgtgcca ctgcactcca gcctgggcta cagagtgaga ttctgtctca aaaaaaaaat
      901 aaaaatataa aatataaaat aaaataaaaa atagaaatac tatgacataa ggaataccat
      961 gcaatcatca aatatgatgt ttaagaggac tatatactac catggaaaat aatcttctaa
     1021 tgataatagg taagagcagc ctgtggctgg gcacagtggc tcacacctat aatcccagca
     1081 ctttgggaaa ctgaggtggg tggatcacct gaggtctgga gtttgagacc agcgtggcca
     1141 acatggtgaa accccgtctc tactaaaaat ataaataatt aaccaagcgt ggtggtgtgt
     1201 gcctgtagtc ccagctactc gggaggctga agcgggagaa cagcatgtac ccaggtggca
     1261 gaggttgcag tgagccgaga tcatgccact gtactccagt ctgggcgaca cagcccgaat
     1321 ctgtcaagaa aaaaaagaaa gaaagaaaga aagaaggaaa gaaggaagga aggaaggaaa
     1381 gaaagaaagg aaaagaaaga aagaaagaaa gaaagaaaga aagaaagaaa gagaaaaaga
     1441 aagagcagcc tgcaaaatct aacttacaga atgagtaaaa caatgttaaa actatgctgg
     1501 aaaaatacta aaacatttgc taacagtaga tacttagggt cactgttctt cattattttt
     1561 atataatttt ttctattttc caaatgttat tgtgattatt ttgactccag atatgaacag
     1621 gccaaagcca atttattcac gtgtaatcac cggcttttta aaatttttga ttggtatcaa
     1681 tagctataaa tacaacttac ccttgaacac cccaggctta aactgtgcag atccacttat
     1741 acgtggattt tcttctgcct ctgccacccc tgagacagga agaccaaccc ctcttttcct
     1801 cctcctcagc ctgctcagtg tgaagacaag aggatgaaga cttatgatga tccactttca
     1861 cttaatgaat ggtaaatata ttttctcttc cttattattt tcttaataac agttttcttt
     1921 tctctaactt atgagactat agtatataat acatatacaa aatgtatgtt aatcaactgt
     1981 gtatgttatt ggcaaagctt tcagtcaaga gtaggctgtt agtagttatg tttttgggca
     2041 gtaggtacaa aggttataca taccaacctg tgcaagatgg tgatatcctg tctctaccaa
     2101 aaaaaaaaat ttttttttaa ttagctgggc atggtggtac gtgacggtgg tcccagctac
     2161 tcaggacgct gaggtgggag gattgcgtga gctcagaagt tcaaggatac agtgagctcg
     2221 gatcatgcca ttgcactcca gcctgggtga cagagagatt ctgtgtctat taaaaaaaaa
     2281 aaaagtcata catggatttt tgactgtgtg gaggttggcg ctcctaaccc cgcattgttc
     2341 aaaggtcaac tacagttacg tggagctgag agagctatag gctttttccc ctctccttcc
     2401 tctgcagctt gaacatcctt gctaccaagt aacatgttaa aatgaaagga agcctcagac
     2461 caaattctga catgtgctca ggcacttatt agaaagatcc taaaagtgtt tatataactt
     2521 gttctgcaag ctggatgaag tccctacttt cagaaatatt aggtgctttg ccacccttgc
     2581 atgaaagaag ctgtgtgaat gaatcaggac tcagttatcc atacagttgg caggaggaaa
     2641 ttggaaaact tccaattatc aactagtctc aagaatgttt aggaatcatg ctttttgtac
     2701 tatcatcctt cccacctcct tttttttctt tttggtacac tggacagggt aactttaaag
     2761 tattttagcc aatctcacat cttgacttcc actaatatta taaatgaaaa ctcattttta
     2821 atactcttgt tctgcctagc agaggaaaag gtaaaccctc tctggtagaa gatatcatca
     2881 tctgcacact ctaccatttt ttaaataaac aatgttcagc attcattcaa aaattcttag
     2941 aaatatcagg ctgggcgcag tggctcacat ctgtaatccc agcactttgg gaggctgagg
     3001 caggtggatt acctgaggtc aggagttcga gagcagcctg accaacatgg caaaacccca
     3061 tctttactaa aaatacaaaa attaactggg catggtggtg ggtgcctgta atcccagcta
     3121 ctcaggaggc tgaagcagaa gaatctggga ggcagagttt gcagtgagcc aagatggtgc
     3181 cactgcactc cagcctgggt gacagagcga gactgtctca aaaaataagt tctcagaaat
     3241 acaaaaaatt tgctaggcat tggtggcgaa tgcctgtaat cccagctact cgggaggctg
     3301 aggcaggaga atggtttgaa tctgggaggc ggaggttgcg gtgagccgag atcatgccat
     3361 tgcactccag cctgggcaac aagagcgaaa ctccatctca aaaaaaaaaa aaatcaaaat
     3421 aagccaagag agggggaaaa aaaccaaata aacaatagca atagatccac aggtgatcca
     3481 gatgttgaag ttaacagaca acgtggttta aagtaactat gattaatacg ttcaaaaata
     3541 aataaacagg caaggtgcgg tggctcacgc ctgtaatccc agcactttgg gaggcccacg
     3601 caggtggatc atgaggtcag gggattgaga ccatcctggc caacatcgtg aaaccccatc
     3661 tctactaaaa atacaaaaat tagctgggtg tggtggcgct cgcctgtaat ctcagctact
     3721 ccggacgctg aggcaggaga attacttgaa cctgggaggc agagattgca ataagccgag
     3781 actgtgccac tgcactccag cctggcaaca gagtgagact ctgtctcaaa aaataaataa
     3841 ataaaaataa ataaataaaa agggatagca gataaaaaga tggagaattt cttacccttt
     3901 atagaactga aatctaaaaa agaatgaagt tgaaattcca aagccaaagt acattaccat
     3961 tataacagta ttacattttt agaaagttct tgctgagtgt gagctgagac aacatatgtg
     4021 ttcttttgtg gagtcacaat cttactactc cctagctagg agctaaggag gctcctaaac
     4081 gcctacagcc actgtggaag ttcagacact agcagtcaca tactgatgaa ctgaagccat
     4141 tgcaaggaag ctgtgagggt tacatgacat cctcagagtg catagatgag ccagcaaaat
     4201 gaggtctcct tccaaacttg ggatttagct accataggca gcaatgctgt tatgtaattt
     4261 aagggaactt ggcaataaat gaaataacag ttaatctata atttctccaa atcactgatc
     4321 cttaaagtcg ggttcaggca aaccagagta tgtagacaat ctcctaggtt ttagggagga
     4381 aatgctaaaa cttatgttta cgtttaactc atgtttgaaa tgcctatata tttattttac
     4441 accatgtact tactatgttg gtattgtaga atatattaac ttacaaataa atagatatgc
     4501 atcttttgga agtaagttta aatttttttt aaattgctgg ccaaagtttg gagaccattt
     4561 ttttctaaac ctacatattt atttactaaa ttccatgttg catctactaa atcatgaata
     4621 aaatcttacc acagttggtt aatatctgaa tttggagttg catttgtttc ctcagttttc
     4681 ttcatctata aatccttggc actcagctgt tttgtgaact aggctaaaat ggcgatctca
     4741 tttgcagaaa ataaaatagt tttctcaaag tgaagttatt tcccatacat ttttattaaa
     4801 cctttgctta ttgttattat ttgttttcta gtgtgttggt aacaataaaa cagatgaata
     4861 agtagagaat tagtaataaa agaaacatca agatatagtt ttttttatag cttgcctgct
     4921 tttttttata cagatacatg ctcttatttg tgattttttt attgcagatg tataatatac
     4981 tcatatattt attcttacct tttttgatgg aattaaattt atcaggtaaa ggtttggtaa
     5041 ggtcgctctg actcccaaga tatggtgatg cctggaaaaa cttgtgaaga ttattttatt
     5101 ttatggcttt gttatctggt atctgttaat agcacttgga agaataacaa attatttatg
     5161 cacaaacaaa ctgatagttg taaaagcaga ttttgagagt agataaggga aggaagtaaa
     5221 ggcctgcggc agctaaagaa gtgagaaagt ccagtaaaag gtacagaaaa taaacttcct
     5281 cctacctccc agttttgctg gaggcagacc ctgcaactga gagtcttaag agttggaaga
     5341 aaactcagaa gtcatctagc cccactgtga ctgaagggat tctgaaaaca tgggacttac
     5401 agtattaaaa ctgggaaagt cccagcaaac caggatgagt tggtcatgcc tcctaccttc
     5461 cgcaagaata ccttttgaca tgatcacata tgctattatt gttcccaatt tacagatgag
     5521 gttgggtggt cagccaaacc tctgttagaa tattctcagt gatgggaaac tagatagtgg
     5581 ttctactgga tgcttctgcc tcagaatgaa ctattttccc ctctcattta cgcattggtc
     5641 ctttttttaa tgaaaatcac ataggacttt tatttggtaa gtctagaaaa tcaacttgct
     5701 gagaggtcca aaaaaaaaaa aaatcaaaca acaaccatac cccttcttcc ctccaactca
     5761 agtacattca tttcccatcc aagtattaat caggcctgac cctgtcgagc ttccaagatc
     5821 agataaggtc gggtgtgttc agggtggtat ggccatagac ttcatattca tttcagttta
     5881 gcccagcaca cagtacctgt gctaggccca ggaggggatc tgaaaaagag catggacaaa
     5941 tgaacaaatc tagaaagact atttgataaa tgtgtctaaa catggtagcc caaaatagtg
     6001 cctctttggg aataaaagtg taatatgcaa tgcatacaag aaatagaggt gtggataact
     6061 aaatccagac tgtagcaagc tgtttgctat agtctaagtt gctgtagttt gtccaatcac
     6121 tcatacttga caagttaatt caaattggct tgattatgtg gacatcttca gctcaaagag
     6181 taaatgacaa atttattcag agacaaaatt actgtaaaaa tagtattaca aagataattt
     6241 tgaaggccgg acatggtggc tttcacctgt aatcccagca ctttgggagg ctgaggtggg
     6301 tggatccctt gagcccagga gttcaagaca agcctgggca acatagcgaa accctctctc
     6361 tactaaaaat acaaaaaatt agccaggcat gatggcatgt gcctgtggtc ccagctacat
     6421 gggaggttga ggtgagagaa tcactggcac ctgggaagtc aaggctgcaa tgagccatga
     6481 tcgcggcact gtactccagc ctcagcaaca ggagtgagat tctgtctcaa taaaaaataa
     6541 aaaaaataaa aaaaataaaa agataatatt gagggggagg aaggaaaaac tcaaggaaag
     6601 ccacagttac cattacaatt ataatccata ttcactaact atcattacta acaaggatat
     6661 aaaaccagtt atggttaaat gtacttaagg tgttaattta gcaggtgtgc aatgacattg
     6721 caatgtagaa taaaacagaa acctggagtg atttttgcaa tgcaaagtaa agaagagagg
     6781 ctacaattaa tattaaaaat acaattaatt taggttgctg tgggcaatca ctttacttaa
     6841 tattagcctg aaatgtactt taagataaaa ataatctggc tcttctttct ttcctttttt
     6901 tggattaggt ttccgcagag gccaaatata ccagatgact gtgaaatttt cactttaatt
     6961 tgcatgcgta agtatagtct tggatattag aaatgagaaa aaatgaaatg taactgatca
     7021 agtgtaaggg aatacatcct gattaagaga atagaatcaa ttttcggaaa tctaggagta
     7081 aatgctctgt gtcaatagaa acaaatttaa gcttacatca tggccagcag attttaaaaa
     7141 tttctactga taattctata acataagttt aacctgcttt ctgacttttt taatgcaaaa
     7201 ggttgtttaa ttgacttgtc taaatctgtc aggtattttg gaggttcata tgcatgaact
     7261 tgacattaaa agccaaaacc agacaacagc atgctatgca catgggaagt aaatagatag
     7321 catatgattt ttgtatttgg cttcgaatca tttaaagtga tggttatcac tagtgccagg
     7381 tatttttgat atcatgtaat ttttcgaagt gatatctaga tgtggctctg gttcctgaaa
     7441 tcttagccag ttatggacca aaaaatgcag ttttaaaata aagtaataaa attagcatag
     7501 tttttttttt ttttttggac agagtttcac tttgtccccc aggctgaagt gagtgcagta
     7561 gcgcaatctc ggctcactgc aagctctgcc tcccgggttc acgccattct cctgcctcag
     7621 cctcccgagt agctgggatt acaggcgtcc accaccacgc ctggctaatt ttttgtattt
     7681 ttagtagaga cggggtttca ccatgttagc caggttggtc tcgatctcct gacctcgtga
     7741 tccgcccacc tcggcctctc aaagtgttgg gattacaggc gtgagccacc acgcccggcc
     7801 aatattttac atatgcagaa tattttagac aaaggatttt tattttgatt aaaagtgcta
     7861 tacaaataaa aaataaaaat aaaacctctt gggtttgagt gtcaagaaat taaaaaatgt
     7921 ataccattac atttccacac tatttaaagt gcaactgaca aactgcccca tcttagagta
     7981 ttttcccaag agtaaagagg gtgagtacca gagtaaagaa taaatagagt aattaaagaa
     8041 agtgggtaat attgttacct ttcatgatta gttagcctaa gaagcaagag agctggccga
     8101 actttagagg gttccttaaa ataaatttct ggtctttttg ttgaacacat ctgatctatc
     8161 tgttgtctct aagatttttt ttttaatctc atccatcttc ctctggtctt gtctcctgat
     8221 attttagcag tgtaagggag aggctatgtt cacttctcta cttctttcca aagaaatttt
     8281 cttttttctt tttctttgaa aataagaaaa catctttcat tggctggggc agggttttag
     8341 ggtggagaaa gcattaggtt gctttcagat tttttataca aggctccgat tgttttattt
     8401 tttatattat tattattatt attattttgg agacagagtc tcactctgtt gcccaggctg
     8461 gagtgcagtg gcatgatctt ggctcactgc aacctccgcc tcccagattc aagtgattct
     8521 cctgcctcag cctccggagt ttctgggctt acaggcatgt gccatcacgc ctgtctaatt
     8581 tttgtgtttt tagtagagac agggtttcac catgttggcc aggctggtct cctattcctg
     8641 acctcaggtg atccatccgc ctcagcctcc caaagtgctg ggattacagg agtgagccac
     8701 cacgccccac ctgattattt tattttgtat tcttgctttt agaattattc cgtatatcaa
     8761 cacagctggt cttattacaa taattttgat attttaaaca aatcagtgat gctaaggaac
     8821 gtcactgagt gttgacatgt ctgtgaaagc ctttatatgg aaactaagat atctttgtta
     8881 ggaatgggga aacaaaggta aatgtgataa taatgtatca taatgtctca acttagtcat
     8941 tgtgaatctc tcactgtcag attaagatgt acatgcagtg tatgttaatt acggaaatgc
     9001 attctgcctt atacatgcag aattatatct tagagaactt ctccccaagc tttttgctaa
     9061 ccaaatcatc ttttcaacta tatacaggtc tttgaaagtc catctcttca atattttatg
     9121 acagagtgtg ttgacttgaa gaagttagaa atggcaaatt cccttccaaa cctgtttttc
     9181 tgctcttact atatctctaa actaaacatg ttggatttgc acttattcgg gtctaggtaa
     9241 gtcactaaat aaggataatc agttatgtag gatgttattc atgagtatag aatattgacc
     9301 aattcaaaaa cccaaccagt gaacatggat gagatttttt aaataaaaac caacaagtca
     9361 gaacagttat ttcttgtgtt taaatttcag atgaactctg aaaattgttt acaaaagtag
     9421 attcttaaat ttataacaaa gtataaaact aaagactatg acagccaata taagcatata
     9481 tcccttccaa atatcacaaa caagaaacaa aacagaaata cttttaaaga acttttaaag
     9541 ttcttcgctg atatactggt ttcttattca gctcagatat tttatcagac taagatatat
     9601 actttaacca aatatataaa ccgatataag aggaatttag gagcatattg cttttgacat
     9661 agttattata agttaatggt catttcacta ctattatcca ttccaaaggt gcttacacct
     9721 ttagaaacaa actttttttt tttttttgag acacagtctt gctctgtcac ccaggctgga
     9781 gtgcagtggt gcgatctcgg ctcgctgcaa cctccgcctc tcaggttcaa gcaattctcc
     9841 tgcttcagcc tcctgagtag ctgggactac aggcgcgtgc caccacacca ggctaacttt
     9901 ttgtatttct agtagagatg gggtttcacc gtgttagcca ggatagtctc aatctcttga
     9961 cttcatgatc cgcctgcccc ggcctcccaa agtgctggga ttacaggtgt gagccaccgt
    10021 gcccggccag aaacaaactt tcaaggaagc tcaccacgtg ctggtggcca aatcttaact
    10081 tttgcccctg agttaaatct tagtattctt tgtgtctgtg tttgtaaaat gtaagatttg
    10141 gaatttcttt tcatgtaatt gatttttcat tcctttatac aacactcaat attcatgaac
    10201 atgtaccatg tgccaaatgc agcacaattt gtactagatt aaaattcaga ggactaaaat
    10261 taaccacaac aataacaaat tacttaacct taaaggcctc catttaataa cagagaggaa
    10321 agatatggac aaggtgttct gctcagcatt tttggtatgc atatcactca atcttcacaa
    10381 caaccatatg taaaaggcat aagtgtaacc cattgtacag atgaagtaac ttaataactt
    10441 gccaaagagc acccagttag ggaaaggcag gatcagaaat acagcccagc actgtttact
    10501 ctaaacctgg ttgttaatga ccttcctggt gctgcatctc acagggaaga gaccgtgagc
    10561 tcagggggtg gagggagctg gtgttaccaa ggaggtggta tttcaagtgg ttctctaaat
    10621 aacccgttat caggcagttg acgcaggaaa gaatgttggt cagggaagtg gagcacagag
    10681 aagtgtatta caggcaggtt gtgtggagca ggtccaaaag tgtgaaagag aatagcatgt
    10741 ttgccaaaat gctggtgcta ttaaggtagg cagaagtgcc cttgcagaag gcctgaatac
    10801 catctagatt ccatccttta gttagacact gggataaaag taggagtgca gtaggggtgg
    10861 ggccttaaat aattttatgc aaggaacgag ttatcggatt tgtgctttaa aaggtaactg
    10921 gtagagaagt gtggaaagtg gatggaagga ggcagtggtg gtgcttgccg tggtgcaaat
    10981 agaggcaggg agcccactgc cttgttctct atgaatgatg atcaggctat caccaaaggc
    11041 tgagagaagt ggcggcctga gtcttgatgt acagtggaat atagagagga aaggaggtac
    11101 atgatgctca gatttctgaa ttagggaact ggaaggatgg tgcccattcc ttgatggaac
    11161 tctaaaagga acagatgagg gtgaagaggt aatgcattcc attctgcatg tgatgagctt
    11221 ggtgattgtg tgccattcca ctgggtgatt atcaagaggt agttaggcat atctggggtg
    11281 tcattatttc attaacggtc ccactcaaga gcccccccct tatccgtgct ctgcctgttt
    11341 ttttttgtgt gtgtgtgtga ggcagaatct cactgctaca cccaggctgg agtgcaatgg
    11401 tgcaatatcg gctcactgca acctccacct cctaggttca agcagttctc ctaccccagc
    11461 ctcccgagta gctgggacta caggtgcgtg ccaccatgcc cggctgattt ttgtattttt
    11521 agtagagaca gggtttcacc atattggcca ggctggtctc aaactcctga cctcaagtga
    11581 tctgcctgcc tcagcctccc aaggagtgct gggattacag gcgtgagtca ctgcgccagg
    11641 cctgccctgc ctgtcttatc agtcaccaag gcctgtcact tctgcctccc ctcccttcct
    11701 tcctcccttc cttctctcct tccttcactc cttccttccc tttatttttc tctctctgcc
    11761 tctttcttcc cttcttcccc ttctccccgc ctccctccct ccttcccttc cccctctccc
    11821 tctttctttc tttcttcctt ccttttctct ttcttctttc tttctctccc tttctttctt
    11881 tctttcccct tcctttctct ccccttcccc tttttctctt cctccttctt tcctttcttt
    11941 ttcttctttc tctctctcct tccttctttc ttctttcttc ctttcttttc tttctctatc
    12001 tttcctttct ctcgctcccc ttcccttccc cttttccttc cttccttcct tccttccttc
    12061 cttccttcct tccttcctcc ctcctccctc ctccctccct cccttccttc ctctctcttt
    12121 ctctctttct ttcgacaagg tctcaccctg gagtgactgg cacaataaca gctcactaaa
    12181 gcctcaaact ctcaggctcc agtgatcctc caacctcagc ctcctgagta gctggtagta
    12241 caggcacaca ccaccacacc cagctaattt ttaaaatctt tttgtacaga caaggtctcc
    12301 ttgtgttgcc tgtgctgttc tcaaactcct agactcaagt gattctccca cctcggcctc
    12361 ccaaagtttt gggattacag gcgtgagcca tctacttcct taatatttct taaatctcca
    12421 cttaaataaa tctctgagtt ggtcatttgg attggtgtgt gcaatgcccc ataactatga
    12481 acaccttagc gtttctagta ggcccttcaa aatgactcag gcctgtatct ttagctttgt
    12541 ctgtatccac accactctgc agaggctgca ctccagctat actgaagcag ccacagtttg
    12601 caagagatta tgcttactca cttctgtttt gaagtgtttt gaagcacaaa ggcatgtgta
    12661 cagtccccac cacatgccag gatgcacacc aggagaggca atgatatagg gctgacttcc
    12721 caggagcgcc tagtagaaaa ttagaagatt gtgacttagc ggagtcatat tcatgtccat
    12781 tcattgaagt tcattgacag caaaaagcca ggcctccgga tgttcattta aattaagtag
    12841 tcaatatcct aattcagtga ctcgcagaga atctggtggg ttatttaatc atcacataaa
    12901 ataggtggtt catgtactca tgttgaggca ggagactagg ttctggaggc agggaaacta
    12961 aggacttcct tgaactacat tgaaaggaaa accctaactt tccacgccta agtaacaaaa
    13021 ggaccagagg ctacctttga ccttttctgc ctagtagatg ggaaattggc tgtctgtaac
    13081 caatcagact gactgcgggt ccaatcttca tttgcaactt tgtaacttca ctccagcctc
    13141 tgaatggttg ttgtccacaa ctaatcagac tgtgggcgag tcttcgtttg catagaagca
    13201 taacttcatt aagtacatcc cagcctctga ttggttgttt tttgcaacca atcagatgtt
    13261 tgcacaggag tgttaccttt gtatcttcat ttcagcctct ggttggctgc tttctgcaac
    13321 cagtcagact gattgcgggc taccacttca tttacgtgag atgagcatga gttgccaaag
    13381 ggaaacttct tgggggtatt tggacccaag aagattctgt attcggcctt tgagccgctg
    13441 ctccgcccgc tcccacaatg tagagtgtac tttcgttttc aataaatccc tgctttcgtt
    13501 cttttgtcgc ttctctgggt gttttgtcca attctttgtt caaaacgcca agaacctgga
    13561 caacctgcag tcacgatcct ttactggtga caatattgtt ttattttact gagattccat
    13621 gtatcagtgt tagacacaaa aatcatttgg tcatgtgctg ccataaataa ctataaagaa
    13681 agtctatgtg tgccaatttc acttattctg gcctggatct cactgtagta gatcaaatgt
    13741 gaggaagaaa cagtagccga gagaggctgg aattagtaaa aatttaagag tagttccatc
    13801 cattatgtat gccgtaatag gccctatatg tgaaaagtta aaggagctta tttaattatg
    13861 aaggaaacta ttatacaagt aagcaaaaca atttataata aaatattctt tatgctcaga
    13921 attttaaaaa tagatgtaga ctggaaaacc tgcaatttcc tcattaccat ctaatacata
    13981 gaaagtcaaa tcacttacgg acagaaacag acttgaaaat ttcagctgag aaaacatttt
    14041 agaataaaag aaacatttta ttcagcacag tcaaaacaaa acaaaaacaa caaaacaatg
    14101 tttaaaatgg actttctgtt agaggtggcc gtttcacagt caaaattatc ccagagaatt
    14161 gtttatatta aaaacaggct gagaatagtt tgacctctga tcaccaaaaa acctggagga
    14221 taaacattca tctgtcaaga tttctctgga aaatccctgc gctgcttcaa agagacagaa
    14281 caaaggtaaa tagcatctgc cacccaaatc ttgctgaata gagtgattta tcttcaggcc
    14341 tactagccgg cgacaggagc gcacctcctc ccttctccta gctgtcccgg gtttattcat
    14401 tccctgagcc tgaatcctga taagggagca gagtagggtt taagacctcg gaccccagaa
    14461 tacaccactg caattgaatt ttggttccac cttaaggtaa actacgcagc tgctgtgagc
    14521 ctcagtttcc ctacctatag aaagaggatc gtagtgggga attgttgcag gggttaaatg
    14581 agattgtacg gatcgtggag cagcgcctgg cgtgtggtaa acgctcaact tatgcgggtt
    14641 gtaactgcct gaggcgtttc cttcggcgcg ccacttggcc ttctctttct aaatattagc
    14701 ataataaata taaatggacc cagaacgcga gggggcaggg gccacgtgat cgctccacga
    14761 aagccacttg tagggacctt tagagagtta gcaataaggc tggagaagga aaagccggcg
    14821 cgcccgcggc ccgcgcgatt tcccgccgag cccgcgtccc cggcggcggg cgggctccgg
    14881 gggcgcccgg gccgcggcgg cggcggcggc gcgagctgcg cctccgggcc ggtgaatcat
    14941 cccggcagac accaagagcc gcggcagcag agaggagcgc tgaaacatgg ctgaagcggc
    15001 cacgggcttt ctggagcagc tcaagtcctg catagtttgg tcttggacgt atctgtggac
    15061 cgtgtggttc ttcatcgtgc tattcctggt ctacatcctg cgggtgcctt tgaaaatcaa
    15121 cgacaacttg agcacaggta aggcctggga gccgggcccg cggcgcccac ccctcccccg
    15181 ccccggaaag ttagtgcaac tcgcgcgggg ccgcggccag gcgcgcgctc ggggacgcgc
    15241 cggggcccgc gcaccggagg cccgcggcta cccgccagca acgcggcggc ttaggcggcg
    15301 gggccgggca gctgggcgcg cgggggcggc cggtggcctt cacggccccg cggaggaaga
    15361 gctgcgccgc gcacagcccg caaggcgggc cgggccgggc cggcagccgc cctgctgcgt
    15421 cgctggtggt cgggagacgg agaagaacgg gtgtcgcggg cgaaggagtt cccaggacac
    15481 cccctcgggt gtctgcgccg gaactccgag ggttccccgg agttagaccg agtccttcct
    15541 cacgccctcc cggctgtggg tgccaagcgg ccgaagtgtg gtcggggagg cgccctcccg
    15601 cccggccgcg gaggcccgag ggcggctgcc ggagggtgct cggcggcgaa gccccctgac
    15661 ccggccgggc tgtccgggcg gcgccctccg tggcccggag ttgcgtcttg ccgggcgtgg
    15721 ggctgtctct ctggttgggt agtggggaga ggggttcccg aaggcactct tgggagtgta
    15781 tggatgacgt gtcaggtcac caaatggatt gtcgaaggga ccggagggaa gaggggagag
    15841 ctggaatttc tgagggtttc ggttgcagtt ttcagtgatc tttgctcgtc tcccttccct
    15901 gtaaagctac atatgctcag caagtgccgc gtgcctccca tccttggtcg gtggtaaatg
    15961 caggaggtaa ttaacaggat cttcacaaac ttggagccag cccactgagt cgttaaaaaa
    16021 acacccgcaa agaaaacaca cgagccttaa cactccagag agttccgaaa cacaaagtaa
    16081 atttcgagct aagggttaca gtcctttaaa tctggaaatt tcaaggtaga gtgtttttgt
    16141 ttttgtttta aattttaatt tcacagtact gggaaattct tacagtcctg aagatatata
    16201 catatgtaca catatatatc ttcccttgtt aatctccata ctctgggagt gcaagtctgg
    16261 aaatgcattt tcctcaggtg tttagctgca ttaaaacgct ttttaaaacg cttgagataa
    16321 tgtactcatt ttgttaggaa acttgtacct ttcagatact aacttaagta ttttgattac
    16381 taacttgaac tcatgttcat atttacattt gttttgtagt atccctcggg atcgtgtccc
    16441 tgggaggcgg ataggattca gcactctaga attgtctcac catttgaata ggtgctgctc
    16501 agcccttttg agtctgtcat cggaaagacc atggctttct cgcttttcat ctttttggat
    16561 ggctgcttgt cgcaatattg tcttcttcgc tttagacaag tatgtctcca ggataccttc
    16621 tggtctcaaa gttctatacc tttaagaagt tgtttgaata tatgttttaa tggaattacg
    16681 tatttgttgg taacagtgtt agtctgtttt gtgctgctgt aacagaatac cacagattgg
    16741 gtaattttta aagaacacat tttatttctt gtagttcagg agtcagggaa gtcttgagat
    16801 caagggactg gcatgtgggg aggtccttct tgctgtcatc ccttggtgga aggtggaagg
    16861 gtaagagaac atgagaaaac aagagggggc ccactttcac ttttataaca aacctactcc
    16921 ctcaataaca aaattaattc attcttgaag gcagagcctt catgacctaa ttaccactca
    16981 caggtcccac ctttcaacac ttttgcactt gggattttca aacacactag tttttaaaat
    17041 attaatgttt ctccttatta cacacttaaa attttatttc atgatataca tttgtatatc
    17101 acattttcat caggttaaat aattacccat gtatatatgt gtaagtgtca catccagtgc
    17161 tctgtgcaga tcaggcaaga agcaaaatat ctactgggaa aatgtgtact tcttaaggaa
    17221 gggcattgtt aggtcttcta gcaatttaaa tctagcattt ctcagagatg cctttgttaa
    17281 tttgtgtagg ggcagttcta agagatagcg aaaatatgaa gatgaacgtg ccatccgggc
    17341 tgtaccttgc tagacacatg atagaagacc tgatgatgct ggacttttca gtttggtttc
    17401 atgctcattt cagtcataaa gaaagataaa aggggaagca cacagagagc actcacctct
    17461 ctgctgtttt tatgagaggg tagcaggatc tggggtggga ggaggacttt ggcattaatt
    17521 ttgagacatg aaattatagc cacaaaccac cctagaacag tttaggtttt tcaaaaaaca
    17581 gttgcagaca ttagaggcct attttcttcc cttttaagta acagtgagaa gttatagtag
    17641 gaaaactgcc aaaaggttgt tgtcaactta attccctcct ttccttgcca attcccctcc
    17701 cctttgggaa aaagtttctg tactgaagtt attggcaagg aaggcccagg gagaaagaag
    17761 tcattagcca gcacccctga gaggggaggc aggagctagc ctggtctaac ttgtccttgc
    17821 agggaggtct aaaagagttc taacgggact aactttgctg ttcttcagcc ctgtggtgct
    17881 tactcttcct gtgatgaagg caagtgtgtt cctggagagg ttactgaatc tggagctgct
    17941 tttagggagt tgcagatggc gcaggcctcc cttcctcctc aaggaagcca aagacaccat
    18001 cacaatcagg cagccaggag ccagggcttc cataggccca gctctgtacc tgtaggggga
    18061 tggaatctgc taaaagtgtt ctggagtcat tcttggatat ctgcttggta tcttctcaat
    18121 atcttgacca tctgtgacaa ttttaatcct catttgatca tattttatgg taaatgagct
    18181 taactcgatt tttttttaat ttagatgcct cctaatgtac tataacaggt gctatgataa
    18241 gaaagatgaa tgagtttgta aaacccaggg taaataagga gtttactaca agaatacaac
    18301 ttcccatatg caagatgggg ctgggcaagg ctgtgagagc ttctcttgaa ttgagcctaa
    18361 gaggatgagg agaattccat gattgaggac tcagaggtgg acctcccaaa caaagggaca
    18421 aagttgtgaa agtgcaggtc agattcagag aagagctaat cgtggaattt aatttaaaat
    18481 aataaaagaa aaggactttg atgaacaacc ataccgtttt tagctcttac atcgtgtagt
    18541 tttccaagta aaaatgcttt gaatgctgtt tttgaggtat actacttccc tactcccacc
    18601 agcttggctc gtgtgacctt cgttgcattg agccagtgcc atttagggta gggatatagt
    18661 tcaaagaatt ccacagtatt ctcttagacc atacagagaa accttaacat tggcaatcac
    18721 atcttgtaat gaaaatgaat tttaaaaaag aaaggggaga aaacgaacat aataggaata
    18781 gtacatagtg gctagctttg ataatagttt ttttttttgt ttgtttttta agagagtctt
    18841 agtatgttac ctaggttggg cttgaactcc tgggcttaag ggatcctccc acctcagcct
    18901 ccctagtagc gagtactaca ggtgtgtgcc accatgccca gctgctggta actgattttt
    18961 gaggctctgc tcttgatttg gatacaatag tgttaaaata gttttatgat ttactgaaaa
    19021 tagaatgaaa ttttaacaag gtttttaaaa gaccccaaat aatattactt gtcagttttc
    19081 aagtgaatta atatcataaa gcaatacttt tccaaagggc agaaaattaa ttgtagattg
    19141 gcacagtcat gcaggatatt attaaaatag gtgagtctta aaaaatagta ccataactta
    19201 tacagtggtg ttgatggcac tttctcatct accctatgtt ataaagtttt ttgctgctga
    19261 atttaaacac cttttcctaa aacgggcaac tttgctgttt ttgcaaaaag cagcataagt
    19321 gattttccaa ttctttttct atttgctgaa aagcaagttt tcaaagatct ttgaaatccg
    19381 ttttcattcc ttttggaaaa caaatgtaat agcctgatct aggcttaaag ttatttattt
    19441 acttatgttt gagacaaggt ttcactctgt cacccaggct ggagtgcagt ggtgcagtca
    19501 cagctcactg cagcctcaac ctgcaggctc aagcaatcct cctgtctcag cctgccacct
    19561 cagtcttagt agctgagact acaggtgcac accacagtgc gtggctaatt tttttttttt
    19621 tttttttttt ttgtagagac agggtcccct gtgttcttga actcctgggc tcaagcagtc
    19681 ctactgcctc cacctcccaa agtgctggga ttccaggtgt gagccaccgt gcctggtcaa
    19741 gttatttaga agactttttt ttgtgttaat taagctcatg aatacagatg taaaactctt
    19801 atattgttga cgtgatatag aacttaggct gcagctcagt tttggcattt tttcatgttg
    19861 agaatttttg ctctaaattt acttaacatt tagattttaa tttacttaaa atttacataa
    19921 aattggattt cccttctaga gggtctggtt gcagtttaca taggtctttt gcccctgttg
    19981 tgcctgttgt ctaaaatgtt cttccctatc tgtaaatccc acccatctat caaggaccag
    20041 ctggcatgct gccttctgat cctttcagct gcagaaaaga caggcttacc ttggagatat
    20101 tgcaagtttg gttcccggcc actgcaataa agtgagtccc atgaaatttt tggtttccca
    20161 gtgcatataa aagttatagt cacactatat tgtattatat taagagtgca gtagcattat
    20221 atctaaaaga ccaatgtata taccttaatt taaaaatcct ttattgctaa aaaaaaaaat
    20281 gctatctgag cctcaggaag tcataatctt tttgctggta gagagtcttg ccttgatgtt
    20341 tatggctgct gactgatcag ggtgctggtt gttaaaggtt ggggtagctg tggcaatttc
    20401 ttcaaataag acaaccgtaa agtttgccac atggattggt tttcctttcc agagaaagat
    20461 ttctctgtat catgtgatgc tgtctgatag cattttaccc acagtaggac tttcagaatt
    20521 ggagtcaatt ttatcaccct gccacggctt tatcaatgaa gtttatgtaa tattctaaat
    20581 cctttgttgt catttcagca atgttcacag catcttcacc aggagtagat tctatctcaa
    20641 aacactttct ttgctcatca aaagaaacag ctctttatcc gttcaagttt tacaaggaat
    20701 tacaacaatt cagtcacatc ttaaagcttc agttctaatt ctagttattt tgctgtttat
    20761 ggcatgcctg cagttacttt atcttatatg aattatggta tatgtgtgtg atatatgtgg
    20821 gtcagtgttt gtgtatatat gcatcttttt ttgtatatgt atgttttatt acttcttcta
    20881 gattctagtt cttcatcttc cagtgttaat tccttgtaca aagtaggtcc ttatcattca
    20941 ctggatgaat gaatatccaa gttacggtgt atttagtgag ctgggattgg aacaatacaa
    21001 ttgatcaaat gcattactga gtatgtgccc catctaagtt tgcagcttta gattgtggtc
    21061 agaggctgtt acaagatctt atatattcta tgatgggcca tatgcatcta aagcatggtg
    21121 gttcagttta tgaatatata aaaggacaat tttttgatta atgtcagctt tgagtttaga
    21181 atgtatccca gacatcttag ttgcccttaa ttatttttgg agatattttt ctcagccatt
    21241 aataaagcaa tccgaatgat gcatttttct ctgagcttga gtttttgtat atgtaaaata
    21301 atggctttac attcattaag tttccttcta gctctgggat tctgtgtctt acgatgaatt
    21361 tcattgagtg caaagtgtag caccaagata atacatggac ttaatgagta tacatgtttt
    21421 ttacagtttg gactcttaat acttagtgaa tacaagtcca gattttgtat gacttcctgc
    21481 agtggcttcc attgcattga aaatacaatc taagtgtatt accttcattt acaaagtttg
    21541 atgctatggc tctttcttac ccctcaaatc tgaacttcca cctctctttt tctagatcac
    21601 caccctccaa atacgctggg attctttttt ttttgttttg tttttttgtt tttaagacag
    21661 agtctcgctc tgttgcccag gctggagtgc agggacggga tctcagctga ctgcaacctc
    21721 tgcctcctgg gttcaggtga ttctcatgcc tcaccctccc aagtagctgg gattacaggt
    21781 gcatgccatc atgtccggct aagttttgta tttttagtag agacagagtt cgccatcttg
    21841 tccagactgg tctcaaactt caggcctcta gtgatctgtc cccctcggcc tcccagagtg
    21901 ctggaattct aggcgtgagc cactgcagac acataaaatt gtgctgaagt atttctaatc
    21961 acttcgagtt acaattctgt taagtttcat tttgcctgcc aatattattc tgaaaaattt
    22021 cccaaccaaa tctttcttgt actactgtgt cattgctcac agacaatttt tttccacatt
    22081 ggtagaaccc tgaactccat tcatacagat aatatgaggt acttaacttg tacatttgtt
    22141 taagttcctt attgatgctg gatattagat ctttgtcaga tgcaaagttt ccaaaaattg
    22201 tctccattct gtaggttttc tgttgactct gttgatagtt tctgttgctg tgcagaggct
    22261 ctttagttta gattttattt gtcaattttt gcttttattg tagttgcttt tggtgtcttc
    22321 atcatgaaat ctttgcccat tcctgtgtcc tgaatggtat tatgtaggtt gtgttgcagg
    22381 gtttttatag tttttggttt tacatttaag tctctaatcc atcttcagtt gtatatggtg
    22441 taaagaaggg gtccactttc aatcttttgc atatggctag ccagatatcc cagcaccatt
    22501 tattgaatag gcaatccttc tcccattgct tgttttgtca gatttgtcga agatcagata
    22561 gttgtaggtg tgcagcatta tttctgggtt ctctgttctg ttccattggt ctatgtgtct
    22621 gtttttgtac cagtatcatg ctgttttggt tactgtagcc ctgtagtgta gtttgaagat
    22681 gagtagcgag tagcatgatg cctccagctt tgttcttttg cttaggattg ctttggctat
    22741 ttgggctatt ttttggttcc atatgaattt tgaaacagtt ttttctaatt ctgtgatgaa
    22801 tgtcagtggt agtttaatag gaatatcatt gaaattgtaa attgctttgg gcagtatggg
    22861 cattttaatg atattgattc ttcctatccg tgagcatggg atgtttttcc atttgcttgt
    22921 gtcatctctg atctctttga gcagtgtttt atagttcttc gtgtagtgat ccttcacctc
    22981 catggttagc tgtattccta cgtgtgtgtg tgtgtgtgtg tgtgtgtgtg tgtgtgtgtg
    23041 gtggggggca attgtgaata ggtctgcatt cctggtttgg ctcttggcct gactgttgtt
    23101 ggtgtatagg aatgttagtg atttttgcac attgatttta tatcctgaga ctttgctaaa
    23161 gttgtttatt agcttaagga gcttttgggc tgagactatg gggttttctt tctttttttt
    23221 ttttaatttt actttaagtt ctgggataca agtgcagaat gtgtaggttt gttatgtagg
    23281 tatacgtgtg ccatggtggt ttgctgcacc tatcaacccg tcatctaggt tttaacccct
    23341 gcatgcatta gctatttctt ctaatgttct ccctcccctc acccccccac cccctgactg
    23401 gccctggtgt gtggtgttcc tctccctgtg tccatgtgtt ctcattgttc aactctgact
    23461 tatgagtgag aacatgcagt gtttggtttt ctgttcctgt gttagtttgc tgaggatggt
    23521 ggcttacagc ttcatccatg tccctgcaaa ggagatgatc tcattccttt tttatgactg
    23581 tatagtattc catggtgtac gtgtaccaca ttttctttat ccagtctatc attgatgggc
    23641 atttgggttg gttccatgtc tttgctattg tacatggtgc tgcaataaac atatgtgtac
    23701 atgtgtcttt atagtaggat gacttatatt ctttgggtat atacctagta atgggattgc
    23761 ttggttaaat ggtattattt ctagttctag atccttgagg aatcgccaca ctgtcttcca
    23821 caaaggttga actaatttac atcccaccaa cagtgtaaag gcgttcctgt ttcttcacag
    23881 cctcaccagc atctatggtt tcctgacgtt ttaataatca ccattctgac tggtgtgaga
    23941 tggtatctca ttgtggtttt gatttgcatt tctgtaatga tcagtgatgg tgagcttttt
    24001 tctatgtttg ttggccacat aaatgtcttc ttttgagaag tgtctgttca tatcctttgc
    24061 ctacttttta atggggctgt ttgatttttt cttgtaaatt tgtttaagtt ccttgtagat
    24121 tctggatatt agacttgggc agatgggtag attgcaaaca ttttctccca ttctgtaggt
    24181 tgcctgttca ctctgatgat agtttctttt gctgtgcaga agctctttaa ttatgtgact
    24241 ctggggtttt ctagatatag gatcatgtcg tctgcaaaca ggggtagttg actttctctc
    24301 ttcctatttg gatgtctggg cattctatga atatttgtgt ggttgagata gttactgact
    24361 ttggccttac agcttgatga tagacttggt cccttgacta gaatgcaatc ttcatatgag
    24421 actgtaaaat gaataagtgc tttgtaggct gtaaaatact atttaaatct gaggcattat
    24481 agtaggtctt ttcctcagaa ggctatattc tatattctat aggcttggct ctcacagtga
    24541 aatgacacat taaactatat aatagaatct tttttatcct cgatattctt tctaaaactg
    24601 caccaagcaa gataatgggt tattggattg tttgaaacca cactactgtc tgtttgttgt
    24661 aaatgtggaa taatatctct caacatcatt attgtatttg agatgttgtt gtaaagatat
    24721 ctgtaaaggg ctttggattt tccagaagag agaacttgta atgaaactca tttttcttgt
    24781 tacagtgggg caagacagtt gctgatgtgt taccattacc catcatttaa aactagcagg
    24841 cattcctata ctacctactg tgctaaaata aggaactgac aggcccagtt agttagctgt
    24901 agcagtattt tatgttgctg tggctgtggt atcactgttt aattgcagtt accaaatctc
    24961 tcagcaaagt aaggcaacat ttatctgaga aagcattttt ttccattctg aattaactga
    25021 aagtgcactg gttacactta tactctgtgg agaaccctaa ctttggttct tttttttctt
    25081 tttttttttt ttttggagac ggagtctcac tctgtaggag tgcactggag ttcagtggtg
    25141 ccatctcggc tcactgtaaa ctccgcctcc tgggttcaag cgattcttct gcctcagcct
    25201 cctgagtagc tgggactaca ggtgcatgcc accatacctg gctaattttt gtatttttag
    25261 tagagacagg gtttcaccat attggccagg gtggtctcaa actcctgact tcgtgatccg
    25321 cccgcctcgg cctcccaaag tgctgcgact ttggttctta agttgacctc cgcatctaat
    25381 aaaagactgt ggttaagtat cagtctttca gaaattttga gcaaggttgt agagcgttaa
    25441 aggactttaa aggcatctct taggtcagtg aggaaggact atttgtttta ttatttaaaa
    25501 aaattaacat ttaaaaacag cacaaacaga aacactctga agtataaaat cgtcttaaat
    25561 aaggaagtag tttttacaca taagctgctc atatctggag ttattgtgtg acctagattt
    25621 agagttttgt cttgttttgg tcagttgtta ataccattct aaagtattat tttattagtg
    25681 acaggtaata gtagaatgct tacagttctc tttgttaagc ttttccagtt tctggactct
    25741 gtcttgggaa tgagaatgaa atttacttcc ctacaaattg ggttttttca tttatttgat
    25801 agaccctgtt tattgaacgt tcctaataga gctaataaaa taatgctctt ggggtgtttt
    25861 gcaatttatt acacctgctc cactcaattg attcagattt gtatagtgtt acataataag
    25921 aactagtggg atctagtttg tacttttccc tggggcttgg gttggggagc gtgtgtatgt
    25981 ttgtgcagaa tttctatttt ctatcattgg tatcttgtat ttaaagcaaa ataaaacaaa
    26041 ttatactttt ttcagttcag gctcagagtt ggcgtggttt agagaggaat ttttgtctta
    26101 gcttatttat gttgcagaaa tataatgttt ggccattttc ataaggcttt ttaaggaaag
    26161 tattttaaat tgtaccctta catttgagag atgaagcatg agaagctaaa ttacaatttt
    26221 gaaatattag aaatttgctg cccaatcgtt ctttccccaa actggaagtt gtatatgcat
    26281 tatcattcaa taaaaatctg aaatggaatc ttaaaaatct tatagcaaat ctaatcaatt
    26341 aaagttatta tcctaagaga aaactttttc tttctcttac attatttgaa caagcaaatt
    26401 ctgttcttag agggaaagca cagaagtcat ggcaacataa catcaattaa gttagagcaa
    26461 agatatgcag acttagttta ggctatagaa atattccatg gacggccggg cgcggtggct
    26521 cacgcctgta atcccagcac tttgggaggc cgaggcgggc agatcatgag gtcaggagat
    26581 tgagaccatc ctggctaaca cggtgaaacg ctatctctac taaaaataca aaaaaattag
    26641 ctgggtgtag tggcgggcgc ctgtagtccc agctactcca gaggctgagg ccggagaatg
    26701 gcgtgaaccc gggaggcgga gcttgcagtg agctgagatt gcaccactgc actccagcct
    26761 gggcgactga gtgagactcc gtctcaaaaa aaaaaaaaaa aaaaaattct atggacacag
    26821 ggaggggaac atcacacatc ggagcctgtg gaagggtggg gggcaagggg agggagagca
    26881 ttaggacaaa tacctaatgc atgcgaggct taaaacctag ataacacgtt gatgggtgca
    26941 gcaaaccacc acgatgcata taggtatacc tatgtaacaa acctgcacgt tctgcacatg
    27001 tatcccagaa cttaaagtat aataaaaatt tttttaaaaa gtattcctat aaatgttttg
    27061 tacactgttt tttaattgct tatctataga aaataatgta acaatttctg gtagctttta
    27121 aaggagagtt gaaggaactg tgattcttga atgaatgttt tcagttttaa ccaagagaat
    27181 aaatgtgatg aaaaataata agatatttga aaaagataag acaaacaaca cgttactgtt
    27241 ggggctaaag agaacctaaa ttcaaagttt gcatgaaata tggtcagctg ctaagatgaa
    27301 acaaagattt attattgctc agtccaaaga gaaaactgaa atgatattta taagtgtagt
    27361 gatgagcagg ttggatctag caggggaaat gtagttgtat agtagtggtc acaggcaaga
    27421 gattttcccc tatcatgtct tgaacgtggt tcattggttc atgcccacct ggccattggt
    27481 tcatacccaa ctaactttct agaaataaac atgacctaga aataaaatat aaggtccatt
    27541 ttaacatgtt ttcttctgtc tgtaacacct gcaaaaacaa aagatataaa aatatgtaga
    27601 cattaagaca gtatcttttt tagtggatta cacttatttg ttgcagttat taattatttc
    27661 cgtaatatat gttgcttttt tcttttttct ttcttttttt tttttttttt tttaagatag
    27721 gagtcttcct ctgtcaccag ggctggagtg cagtggcatg atcttggctc actgcaacct
    27781 ccaccttcca ggttgaagtg attctcgggc ttcagcctcc tgagtagttg ggattacagg
    27841 cacctgccac cacacctggc taattttttt atttttagta gagacgatgt tgcactatgt
    27901 tggccaggct ggtcttgaac tcctgacctc aggtgatctg cctgccttgg cctcccaaag
    27961 tgctgggatt acaggcatga gctactgcgc ccagccgata atatatgttg catttcatta
    28021 aaaacttggt gttcataagt gaatgctact gatacttggc tttatggaaa tctcttttta
    28081 gtattgacta gtcacccaga agattaaaac atggcagcta gacaggcaat gtcaatcctt
    28141 tcaaatcaat ttacttactg gagattttaa gtaatttaag caaagcatcc cctctaggca
    28201 ggaagcccag ctgtgattgt gaaatgacat tattttcacc ttgcatttaa ttgaaagcag
    28261 ctcccttcta gtcctggcac attgctttca cccttttctt agaggcactg gagaacaagt
    28321 aactattgct tcttgcagca caatgttgta tgcctgtgat tctctgtcct agtttactta
    28381 ccacaggatg taacaaatta tccaaaatag gatgtaaaat tttcaaatca ataaaaaatt
    28441 aatgtatcac ttgttacttt cagaaataaa atggaggtta ggaaatcaaa ccccttgatg
    28501 tatgtgataa agtgttacaa aatatcaaat gattcacttt gctatttgtg agtttctatc
    28561 actctttttt tttttttttg ccactaattg caaaataact catataaacc tgggtttctc
    28621 aagcaatgtt ctcctagatg tgtaggacga aggctatatt ggtatgaata ggtagtaatt
    28681 ctgagcctgt tctggaagac cccattcccc tgcagagttt ggtagggctc acatacccgc
    28741 agtggtggtg gccattaatg accaattctg cctttgagtg ctccacttgc gctactctca
    28801 cttctggctc ctggtgctta ggactgctgt cccctctccc tgccttacca gttcctattg
    28861 tggacattaa ggagtgaatt tggtcaggca gcttgtgcag gtcagtgtcc cagaggcagg
    28921 tctacagctc tagcgggtcc agtcccagtg gacctttctg ctaattgtgt ccagcctttc
    28981 cattcttgaa ttactgacct gcgataaaaa atgatggcgc ccttaccaca ttctagcaaa
    29041 aaggtcaaca gtcatttacc agttctgtga tcttaacact agttaccttg tttataactg
    29101 agcatgataa tgatgagtac ctcataggac tgttaggagg attaaatgag atactatgaa
    29161 aaaagcctta accagtgcca gcacttgcta gtgctcaata cattttagat atttacttgt
    29221 agttactgtt gtggctccta ctataatatt gactttgttt tgtacttctt ggtgtctaac
    29281 tcaatcagct ttttctctta agtcagtttc tagactgata gttcttttta aatgcatctg
    29341 ttcttcattt tcatagttac atgtatgtcc tctgtaggtt ttctgtttcc attcagtttt
    29401 ggggtgaaat atgatagcag catgaggagc tccactcctg gtctaaatga ataagcttat
    29461 attatctctt tcttaacttt gctccttaac tctttgtatt ctgttacctg ctttcataat
    29521 tttcctggaa cttcttaaac ctcattggta atttcaaagc taaatttcat taatcatttc
    29581 tcagattttg ttcatactga ttcgttgcac tataaaaaag gatttaaatt ttttttctaa
    29641 tattcacttt ttttgttttg ttttacaaat tctcctccct atcccctccc ctacttccct
    29701 ctctccctcc ctccctccct ccctccctcc ctccctccct ccttccttcc ttccttcctt
    29761 ccttccttcc ttcctttcct ccctccctcc ctccctccct ccttcttcct tcttcttcct
    29821 tctttttgct tcttcttgag acagtgtctt actatgttga ccgtgctgga ctcgaattcc
    29881 tgggctcaag caatccttct gcctcaacct tctgattatt tcgactacgg gtgtgcgcca
    29941 ccatgcctgg cttagaaaag gactttatgt tgaacctctt ttctcttaca atcaaataat
    30001 aaattcattg agtcatacta ttagcgagtc gcagtgcttg gtgcgggtgt agaggaatgg
    30061 aatgatgacc aagacatggt ccctgtcttc agtatcttga gatattgagc actcagggaa
    30121 agaaaaatgg gcacaaaact ataatgcaaa gtaaaatgtg tagagcacaa aggagaaata
    30181 aataccaaaa caaggggatg agagaaagct ttcaaatcat agtggtagtt actggaataa
    30241 ctttaggaat tcccaggctg cttggagaat atgagaatgt gcatctgctt ggtcccttca
    30301 gaaaactgtc agtgtgacag atgggagggt gaaaaagagg gaaaagctag aatctgttgg
    30361 ggttaaattg gagttcattt tgaagcatta aaaataattg aaattctgat atattttacc
    30421 tgtatagaaa gggacaggaa ataatatgag aaataataat agtggggtga cccatcatcc
    30481 atatttaacg tttgttaaca tttcgccaca agtgttcata ttgctttctc tctctttttc
    30541 aaaaaaacta ttttttagaa cccttttaga tgtggcagtt tttcagactt tccttgtttt
    30601 tgataacttt acaattttga ggagtatcat atctccctac aatcctcttg catgtggcag
    30661 tttttcagac tttccttgtt tttgataact ttacaatttt gaggagtatc atatctccct
    30721 agaatcctct tggatgtggc agtttttcag actttccttg tttttgataa ccttaacaat
    30781 tttgaggagt accagtcaag aattttttag actatcgctt aattgagatt tgtttgatat
    30841 tcttcttatg attttctggg attttgagtt tttgggagga agaccacaga ggtcaagtgc
    30901 catttttgtc atgacataat accaacttat cactgttgat attgaccttg atcccctggc
    30961 agagagagtg ttgatcaggt ttcttcactg taaagttacc ctttacttcc tcatactgtg
    31021 ctcttgggaa ggagttcgct ttgcacaggc tgcacttaag gaatgaagct ttgtttcctc
    31081 ttgtggaaat aaatgaggac catctaaatg agaacaagta aaggctattt attcaaagcc
    31141 tcccataaca aaggagtcag ccatcatcac ttgtgtttgg cagagacttg gaggcagtca
    31201 gaggagtagg aacgctttat tgtagaaaaa agggaaagca gctgggcatg gtggttcatg
    31261 cctataatcc tagcactttg ggaggccaag gtgggcggat cacctgaagt taggagtttg
    31321 agactagcct gaccaacatg gagaaaccct gtgtctagta aaaatacaaa attagctggg
    31381 cgtggtggtg catgcctgta atctcagcta ctcgggagac tgaggcagga gaatcgtttg
    31441 aacccaggag gcagaggttg cagtgagccg agatcgcgcc attgcactcc agcctgggca
    31501 acaagagtga aactttgtct caaaaaacaa aataaaacaa aacaaaacaa aacaaaaaca
    31561 acaaaaaaag gaaagctatg ttatagagaa agggaaagct ccaggtaggc cctgtttgga
    31621 ggctgctgac gtggagaggg tggaacatcc tgtgttattg attagtggta catattttgc
    31681 tttctccagc aagtcttaat ttaaaagtgg gtacagaaat tagggaagct gttagttact
    31741 ggtcaagtcc tgactgttgg gctaattgtt acataagttt tgtgcttagt cagtttaggc
    31801 tactctaaca aatataccat agggctcagt ggcttcaaca acaaacattt attacgtaca
    31861 gttctggagg ctgggaagtg caagattaag gggctggaag atcctgtgtc tggagggctt
    31921 gcttcctggt ttgcagatgg ccttctcctt gtgtcctcac atggaagaga gcagagagag
    31981 gaagcaagct ttctcgtgtc tcttcttata agggaactaa tctcatttac agagcactcc
    32041 atcgtcatga cctaattacc tcccaaaagc cccagctcca ggtaccatca cagtggggat
    32101 taggcttcaa tgtatgaatt ttggagtgac acaaatattc agtccatagc attgtggttt
    32161 ggctttctgg actgattgtt gtaggttgtg agtcagagtt ctatttttat atatggtctg
    32221 gtcattacct gtttgtatat tcactctttc acccacctca aaggtagtgt tctatatcaa
    32281 ttattttgaa ttcttctgca tgggagattt gtctcttctc tcccactatt tttttttatt
    32341 ttttggaggg actggttctt tatttcaaaa agacatttgt caatattcag tatcaaaaca
    32401 gttgcactat tgatttctct ttctcccaat tggacccaaa gagaccacat caaaggagag
    32461 tacattttaa gccagtaagc tgcaggatgt acacctaaca gacctcctag aaaccttacc
    32521 agaaaatggg gactcggtag ggaaagaaac tttaaaaaat cagtaaactg ccagcccaca
    32581 gagtgcagag gctgtcacag ccaggtggga tggccagggt gtcacaaacc caaagaagca
    32641 aagtttaaaa ataatataaa atttaaaaag ttttgtacat aagctattca agatttctgc
    32701 agcactgact gatacaaagc acaatgagat ggcactttta gagacagcag cttcaaaccc
    32761 agaaaagggt aatgagtttc acatggctga atcagtggca aaaacataat catctttctt
    32821 tcaaggaggc aggaaagcaa ttaagtggtc acctcaacat aagggtcaca tgatccattc
    32881 tgtaagcagt tgggaggggg tagagatggg acaaaaattt ggtctcagag ttcttacatc
    32941 ctgatttggt caattctaat gaaaaaaaaa ataagaaaaa agaaataatg ttgtccaaag
    33001 gtatattaaa gctgaaaact tgaacagcac atttttgttt gtttttgttg ttatttggct
    33061 aactcctcct ggaatcacct ttctggttta gctggtactt tgtacagagc aatgaggttt
    33121 ccaatagtgg agtctttccc tgggctctgt ttggctctca gtaaggcagg cctatacctt
    33181 ttcttctcta tggagcgggc aatatgcatt aagctgaaaa gtcaccttcc aaaagtgaga
    33241 aaaggattag attgctgctt cagggctgtg gaattacttg gaatgtttta caaatggttg
    33301 ctacaaagca acaaaaaagg taatcacaaa tgtgtacatc acaatatgcc ttttaaagac
    33361 attatgcatt gtgctcacat tcccttaaat gttgtttcca aaggtgctca gcctctagcc
    33421 cagctggaat ctccgggaag aggcagagac agtttgggga aaaagacaca ggggaggagc
    33481 gggaggcaaa agcggaaagc agccttccag ttaaagatca gtcctcagtt aaaggtcagc
    33541 ttcaggcagg ctggcctcag gcagagtcag ggtcagaggg aggagcagca gcagggtggg
    33601 actgggcttt ctacatctca ttcaggtcaa gcagagtctg gaccagcatc ttttgtgtac
    33661 agaggcgctg tcctttggtg catttgagtt tatcttccag gtcttcaatt gtattttcca
    33721 gcttggctac cgatctctca gcaaacccat cacgggcctc tccctccttg aatttatcag
    33781 taagaatctt gatctctttc tcatatttgt cttctttttg agagtacttt tcttcagcag
    33841 gactcagaca cttcagattc tggtccatca gtctgatctg ctcatccatc tctcggcaac
    33901 ggtactctgc cagctcagtt tgttcctctg tgcgttccaa gtctctttca atgatcacca
    33961 acttatgagc tacctcttca tatttcctat ttgcctcttc tgcaatgtgc ttagcttctt
    34021 tgagttgaat ttcctggagt tccatctttt cttcatcttt taagggctgg ttttcaataa
    34081 acttcatacc tctctcactc tcatcagcag ttttttccgc ttcttccagc ttttgcaggg
    34141 cagtggctgg gcgctcctga gcacagtcca gcttctcatg aaccagctgg atcctacggt
    34201 tcaaggaggc cacctcagcc tcagcctgtt cctgggaaca cctttctccc tcaacttctc
    34261 actggagacg atcagctcgc tcctctgcat catctgcctg ctgctgcaga acctggatat
    34321 tgcccttaac cgcctcgatg gtggtgatcc cagccatggt gcccactcag ctactgctcg
    34381 cactccgatt cctgcctcct ctgcttggtg ttgcagcctc ctctccctca cccatttgtt
    34441 tattcactta tccattcatt tgtttatagc agtatggatt catggatatt tattttatac
    34501 aggttataat ccaatactac tttatttcat tgttcacatt tttccagttt tggtccatcg
    34561 agagctctgc tgcttggctt ctgtgttcct ttgacatact cccatgatag tgggtttttc
    34621 ttttgagaat ttccttactt tttagcacta caagatgttc taggctcatc ttgtgtattt
    34681 cttgtcctct gtctctctct ctctttattg attggttaat tgagacaagc tcttgtgcta
    34741 tcacccaggc tggagtgcag tggcacaatc atggcttttt gcagccttga cctcccaggc
    34801 tcaagcaatc cttccatctc agcctcccga gtagctggga ctacacatgt gtgccaccac
    34861 gtcagactac tttttaactt tttgtaaaga tggggtctcc ccatgttgcc cagactgacc
    34921 tcaaactcct gggctcaagc gatgctactg ccttggcctc ccaaggtgtt gggattacag
    34981 gtgtgagcac tgctcctggc ctctctgttt ttaaaaataa actgttacct agacaggtaa
    35041 aggtactcct acatcccttt ccccacatgt tttctttatt ggtaaccatt gtcctgaagt
    35101 tggtattgtt cccatgtatt taatgtattc atcaataatg tatagttatt ttgtgagttt
    35161 taaaaatgta catgatagac tactgcccat acccttctgc aacttgtttc tattatcaaa
    35221 cattatgttt atgagatctt cccatgttgt agatatactt aatttaattg ttatatagta
    35281 tttcattgca tgagtatacc atggcatatc cattttacca taaataggta aattaatgct
    35341 gcatggacct ctttacacat gtatttgatt tatcaaggga aagtgttatc aatagtaatg
    35401 ggatcaacta gggaaagttt ggaaatttgt gggggacatt ttatttttta aatttttaca
    35461 tatttctttt ttcttcagga aatgccagca ggaggaatat tttcaattat tgattgggag
    35521 agccttattg acattgggag agggtgagga caaaggatgt atgatgacct gtgacgtgtg
    35581 tgtctgcctt tctcccatat aatttttaaa tatccccctc aggtattctt gtacttaaaa
    35641 attctttgta tgatgatctg actctagaac ctccattttg tctataaaac caaagtattt
    35701 ttggcatggt tttagtatat gctttttctt ttcttttctt tttttttttt tgagacagag
    35761 cctcactgtg tcgcccaggc tggagtgcag tggcgtgatc tcggctcact gcaagctccg
    35821 cctcctgggt tcacgacatt ctccttcctg cctcagcctc ccaagtagct gggactacag
    35881 gcatctgcca ccacgcccag ctaatttttt gtatttttag tagagacggg gtttcaccgt
    35941 gttagccagg atggtctcga tctcctgacc tcgtgatcca cctgcctcgg tctcccaaag
    36001 tgctgggatt acaggcgtga gccactgcgc cgggcctttt ctttttgaat ttaaactatc
    36061 atgcacattg agggaagagt ttactttgtt cggaaatttt accaagttcc gaacaaagta
    36121 acacacttgt atcatcctgc atttgtaggt tttgcattca tgatgacagt atataggagt
    36181 gcaaatgtct gtttacttca ttaaatcctc taccaaagtc atgaaaaaat ttgcattttt
    36241 aatataatta tattttctaa atagggccag gactaaggtg aggcaagtga ggttgcttag
    36301 gtgcaaaatt tgaggagata caaatgcaag tgtcctgcaa gtgcaggttc agtactttca
    36361 ctactttgcc tgcttaaatt ttgcacccta agcaccttgc ttgcctcatc tcaattctgc
    36421 cctgattata agtaatattt tatgtatttt tttcatattt tagttaggct attgcattag
    36481 tccattttca tactgctgtg aagaaatacc cgagactggg taatttataa agaaaaagag
    36541 gtttaatgga ctcacagttc cacatggctg aggaggcttc atagtcatgg cagaaggcga
    36601 aggaggagca aaggcatgtc ttacatggta gcaggcaaga gagcgtgtgc aggggaactg
    36661 ccctttataa aaccatcaga tctcatgaaa cttattcact atcacaacag catgggaaaa
    36721 acccaccccc atgattcaat tacctcccac taagtccctc ccatgacaca tgaggattat
    36781 gggagctaca attaaagatg agatttggat ggggacacag ccaaaccata tcagatatta
    36841 tgggggtttt ttgaaaacaa tttttttttt tgagatggaa tctcgctttg tctcccaggc
    36901 tagagtgcag tggcatgatc ttggctcact gcagcctcca cctcccgggt tcaagcggtt
    36961 ctccttcctt agtctcccga gtagctggga ttacaggtgc ctggctccac acctggctca
    37021 tttttgtatt tttactagag acagagtttc atcatgttgg ccaggctggt cttgaactcc
    37081 tgacctcaag tgatctgcct gccttggcct cctaaagtgc tggaattaca ggcatgaacc
    37141 accatgccca gccttttttt tttttctttg aaatttatat ggattaggta gattatctat
    37201 tatgtttgtt atagaataga aaaagggtgt ttcagataat ttcctttaaa aggaaatatt
    37261 agatctgatt ggtctgagaa ccactgcttt aggacacata cttggaagtg ccgtttgctg
    37321 ggccatatga gcatcttcaa ctttactggg tattgccaga ttcctttaca gaatggttgt
    37381 ctcagtcaga gattgctgta gtgatgctac attaaaagaa acaaggctgg gcatggtggc
    37441 tcacacctgt aatcccagca ctttgggagg ccgaggcagg cagatcacct gaggtcagga
    37501 gttcgagacc agcctggcca acatggtgaa accccttctc tactaaaaca tacaaaaaaa
    37561 attagctggg cgtggtggca ggagcctgca atctcagcta cttgggaggc tgagggagag
    37621 aattgcctga acccaggaga cggagtttgc agtgagccga gatcaggcca ctacactcca
    37681 gcctgggtga cagagcaaga ctctctcaaa caacaacaat aacaacaaca acaacaaacc
    37741 ccaaaagacc ccaagttcaa aactcagtgg cttcatatag taagtattta tttttccctg
    37801 tcaacctgtg ggtagattgc aacaaaaatt agctgggcag gattctggac ttcaggcact
    37861 gagctccagt ctgcaggttg gattgaggtt gggttcaggt ctgctccatg tctctcattc
    37921 tcttggacta acagttacct aggacatgtt ttcctcatgg aaagtggcag aagcaaaaga
    37981 agccaagtgg aaatatgtaa aacctcatgt gggccataca tagaactgac ttgctgtcat
    38041 ttttgctcac atttcatgga ccccagcttg tcacaaggcc aagcccaaca tccgtgaggt
    38101 agggctatat attctgtata ttctagtgaa tggtactgca aagttatctg gcaatgatgt
    38161 ggattagaat tctagtacag ggagggtgtg aagaattatg aataatgatt cagtttacca
    38221 catggttgta ccattatata cctcaccagt aatagatgca aactcctgtt tctcaacatc
    38281 ttcactagtc ttgatgttac ccaacttcaa cattcttgct agtttgatga gtgttaaatg
    38341 acattgttat tttaattttc atttccaatt atataggtct ttcaaaatac tatctattca
    38401 ttttaaaaga ttagttttag cctccactct aaagtcagtt agaataagga ggctttttgt
    38461 gatgaaaata aaaatttgga atctgagatt atgatagtta taatcagttg ctcactttgg
    38521 ctaccaatta attaatttgt ttttcttttg cttaagtaat gtcagatatt ctgaggacca
    38581 ttaaaatgtc tagactctgt tctccaaggg ccctgttcta acattctgat tctgtgtata
    38641 tgatgcattc gtaattttct ttccatgtaa taatctaatt ttattgaccc cactaagtaa
    38701 gtaaggtgta ggcattatat tccaaactac tctttcaaaa gtgtgactgt actgcaaaaa
    38761 atgcagatgt tgtgggtttc aataaatgga tttctggtat gtttctctgg gaagaatgct
    38821 tcctgtttat tggcactcct ctaatgtgga ggcaggtctt gctggagagc tgcattcaag
    38881 tgagggaggg gtgggaagga agaaaggcac ccacagagct tctgccttgt aaatataatc
    38941 taatttgtgc tgggatcaga cagatcagtc caagagtggt agtatttttt tatgttttta
    39001 tatatttttt tattttgaga caaggtttca ctgttttgcc aggctggagt gcagtggcac
    39061 gatcttggct cattgcaccc tctgcctccc aggttcaagc aattctcctg cctcagcctc
    39121 ccaagtaggt gggactacag gcatgtgcca ccacgcccag ctaatttttt tgtatcttta
    39181 gtagagacag agtttcacca tgttggtcag gatggtctcg atctcttgac ctcatgattc
    39241 gtccggcctt ggcctcccaa agttctggga ttacaggcgt gagccaccgc gcccggccga
    39301 gtggtggtat ttttaaagaa gcacaggcca tacctgaaaa aacaataaaa attgaaaagg
    39361 aatttctttc tatactgtta tttcttaaag gagatacaat tcataacccc agtaacattt
    39421 ccagagccct cctctggctt ctacttctca tttctcactt ctctcctcag ttctctctcc
    39481 tgtgcctggt cagtggagct tttaccattc tcattctcat ctgctcagct gagcttggct
    39541 gaatcattcc atgggccagc ctcatatcct tctggccagc ctcatatctt ttggtaaaac
    39601 atggagactt acatgacatt ttcagagaag aaccatagtt gaggaaggcc aggccagtgt
    39661 ctgtggaaca atgtctctct taccagataa gaaagaagtt gcttcctgac ttgcaggtgt
    39721 gaagttttct gatatccccc gatttccttt tcccaggagg caccagcttc cacaggattt
    39781 ggagaggatg tattctactt ctggtatctt agaatccaga atcttgaaag acaacagagg
    39841 agatcaaaga tagaatggac caattacatt ctagaaaagg ctgttgacta gaactttgtt
    39901 tagggatagt gggataaatt aaatgcttca atatacatta tggagattat tatgactgac
    39961 aaagataggg cactatattc aaatgaaggt cgtagcagga aacatatcat acattctatc
    40021 tatctatcta tctatctaat ctatctatct agagacagtc tttctctgtt gcccagactg
    40081 gagtgcagtg gcataatctt ggctcactgc aaacctacag ctcccaggtt caagcgattc
    40141 tcgtgcctca gcctccgagt agctgggact acaggcatgc accaccaggt ccagctaatt
    40201 ttttgtattt ttagtagaga cagagttttg ctatgttgcc caggctagtc tcaaactcct
    40261 gagctcaggt gatctgcctg ccttggcctc ccaaagtgct aagattacag gtgtgagcca
    40321 ctgcgcctgg cccaaatcat gcattcaaat tggcaactga agaaaattta ataaaaggct
    40381 atttacagag gtattggcag gataataata aagaatgttt tattggtaac aaaggatagc
    40441 acagtaccct ggagtaagca gcagaaggga gccatgacca tccttgggca cagctctaaa
    40501 acctggggag gcagccatgt ggaaaggctg tggccttcag tggagagaca tagccaatct
    40561 gtgcattggg agcctggaga aaacgctctg tgcctatttt tctcccaccc tattaatccc
    40621 ctgttggggt ctttcattgg ctgaacccaa ccagaagcct agggcaagca gcagggaaag
    40681 tggaagggga gggacaaatg gaaaaataac tagcagaaga cattttctct gactcattga
    40741 aatatttttt tgtttcactg tctcttttcc taacaagagg catttctcaa gattccattt
    40801 acagcagtct tcttgtctta tgctgtatct ttcaataagc ttgtgtaaat gaaagtgaga
    40861 tctttctcct ttctgtcctc tcccaacttc caggtttgca ttttcaattg cctgttgtat
    40921 attttcacta aggcataggt tactagctct atctcttcct tttaacagag tgcaatttct
    40981 cttcaaggct cttaatagtc ttcatctttt ctttccttta tatacgttaa gttactaaat
    41041 cccattaact ttgtattgcc ttaatctctc tttgcttcct acttctgcct ttatttcaac
    41101 acttataatc ttattacagt aatctcccaa ctggtcttcc tgcctctaat ctctcctaat
    41161 ctatcctata tgctgggata ttgcttgcaa attctttaat gtctttctat tgcctagcaa
    41221 atgaaataga gacacctaaa cctaatatcc taggccttct accgtgagcg ccactgcatg
    41281 tttctggctt gatactcact gcttttcttc atacaccatg ctccattcaa agtatgcttt
    41341 actaaatgta actttattat atttatcatg ctcatattcc ttttttcttt ttcttttgtt
    41401 tctctttttt tttttttttt tggagacaga gtctcactct gtcgcatggg ctggagtgca
    41461 gtgctgcgat ctcggctcac tgcaacctcc ggctcctgga ttcaagcaat tcccctgcct
    41521 cagcctcccg agtaactggg attacaggta cccatcacaa ctcccggcga atttttgcat
    41581 ttttagtaga gacggagttt cgccatgttg gccaggctcg tctccaattc ctggcctcaa
    41641 atgatatgcc cgcctcgcct cccaaagtgc tgggattata gccatgagcc accacgccca
    41701 gcattcatat tcctgatcac cttaaaaatt cttcactttt gttgtcatgg aggccagatg
    41761 agtcatctgc aagttagaca cctgtagttt atctgagtcc gaacacttcc taatatccca
    41821 cattcgaagt gtcccacata atcaatatac cctattggct ccttagtctc cttgtcctgt
    41881 ggctccttca caggagcttc acttttccct cgagagtttt actcgatgct tgatggtgca
    41941 tcctggcttg gaagcccctg gactttgaca tgctctgggt cttttcccct cagtgcatgt
    42001 ttgtctacaa gctgagctct tccagctgct gttgtcacaa gaaacagctg gcagtctata
    42061 tggaggcctc tgtagcattc ctcactcacc tttaagttaa aattgttatt ttaaaataat
    42121 ttcaaatttg tagaaaagtt gaaagtacag tacagttttt tcttccagaa ccattagatg
    42181 ctgatgtggt actttatcac tttgaaatac tttagtgtat atttcataca aacaaagatg
    42241 ttcttcaaaa taaccacagt atactcatca aaataagaaa ttaattagat ttgttaatca
    42301 gaaattggta cagtgacacc atctaattct gtcgattcta tgcaagtttt gccaatggtt
    42361 acaatatgct ttacagcaaa ataattcagt tcacaatcat gccttccatt tagtagccgt
    42421 gtctctccag actccttttt ttctgcaaaa gttcctcaat ttttccttaa ctttagtgac
    42481 cttgaccttg atagttttga tgaatacatg ccagttattt tgtagaatac cattcaattt
    42541 gaatttgttc agtagttttg tttttttttt taaatagaca atcttgctct gtcacccagg
    42601 ctggagtgca gtggtgtgat catggctcac tgcagcctcg acctcccagg ctcaagtgat
    42661 cctccccctc agcttcccaa gtagctgggt ccacaggcac atgccaccac acccagctaa
    42721 tttttttgta atttttgtag agctgggttc tcactatttt gcccaggctg gtctcaaact
    42781 cctgggcttt agtgatgctc ccacctcggc ctcccaaaat gccaggatta taggtatgaa
    42841 ccactgcacc tggcctcaat ggttcctcat gattgaattc aggttatgta ggtacccttg
    42901 gctgtgatga tgctatgttt ttctcataga atcctatcag gtagcaaatg atttttcttg
    42961 gtcccattat tgattattct cattgtgatt acttgactaa gatggtgtct gtgaggattc
    43021 tctattatat tctattctct tttgtagata acaagcattt ttgtggaaac actttgaaac
    43081 tgtaaattct ttatcagacg cttaatgtac agtcatgtgt tgcttaatga caatccctcc
    43141 tttctggaat acctcctgaa ggacctgctt gaagctgttt tacagtgagc taagtaggag
    43201 tacactctaa aataatgata aaagtgtagt aaatacataa accaggaata tagtcattta
    43261 ttatcctttt caagtgtact gtactgtaca taattatatg tgctatactt tatttaattg
    43321 gaagctgcag taggttacaa aagtgagtaa ttatttgtgc tacagtgtta taatggctgc
    43381 aaaatcatta ggtgatagga atctttcagt tccattttaa tcttttggta tataatcttg
    43441 gcagtaggtt acaaagtgag taattagttg tgctacagtg ttacaatggc tgcaacatca
    43501 ttaggtgata ggaacctttc agttccactt taatcttttg gtatataatc ttgcactgtt
    43561 taacgtggtc tgtcattgac agatatgttg ttatgtggtg catgactgta ttcatttact
    43621 tctgctgctg ctgctgctgc tgcttcttct ttttacttct tttttgtttt gttttgtttt
    43681 gttttttgag atagactttt gctcttgttg cctaggctgg agttctatgg tgcaatcttg
    43741 gctcactgca ccctccgcct cccaggttca agtgattctc ctgcctcagc ttcctgagta
    43801 gctaggatta cgggcatgca ccatcacgcc cggctaattt tgtattttta gtggagatgg
    43861 ggtttctcca tgtcggtcag gctggtctcg aactcccaac ttcaggtgat ccgcctgcct
    43921 cggcctcccc atttacttct ttaaaccagt gtagactcct gcttttctgt tgtattcagt
    43981 gggatatagc ctatttttac taacattatt ttaatactca aattgtccta gatttggccc
    44041 atgggagccc cttcaagcta acttctctat ccttttgaca tgtccctatt attcttggag
    44101 gacttgatta ctttctaaga tgtcccagtc tcatcttgca cttttcctgt tccattcttg
    44161 gaatcagcag tttctctgag gatccctttt tcattttagt ggagaaaaat atttagaagc
    44221 caagatctgg gcacaaggta tacttgttgc cattgaggag ttgctgttcc cagtcctctc
    44281 aggggagagt aagggaatat atgtatatat tcatatatag atctatgcac ttttacatgt
    44341 atatatatat tttttgtttt tgagatggag tttcactctt gttgcccagg ctggagtgca
    44401 atggtgcagt ctcagctcac tgcaacctcc gcctcccagg ttcaagcgat tctcctgcct
    44461 gagcctccca agtagctggg attacaggca tatgccacca cgcctggcta attttgtatt
    44521 ttgagtagag atgtggtttc atcatattgg ccaagctggt cttgaactct tgacctcagg
    44581 tgatctgccc accttggcct cccaaagtgc tgggattaca ggtgtgagcc accacgccca
    44641 gccacgtata ttgtttttat atctagttct tatctatctc tcttgaaatt ataagttcat
    44701 attgatatcg cagatcctca tctaatctct ctgtttcctt cttttcatat ttgttcattt
    44761 cctgaaaatc agaaatgtgg gtcccattat ccttaatata tttacttatt tgcttaaccc
    44821 atctgtatgt aaccagtatc tcttaatatc ccccctcacc tcactctggc tctgatatca
    44881 catgcttggg ttttgaaacc acatgctgag catcctcctc agaggccttg ctcagttgtc
    44941 tgggctccag cacccaatat cctctacatc catccccctt cccctagggg atgcctcctt
    45001 atacacactg ggctctgaca ccacatgcag cctgccccct gttcttatac cctcctttct
    45061 ctgcttgggc catgacaccc taagcagggc tgccgcatgc atcgatgctg tcctcacctt
    45121 gctgagtctc agtgccgcta ccaaccccca ctgtctgtct tcacccaagc atagatacct
    45181 acctcgcttg gccccaccta tgactttaga actatgtagg aaggggaaga caaagaggag
    45241 gtgggcccac ctttatgatt gattctcctc tcaccccttt ctctttcttg ctacctttaa
    45301 gaaaatccaa ataatatatt aatcagttac tacatactta aagtttttgg tctcattctt
    45361 ggttccaaag tcatgtcctc tttcattaag ctaagctctc atctatttgt cacatccttt
    45421 ggttcttaag gtgatatcga tcaaattatg tgaagatgta aggccttgaa gaaaccttgc
    45481 aaaccttgcc acaaagagca tgtctattgg aaagcagcag tttgaatgct agctccagtt
    45541 tgcacgtatt tatgtcagct gtgtgtgtgt gtgtgtgtgt gtgtgtgtgt ctatctgtct
    45601 gagaaagaag agaaactttt gaaattgggc tgaataattt ataaaggact cccttgttgt
    45661 gatagtcttt aaacatcccc agatctggcc tgtcaatctg agacttctca gcctccataa
    45721 ctgcaagaaa taaattcctt ttctttataa attacctagt ttcaggtatt ctattatgag
    45781 caacagaaaa tagactaata caggctctgt tttcttttaa gatggcagca gtctggttaa
    45841 tcctaaagtc tgtgggatta tctgttatac aatagcgcat ctctcttttc catgttgggg
    45901 tcggttacgt gtgccctaaa ctaagtgctc agtgagtttc tgtgcacttc ttctattgta
    45961 ttacttaatt ttttcccaag gacccagtaa tagatggcag ggggtggggt agatgaggag
    46021 atgactctat cacttaatgt ctgtatgact taggatacat tatttaatac gtgagggtca
    46081 gttttctcat ttgtacagtg gggattttaa taactttctt accctgttcc tgtgagggtt
    46141 aaatgagata caacatatgt aaatatgccc aacacatgtg cagagtcagt gctcaatata
    46201 ggcatttgct ttcctctact atgggtttaa gattcatgca aggatgttaa aacagctcaa
    46261 tctggactgt tctcatgacc attcagactt aatatttacc ctaaaactgg cattaccctt
    46321 gatttagtca tgacgtgatt attaaatttg ttaaaaaaat tgggtcctgt ataagaactg
    46381 cccatgattt ggattttggc aggtaattta gctgtaccat caatggtaac tgtttatcca
    46441 gagtaattct ttctaccact agatggtgct tgtccatata tttgtgaggc tctcctatat
    46501 aaagttacat aatttggggt aaaacacatc ttgttgacct ttgagaattg tatagtggta
    46561 ttgatactca tgttcacctt gttgatgaga tgtttttaag ggtaaaattt agggtaggat
    46621 ttgatgaaaa tttaaaagtt tggatcactt tgtttaccca tagcattccc aagtcctaag
    46681 tataagatat ttactaaaaa aatgatgaga tgggaagaat taatgtgggt aatatggtat
    46741 tcgtattttt gaaatgtgtg cgaaattgga cctaggctag ttcatgaatt tgttagaagt
    46801 atcaagataa ttaagcaacc tgtaggccca cataatttcc tcttgatttt tcaatatgaa
    46861 cagaaaagct tagcagacat ttcacactca aatgtactag tagtggatag tcaacatcac
    46921 atacaactca gagtatgcat catttgaagt atggtgacat caaaaaatat aaagcaattt
    46981 ttgttttact ttctgaacaa attcaacaag caaattcaac gtgcctcaca tggggctaca
    47041 gagatgagac atagtccctt ctttcatgaa gttaggaata attaattgtg tttgactgag
    47101 gttagctggt ataatagaga ttgtgtggga tcagaggaaa aggtgatcag aatttgtgtt
    47161 atgcaactat tttagatgag ctgtgaggaa atccctgcta gagatttgct actctgtgct
    47221 ttccacaaat agctgacata gccagtttgg aaataaatac tttggtgatt tattttattt
    47281 tactttattt cattttgaga cagagtctcg ctctgttgct gaggctggag tgtagtagca
    47341 tgatcttggc tcattgcaac ctccgcctcc caggttcaag cgactcttat gtcgcagcct
    47401 cgcaagtagc tgggattaca ggcatgcacc accatgcctg gctaatattt gtatttttag
    47461 tacagatgag gttttgccat gttggccagg ctggtctcaa actcctgacc tccagtgatc
    47521 tacccacctt ggcctcccaa agtgctggga ctacagatgt gagccaccac gcccagcgtg
    47581 ataattttaa ttttcagaat ttctcaacac taagagcatt ctgggttgtg tgagtagagt
    47641 ctattttagt tgaaagtggg atgattctgc tgtttcattc taactgtaag tggaaaggag
    47701 gggaggagat gggactggtg gtgaattgag agttgagggg tactgaagca gagtcaatga
    47761 gttgagaggt ggtggtcatg taggataagg ggttttattt gtaagcaaca gaaactgact
    47821 ctattttaag gaaaagtgaa aaattttcag aatctaataa aaagctgaaa aattcagttt
    47881 cagaaaggac aaaatcaaga gcattttcag ggatttaggt agtaggaaat aataaatcat
    47941 tttctgagaa tgccactgta agaataaatg gattccagct gcttcagttt ttttctttta
    48001 ttatttaaaa aaatcactga taaataccat attctttgca gacagcataa gtaccaatcc
    48061 cagttgacat cagatgaaat ggggaaggct agtgtgaggg aaaagaggag caggttttgg
    48121 cggaaagact agttttggat gtcagtggaa gagattcaaa tattcaaatt gagatattgg
    48181 gtaggtagtt ggatatgtga gtctggaggt agagagagag agatttcaga taggtggtat
    48241 ttaaagtcat gggattagat atggttacta aagaagtgag tatacatgag agtccttaaa
    48301 ttgcatggtg gggctttcca acccaaagag gatgggagga agaagaaccg gcaaaggaga
    48361 ctgagaagga tgattaagaa cttctgctgc tgggccttta agtgagaatt catgtgtgtg
    48421 ttcaaattct ctgagccctt tcacatagtc tgcctatcca cattcttaat ctccaacctt
    48481 tgtgctacca atccttcagt ccagcttttt cagcaggaca ttagacattg ctcaggaatt
    48541 tatatagatt ctgatcctat ggcttttctt ctggcagaca aagtaagaag atgtattatt
    48601 tgaagactct ctcttcttca ttattctcag tcaccccaaa gaagagctat aagcagtaaa
    48661 tgagtactgg catgtcacat agagccatca aaatgggctg ggtatttttc atctttaagt
    48721 atctaactgg gttctgggtg agtccccatg aactggtata tgtttgaggc acaggagtag
    48781 acttactggg tgtgcacatc ctattatgca acgtcctggg cctttgggcc tgctgtggca
    48841 tcactggctt ggctgttcaa ggctgcagca agaaaactgc tcctcttttg acgttctttg
    48901 cctagtccca gattcttgtc actaaaaatt ggcctctgat ttggttcctg actctgcatc
    48961 acaccctgaa cttcagacat actgattttc catgagattg ctcttggcac cagtcccttc
    49021 acttatattg gccacatttc ttcagagtaa tttctgacct ttttattggc ttagatacct
    49081 caaaggaaag aaacctatta tcaggggctt ctcttgttca cgtctggcat cagtctctct
    49141 ttggtaccag aaatcaccca ctgtgaataa accttttttc ttcttttgac acggagtctc
    49201 actctgttcc ccaggctgga gtgcaatggg gcaatctcgg ctcactgcaa ccttggcctt
    49261 ccaggttcaa gcaattctcc tgcctcagcc tcccgagtag ctgggattac agacgcctac
    49321 caccatgccc gactactaat ttttgtgttt ttggtagaga cagggttttg ccatgttggc
    49381 caggctgatc tcgaactcct gacctcaagt agtccacctg cattggcctt ccaaagtgct
    49441 gggattacag gcgtgagcca ctgcacccag cccacctttt cttattttcc aaaaattttc
    49501 tagccagtcc taatataatg aatcattttt ctcctttgct agttcaggag tactggctga
    49561 actagttaaa ttaaccccta ttatgacttg taaaaatcca aactgcttga aacatttata
    49621 taattctata ggaggcctcc tattttcctg aatcagccca tatctcagct acattagttg
    49681 ctttgatgaa cttggaggtc agagtgttta cgtggatctc tttggagtaa tgttggtaga
    49741 aaattaggtt ttgagtttac ccacttttat aaaatggaat gtttattgat atttttaaaa
    49801 tgacactgag ggatattttc tcttctgctt tctttcatta aactggttcg cttgaagcca
    49861 atattttagc agtctgctgc atttagtttt tactgtattt ttcagagagt cctttaacat
    49921 tgttatatac agatttcata gtcatttatt tttaaatttt attataaagc taattcatct
    49981 ttgcagacca gtgtatttta ataatattat gatcactaga gggcactctt taaaagataa
    50041 agcagatttt tttcatttct cgatttttga aatctatgtg atcatagcta ttgaaataat
    50101 tgaaggtagt gattaaaatg attgttgtgt tctgattaaa tatggaagca taaatcataa
    50161 tctataaagg ataccgaaaa tactttaaat aatcaaccaa atacaggaat ggagatgttg
    50221 ttacttgaat tgactatcca acttgcctca gactgaactt ccaaaatgca cacttttaac
    50281 atgacagact tggacactaa tgctgtgaaa catatatata tttttaaaat tcagcaaata
    50341 gcaaatacct actgagggtt tatgatgctc taggctccct agaggacaca aaaatgattt
    50401 agatacaacc cttgtccaca gcgaatgtat gatctagcat agaggtatcc aacagaaata
    50461 tgatatacaa gccacacatg agccacatat gaaattctag aagacacatt aacaaagaga
    50521 aacagataaa atcaattttt gtactgcctt ttatataacc ccatatattc aagatattat
    50581 catttcaaaa tgtattgaat ataaaaatta ttaatgagat atttacaggt tgtttttggt
    50641 attgagtctg aaatgcagtg tgtactttac atttctagca catcttccct tgcattggcc
    50701 acatttcaag tgctcagtag ccatatgtag ctcgtgctac ccttttggac agtgcagctc
    50761 tgggtccctt cacagctgtg gagctcacct ttttcactag gctgcatcct ggagatttag
    50821 gtaatagcct gtcaatcttc attgaggtat catttatata tgaagaaatt cacccattgt
    50881 agtgtgcaat tctgttaccc cctctctttt aaacagcatc tgttcttatt ccaaggatat
    50941 aacatcttat ctctctgagt tttttttttt tgttttgttg gttgtttttg tcagtatttt
    51001 gttagaaatt ttcctcaaat gaggctgtaa tcccagcact ttgggaggct gaggtgggag
    51061 gattgcttga gtccgggagt ttgagaccag catgggcaac atagtgagac ccccatctct
    51121 aaaaaaattt tttaattagc tgggcatggt gacatgtacc tgtagtccta gctgctcagg
    51181 aggctgaggt gggaggatca tttgagccca ggagttcaag gttacagtga agtttgattg
    51241 tgccagtgca ctctagccta ggtgacagag tgataccctc tctccaaaaa aaaatttttt
    51301 tttccttgtg tctggtgatc cttgattgat agaaaaccat atgtatgtgt gtgtgttatg
    51361 tggcatagat tggtgattaa ccatgttttt gtttgtttgt ttttgagaca gagtctcgct
    51421 ctgttgccca ggctggagtg cagtggcacg atctcggctc actgcatcct ctgcctcccg
    51481 ggttcaagtg attctcctgc ctcagcctcc tgagtagctg ggactacaca tgccaccaca
    51541 cccggctaat tttttgtatt tttagtagag atggggtttc accatgttag ccaggattat
    51601 ctcaatctct ggaccttgtg atccacctgc cttggcctcc caaagtgctg agattacagg
    51661 tgtgagccac cacgcccggc cggtgattaa cctttgattt ctctgtagag tgagtgagta
    51721 agtgaatgag taaaaatgag taatttctcc ttcagctttc ctctttatcc tgcttggacc
    51781 gttttctttc tattctgggt aaactcattc cttttacttt tgactagctc tgcttgtgcc
    51841 taggaatcaa tccccttcct ctaaggggtt agtgttgttt tgttttgttc tgttgtatgc
    51901 acacagggga aacaacattt taaaaaatgt tataatggtc caggttgtta taattccact
    51961 gaaaaaaata aaagatggta gaagttaggt ggattacttt ctctttgtga tataatttgc
    52021 agtatacaag cataggttga actatctatt ctgtgtactt tcctttagaa agctgcatac
    52081 ccatactctt ttcaggtttc taattaaatg tcaccttcta agttcagctt tccatgaccc
    52141 tttaaaattg taaatcccct tccataccca tctatatacc tggcactgac tgttcctttt
    52201 tcttgctttg ttactatttt ttagttgcac ttaccattat ctgacacacc atatacttta
    52261 ctaatgtctt tccctcccca aaatgagaat ggaaaattta aaaagtagac tttaaaatta
    52321 atgtaacatt catacagaaa agagcagata ttctaagttt aaagcttggt gaattttcat
    52381 taagtgacac atagatttga ttaccgtgtc ccagatcaag aaacagaaca ttaccagtac
    52441 tgagaggcct tccatatgcc ccttcctatc actaaccctg acccaaatcc ctcctcaaag
    52501 gtttgttcgt tctcgttgca ttggtttgca tagtactcca ttgtatgatc acattttatt
    52561 tatctattat acttttgatg tatatttggg tggtttccag ttggacctat tatgaatagt
    52621 tagtattttg ttttgaaaaa gcctgaaagg ttcctaggct actacttttt ccaccctgac
    52681 acatgcctcc tttgaggcat taagcagggc tctctgcttg aatgtgggga ggcagaaatg
    52741 ttattcagcc atgtattagt ctgttttcat gctactgata aagatatgcc caagacttgg
    52801 aagaaaaaga ggtttaattg gacttacagt tcctcatggc aggggaggct tcagaatcat
    52861 ggggggaggc aaaaggcact tcttacatgg tggcggcaag agaaaatgag gaagatgcaa
    52921 aagcagaaac ccctcataaa accatcagat cttgtgagac ttgttcacta ccaagagaac
    52981 aatatgggtg aaaccgcccc catgattcaa attatctcct actgacaccc tcccacaaca
    53041 cgtgggaatt agaagagtac aattcaagat gagatttggg tggggacaca gagccaaacc
    53101 atatcatttc acctctggcc tctccaaatt tcatgtcctc acatttcaaa accaatcatg
    53161 ccttcccaac agtcccccaa agtcttaact catttcagca ttaacccaaa agtccacagt
    53221 ccaaagttac atctgagaca aggcaaatcc cttctgccta tgagcctgta aagtcaaaag
    53281 caagctaatt acgtcctagt acagatgttg ggtaaataca gccattccaa tgggagaaat
    53341 tggccaaaac aaaggggtta cagggcccaa ccaagtctaa aatctagtgg ggcagtcaaa
    53401 ttttaaagct ccaaaatgat ctcctttgac tccaggtctc acatcccggt cacactgatg
    53461 caagaggtgg gttcccatgg ccttgggcag ctctgccccc atggctttgc aaggtactgc
    53521 ctctctccca ctgctttcat gggctggtgt tgagtgtctg tggctgttcc aggttcatga
    53581 tgcaaactgt aggtggagct actattctgg ggtctggaga acagtggccc tcttttcaca
    53641 gctccactag gcagagcacc agtagggact ctatgtgagg gctctgaccc ttcatttccc
    53701 ttctgcactg ccctagcaga ggttctccat gagagcccta tacctgcagt gaacttctgc
    53761 ctgggcatcc aggcatctcc atacgtcttc tgaaatctac gtggtttccc aaaccccaat
    53821 tcttgacttc tgtgcatctg caggttcaac accatgtgga agcttccaag gcttgggctt
    53881 gcatcctctg aagccatggc ctgagcttta tactggcccc tttcagtcac ggctggagca
    53941 gctgggatgc agggcacaaa gtccctagac tgcacacagc acgggaccct ggcccctgcc
    54001 catgaaacca tttcttcctc ctagacctcc aggtctgtga tgagagaggc tgccgcaaag
    54061 gtctctgaca taccctggag acattttccc cattgtcttg gagatgaaca ttcggctcct
    54121 cattacttat gcaaatatct gcagttggct tgaatttctc ctcagaaaat gggattttct
    54181 attggcattg tcaggttgca aattttctga agttttatgc tctgcttccc ttttaaaatg
    54241 gaatgctttt aacagcaccc aagtcaccct tgaatgcttt gctgcttaga agtttcttct
    54301 gctggatacc ctaaattatc tcccttaagt tcaaagttcc acaaatctct taggcagggg
    54361 caaagtgccg ccagtctctt tggtaaaaca taataagagt cgcctttgct ccagttccca
    54421 aattcctcat ttccatctga gatgacctca gtctggactt tattgtccat atcgctatca
    54481 gcattttggg caaagccact caacaagtct ctgggaagtt ccagtctttc ccacattttc
    54541 ctgtcttctt ctgagccttc caaactgttt cagcctctgc ctgttaccca gttccgaagt
    54601 cacttccaca ttttcaggta tctttttagc aacgccccac tctactggca acaatgtact
    54661 gtattagttt gttttcacac tgctgataaa gacatacctg aggctgggaa gaaaaagaag
    54721 tttaattgga cttacaattc cacatggctg gggaggcctc agaatcatgg caggaggcaa
    54781 aaggcacttc ttacatggca gcagaaagag aaaatgagga agatgcaaaa acggaaaccc
    54841 ctgatagaac catcgtatct cgtaagactt gttcactacc atgggaacag tatggggaaa
    54901 acggccccca tgattcaaat tacctcccac cggctccctc ccacaacacg tggggattat
    54961 gggagtacaa ttcaagatga gatttgggtg gggacacaga gccaaaccat atcaaaccat
    55021 atttgcattc tccactaata gagctccttg agaacagaaa tcttgactta atcatcttgg
    55081 aaacttcagt gtttggcatg ggccaggagc ataataatct aaagactatt tctgagggat
    55141 cacatcagct tttattctca gaatagatac cagagctagg ggaaatagag tttatttaga
    55201 aggatcaggg atgaaattga gactcaccat gtagaaactt cacaactagc aataagagag
    55261 gttctaaata cattgaaggc agaaatgtgg ctaaggaatc agtagtgtac tttgattgta
    55321 ttgtataagg tattttcaaa tagaaaagca ggtagcagaa atactaaaag aattttttgc
    55381 tttagtgtaa agtagataat gagaggtaga tgcctaattt cttagttttc tttttaaaat
    55441 tatgctaaaa tatatcatat catttaccat tttgactatt ttaaaagtat acagttccgt
    55501 ggcattaagt acattcacat tgttatgcag tcgtcaccac tgtttatctc tagaactttt
    55561 tcattttcac caactgaaac gttgtaccca ttccaccaac tcctccttcc accttcctgc
    55621 taacccttgg caatcaccgt tctactttct ctctctatga atttgactac actaggagcc
    55681 taatttaaga ggaatcatgt aatatttatc cttttatgac taacttattt cacttaatat
    55741 aatgtcttca agattctaaa attttctgtt gaagcaaata gactggagga tggtttgagg
    55801 ttgattaata aataaaaaat acttcactct ctgagattca aagacatctt tccaaaagca
    55861 tcaaggaaac ttaaaggcat aattaattat ttgccaaaat atataatgtt taactgaccg
    55921 gtgattttta tgcacaataa ataatagaat cattgactaa ggaaacaact ataaatcttt
    55981 ggggaaagaa agcctgattt ttatggtaga atctactaga tatgtctggg agggtataat
    56041 tacctccaaa caaggataaa ccaatggacg caatgttttt agattaaaag aaaatcttta
    56101 gtgatatttt tctactcaag actattaaaa atgaattcat taaccattcg agggaatact
    56161 tcgacattgg aggagttctc tcttagagac cataataaaa aagagaagta tttagctgtg
    56221 gaacatgaag tgctaacagt ggtttttctg ttgggaaatt gatgctggga atatgtgtaa
    56281 tgtaaaatga atgactagag attgcatgat gtaccagtcc ttttctgttc gctctttcat
    56341 acttactttt cactcttttt tttaccgttt ccttctttcc tgggaggtaa tcaggatcga
    56401 ctttttcagt caaatgtctt gcatgcctct gtattctggt tgggtttagc ccatgggagg
    56461 aagcctggta ggagattggg ggacttaagg agagtgactt atctggctgt gctccttcac
    56521 caaagcctgt gccctttcta cacctttatt aaattctcct caaaatcttc tgagtgcagt
    56581 atctgctttc tgatatgacc taagtaatac acataacaaa atctagtaca tagatggaag
    56641 acagaaaaga atcaccaacc caagagatat tagtcttgtc tttgctctta ctcataagag
    56701 acaaaataat ctctatgcct ttgccctttg acaaatgagg aatagtaacc atccccgtcc
    56761 tagggttgtt ttatggtaat gtacatatat acatatctaa gtttacctga aagctttcta
    56821 aaacagacta ccaccaatga aaggcattat tattaacact catcaccagt gtgaaatacc
    56881 aagtgaggag aataaactct tcatggtgag gtgatatgat gggctagagg tgacatacaa
    56941 gctataaatg gccagggctg gcacttattg ggagcccatg ggaagcaatc ctgagtgaga
    57001 aggaagctgt tttacagaat gtcttggatg atgctgcaga ctgtaatgtc tagtgttttt
    57061 cttagtttga ctgtgcttgc cccttcctca ttcctgctat tcagctcctg atatggatca
    57121 taactttgag tatgtccagg aattgcaaac tcagatgcct acctacagta ggtgtgagct
    57181 atttgttcca gtcagttgtt gctgtgaggg aatgtgggtt atctgtgcac catatcttct
    57241 aacttttcaa ggaaagttga aaacgtcaat ttttatatga agtttcccaa tttacaaatg
    57301 ttagcaacta attaaaattt taaaaattgt gtttgggctg aaaagacaca tgtttgagct
    57361 agatatgacc tgtgggctgc cagcttttaa tctctgctac atggccatct tggatttcct
    57421 agtgacttta taggattaga ctagagttcc taccccttct tacctccata acaaactgat
    57481 gtgtcttcca ctttttggtt tctggtgtta actcttgcag attccccgtt tttttttttt
    57541 tttttgagac ggagtcttgc tctgtcgtcc aggttggagt gcagtggcac agtctcagct
    57601 cactgcaacc tccacctcct gggttcaagt gattctcctt cctcagcctc ccgagtagct
    57661 gggactacag gcatgtgcca ccacacccgg ctaatttttt gtatttttag tagagatggg
    57721 gtttcactgt gttaggatgg tttcaatctc ctgacctcat gatccaccca cctcggcctc
    57781 ccaaagtgct gggattacag gcgtgagcca ctatgcccgg ccaattccca gttctttatg
    57841 ttcaatactt gtcacatcca aatgtgtggg aatgcactct gggaaacact gtctaggaaa
    57901 ttgagctaat acctctgcca attcttatag atgctgatct gctgatagat aatataaact
    57961 tgttagtgct gcttcatctt atcaggcttg cttaggtggc tacagtctct tcgtaaccag
    58021 gcagtttagg aatctgttat gttccctact ccagtccatt agttgtcatt ttctgaatag
    58081 gtgcattctt ctttattaat atgcagagac cagaaagtta cctagtctga tttaaatatt
    58141 ttagtgtttc ctcatggtgc aaatgaataa ctcccttttg ccaaagtagg tgataaaatt
    58201 gcctagatga catttagata ctatttacac tttctagtat acaactgaat ggacatatat
    58261 agctgatgtt tttcaaattt gtgtccataa aacattagtt ctggagacat gaatgtcttc
    58321 tataagaaaa ggattcgata gccagtagga gaaatatccc ataccctatg accttctaga
    58381 agagtcacaa ggcagatttg cttggaaaag aattgtgtcc ggaattcgtg ggttcttggt
    58441 ctcgctgact tcaagaatga agccacggac cctcatggtg agcgttacag ttcacaaagg
    58501 tggcgtgtcc agagtttgtt ccttctgatg ttcggatgtg ttctgagttt cttccttctg
    58561 gtgggttcat ggtctcgctg gctcaggagt gaaactgcag accttcgcag tgagtgttac
    58621 agctcataaa ggtagtgccg acccaaagag tgagcagcag caagatttat tgcaaagagc
    58681 aaaagaacaa agcttccaca gtgtggaagg ggacccgagt gggttgccac tgctggctcg
    58741 ggcagcctac ttttattccc ttatctgacc ccacccacat cctgctgatt ggcccatttt
    58801 acagagagct gattggtctg ttttacaggg agctgattgg tctgttttga caggttgctg
    58861 attggtgcgt ttacaatccc tgagctagac acaaaagttc tccaagtccc cactagatta
    58921 gctagacaca gagcactgat tggtgcattt acaaaccttg agctagacac agggtgctga
    58981 ttggtgtgtt tacaaacctt gagctagaca cagagtgctg attggtgtat ttacaatcct
    59041 ttagctagac ataaagattc tccaagtctc cactagatta gctagacaca gagcactgat
    59101 tggtgcattt acaaaccttg agctagacac agggtgctga ttggtgtgtt tacaaacctt
    59161 gagctagaca cagagtgctg attggtgtat ttacaggccc ttagctagac ataaaggtgc
    59221 tccaagtccc caccagatta gctagataca gagtgctgac tgttacattt acaaaccttg
    59281 agctagatac agagtgctga ttggtgtatc tacaatccct tagctagaca taaaggttct
    59341 tcaagtcccc accagactca ggagcccagc tggcttcacc tagtggatcc cgcactgggg
    59401 ctgcaggtgg agctgcctgc tagtcccatg ccgtgtgccc tcgctcctca gcacttggac
    59461 ggtcgatggg accaggtgcc gtggagcggg gcgcggtgct tgtcggggat gctcgggctg
    59521 cacaggagcc catggaggca ggggggaggc tcgggcatgg caggctgcag gtcctgagcc
    59581 ctgcccactg gggagtcagc tgaggcccag cgagaattcg agcgtagcgc tggcgggccg
    59641 gcactgctgg gggacccggc gcaccctctg cagctgctgg cctgggtgct aagcccctca
    59701 ctgccctggg ccggcagcgc cggctggcca ctctgagtgt ggggcccgcc gagcccacac
    59761 ccacccggaa ctcacactgg cccgcaagtg ccgtgtgcag ccctggttcc tgcctgcacc
    59821 tctccctcca cacctccccg caagccgagg gagctggctc cggcctcggc cagccctgag
    59881 aggggctccc acggtgcagc ggcgggctga agggcccctc aagcgcggcc agagtgggca
    59941 ccaaggccga ggaggtgccg agagtgagca agggctgcga gggctgccag cacactgtca
    60001 cctctcagaa tgaggagttc tgttgtaagg aaacagttaa ctttgtttaa tccagaaact
    60061 gagtcattca tttatatgcc aactatttat tgagcattta ctatgtgcca gacactttgc
    60121 ttttcttcca ggacatactg tcctcatgga acttatgttc tggtgagaaa aactgataat
    60181 ggagaactaa gcgaatatgt aaattcctta tacatcatga gtaaatagtg ggaagaaact
    60241 aaacagggag ctgtgataga gaataatggg catatattga acttaagtgg tcaggaaagg
    60301 cctctgtaag ggaggtgact gagacctaaa gaatgagaac aagctatctc tctgcactat
    60361 caggggaaga atgtttcagg cagaaggaac agtaagggca aaagtaacct tagcaaaata
    60421 ctttgtgtcc ctactatgtg ctaggcattt tgcatgataa tcttttatca attaattttt
    60481 cagttgagaa ccttggctta ccatgcaacc agcctaaggt cctagagcat gtcaacttgt
    60541 ggtggaacgt ggttggaact cagacatgct tgtgctatat actgccttcc aaattgcttg
    60601 agattgaaat atctttcctt ctttcttttt ttcaatagta ggcctcctaa taagcttagg
    60661 tacacgaaat tggagaactc tggtatacaa ggaattataa cagaattaga attactgctg
    60721 tcatcttaga gtttcaaata gtagagaggt agaaaaatat ttttacagct ttattaaata
    60781 ctttttcagg aacttatata ctaagcatct tagatacttg gagttcagcc ttcagggccc
    60841 cttcttgggc acaattccaa ggtttagtaa gtgcacaaac aacaaaccct atgaggaaaa
    60901 gtatccagta acagaaaaga aaatggaaca gctctgaatt tgggaggagc aaatagacat
    60961 catacctctg tggccctcaa aggccacgca gagcattgtg agtgatggca taccagccac
    61021 tggacattct tcttttgtta ataaaacaag gttttgccct tagaagatga tatctagaag
    61081 ggaaagaaag gttagtcatg ttcctagtat catttcactt atcaacatta tcttttagga
    61141 cactttgttt agaagatact gtaagagaac tgatccattc tgtagatact aaataacttg
    61201 gtctactgtt gacatttctg tttttaattt tgcttgtgcc tagaattttc tttctttttt
    61261 tttttttttt ttttgagaca gagtctcgct gtgtcaccca gactggagtg cagtggcgca
    61321 atctcagctc actgcaagct tcatctcctg ggttcacgcc attctcctgc ctcagcctcc
    61381 caagtagctg ggactacagg tgcctgccac cacgcccagc taattttttg tattttttag
    61441 tagagatggg gtttcaccgt gttagccagg atggtctcga tctcctgacc tcgtgatcca
    61501 cccacctcag cctcccaaag tgctgggatt acaggcgtga gccactgcgc ccagcctaga
    61561 attttctttt aaagccaaat atcaaaaagt gtttggagat gaaccgtgga ctgtgtaagt
    61621 actttctgtt actgacactg aagaattctg tctttgctgc aaactaccct caaaatggca
    61681 atgagttggt ggcaggtcat atgcttagga agtttttaga gcagcgttgt ccaatagaac
    61741 tttctgcaat aatggaaatg tcctgtaata cagtgtctgt tgagctcatg tggctagtgt
    61801 gactgaggaa gtgaatattt aattttaatt aatttaaatt tagccattta tagctagtgg
    61861 ctaccatatt gaatagcaca ggctttgaga taactttaat acctttatga ggtatttaat
    61921 acctttatga ggggagaaac aagtgaccaa aaagcaaagt gatctttgag actttgaagc
    61981 agcttgttcg agagcctgtt tagaggttag gcctatatcc cacatcatct ttatttgcat
    62041 ctccagttac ttctgtagtc tatcaaagta attgcattat taggagaagc tttttcagag
    62101 ctttgtgtga cttaagatcg cagggaaata catatgaagg ttgcgtggca gtactgccat
    62161 gtggaaatgt gggtgtgggc tttgccttgt tgcaatgact tgttagtgct actggccata
    62221 atacctggga ggccagggat attgactgta atattatcct gcctaaaata ccaataacac
    62281 cctcattgag aagtattgct ggatcttttt gatggtaaga gttattaaaa tttagaaatt
    62341 ccagaactca aagaattatt tcttctctga aaaacccaga catctggtag acattctctg
    62401 aagcttctgg atgtttttct gtattgtagc ctatggcatt gtgaatctaa gatgcttttt
    62461 gagcaccaga caattagtag aacattttaa tgttgtggtt ggataacact gaaaaagcca
    62521 ttgacatttg ttttgagcag cagcagtgaa accggcacct tatctcatgt gcacaaaaat
    62581 ccatgtagat gatttaaaaa ctgctgtgct gccgatgaag ggaagaaagc aggaggtcta
    62641 atcatcgtca actgaaacct cacctaagta gtattcgcct gcctccactt taaaagacaa
    62701 attaaactac ttgtagtatt atgtagaaga atgtatgtat ttgtatattt ccaaatttaa
    62761 agtctacctt ttgcctgaaa aaaacataga aaagaaaact accaatacta agtatagttg
    62821 agtggttttc ctgctgtttt ctattatggt ccctggagct caggtgtcca ttttcatggg
    62881 aaggaacctt tcacttgata aatgagctgg aaaaaggggg tttatgtctg tgtgagctgc
    62941 agaaaggact agtagttagt aaggtgataa aattgcagga tcaggcaatg atactttcag
    63001 aagcaatcac tgcaggctgt caacagagct tacaaacctt tgaggttgtt cctgggccaa
    63061 ccttggaaga aggtatatct tatgtaattg tcattgtaac cagagaacat ttttgataca
    63121 gtttagtgtt attatctttt tttgtaatta tgggtgatag attgataatt gcattaatat
    63181 cattacaggg ggtatattta aaaaaaagtg gctgattttt cttattcttc cctccaatac
    63241 catagtaatg gcaggatcct tttgttgttc cacaaagata atctgatgtc tattttgtct
    63301 acagacaaaa tataataaaa gtacatggga aagtacatgg acaagacatt atgtgttatg
    63361 aacatacttt ctttttaaaa tgttttattg gccaggcgtg gtggctcacg cctgtaatcc
    63421 caacactttg ggaggctgag gcggacggat cacgaggtca agagatcaag accatcctgg
    63481 ccaacaatgg tgaaacccca tctctactaa aaatacaaaa aaatgtagct gggcatggtg
    63541 gtgcatgcct atagtcccag ctactcggga ggctgaggca ggagaattgc ttgaacctgg
    63601 gatgtggagg ttgcagtgag ccgaggtcgc gccactgtac tccagcctgg gcgacagagc
    63661 aagactctgt ctcaaataaa gtaaaataaa ataaaatact ttatttattt tatatatttt
    63721 ttagagacag gtctctctgt gctgtccagg ttggtcttga tctcctaggc ttaaatgatc
    63781 ctcctacctc agcctctcga gtagctgaga ctgtgagaat gcaacaccat gcccagcctt
    63841 atgaatatac actcttaaac actaacgttt gtctaagtaa ttttaactgg agatgaacta
    63901 agacccatta ttttaggatt tcaaggttct aatacaatat tattattttt acacagcatt
    63961 tgttgtgttt aaaagtttca ttaattacct ccagttaata gcatgatata ttttcaatgc
    64021 aatctgtttc aaattgatca gatatataga atctctggta acctcctaag gattgtagtt
    64081 gaggctgtgt gtgtgtgtgt gtgtgtgtgt gtttgtatgt atgtgtgtta aaggcagaat
    64141 ctcttcacta tgaaccactg aatgaagaaa ttatgcaaat taataataac aaaatctgtt
    64201 tatgatttta tatgattaag acaacatgaa attagatgca tctactgaat tttttttcct
    64261 tttttttttt tttttttttt tttttgagat ggagtttttg ctctagttgc ccaggctgga
    64321 gtgcaagggc caatctcggc tcactgctaa ctctgcctcc caggttcaag caattcttct
    64381 gcttcagcct cctgagtagc tgggattaca ggcacccaca accgtgccca gctaattttt
    64441 tgtattttta gtagagacag gttttcacca tgttggccag gctggtctcg aactcctgcc
    64501 ctcaggtgat ccacctgcct cagcctccca aagtgctggg attacaggcg tgagccacca
    64561 cgccaagcct gaattagttt tttagaatgt gtgtattatt attatttttt ttttgagaca
    64621 aggtcttact ctgtcgccca ggctagagtg cagtgtcatg agccccacct gggcccaagt
    64681 gatctttcca tctcagcctc ccaagtagct aagactatag gtgtgcacca ccatacctgg
    64741 ctaatttttc tttatttttc tgagacacag tctcactctg tcgcccaggc tagagtgcag
    64801 tggcccaatc ttggcacatt gcaacctctg actcctgggt tcaagcaatt ctcctgcctc
    64861 agcctcctga gtagctggga ctacaggcgc acaccaccac acctggctaa tttttgtatt
    64921 tttagtaaag atggggtttc accatgttga acaggctggt cttgaactcc tgacctcagg
    64981 tgatccaccc aaagggctgg gattacaagc gtgagccact gcgcctggcc atgcctggct
    65041 aatttttgta taactttggg agagatgggg gtttcgccat gttgcccagg ctagtcttga
    65101 cctcctgggc tcaagtgatc ctcctgcctc agcctcccaa agtgctagca ttagagcgtg
    65161 agccaccata cctgacgaat gtgtatatct tttccttgtg gtgtactgaa ggactttttt
    65221 aagaaaatgt ttcataggaa ggggttttga gttgttcaaa ggacaacttt tgaatgagtt
    65281 gtctgtaggc tgcaattatt gctaatttga ttcatgtgac atggagggtg tctttgcagg
    65341 gtgactacaa tctgttcaga gttctctcct tcatttttca ttgtctctac aactcagaga
    65401 tcagaatttc tcaaaatgag aatgagactg ccattgtctg ttgtctacct tttaaattga
    65461 aaagactaaa ttttatggta tcccattaaa aatcctattt aggttttttc ttttttgaaa
    65521 agtttttttt acattgatat ggatgaatgc caattagtat ggatcacaca tttttgacag
    65581 aaaaatatgt tgacttgatc cagatggaaa atgattatct tttggatatg taacagtaaa
    65641 attgttaaat tagggagaag aaaccccatt ttctgaaaat gatttcttgg acattgataa
    65701 tcagagatgt aagttgatag ctacagagtt ctttgacctt gccttcgtgt tatccacttg
    65761 gctctgaatt gtaccatttc atcatgggta agtctctgga gagaaagcat gaaatgttca
    65821 acttgtttaa tctcaacaat tcggaaatat gctgtatatg ttgaaaataa atgaggtagg
    65881 cggatcatat gaggtcagga gttcgagacc agcctggcta acatggcgaa accccatctc
    65941 tactaaaaat actaaaatta gtcgggtgtg gtggcagatg cctgtagtcc cagctacttg
    66001 ggaggctgag accagagaat tgcttgatcc cgggaggcgg aggttgcagt gagcctagat
    66061 cacaccactg cactccagcc tggacgacag agcaacaccc tgtctcaaaa taaataaata
    66121 aatacataca tacataaaat aaaaataaaa ataaaatgac tacgaactct catttttctc
    66181 ctgtaatact ttagaggtaa atgctttaga ataattttaa aataatacct catttctaaa
    66241 aatataggtt atagcaatga tgacaaagat aacttatctt ccatggaata ttttggatag
    66301 aacaaaacat ttatgatgct ttaatctgta tttgtatgaa taaaatttga ttcaagtgga
    66361 attaggagta atgggaactt agcatgtttt atgtggaaac ttagcatgtt ttatgttttc
    66421 gttttgttag ctatttttaa aatatggctg tgtttaaata tattgctact gcataatgcc
    66481 tagaagtcca caggcctctg tattttgttc cttatgatat catctgttct caatgcacta
    66541 ctttttttta aagaaagata tacacattcc tagaatcttt tacattccca gtgaaatgcc
    66601 aagacaggtc tgtcaaatct aattttacag aagtggaatg tatttgtcaa tattttataa
    66661 tattgacaaa aataacttaa tttttttttc ttcattttat gtatcacttc ttgtgacttg
    66721 tgagaacaaa tttttgatgt taacaagtca catgtaagtt taaaatctaa tattatttta
    66781 acattgtaca gaacaggaat atctaaaggc tgttgttcct aaggctagcc cagtttcagt
    66841 ccacttcact tacagccatc tcctgtgatg gtaagccaca aatgtcccct gttttcctct
    66901 ctgccttcat attgattatt actaatgtaa aaatatttcc aatttttaca aatagttatg
    66961 tgtgtcaggt tttaatgaaa tgctaaagga cattactaat agaccccaag agattccgtt
    67021 tcttcttcgc ctgtcacact tcctgcccaa gtgctgatgg actgtggaaa caatgactac
    67081 catggaccac tgtttgaaga tgtagtatgc tgaattccca gacatcaact taaaaataaa
    67141 ttctgctcat gaaaagtatg cagggcatgt ttctgcttaa aaaaatgtcc tgggaaaaaa
    67201 tctaaattga attcagaaga tagagtacca tgtaaaagag tggccaagtt ataggaagta
    67261 tttatttttt atctttaatt aggtatttta acattcaaaa agctaatgca ttttgtttct
    67321 tagacataaa taaatacgta gatcataaat agaaatgttt cagagatgtt ttatttaaga
    67381 gagtcaacaa tagtaattaa attaatacta ataaataatg ctagctcctg acactttacc
    67441 attgacactt tcaccagtat cttacatgaa cctcatagca actcatagct catgtctgtg
    67501 aaaactgagg cacagagttg cctaaagaag gctccaaagt ggattttgct ttaattccag
    67561 tactttttcc acctgatacc tttttcatgg ttgatttata gtagagtcaa tgtgtctttt
    67621 gaaagaacag tgtccatatc ttattggaaa tagtaaagct ttcaaaagag agcagttgtt
    67681 atgaatctgt catcctctta cttccatctt taaagtttca acagttcact ctttccttct
    67741 taccatcctt gtgttttcag aatgctatca ccagtcagta gcagtgtagc atgactacct
    67801 attctgaatg gtttgtaccc tttcttagac ttcaggagtt gctttctact caagctagtt
    67861 caattgttga ctcaacaagc attgctaggc attagatgta acagcacaat gtttattcct
    67921 tctttatatt tttatgtctt tttattcaca attaaaattt gtataagctt tgcataattg
    67981 ccatttaaag ttaatatttt tcaacaaatg taagaacaga aatataccta attcctacca
    68041 aacttttata attagtttag ccagttattc tgaccctaac catatagagg cacaccttgt
    68101 tttgatgcac tttgctttat tctgccttgc agatactgca cttcttataa attgaaggtt
    68161 tgtggcaacc ctgcattgag catctgtcgt gccatttttc caatggcaca tgctcacttc
    68221 atgtctctga ctcacatttt ggtaattctt acaatatttc aaaccttttc attattatat
    68281 ctgttatggt gagctgtgat cagtgatctt tgatgttagt attgtagttg ttttggggtg
    68341 ccgcaaacca catccatata agacagagag cttaattgat aagtgtgtgt gttctggctg
    68401 ctccattgac ctacccttct ctagtttctc tccctctctt tcgaccttcc taatccctga
    68461 gacacaatat tgaaattagg ccaattaata accctacagt gacttataag tgttcaagtg
    68521 aaaggaagag tcatatgcct ctcactttaa atcaaaagct agaaatgatt aagcttaatg
    68581 acgaaggcat gtcaaaagct gacataggcc agaagctagg cctcttgtgc cagttagcca
    68641 agatatggat gcgagggaaa aattcttgaa ggaaatgtaa agtgctactc caatgaacac
    68701 acaaatgtaa cagaatgaaa cagctttatt gcttatatgg agaaagttag agtggtctga
    68761 tagaaaatca aaccagccat aacattccct taagccgaag tctaatttag agcaaggaac
    68821 tctctttaat ttcttcaggg gttctatgaa ggctgagaga ggtgaggaag ctgcagagga
    68881 acgctttgaa gctagcagag gttggtttat ttggtttagt gaaagaagcc atctgcataa
    68941 cataaaagtg caaggtaaag tacaagtgtt aatgtagaag ctgcagcaaa ttatcaagaa
    69001 ggtctagctg agatacctga tgaaggtggc tacactcaac aacagatttt cagtgtaggt
    69061 gaaaacagtg ttatattgga ggaagatgcc atctaggcct ttcatagctg gagagaagtc
    69121 aatgcctggc ttcaaagctt cacaggacag gctgactgtc ttcttaggag ctcatgctca
    69181 cattgccatg caaccagtct tcagaattct tttcatttta cgaaactgaa gttctgtacc
    69241 cattaaacaa ctccccattt tcttcttcct cctgcctctg gcaatcacca ttctactttc
    69301 tgtctctatg aatttgaagt ctatagttgc acaggcacaa atgtctgtct ctagaaacat
    69361 tttccaagta atacacttca ctacattttc tcttagaatc acctatatct gtgttaaaac
    69421 tgtaagaatc tgtgttaaaa ttttaagaat gtagcagttg tcttgattag aaatatattt
    69481 tcaatagcct ttcaaaaaac cagagacaaa aaagcagaga ggaaattatc tgcttcttat
    69541 ctgaaggcta atgacaaaaa aagtcatcca tgtgaacttt aatagaaatc tgccgaaacc
    69601 cttaatgagg taggtatcat gatcagcgta actcattaca gaattgttgt attttagagc
    69661 tagaaaaaaa cctcagaaat aattttaagt tcttcatttc ataaatgaag tgatactgtt
    69721 gtgaaatgtc taaccaaatt aattaactgt gcagttagga ttgtagtctg tttcttgttt
    69781 ctcaagaatt ccctttcagc aattgttggt gaacagggtc agattttctc agacaaacta
    69841 gctattactt gtgttctaca ctatgagtat gttttataga aagttttcct ggcttataat
    69901 ataattgaag agacttggaa atcttagccc atgatttcca tttttatata atcttcaagg
    69961 gctagagatg tatgtggatt ggaggtatgt ggttttcctt atctgggaaa gtagttgaca
    70021 atttctcaga aattgagcat ttatcaccag ttctaatgtg atagggaatg aggtattgtt
    70081 catagtatca tcagaaatga agggaattgg gatgaaactt ttcttgaatt tctgaccctg
    70141 atgcaatcag gcagttgttg atggattcca ttatcttcgt gagtcttgtc aatggcagag
    70201 acctaattga agattagagc tcttgcagag aaaggtcaaa tcaaccacag taaatattgt
    70261 tgaacagggt ttggcaaact gtagcccatg ggctgcctgt ttctgtgaga tttataagct
    70321 aacttttttt ttaacatttt taaatcgctg aaaaattttc aaaagaatac gtcatgatat
    70381 gtgaacatta caagaaattt aatttcaaag tttataaata aagttttatt ggaacatggc
    70441 tacattaatt tatgtattgt ttatgactat ttttgcactg aaacaataga gtagttgtga
    70501 cagagaacag atggtcccac aaaatctaaa ctgtttacta tttggccctt tataaaaagg
    70561 atttgccagc tcctgctaga aaacattgag aatgatttgt tttgtagtac catggaaatt
    70621 tgtgatcttc tttgcttacc tagaactgca gctgtatgct acagctaaga aattccttaa
    70681 agaacttctc cacttttttt ttgttttttt ttttttgttt ttggcctctg ggacaaccca
    70741 cactagtcca ttcatgacta ttttttatga ctttctttgc ttattttcca gtggttcctt
    70801 ttgccaatca tgtgaacaga ccaaaaccac acaggaaggt ctgtggtttg cctaaagaag
    70861 cttttctaca gagggatatg tctggcttgg gtacctccct gtttgttgta caaacctata
    70921 gtttgattct gatcattaca ctagagcttt gattcaaatg tatataaaat gaccatcact
    70981 gtcaggatgt aaaatgaata agcatattta ttgttggatt catatttgta ggacgaaaat
    71041 cttaatcttt cttattttta tcaggcattt tagtaacttt agtaatgttt ctcatgactg
    71101 ctaattatac atcaagatta attgctatat ttttttttaa ttggctaacc ttaaacacat
    71161 aaacccaatg tcctttttta tagtcatctt ctgatagagt taaaacatca gtgataggga
    71221 gaccacacag cacctcttat aaaagttatt tacctccttt ttccagctgt ggttacttga
    71281 ttttagttct cttgaggcca ctgtaagaag ggagtggccc tacaaccatg taagagatct
    71341 gtgctttgca gccactgaga accggggatc ctgccactat tgccaccatc cttttaaagc
    71401 ataacaacaa acaggtgttg tgtatccaga aagagccctt atctgaaggt ttggagtttg
    71461 gttaagcaga tcttttatta tgttttactc atgcgtttgg tcataattat gcttttgtgc
    71521 tcaataagga tgattgttat ctgtgaaagt aactgacaat ttctcagaac cattgccttg
    71581 gttctaggtt ctaggtagct agtaactagt ctggttagtg ccatggagaa tgtggagcac
    71641 tggtctgggt catgatattg agttgagtag ctgaattctc tcctcacttc atagggtagt
    71701 tcttttatct ggttagtgct agatgctcat ctgtcttagc ttacttaaat tttgaggtct
    71761 tgggagtaga gcccagtaat gggaggagct gggcatacgc tctaggaatc ttctgcatcc
    71821 agataatcct ttttttagtg gagtcttctc acattttggg ataggccatg aggtagactt
    71881 ggggctcagt aagcaaagcc aatgaggatg acaaaacatg aaaaggaaat gctgatgcag
    71941 atgcaggctg gagtgggtgg taagaggcct gggagagcag caagatgaga tatcttagat
    72001 aatgtttgtt ctgacttagt aataaggtga aattgggatg tgacataacc ttaaggcatt
    72061 ttgacttagc tctcacatgt tggtgagaat tgagactaga gggaaaaccc cctattttca
    72121 tttctgaaat gcagaaaaat agagtgaaca tttataatcc aaccctggta ttttaaaaca
    72181 tgtgtaataa caaagtcggt tattgtataa tttggaaatg cgatgtaaga tattatgata
    72241 aagctgtgat tttctgattt aagagggaag agtgaagtgg aagccatgct cgttctcctc
    72301 tgaggagggt agaggaccgt ggactcgcgt ggcaggcact agtccaggga gggaagccat
    72361 gaaagagaaa gagaggagag ctatgtctca gcccctgagc tgtcctctat gaaaagcttc
    72421 acactctgtg tccagctgtc tcaatcaagt cctggaagaa tggtctcctt cagaagcttt
    72481 attgctggca cccaggccac attgtcctaa gaggtgtgac ccaccaggtc atgagccatg
    72541 aaccctctag taggcagatc ctccaacagt ttaagtattt tgtgtgtgtg tgtgtgtgtt
    72601 aatgtgtgtg tgtgtatctg tctacttacc accaggctga gttactgggg gtctgcctag
    72661 aaaggaacag tgtccctgta aacaggagga ggctccccag aacatcagca tccaacataa
    72721 acacgctgaa ttaggacaat acatcctggc tcctttgagg aggggctgtt cccaaagccc
    72781 tggcaggata gaagagggga cagtgggggc tagaaaagga gtaggtatca gcaggagtta
    72841 cttgagtttt ctcctctgac tgtaattggt ttaaagtaga gtccaagatt attaaagttg
    72901 gactagatct tagggatttt ccagttccac ctcctcattt taccagtgaa ggaacagata
    72961 catacagggg ttctagaatt tatcttagat cagagaggta atgagtggcc gtgttggcta
    73021 gactccaggt ctcttgattc agtaatgatt ctttctccaa cctggatcac gaagggttaa
    73081 attgtagcag gactctggga tgggattcag gggtgccaaa tgctataagt acaacccact
    73141 gctgtctcag gaaattgtgg ttaggatagt ggtccctaga acaggtgacc cgagaagaac
    73201 ttctgactta ggtgaacgtt atacgttttg gagaggacta tgatgtgatt gtttgggaag
    73261 ggggcatcta ggcatatcag caagtctcac ttgctgagag tgagatggag atagagaaaa
    73321 ttctttgaga ggtgggtgga gggatctagt tgaaggctct cctgttgagc tttgaattta
    73381 tagtcagtgt ttatagagtc taggcaagta gtatctactg tgacatttgg agaactgaaa
    73441 agtagagtgg gatttagtgg ttactgagtg tgccttgggt aggacaggtc cttttatggt
    73501 tgtagctttc tgcacttgag tacttatttc tgctttactg gctaatgcca ctctcatttt
    73561 aagctatcac aatgactaaa cattatccct ttcattctga ttctctgttc aattttttca
    73621 tatgttggaa ttgatcatag aatatagaaa gaatttttat gaattcggaa ctgaactgtt
    73681 tggcccactg tagatttggt tttattggaa agaacctagt tttttgaaat tttttttttt
    73741 tttttggctt ccgtatgatc acctactcta cacaggcagt attgtgtact ggttaagcac
    73801 aaggattctg agctagaggc tactccagtt gaatcctggc tctgatctta gataagttgt
    73861 ttatcctcca tgcctcagtt cttcatctct aaaatgggga taatacctcc tagggtcgtt
    73921 ttaagggtta aataggttaa tacatgaatt agaacaatgc ctggtacaca caaagtgcta
    73981 tttacatatt agctgttaat acattccaag cattgatcta ggccttttgt caatttataa
    74041 gtaaaccaag gctcagagag gtttaaaaac ttgcttaatg aagataatct atctagtaag
    74101 taagtaaacc aaggctcaga gaggtttaaa aacttgctta attaagataa tctatctagt
    74161 atgtaagtaa accaaggctc agagaggttt aaaaacttgc ttaattagga taatctatgt
    74221 agtaagtggc tgagatggga gttgaatctt ctctgactaa acttggcttt tctgtttgct
    74281 aagcctggct tttaacccct ctgctggatt tctgaggtat ggcaaatcac ttaactataa
    74341 gtaggttgta ggttttatat ctatctactc atctgtccat cggtcttata ctttctaatt
    74401 tagatatttc attatgtttt cattccatta ataaaatgca tttccttaaa atatctgtct
    74461 cttaagaatt ataaaataca cagcataaaa ataaaaagtc ttaaaataat gctactcaga
    74521 taattagata agtgctttaa aaatccatgc taactactaa attgtgaaaa gcataaaatg
    74581 ttattccagg tgatatttga taatggcagt cagcgtttcc acacacttgt aagttttgtg
    74641 taaatgtagg tagttattat caggcatttt gagcttacta ttttaaaaca atcataacat
    74701 taatgttcta accatttgca catcttaatt atcaggaaga aattatatca aattgttaca
    74761 acttgtggaa ggcttcccaa tctgtaccct aggttaagat aaagagaatt aaggcctaat
    74821 aaatgagata ggctcactta gcaacagtga caggtgaagt tgatgagaat taacagcttt
    74881 tgactgtagc agattggtgg tataatgagc tctgcttatg gtaaggaagc actgattaga
    74941 cgactgagtg aaatggtact ttcttattta ttttataaaa ttattggaga tggctgggcg
    75001 aggtggctca cgcctgtaat cccaacactt tgagaggctg aggcgggcgg ataacctaag
    75061 gttaggagtt cgagatcagc ctagccaatg tggcgaaacc ccatttctac taaaaataca
    75121 aaaattagct gggtgtgatg ttgcatgcct gtagtcccag ctactctatt caggaggctg
    75181 aggcaggaga attgcttgaa cccaggaggc agaggctgca gtgaggcgag atcacgccac
    75241 tgcactccag cctgagcgac agagtgagac tccgccaaaa ataaataaaa ataagtaaat
    75301 aagtaaataa aattattgga gagatctgtt aagtgataat agtaatccta gaatttgtag
    75361 aatttgtatt acgcactttt gatattgtat tgaaaattca aaatcacatt ttatagcatt
    75421 gtcaacttta taatttcttt tggagaaacc tgttcagtgg aaaggaaagt agcaaaagca
    75481 aaaccaaaca ccccactact ccagcaaaag cattctaaac agttagtacc tcatcttctt
    75541 caaagtggtg gtaatttggt agtggtggag ggtgggggtt ggaaattgtc caaccattca
    75601 ggttgcttac aaaaaaagat aaaaaaagta aaaatttatt tatgtttcgt cttttggcaa
    75661 ggtaaataat tgtatcaaga tgaagtagcc attgttaaag tttatttaaa gtataagcta
    75721 ggatatgctc aagattggca atggaggaaa aagatggctc agggtatgtg gcaatgtgac
    75781 attaaagatt acatcagata tagtgtgtct cagtaatgac catatgtcct ttccagctga
    75841 tgtctatttt aggacttgga taaatgagtt ggaggtctta gatatgctat aaaggactgt
    75901 tcttgcatca cctttattag gtttgttttc acattagtca aatgtatttc aaatggacaa
    75961 atggataaaa tatgcatatg tactatcaaa tgaatgaatg taatgacaaa attgagacaa
    76021 aaatttggac gctgattcct ttcaggttat gtggcttctt tcatatcatt gagtactagg
    76081 aagaagtatg gatatcttgt gtccttttca cttacaggaa taaaataatt tattttttct
    76141 cttatttaga gttttaacct aaaaccaaaa tttagtttta acctaataat taatacagga
    76201 gggaaatggg agtaaataac agttattttc tgagagacat ttctaaggac gactttaaaa
    76261 gaccaggcaa aggagagcag agcccagccg ttgccgcttg agagagataa gcagaagtgt
    76321 gggtgtgctt catgtcacat ggcaggaggc ttccccagaa cggttcgtca gtccagggag
    76381 ccgtttcatt ttctggctga tagagttgta cttggaaaat actcagtttc ctgcttactg
    76441 cttcattatg gattatacag gtaaaattaa atgttaaata ttttccagtt atgtagaatt
    76501 actttaaaaa taatattttg aatttatatt ttaaaaacta cattgattgt gtgagtactt
    76561 taaaaatatt gtgcatcagt ttattcctga gtattgtatg aatttgtttt atccaaattg
    76621 tgattaattt aggataagtg cttaagggaa tttctgagac atacctttgt tgtttcttcc
    76681 atttcagttg gatcatactt aaatggactt aaactccaac ccatagttaa tccacatttc
    76741 tcccctctta ggccagagga tttaaagtac aaacatctga gttcagatta ttccacacag
    76801 ggaataaaat atgtacacag tctacagaga gtttctgtta ttgtggtggt ggttttgtgc
    76861 ttgtgtattg ctcttttaga tggtgttaat gtaatgaagt gaattggaga atttcagttt
    76921 ttatcctaaa ttttctgagt ataaatgtgc ccagattttt ctgacctttt ctgacctttc
    76981 taaccttttc cttttttaaa ttgcatagac ttgtttctca atctctagtt tcactgaatg
    77041 gtaaattggt acatgtttag aaataaggtt agattaacca tgggtggtgg ttacttgatg
    77101 agtaagtggg cgattccctt acatctggta gggtaaaggt gtgggtggga ggtgaagcag
    77161 tgatcaggta gggacatgag tctttgccca aaatttgtgc acccaattca gaattatatt
    77221 gccctaaatt tgaacttttg gggaatggcg acattgtttg ctgacagatt gcttttaaac
    77281 taaagaacga agaattggaa aatttttttt ctagggcaga gagaggccac ttttcatacc
    77341 cagtgtaata taaattccag tgtgcatccg gattgaactc tacttacaca gtatctataa
    77401 attataactg taggtggatc tttggcaaga cagttaatta cagtgtgcaa ataaaagttt
    77461 tgtgaaattg ctcatttaaa atatagcttt taggagcttg ctatttaaag gacttctgtg
    77521 gtagatactt tttgaagata aaacatttta aagcaattaa ttgccccaaa agatttgttt
    77581 tataaatctt tagtattcta tgttagggtt tctttaaagc aagtatacct gtatctgtgt
    77641 cttgtgtgtg cattttgatt ttcttttcct cataagatta gcatgccaga atttttgttc
    77701 cagggctctg aaataaaatg cacccacctt tttagaaggt tcgctttatg tgtggtacta
    77761 cattgaagca ggaaggaaca cattttagcc atatgcagag aaatcaaatt tgtaaaatcc
    77821 taccacagag ctttactatg agtatgcttt tagttataaa tttgtacctc ctcccacaaa
    77881 gaacaccatc attgaagaat tctttcattt tctatagttt gtatattgcc attaaaacat
    77941 ttgttgttct taagtaatac tttatatatg tataattgat agtttaagat gtacagcctt
    78001 aacattctaa atagacatca agagaatcct aagaaactaa gaactttagt gtgaacaaag
    78061 gaggtgactt taaggaaatt cacatgacac tttcaaattt agttgtgtgt gctgtagaga
    78121 aaaaaatatg gtttaagttc ttaccacatt aataaataca ttaattaaat tacctgtctg
    78181 atgtggtgag aagccctttt gaatgttgtc tttcatagtg atttttataa acatttacac
    78241 attcattgca aagatagcta tatttaatct attaaacttt gaagagaaca actcatgttt
    78301 tcagttcatg gcagagtgat ttttttgtat tagaaaagag catttatttt gctttcagca
    78361 caatcacttt tgtactaatg gcatcattat agcactgaag gggatatctt tcaaaactga
    78421 tatttgatga ttcaagaaca gatttattat taaaataatt taaggggccc aaaacacttc
    78481 tattaaggcc tttgcatgaa acactcttcc ttccacgtgg ttttcaggct aaccatgtgg
    78541 ttttttcagg tcttgttgaa atgtcacctt tttagagtgg cctttcctga taattttacc
    78601 taaaataacc ttctcatgca attactcctt atcctctaat tcctctttat ctttgttcat
    78661 cacatatacc atcacttgac acgtcacgtg tttgtttctc tgtctcactc actaagatac
    78721 aagcttcata ggggagggac tctgttcatg gctgatgcct agagtgtaga acagtaagct
    78781 cccagaaaat agttgttgag tgaatgcttg ataggctttc ctttaaaagt gactgttgac
    78841 tgactttaag attttcgcta taattgttct ttgtcaatag cattctcatt taatgattat
    78901 tattttgacc actaaactac tttgaatgtt ttccttcctt tcgttgctaa ctttatctag
    78961 aaattaacag cactgtcttt actgtgaagg aagggcaagg ttgcaggcag gggtattcag
    79021 acagagtggt taagccaaag atcactttgg gtttggattg tattatatga cttttttttt
    79081 ggaggggggt tagtaaggga tatcagatca gttttattca tccttcattt ttcttcatta
    79141 cattttcttt agacaacata ttaaactttg tgttccttct ctgagctgac tagaggagag
    79201 aactggaatg aactaaactt ttggaatcat tttggtcaaa gatgggtctt caacaatgtg
    79261 gatccaaacg ttctaaagtg gttagaaatg cctcaggcct ccacataaca gaaatcttca
    79321 taggagtcag agggtgtgat ttgtgtccgg ttttcctggc aagtgagatg cctgatgttt
    79381 ttagcatact gatcctgtta cagttgtcta aaaagtagac ttaaaaaaat cacagccttt
    79441 aactcttaga agcctgtgcc aagaagtaaa tataggccct cagaaaaatg cattttcata
    79501 cacatataca caccctctca tgtatgagcc aacaaaagga gcaacataaa tgagtcggca
    79561 aagcagttat tacatgtaga ccatggcctc tgtttgaaaa tatctctaac ccaggggcca
    79621 ttttctcatt ctcttttccc tcttgccttt ctgacggcca catccatcca ctatttgagt
    79681 gactatttat gtgacaacat ctcatatgca atttaaaata gatcttatgt aagataatat
    79741 tctggcttta aggttccacc cttttgaact gtattatcct ttcccacttc ctacagttac
    79801 atttcaacat cattattgat attccccctt ggttgtcgat gtgactgttt ttgaaggtat
    79861 acatttttat taattcctgc aattttctgt gatttttttt ctttctctga tgacctttct
    79921 cttttaacga ttttttttct tcatgttttg agttggtttc tattttccct tcatttcagt
    79981 taaatcctta aatataattt tgctgattat ttattcattg ttcaagaaag aggcattatc
    80041 gtagtgtgct taagagcatt gctttggatc cagactcctg agtttgaagc ccagtatatc
    80101 attcaccacc tgtgtgacct cgacaaagta tttaaccatc tgtcaaatgt ggataaaagt
    80161 ggtatatacc ttgtagggtt attatgaaga ttaaatgggt ttatacatgt aaaggaccca
    80221 ggatagtgcc tggcacatag taaacactca gtaaatatta gctattgtta ttctttcccg
    80281 caacagatga tttgttcttt atcttattta gcatcatcaa atgttcttct taatggctca
    80341 gcatttttag taagctaaag atcaagttac cctgaataaa ctgtggtaca ttcatacagt
    80401 ggaatcttat gcagtcttta aaaggatgag gtagatccta catatactga ccagaaaaag
    80461 tactaatgat atttttagat gttaaagtaa tatgtggttc cactttcata gcagaattta
    80521 atatttaaaa actgtattga gatcaagaca tgtctttgtg aacacaagaa attaattaga
    80581 aaaggcatat accttggatg aatgggtgga gaggagactt gaactattga actttctact
    80641 atatatgatt ttaaaagtta cgtatatatg tatatatatt tactttttgt gcatttcagt
    80701 attttaaaaa cataacaaaa ctcttttttt ggcttgtgtt ggatagctaa tgaaagttca
    80761 tatgcttcta gtactttttc tttaaaaaca gatttataag aatatggtaa cacaggaaga
    80821 cattttttgt tccagtgagt caagagataa aatattttca attatttctt tgtgtgggta
    80881 gatcaaaaag aaatgggttg gtcacaaatg cttactcata cagaggtata cacaggtgtg
    80941 tgcacacagc cttaaaatga ctgagttgct ctggaaaatg acagaaattc atgtaaggca
    81001 cgatgaagaa ataggagaaa tacatgtatg taaatatatt cctagagcag cgtttttcac
    81061 atttgaacaa tagttgcaaa atagctagta atggaattgc ctgcatttga gtactcactg
    81121 tgtgccaagc agtgttctaa gtacttaaga ttactatttt actgttacat ttgtatgtat
    81181 ttatgtgcct agaatatatg tgtaatagta tacatatttt cacatacttg tgattgagtg
    81241 tacaatcctt gatctgtcaa tctaccataa gctttgagaa gataacaatg aactcttctg
    81301 taattacttc taaagacaga taatgtttct catttctgat attcttaatt cccttgaaaa
    81361 gttctttcta tatgctgcgc aaaaccaaga agactgatat gcatgatgtc tttgtggtta
    81421 attgctataa agccaatatt taaatttctt tgagtcctct tttactgcct ggtatcatgg
    81481 gatgaagagc tgcgcaggag gggagtgtat acgtggctct cggtcttgtg cattttgtga
    81541 caaaggaatt cccctttcaa tcacgctgct ctcctggagc ccctggagcc tctggctcaa
    81601 gcagcgcagt cggtctgtgc agtgtccctg acgtcatcca gcgtatgcat aagccctgct
    81661 attgtcttac tgctacagca gggctgggga ttgcagtatc cgctgttgct gctgctccca
    81721 gtcctgcccc tgctgctacc tagtccagcc tcaccgcatc ccagaagagg cacgtcggcc
    81781 ttcatttgcc tagtggattt tcaaaagcag ctcttcggtt tttggtgctg ttaagagacc
    81841 ttgcatttca atcacaccgg gagaaaactg aagctcgtaa caggagaatc tggcagctgg
    81901 acacagcttg gactgcattg tctggcttca tgacccctgc tgtgtagccg gctcatctct
    81961 tcactctcac atgtacactc tcctcgcttt tctttctttt ttttttccct tttctttctt
    82021 ctaattttta aaaagcagcc tctggagcca gccatgtttg gcactgaatc ttcatgtaag
    82081 taaatggatc ccacttctct gctatttaga aatctgcttg ctgtcatggt ttcattggct
    82141 tagagttcat atcactttgc cttaggtcat taacaacctt tgtattttgg ctctaattac
    82201 aaaggaattg gtctcaggga aggaactccc cttaactggg ttattcatcc ttaaggccag
    82261 ggatgtcaat gtgtcaaaac caggcctgta agagggaggt aggaaaacca gaatccatac
    82321 agccacccta gaatgtgtta attgatggga tcaggcctgt cactgatcta ttgttgtagg
    82381 ctccgtaatg gtgcttaaac cttaaaatag atactgggag gatctgagat gatagtgttt
    82441 attagaaagg aaagaaaggc ttacattttt tcatctaaag agataaatag ttatcattat
    82501 atactcttcc atattttcac aaaaacatag acattatagg tagattcaga atgagtaaga
    82561 aatcgcttta tttttgagga tggatttttt tttttcccac agtggcttca attttgatat
    82621 gctggctagc atcacagtcc agcaggatca tatcttttta aaaacttata caatgaaatt
    82681 gctttggtgc agagaaggcc ctgcacaatg ggctaggcag gacagcagtt gtagacagct
    82741 acaatggata ttttaaaaat tacaaccaaa ctatgtgagg attatttaat gttgatatag
    82801 aaatataacg tcaatgcagt tgtacaggct ctgcagaata ttttgtcatt gtctattagc
    82861 aaaaatgaca gttaagaatt tctaagagat aagaatttct aaagagactt tcaacctgct
    82921 ggctagagca ttaaatattg gcaagccact atctttgcta gggagaaggg gtttagggga
    82981 ggaatttagg aaactgattt cttacgaact tgtaatttga cctttgtttt ttgatctcag
    83041 gtgatcagtg tgactgtttg tgcatagctg attattacag aatagtagca tttcgagaga
    83101 gctaataatc ctcagttctt ttgtttcttg attggctttt taaaaaggtt aattactttt
    83161 gtttcactgt agaagcttct catctcagac taccacattg cctaatcaaa gttgtgttag
    83221 aataatagtg acaggtaatg tcccattcag catgtgacag tattatttcc taataattta
    83281 ggcataattt tttaattcac ttaatggtac atttagaatt ggttatctaa gaaatagaaa
    83341 taaatcacta agtgtcaaag accatccagt ttcatttcag tcatggaatt ttgtttatgc
    83401 aggagcctag gtatggacag aaataattat atactaaagg aaaattagac ctgttacttg
    83461 gtttagccaa aaatggaagt taaaactcag tgcagaagtc tttggttctt ggactaggga
    83521 ctctaacatt gtctgctcag tgttaccaag cagacacata gcctttcctg atcatcaaac
    83581 ctgatctttt gataatatca cctatgcgct gtatggtatg tgtgaaaact gctggttgct
    83641 tgtgccctcc atagctgcta aattactgaa gagaatagaa tatccttcag aagacagaat
    83701 actatcatac aggtttttag cattttttgt ctttcgtgag tgttaagctc tgtttcttgc
    83761 ttataggtag attcgtactg tcagtggata tcgtgttgaa aatgaattgc cttctttggc
    83821 acgtgtatac ctatgtaaca aacctgcaca ttctgcacat gtaccccaga acttaaagta
    83881 taataataat aataaaagaa gattccctaa gtctgcattc agtgttagga caagtgtatt
    83941 ttctttgtgt tctgagacat agctttcttg gcctttgatg tcaacctttt ggaggctatt
    84001 ttttaggttt gaaactgtac ttaaaatatt caggaaaata gtcacatttg aaattccaat
    84061 tagttcaaaa gggatctccc aaaccatcta gggtgttctt actaaattat cgtaagaaat
    84121 acttgtttaa ctatctattc tgtatacagt actgtggtag atcctggtaa gggttaattt
    84181 ttttctaact tattctgatt tcgtgattct tacccttgat tatggttgca gtgccttact
    84241 tgtataggat gcttttactt tttaaattga ggtatgattt acatgcagta aaatgcttaa
    84301 gtctaggtgt gcagctcagt gaatttttgc ccatgtttat acccatagaa ctctactcag
    84361 ctcaaaatac agaacatttc catttcccct ggaagttctc ttgtggcctt tcccagtcaa
    84421 tattatttcc cctcttcatg aaaaggtaac cactattctg acttctgatg ccatagattc
    84481 atgttgtaag tggctctttt aaactttctt tatctccccc ttgctctttg cctgtaagag
    84541 aaggaaatgt cttcattttc aaatattgta ttgattaagt tgattttatg tttcagacct
    84601 ttgaggtcag aaatttgcag tagcctggat atcacattat aatacattct gtcttactga
    84661 aataatattg ttttaaatac ttgcaccctt cctcaccaaa aaaaacagac aaaaaaagcc
    84721 tttaaaatac caaaaaaatt atgtggaaga gtaaacgcta gttcttcaaa gttaaagact
    84781 tacacagcta tggcaataga attaataaat gctcttttat gcctgacact gctttcatca
    84841 atatctccaa tgatactagt ctcatctctt tgacttagtg aatctgaatc tcccacagtt
    84901 gtgcagattg gccacagtca gtctattttg ggctcacttt gaaatgggtg ttctatagta
    84961 tgtgtagact aatcatcaca aagcaggaag tatagcttct gtaactccgt ttattaccat
    85021 cttgatgtat ttcactgagc ttttccttta ctaaagtttc ccatgtctaa aaatgggagt
    85081 agcgtgtctg ctctttaact gctttgaaga tatacagttt tagtttctgt ggtcagaata
    85141 ctttaggtgt aagaagaaag tactatcaag ttttgttgag gaaggtgata attaaaatgt
    85201 atatttggag ttcttaattt gattatatat atatatatat cgtgtgtgtg cgtgtgtgtg
    85261 tgtgtgtgac ggagtctcac cctgttgctc tgtggcccag gctggagtgc agtggcacaa
    85321 tcttggctca ctgcaacctc tgcctcctgg gttcaagtga ttttcctgcc tcagcctccc
    85381 gagtagctgg gactacaggc atgtgccatg acacccagct aatttttgta tttttgttca
    85441 gtagagatgc agtttcacca tgttggccag gctggtcctg aacccttgac tgcaggtgat
    85501 cctcccgcct caacctccca aagtgctggg attataggtg taagccacca cacctggctg
    85561 atttaatgat atattttaaa ataaattgat taaattcttc aaaattaaac aatttttctc
    85621 ttaaaatttt ataagaggag aaaatatttt tagggagaaa gggagaaaaa atttcatcct
    85681 ttctttttgt ggagtaaatg gttttgagga aaactgattt tgcactgctg acatctggtt
    85741 acatcctcct tgataaagcc agttattctt caaagagtag atactttaag tatgatgaat
    85801 tatttaatta gcatttattg ggctcagtcc tcctcttgtc tcctctccca tgttttgctt
    85861 tttcaattct caagggtacc acttaagaag tactgtggtg ggaattgtgc cctggtctaa
    85921 cacgttaatg catcttccaa agcacctacc ttattagttc agtgaagaga gcaacacctt
    85981 acctgctgag aaacagagtg tccctggggc aaatagcatt attttatcct tcttccaaaa
    86041 ttttttgtat agttataata attaaaaaga acatctagag catctgtgga gggggaaaat
    86101 aaatcaccag agaaccaaca aagctttagt aggatccccc aacctgagct tagtggagat
    86161 gagaaactag tggatggctg tgtcagggga tcaggagtcc tctttagctc tggtgtggct
    86221 ggtccacaca tactccctgc cattccctgg atagctacat cacctggggt aggcagccag
    86281 atgctggcaa taatttggga tacagtttga taccccatgt gatttgtctt tgatgggcat
    86341 caaaagttca gttgctgctt ttggttttca ttactgatga gtgcattaag ttgaaactga
    86401 cagcttctca gttttaatag ggagtatggt accatgttac caagaactag ataattttct
    86461 gaaattttga gccattgtgt gagaggtagt caaatgaata atactctagc aatattaagt
    86521 catcaagata ctgtagttaa acagacatct ctttgataaa aaaaaagtga gttgtagtct
    86581 tttatgtgca tctcaggcca ttgttggtaa ctggtcacat gtgagattaa acttgggcct
    86641 gttgttttgg tgtgtgattt ctgtgaattg gctgagattt gaatagtaac tatggtcatt
    86701 caaaaatggc tgttcacatc tggaccattt ctcaaaataa gcatctaatt attactaaat
    86761 cattgtgtca gagactgctg tttttgctgt tagtatgttt ggcattttag tactctattt
    86821 ggttttcctt tttattatta tttgtcatat gaaactaggt aatttaggaa catgagccat
    86881 tttcctttcc cattaataac attaatctgg ttattagatt tagctgcatc ggattttaga
    86941 tgctttcatc ttaaaacaaa aatagaaata cttaagtatg tgcacaaaaa cccacctcta
    87001 agtctgcact tagagcattg aatgtaaaag aaaaatattg catgacatta gataagtaga
    87061 aaaccacaga ctgctgaagt cacaaacatg gaaaaataat tatggattat aggcattata
    87121 ctggaacata gtcatacagg agcttgaaaa agtaaaactc atgtaatgta tttgactcat
    87181 cttaccatat cactttttct ttttttctga taacacacat tctgatgtga aatttccgtt
    87241 tgagttcctt ggctgttagt agttgacatt gtaattttta gtatcaagat aatattttaa
    87301 agtaaataag gaaatttttt tcttctgcat atttatatac tagtacagaa atggagtaaa
    87361 aatatgcaat ggttattttt aaatcctcag atttcttatt ttcccttcag tattggtcta
    87421 tttgttagtc tgtagtttgt tcagaaaaaa aattacatgt gagtcttcag tgatttgttg
    87481 ttttcattgt cacaatggac cagattcata tcctgtataa actgtgggga gtctatgggg
    87541 aaaattacca tatatggaaa ctttccccat agcatcccct tggagttaca caggatgtga
    87601 ataggattca ttgttgttat ggattctgag ctggaaaagt cattgatcat gtgtattttt
    87661 taaacattaa taatagtcac tgcattaatt tatgttcaaa tactgttaaa ttttcaatat
    87721 gagactatat ggacattaca aattgtatag tcatttatag actataaatt gtatagtcat
    87781 tttttattcc tttttgaaga gtattgatat ccttccattt tttcctagtc aatataaagc
    87841 atgagttaac ataattatta atgtttttaa caagaaaatg cacaaatgct atattattta
    87901 aaaggtccca tttactgtgc tagaatagta aataataaga ttttcaatat attttatttg
    87961 tattagtaat taattcagat acttatgagc aaaaaaatga atatgcaatt taatgcatgt
    88021 ttagaaatgg cagcaaccac atgccagatg cagcaactaa ttgcagagac tctggctttc
    88081 acttgcttgg attcatatca tggctctacc gtgtactacc agggtttaac catctaccat
    88141 ctaagcttac agtgtgactt atccaatgaa ctctctgtgt taggggaact ggcctttggg
    88201 ggcctggata tctgccaggg tagggcttat caaggggtgt ttgtggagag agagtccagc
    88261 agtggaaaat actggctgaa gagagatgtc acttcttaag gctgggtgaa gactggaagt
    88321 tgtatgatgg gaatatttta agggacccaa taggaggttt gaggggagga gactgtatga
    88381 aactaatgaa atgtgaaatg ggtcagggtt ggcaaatgcc agatgccctg tggcaagcat
    88441 cattgattgg tcatgacact cttgcaggat tagcatcagc cactaaaggt tggaatgttg
    88501 tccactcaga acacttcatc agtgcaaatg ttttccatgt aagtatgagt aatagacaca
    88561 taaatattta aataaacata caaatactta ccaaattaag aataaagggc tgggcacagt
    88621 ggctcacgcc tgtaatccca gcactttggg aggccaaggc aggtggatca caaggtcaag
    88681 agtttgagac cagcctggcc aacatggtga aaccctgtct ctactgaaat acaaaaatta
    88741 gccgggcatg gtggcgcatg cctgtagtcc cagcactgag gaggctgagg aaggagaatc
    88801 gcttgaaccc aggaggcaga agttgtgatg agccaagatc acaccactgc actccagcct
    88861 gggcaacaga gtgagactcc gtctcaaaag tgaaaagtaa agtaaagtaa aagtaaagta
    88921 aagtaaagta aagtaaagta aagtaagtaa agtaaaaagt aaagagtaaa gtaaaaaaaa
    88981 ataaaatata aataaaataa agttaagaat cttaagtgtt ccagaaatgt ctctctttag
    89041 actctgggcg ggacatggtg gcccatacct gtaatctcag cactttggga ggccgaggca
    89101 tgaggattgt ttgagcccag gagttgaaga caagcctcgg taacaaagca agaccctgtc
    89161 tctaaaatga atgaatgata taaaataaac acaccagtct gtgtcacatt atggttctca
    89221 gtaatgtcaa tgtgttaatg attcagagcc accactgggc tcttctgaat gaaattccta
    89281 tcagttgaca ataaatcccc agagtgtagc agggtaccta gcatatatca agtgctcatg
    89341 ttctttaaaa tttgaatctg ctgtggagta aggtaatatc attgaaaata tgatgtgtgg
    89401 gcttgtaggg tgttaatatt gagtttaata aaattttcta ggccaaggag tttatcacac
    89461 ataatgggta catgtcagaa acatgccagt aatcagctct tgtcatcctt cagagcagga
    89521 acaaatgacc caaacaaaat aatagcatat ggacttttat tactaagccc aaatttgtta
    89581 gtgggtaaac taccatatac tgataatttg ccatgtactg gtaagttgac tatgtctaat
    89641 ctaagtttgc ttaccattct taaaggttaa gtaaaaataa tgagttacta ataatcatca
    89701 gtttatgtac agcatgaaaa ttgagaattg tttgcttgca atactgatat aatttcagga
    89761 actagaaaaa ttattttact tttttttgtg agcatttcag actgttaaga ttgaggcttt
    89821 tggcatattt tgggcagtag caagcccgat tgtaaagcgt atagattagg aaatcacagt
    89881 gactccattg gggtattctt tactacctcc tccacctctg gcttcttcta gaacacctag
    89941 ttttcagggg gaggctttgg tagggtctgg cctggtggta cgcatggatg gtccaagccc
    90001 ggacttgtct cagaagtctg aatttctcat ctgaaacttt cctaggtctt gtgttggtat
    90061 aatgatgttt cagttaccca ttgctacaca acaaactacc tcaaaacata ctggtttaaa
    90121 acaattatgt attattatct ttcacagttc tgtgggttga ctggactcca ttggtggttc
    90181 tcatgaaggg tctcttgcag ttagatttct gtcagtgctg tagtcatcta aaggctcacc
    90241 tgaactagat ctccaggata gctctggcat atactatcag ttgaggttag ctgttgactt
    90301 agggctcagc tggggttgtg ggcaggaatg cctatacagt tgaccctgga acaacttagg
    90361 ggttagaggc tctgatccct gcacagttga aaatccacat gaccttttac cactaaaaac
    90421 gtaactacta atagcctact cttgactgta aatcttaccg ataacatgga taattaacac
    90481 atattttgta tgttaaatat atagctataa atatatatgc tgcatatata aatatttgtg
    90541 tatatttctt tatgtggaca tatgttttca tttctcttag gtaaatacct aggcatgcca
    90601 ttgttgagaa actgccaaac cattttccaa agtggttata ccgttttaca ttcccactag
    90661 caatggatgg gagttcactt gcttcaaatt cttgccaaca tttagtattg tcagtctttt
    90721 taatttttgc caattttgtg ggtgtgtaat ggtatattgt gattttaatt tgcatgtctt
    90781 tcattcttat catattaaac aatttttcat gttctttttg gccatttgtg tatcttcttt
    90841 cgttgtgttt gttcaaatcc tttgcctgtt ttaaaaatga ggttgtcttc ttattaccga
    90901 gttttgaagg ttcttcatat attttgatac aaatcttttg tcaggtgtat gtattgacaa
    90961 tattttctta tagtctgtag ctttcctttt tattttctta ataatgttaa gtttttaatt
    91021 ttgatgaagt ccagtttatc aatttcttct gtcctatgta aaaatatttt gcttatgtta
    91081 ttgtcacgaa tatttttctc ctgtattttc ttccagatgt tttatgtgtt ttgcttctat
    91141 gtgtgctatg atccatcttt agtacatttt tgtttgtaat atgaggtaat ggtaaatgtt
    91201 catttttttt ttttagtgaa atgaatattc acttcttcta gcaccatttc ttgaaaagac
    91261 tgtcatttct ccatggaatt ggcaacttta tcagaagtca gttcacccta tatttctagt
    91321 ctattttatt ctagggatct gtatatttat ccttaggcca atactataat tgttattact
    91381 gtatagcttt atgatcaggt agtgtaagcc ctccaagtct gttctttttc aaaattcttt
    91441 tggctatatt tgatcctttc atatccctat gcatttttaa atttgcttgt caatttctaa
    91501 aaaaagacct gggattttga ttgagagtat atttaatcta taaagtaact tggggaggtt
    91561 tgacatttta acaatattaa gttttgcaat tcatgaacat ggtatatttg tcatttaatt
    91621 taggtcttta atttctctca caatggtgaa accagttata aaattaaaag aataggttat
    91681 ttttcattga tagaagaata cttatttgga gtggaatgac ttatattacc cactgaatat
    91741 atgtttctag ggaacatata gtaaatgtaa aagtggtggt attagtaaag catcattaat
    91801 ttgaatttgg aggaattatt tgcacttgta aaaatcttaa ataacctgga aagtgagatt
    91861 tcactaaaca gatgttgtca tgaagaagtc ttttgagggt atgtcttaac aaatagatta
    91921 gaattgttta tacatacagg caaaaaacaa ccccattgag aagtgggcaa aggacatgaa
    91981 cagacacttt tcaaaagaag acatacatgc agccaacaag catatgaaaa aatggtcaat
    92041 atcactaatc attagagaaa tgccaatcaa agccacaatg acataccatc tcataccagt
    92101 cagaatggcc attattaaaa agtcaaaaat aacagatgct ggtgaggttg cagagaaaag
    92161 ggaacgctta tacactgctg gtggaagtgt aaattagttc agccattgtg gaaagcagtg
    92221 tggcaactcc tcgaagaacc aaaaacagga ttaacattca acccagcaac cccactactg
    92281 gatatatact caaaggaata caagtaattc taccataaag acacatgcat gcatatgttc
    92341 actgcagtac tattcataat atcaaagaca tggaatcaac ctaaatgtgc atcagaggta
    92401 gactggataa agaaaatgtg gtacatatac accatggaat actatacagc cataaaaaag
    92461 aacaagatca tgtccttttc aggaacatgg atggaactgg aggccattat ccttagcaaa
    92521 ctaacacagg aaaagaaaac caaatactgc atgttatcac ttttaagtgg gacgtaaata
    92581 atgagaacac atggacagaa attgggtaat aacaaacact ggggcctact tgaaggagga
    92641 gggtgggagg agggagaggt tcagaaaaaa aaaacccaca aaaaactttt gggtactgcg
    92701 cttattactg aggtgacaaa ataatctgta catcaaaccc ctgagtcacg agtttaccta
    92761 tataacaaaa ctgcacatgt acccctgaac ctaaaataaa tgtgtgtgtg tgtgtatatg
    92821 tgtgtatata tgtgtatata tgtgcatata tacgcatata tgtgtgtata tgtgcatata
    92881 tatgcatata tgtgtgtata tgtgcatata tatgcatata tgtgtgtata tgtgcatata
    92941 tatgcatata tgtgtgtata tgtgcatata tatgcatata tgtgtgtata tgtgcatata
    93001 tatgcatata tgtgtgtata tgtgcatata tatgcatata tgtgtgtata tgtgcatata
    93061 tatgcatata tgtgtgtata tgtgcatata tatgtatata tgtgtgtata tgtgcatata
    93121 tatgtatata cacacatatg tatatatgtg tatatatgca tatatatgca tatatatgca
    93181 tatatgtgta tatatatgca tatatgtgta tatatatgca tatatgtgta tatatatgca
    93241 tatatgtgtg tatatatatg catatatcta tatctatatc tatatctata tctatatcta
    93301 tatctatcta tctatctata tatatatatt tttttttttt ttttggcaat ggagtcttgc
    93361 tttgtcaccc aggctggagt gcagtggtgt gattttggct cactgcaact tctgcttccc
    93421 aggttcaagc aattctcctg cctcagcctc ctgagtagct gggattacag gcaaatgcca
    93481 ccacgtgtgg ctaatttttg tatttttagt agagatgagg tttagccatg ttgaccaggc
    93541 tggtctcgaa ttcctgacct caagtgatct gccctcctcg gcctcccaaa gtgctgggat
    93601 tacacgaatg agccaccacg cctggcctag ttaaaatatt tttaaaatta aaaaaagaat
    93661 ggttttgtac ttagaacatt taaaaattat gtttatgtaa atgctacttt tatggccctt
    93721 agaacatttg ttctttctct tgtttgtcgt atcttaggaa atcactttat tatatttata
    93781 tatattttac tccagttctt gccaaatatt cacatttctt taattagaaa ggtctgaatt
    93841 tatgagtttt tatattcaaa aacaggatcc ccttttttat taagctggtt ctgtagtcct
    93901 gttgagttat cgaccttttt gagactctaa taaatctatg gatccttatg atcaagagat
    93961 ctgaaaccag acttttctct aaaaacagat tcaggatgac atttgtcacc tttaaaaatt
    94021 aaattgaatt taaatttatt ttttaagaac tttttctaat tatttggcat tacttgcagt
    94081 aattttcaaa gtccttaaac ttgaagccat gtttgataga gattgaattg acctgaaaca
    94141 gcatgttatg tatgtgcata atagatatga atctataaac atattcatcc acctttgttt
    94201 taggcagctt ataaagcagt aatcctccaa caatctctag ttaattagtg tagtcttttg
    94261 aaagctgcaa gggtgaatat acttagtgga ttatagattc atctatgctg actttctcac
    94321 cctttttcta agttagttcc aggcaggcct actctgttag ttatttttat tgtaaatata
    94381 taacgcagtg cttaagaacc tgggctttgg gtcaggcaga taagggggtc tagttttact
    94441 atgttgcttt gggcatctta tctgttagct tcagtttgtt catctgtaaa atggggataa
    94501 tattaacctc atgggattgt tgtaatgctt aaatgaaata agtaaaatgg caagccttta
    94561 atggcacatg ataagcaatt gataggttaa ttatttttga agatttccat accaggaaca
    94621 cattacatag cagcatcaac atgctgtgta tatatttgat ataaaataaa gtacaagcta
    94681 gaatagaaat ggcagcattg aatgtacaaa tggcaaataa tgagaaaaaa ttgttttaaa
    94741 tggaaaaact tattaagttt ggttcctgtc gtctggcagt ttacattcta aggggatgag
    94801 atgaatgaaa ttataattca tgcatgtctg ctttatattg atttgtatta ctgtttgtat
    94861 acatgctttt tttttttttt ctttttggag acagagcctt gctctgttgc ccaggctgga
    94921 gtgtcgtagt gcaatcttgg ctcactgcaa cctctgcctc ctgggttcag gtgattctcc
    94981 tgcctcagcc tcctaaatag ctaggattac aggtgcccgc caccatgccc agctaatttt
    95041 tgtattttta gtagagactg ggttttactg tgttggccag tctggtctcg aacctttgac
    95101 ctcagttgat ccacctgcct caggcttcca aagtgctggg attacaggcg tgagccagca
    95161 cgccgagcct catcctgtat tttttaatgt tctgttgtac tttataatgg agggagcatc
    95221 tcttctggtt tacatgctct ggagtcagtc aatagactga aatgctcatt ctactagctg
    95281 cacgaccttg agtagattaa cttctctggc ttcagtttct taccctgtaa agtaggctta
    95341 tactgtgtca tggagctgct atgaggtcgt ttttattgtt gttgttcttc ttcctttttt
    95401 tgtttagaga cagggcctca ctctgcaccc aggcttgaga gcagtgacac aatcacagct
    95461 cattgcagcc tcaacctctg ggctcttggt gatcctccta cctcagcatc tcaagtagat
    95521 aggaccacag gtgcacacca ctatgccctg ctaatatttt attttttgta gaggcagtct
    95581 tgctctattg cccaggctgg tcttgaactc ctgggctcaa gcaatcctcc tgcctcggcc
    95641 tcccaaagtg ctgagattac aggtgtgagc cactgtgcct ggcctgctgt gagttttaaa
    95701 tgccttaaaa tatttgttgc ctagtaaagg ctcaatgaat gctacctact gttattaggt
    95761 attattatat tagtcattta tgttattgct tatccttcca attgcattca atatgcccat
    95821 ttaaacattt gctgtatgaa aatctatgat gtgggagggg ttaaaagtta tttaaagaca
    95881 gaacatcagt ggttctaggt tttatgctca cctcacctaa tatttagtct catctctcag
    95941 agtatcttgc ttattaaaca caataaggtc aatacctttt ctttattcat gaaaatgtct
    96001 gaaatgtgaa tggaatttat acccttgtaa tggtatcata ttttaactta atatttaagg
    96061 agactctaaa tactaataat cactcattgg tttatctaat ttatatgtct gtagctttgt
    96121 tagatttact taaagtcatg catataagtt ctttttttaa aaagctttat gatattttga
    96181 tatagatgtc atagcatgct ttgcattatt tgacctccat ttagatggat taagtggaat
    96241 tttcttcgct gaggaatttc ataaaccctt tttgactttt aattgggatg gacagagtta
    96301 tcactatgta agaagggaaa taatacacct aagagtttac tttctggttt gtttctttta
    96361 ggatttatac taacatgcat ccaagatgtt ttgtttagtt gtgtaagggt gatccggaaa
    96421 cagcattgct accctccaag acttatgctt agaatgaaaa acttttactg tggtgtcgca
    96481 acatgaataa ttttccttca gactttcatg aggccaagac catgtttaca tttaattcca
    96541 tgcagaggac tggcaagctg ggcagttttt tttttttttt tttttttaaa gatataaaat
    96601 acacaggtcc ctgagtgctt gggtcttcat atgctctgga attaccagct gcacacctga
    96661 ctatagtctg tttgttttta atattaaatt gaccttttcc agcctctctt gttgaggaag
    96721 tggagtctga gtaacaccag ctgtgtgtgg tgtcaggctg gaacaataat tcagggatgc
    96781 agaatatggc tcgcctttgt ttcctgaaat tgtgcattga tttcttttgt cagtagactg
    96841 tttcaaatga atggaagaaa cattttctat ttttaatttt tttgaggggt ggcagacttc
    96901 tttcaaaagc aaataattca tctgcaaatt caaattctat ttggtacatc taatttgctt
    96961 aaagtaaaac acgcatatat agtagaaatt ttaactgagt caatttcata gctgtcagaa
    97021 cctttctcat cacagcaatt tgattaaagt tttttttaag gctttttcat ttttaataag
    97081 ggaaatatct ccattataac cactgctgcc agcaggagga cattggtttt catgaatatt
    97141 tttggaattt tctctacctc acatttttaa gtagataaaa ctgagttagg tttatagagt
    97201 taatttctcc tcttctttgg cattgaatgt actctaattt gtagctttaa aaattagaat
    97261 cagtcttttt ttttttcctg agtgaataca tttttttgta ggatagatgg ttcttaaaga
    97321 atacgttagt tcaggatcta atatgaatca ataaattttt gctgataata tgaacgacca
    97381 gatgattggg aattcttgag aagtatacaa gaagtttata gctttattac tatttcacaa
    97441 ctgattctgg aggtttctta ggatattagc gttataagcc tgaggtaact ggtttttctt
    97501 tttctgacct gggtgcattt gtggagtctg aggctgacaa gtgaaatagt tactagctgt
    97561 ttaataaatc tcccgaattg tttggtactg tttggcaagc ttactccgca tattaagttt
    97621 tgactttcct gtgttttatt ggaactcttt gttcctgaag cactaacatt tctattttgt
    97681 ctttcatgca gttagccacc tccctaatgg tgaccagtcc tctgcaggca atcaggtcac
    97741 tgctacaagt gactggctgt cagcccaaat gatgcagaat attttatcat ttgtaatgtg
    97801 tgtggccctc aaaaacataa cgtctggaat aagggataac atgacattta tcatgatcag
    97861 tggaactggt taatctggtc aggaaacgac tgaatatttt acgtatttag ctgactgggc
    97921 ttttattttg tttatttgat tttgagaatt gacagtagga ataagcctgg gtaaacagca
    97981 gtgctaggct ctgcactttt tgttttctat ccagctactg tgcaaatgag atatgataat
    98041 ttaaggcccc ttttgggaga accatgttaa aaagagaaag gaagcaggga caggggcatt
    98101 taggtggcaa ttgtctttca ctggggtagc catatatcat attcccatgg tatgatatat
    98161 catatacata tggtatgata tgatatcata tacttttgga tttggctgcc cacttggtat
    98221 tatgagatat ttgcatcata ataaaatgct ctgcattttg gtagaaagcc ctagttgctt
    98281 gaatctctca atctaaactc agtttcaaat cctttcctag gggtatgagt aggtgtgata
    98341 acagtttcag actttttttc tttcagcgct tcagcctaaa ggccgcttac agaattcagc
    98401 aggtgtgctt cctaataagc ttcctccttc tctaacacaa gtaaaaagcc acaggttgga
    98461 cccagcattg tggctctagg aatgctggca atacaagtgg agagagcagc tctgccctga
    98521 acagctgcca tggaagtcgc atggacaacc ggagcagttg cctgagccat gttttgtgag
    98581 gcagtcttcc ccctaaacat tggtatttta tactggtgat taggataatt tagcatttgg
    98641 gaggaaggtc ctgtgacctt gtatttcata tgaaaatatg cagtattaca tttttatgtt
    98701 atgcccttaa tgcacagccc taccacaaaa gcttcccaag gagaggcaat ttcaggctga
    98761 tgaggaaagg attttatgat gccatttaaa gaaagaaggc agtcaaatgc aatcaattag
    98821 aatgaggtac aaaacagatg agctaatggc aaaagactga tccaaaaagg ttggccatgg
    98881 catctaacat caccttgtaa cctgagttac aaatagacct tttctttcag aattgagata
    98941 cgggagtgct gtgatctttt cacattgtcc tattggggct ggtgagaata tgttttattc
    99001 agttttcatg aaactattaa aatgatccat tatatgttca gcacattgtg ttgcacataa
    99061 agactttttt ttctattgtt ctcgtgttcc ccaaggtctt ttactgctag cctatgcttc
    99121 tgaatgtgtg agggatcaaa tgagacttcc gattatatgg caaatagcat catcttgaat
    99181 tttgtgaaat tatttctgga taggattaaa tccagtatct gacattatgg tttagctcat
    99241 cgcttcccaa cctgtaagct ctcttctcaa tggccagtgg atgctttggg aaataattta
    99301 aatctgcggt gaaataattg gtccagataa ttgtgctcag tgtgtggaga tgttgatgat
    99361 tgatatcttg atataagctg tgttctttaa aggggactgc ttaggagaag gggctggact
    99421 ttttattgct atagccttaa ctgaaaaaaa atctgatggt agatgtttga caataaaaag
    99481 atagatccaa tgtgataact tcttaaagaa taattttctg taattttcct ggagtcatct
    99541 tcattactaa aggtcattcc caagctaatg gcaaaaactc ccagtacact aaataa
//
