# Supplementary material for: Exon prediction based on multiscale products of a genomic-inspired multiscale bilateral filtering
Source: PLoS One. 2019 Mar 21;14(3):e0205050. doi: 10.1371/journal.pone.0205050 (PMC6428306; doi:10.1371/journal.pone.0205050)
Supplement: S1 File — Detailed information on these sequences. (ZIP) (ZIP) [file pone.0205050.s001.zip › S1 File/ENm001/ASZ1.txt]

Homo sapiens chromosome 7, GRCh38.p7 Primary Assembly
NCBI Reference Sequence: NC_000007.14
FASTA Graphics
 LOCUS       NC_000007              64302 bp    DNA     linear   CON 06-JUN-2016
DEFINITION  Homo sapiens chromosome 7, GRCh38.p7 Primary Assembly.
ACCESSION   NC_000007 REGION: complement(117363222..117427523) GPC_000001299
VERSION     NC_000007.14
DBLINK      BioProject: PRJNA168
            Assembly: GCF_000001405.33
KEYWORDS    RefSeq.
SOURCE      Homo sapiens (human)
  ORGANISM  Homo sapiens
            Eukaryota; Metazoa; Chordata; Craniata; Vertebrata; Euteleostomi;
            Mammalia; Eutheria; Euarchontoglires; Primates; Haplorrhini;
            Catarrhini; Hominidae; Homo.
REFERENCE   1  (bases 1 to 64302)
  CONSRTM   International Human Genome Sequencing Consortium
  TITLE     Finishing the euchromatic sequence of the human genome
  JOURNAL   Nature 431 (7011), 931-945 (2004)
   PUBMED   15496913
REFERENCE   2  (bases 1 to 64302)
  AUTHORS   Hillier,L.W., Fulton,R.S., Fulton,L.A., Graves,T.A., Pepin,K.H.,
            Wagner-McPherson,C., Layman,D., Maas,J., Jaeger,S., Walker,R.,
            Wylie,K., Sekhon,M., Becker,M.C., O'Laughlin,M.D., Schaller,M.E.,
            Fewell,G.A., Delehaunty,K.D., Miner,T.L., Nash,W.E., Cordes,M.,
            Du,H., Sun,H., Edwards,J., Bradshaw-Cordum,H., Ali,J., Andrews,S.,
            Isak,A., Vanbrunt,A., Nguyen,C., Du,F., Lamar,B., Courtney,L.,
            Kalicki,J., Ozersky,P., Bielicki,L., Scott,K., Holmes,A.,
            Harkins,R., Harris,A., Strong,C.M., Hou,S., Tomlinson,C.,
            Dauphin-Kohlberg,S., Kozlowicz-Reilly,A., Leonard,S., Rohlfing,T.,
            Rock,S.M., Tin-Wollam,A.M., Abbott,A., Minx,P., Maupin,R.,
            Strowmatt,C., Latreille,P., Miller,N., Johnson,D., Murray,J.,
            Woessner,J.P., Wendl,M.C., Yang,S.P., Schultz,B.R., Wallis,J.W.,
            Spieth,J., Bieri,T.A., Nelson,J.O., Berkowicz,N., Wohldmann,P.E.,
            Cook,L.L., Hickenbotham,M.T., Eldred,J., Williams,D., Bedell,J.A.,
            Mardis,E.R., Clifton,S.W., Chissoe,S.L., Marra,M.A., Raymond,C.,
            Haugen,E., Gillett,W., Zhou,Y., James,R., Phelps,K., Iadanoto,S.,
            Bubb,K., Simms,E., Levy,R., Clendenning,J., Kaul,R., Kent,W.J.,
            Furey,T.S., Baertsch,R.A., Brent,M.R., Keibler,E., Flicek,P.,
            Bork,P., Suyama,M., Bailey,J.A., Portnoy,M.E., Torrents,D.,
            Chinwalla,A.T., Gish,W.R., Eddy,S.R., McPherson,J.D., Olson,M.V.,
            Eichler,E.E., Green,E.D., Waterston,R.H. and Wilson,R.K.
  TITLE     The DNA sequence of human chromosome 7
  JOURNAL   Nature 424 (6945), 157-164 (2003)
   PUBMED   12853948
REFERENCE   3  (bases 1 to 64302)
  AUTHORS   Lander,E.S., Linton,L.M., Birren,B., Nusbaum,C., Zody,M.C.,
            Baldwin,J., Devon,K., Dewar,K., Doyle,M., FitzHugh,W., Funke,R.,
            Gage,D., Harris,K., Heaford,A., Howland,J., Kann,L., Lehoczky,J.,
            LeVine,R., McEwan,P., McKernan,K., Meldrim,J., Mesirov,J.P.,
            Miranda,C., Morris,W., Naylor,J., Raymond,C., Rosetti,M.,
            Santos,R., Sheridan,A., Sougnez,C., Stange-Thomann,Y.,
            Stojanovic,N., Subramanian,A., Wyman,D., Rogers,J., Sulston,J.,
            Ainscough,R., Beck,S., Bentley,D., Burton,J., Clee,C., Carter,N.,
            Coulson,A., Deadman,R., Deloukas,P., Dunham,A., Dunham,I.,
            Durbin,R., French,L., Grafham,D., Gregory,S., Hubbard,T.,
            Humphray,S., Hunt,A., Jones,M., Lloyd,C., McMurray,A., Matthews,L.,
            Mercer,S., Milne,S., Mullikin,J.C., Mungall,A., Plumb,R., Ross,M.,
            Shownkeen,R., Sims,S., Waterston,R.H., Wilson,R.K., Hillier,L.W.,
            McPherson,J.D., Marra,M.A., Mardis,E.R., Fulton,L.A.,
            Chinwalla,A.T., Pepin,K.H., Gish,W.R., Chissoe,S.L., Wendl,M.C.,
            Delehaunty,K.D., Miner,T.L., Delehaunty,A., Kramer,J.B., Cook,L.L.,
            Fulton,R.S., Johnson,D.L., Minx,P.J., Clifton,S.W., Hawkins,T.,
            Branscomb,E., Predki,P., Richardson,P., Wenning,S., Slezak,T.,
            Doggett,N., Cheng,J.F., Olsen,A., Lucas,S., Elkin,C.,
            Uberbacher,E., Frazier,M., Gibbs,R.A., Muzny,D.M., Scherer,S.E.,
            Bouck,J.B., Sodergren,E.J., Worley,K.C., Rives,C.M., Gorrell,J.H.,
            Metzker,M.L., Naylor,S.L., Kucherlapati,R.S., Nelson,D.L.,
            Weinstock,G.M., Sakaki,Y., Fujiyama,A., Hattori,M., Yada,T.,
            Toyoda,A., Itoh,T., Kawagoe,C., Watanabe,H., Totoki,Y., Taylor,T.,
            Weissenbach,J., Heilig,R., Saurin,W., Artiguenave,F., Brottier,P.,
            Bruls,T., Pelletier,E., Robert,C., Wincker,P., Smith,D.R.,
            Doucette-Stamm,L., Rubenfield,M., Weinstock,K., Lee,H.M.,
            Dubois,J., Rosenthal,A., Platzer,M., Nyakatura,G., Taudien,S.,
            Rump,A., Yang,H., Yu,J., Wang,J., Huang,G., Gu,J., Hood,L.,
            Rowen,L., Madan,A., Qin,S., Davis,R.W., Federspiel,N.A.,
            Abola,A.P., Proctor,M.J., Myers,R.M., Schmutz,J., Dickson,M.,
            Grimwood,J., Cox,D.R., Olson,M.V., Kaul,R., Raymond,C., Shimizu,N.,
            Kawasaki,K., Minoshima,S., Evans,G.A., Athanasiou,M., Schultz,R.,
            Roe,B.A., Chen,F., Pan,H., Ramser,J., Lehrach,H., Reinhardt,R.,
            McCombie,W.R., de la Bastide,M., Dedhia,N., Blocker,H.,
            Hornischer,K., Nordsiek,G., Agarwala,R., Aravind,L., Bailey,J.A.,
            Bateman,A., Batzoglou,S., Birney,E., Bork,P., Brown,D.G.,
            Burge,C.B., Cerutti,L., Chen,H.C., Church,D., Clamp,M.,
            Copley,R.R., Doerks,T., Eddy,S.R., Eichler,E.E., Furey,T.S.,
            Galagan,J., Gilbert,J.G., Harmon,C., Hayashizaki,Y., Haussler,D.,
            Hermjakob,H., Hokamp,K., Jang,W., Johnson,L.S., Jones,T.A.,
            Kasif,S., Kaspryzk,A., Kennedy,S., Kent,W.J., Kitts,P.,
            Koonin,E.V., Korf,I., Kulp,D., Lancet,D., Lowe,T.M., McLysaght,A.,
            Mikkelsen,T., Moran,J.V., Mulder,N., Pollara,V.J., Ponting,C.P.,
            Schuler,G., Schultz,J., Slater,G., Smit,A.F., Stupka,E.,
            Szustakowki,J., Thierry-Mieg,D., Thierry-Mieg,J., Wagner,L.,
            Wallis,J., Wheeler,R., Williams,A., Wolf,Y.I., Wolfe,K.H.,
            Yang,S.P., Yeh,R.F., Collins,F., Guyer,M.S., Peterson,J.,
            Felsenfeld,A., Wetterstrand,K.A., Patrinos,A., Morgan,M.J., de
            Jong,P., Catanese,J.J., Osoegawa,K., Shizuya,H., Choi,S., Chen,Y.J.
            and Szustakowki,J.
  CONSRTM   International Human Genome Sequencing Consortium
  TITLE     Initial sequencing and analysis of the human genome
  JOURNAL   Nature 409 (6822), 860-921 (2001)
   PUBMED   11237011
  REMARK    Erratum:[Nature 2001 Jun 7;411(6838):720. Szustakowki, J [corrected
            to Szustakowski, J]]
REFERENCE   4  (sites)
  AUTHORS   Lowe,T.M. and Eddy,S.R.
  TITLE     tRNAscan-SE: a program for improved detection of transfer RNA genes
            in genomic sequence
  JOURNAL   Nucleic Acids Res. 25 (5), 955-964 (1997)
   PUBMED   9023104
  REMARK    This is the methods paper for tRNAscan-SE.
COMMENT     REFSEQ INFORMATION: The reference sequence is identical to
            CM000669.2.
            On Feb 3, 2014 this sequence version replaced gi:224589819.
            Assembly Name: GRCh38.p7 Primary Assembly
            The DNA sequence is composed of genomic sequence, primarily
            finished clones that were sequenced as part of the Human Genome
            Project. PCR products and WGS shotgun sequence have been added
            where necessary to fill gaps or correct errors. All such additions
            are manually curated by GRC staff. For more information see:
            http://genomereference.org.
            
            ##Genome-Annotation-Data-START##
            Annotation Provider         :: NCBI
            Annotation Status           :: Full annotation
            Annotation Version          :: Homo sapiens Annotation Release 108
            Annotation Pipeline         :: NCBI eukaryotic genome annotation
                                           pipeline
            Annotation Software Version :: 7.0
            Annotation Method           :: Best-placed RefSeq; Gnomon
            Features Annotated          :: Gene; mRNA; CDS; ncRNA
            ##Genome-Annotation-Data-END##
FEATURES             Location/Qualifiers
     source          1..64302
                     /organism="Homo sapiens"
                     /mol_type="genomic DNA"
                     /db_xref="taxon:9606"
                     /chromosome="7"
     gene            1..64302
                     /gene="ASZ1"
                     /gene_synonym="ALP1; ANKL1; C7orf7; CT1.19; GASZ; Orf3"
                     /note="ankyrin repeat, SAM and basic leucine zipper domain
                     containing 1; Derived by automated computational analysis
                     using gene prediction method: BestRefSeq."
                     /db_xref="GeneID:136991"
                     /db_xref="HGNC:HGNC:1350"
                     /db_xref="HPRD:10677"
                     /db_xref="MIM:605797"
     mRNA            join(1..168,589..688,5165..5287,7250..7361,41715..41826,
                     42664..42798,44414..44538,45380..45455,46457..46513,
                     47477..47586,58807..58912,60086..60172,63776..64302)
                     /gene="ASZ1"
                     /gene_synonym="ALP1; ANKL1; C7orf7; CT1.19; GASZ; Orf3"
                     /product="ankyrin repeat, SAM and basic leucine zipper
                     domain containing 1, transcript variant 3"
                     /note="Derived by automated computational analysis using
                     gene prediction method: BestRefSeq."
                     /transcript_id="NM_001301821.1"
                     /db_xref="GeneID:136991"
                     /db_xref="HGNC:HGNC:1350"
                     /db_xref="HPRD:10677"
                     /db_xref="MIM:605797"
     mRNA            join(1..168,589..688,5165..5287,7250..7361,42664..42798,
                     44414..44538,45380..45455,46457..46513,47477..47586,
                     58807..58912,60059..60172,63776..64302)
                     /gene="ASZ1"
                     /gene_synonym="ALP1; ANKL1; C7orf7; CT1.19; GASZ; Orf3"
                     /product="ankyrin repeat, SAM and basic leucine zipper
                     domain containing 1, transcript variant 4"
                     /note="Derived by automated computational analysis using
                     gene prediction method: BestRefSeq."
                     /transcript_id="NM_001301822.1"
                     /db_xref="GeneID:136991"
                     /db_xref="HGNC:HGNC:1350"
                     /db_xref="HPRD:10677"
                     /db_xref="MIM:605797"
     mRNA            join(1..168,589..688,5165..5287,7250..7361,41715..41826,
                     42664..42798,44414..44538,45380..45455,46457..46513,
                     47477..47586,58807..58912,60059..60172,63776..64302)
                     /gene="ASZ1"
                     /gene_synonym="ALP1; ANKL1; C7orf7; CT1.19; GASZ; Orf3"
                     /product="ankyrin repeat, SAM and basic leucine zipper
                     domain containing 1, transcript variant 1"
                     /note="Derived by automated computational analysis using
                     gene prediction method: BestRefSeq."
                     /transcript_id="NM_130768.2"
                     /db_xref="GeneID:136991"
                     /db_xref="HGNC:HGNC:1350"
                     /db_xref="HPRD:10677"
                     /db_xref="MIM:605797"
     CDS             join(64..168,589..688,5165..5287,7250..7361,41715..41826,
                     42664..42798,44414..44538,45380..45455,46457..46513,
                     47477..47586,58807..58912,60086..60172,63776..63928)
                     /gene="ASZ1"
                     /gene_synonym="ALP1; ANKL1; C7orf7; CT1.19; GASZ; Orf3"
                     /note="isoform 2 is encoded by transcript variant 3;
                     Derived by automated computational analysis using gene
                     prediction method: BestRefSeq."
                     /codon_start=1
                     /product="ankyrin repeat, SAM and basic leucine zipper
                     domain-containing protein 1 isoform 2"
                     /protein_id="NP_001288750.1"
                     /db_xref="GeneID:136991"
                     /db_xref="HGNC:HGNC:1350"
                     /db_xref="HPRD:10677"
                     /db_xref="MIM:605797"
                     /translation="MAASALRGLPVAGGGESSESEDDGWEIGYLDRTSQKLKRLLPIE
                     EKKEKFKKAMTIGDVSLVQELLDSGISVDSNFQYGWTPLMYAASVANAELVRVLLDRG
                     ANASFEKDKQSILITACSAHGSEEQILKCVELLLSRNADPNVACRRLMTPIMYAARDG
                     HTQVVALLVAHGAEVNTQDENGYTALTWAARQGHKNIVLKLLELGANKMLQTKDGKMP
                     SEIAKRNKHHEIFNLLSFTLNPLEGKLQQLTKEDTICKILTTDSDREKDHIFSSYTAF
                     GDLEVFLHGLGLEHMTDLLKERDITLRHLLTMREDEFTKNGITSKDQQKILAALKELQ
                     VEEIQFGELSEETKLEISGDEFLNFLLKLNKQCGHLITAVQNVITELPVNSQKNFTSV
                     CEELVNNVEDLSEKVCKLKDLIQKLQNERENDPTHIQLREEVSTWNSRILKRTAITIC
                     GFGFLLFICKLTFQRK"
     CDS             join(64..168,589..688,5165..5287,7250..7361,41715..41826,
                     42664..42798,44414..44538,45380..45455,46457..46513,
                     47477..47586,58807..58912,60059..60172,63776..63928)
                     /gene="ASZ1"
                     /gene_synonym="ALP1; ANKL1; C7orf7; CT1.19; GASZ; Orf3"
                     /note="isoform 1 is encoded by transcript variant 1;
                     Derived by automated computational analysis using gene
                     prediction method: BestRefSeq."
                     /codon_start=1
                     /product="ankyrin repeat, SAM and basic leucine zipper
                     domain-containing protein 1 isoform 1"
                     /protein_id="NP_570124.1"
                     /db_xref="CCDS:CCDS5772.1"
                     /db_xref="GeneID:136991"
                     /db_xref="HGNC:HGNC:1350"
                     /db_xref="HPRD:10677"
                     /db_xref="MIM:605797"
                     /translation="MAASALRGLPVAGGGESSESEDDGWEIGYLDRTSQKLKRLLPIE
                     EKKEKFKKAMTIGDVSLVQELLDSGISVDSNFQYGWTPLMYAASVANAELVRVLLDRG
                     ANASFEKDKQSILITACSAHGSEEQILKCVELLLSRNADPNVACRRLMTPIMYAARDG
                     HTQVVALLVAHGAEVNTQDENGYTALTWAARQGHKNIVLKLLELGANKMLQTKDGKMP
                     SEIAKRNKHHEIFNLLSFTLNPLEGKLQQLTKEDTICKILTTDSDREKDHIFSSYTAF
                     GDLEVFLHGLGLEHMTDLLKERDITLRHLLTMREDEFTKNGITSKDQQKILAALKELQ
                     VEEIQFGELSEETKLEISGDEFLNFLLKLNKQCGHLITAVQNVITELPVNSQKITLEW
                     ASPQNFTSVCEELVNNVEDLSEKVCKLKDLIQKLQNERENDPTHIQLREEVSTWNSRI
                     LKRTAITICGFGFLLFICKLTFQRK"
     CDS             join(42736..42798,44414..44538,45380..45455,46457..46513,
                     47477..47586,58807..58912,60059..60172,63776..63928)
                     /gene="ASZ1"
                     /gene_synonym="ALP1; ANKL1; C7orf7; CT1.19; GASZ; Orf3"
                     /note="isoform 3 is encoded by transcript variant 4;
                     Derived by automated computational analysis using gene
                     prediction method: BestRefSeq."
                     /codon_start=1
                     /product="ankyrin repeat, SAM and basic leucine zipper
                     domain-containing protein 1 isoform 3"
                     /protein_id="NP_001288751.1"
                     /db_xref="GeneID:136991"
                     /db_xref="HGNC:HGNC:1350"
                     /db_xref="HPRD:10677"
                     /db_xref="MIM:605797"
                     /translation="MLQTKDGKMPSEIAKRNKHHEIFNLLSFTLNPLEGKLQQLTKED
                     TICKILTTDSDREKDHIFSSYTAFGDLEVFLHGLGLEHMTDLLKERDITLRHLLTMRE
                     DEFTKNGITSKDQQKILAALKELQVEEIQFGELSEETKLEISGDEFLNFLLKLNKQCG
                     HLITAVQNVITELPVNSQKITLEWASPQNFTSVCEELVNNVEDLSEKVCKLKDLIQKL
                     QNERENDPTHIQLREEVSTWNSRILKRTAITICGFGFLLFICKLTFQRK"
ORIGIN      
        1 ggtgcgcatg cgcccggaga gctgaagggc gcgcggtgcc gacagggagc ttccttggct
       61 ggcatggcgg cgagcgcgct gcgaggcctg ccagtggctg gcggaggcga gagtagcgag
      121 agcgaggatg atggctggga gattgggtat ctcgaccgga cgtctcaggt agcggaggag
      181 gccttgtctt gaccacacct ggtttcagcc tcccctggcc ctcgaaggcg aggcccagcc
      241 tcgtgaaacc tcctactccc tcacgtgtat ttccctttta cccagtggaa atacgggagt
      301 ttgtacttaa gcaaacccgc acaaatttcc tcgtgttccc tccccaactg tggttaccac
      361 caaatacgct tctttaggtc atcgtaactc ctcagttggg tttggatcca tcattaccta
      421 ttcccttgaa agataatttt cgacacgaat tcttttcaaa ctttgtatct tagtcaaaat
      481 aaagccaaga aaaaaaacct gtgtacttaa ccaaacatta ttgtttcctg atgaggtgga
      541 aacaaaaata tatataacaa gaatttttta aaatgtttac ttttctagaa attgaaaagg
      601 ctattaccca ttgaagaaaa gaaagaaaaa tttaagaaag caatgaccat cggagatgtt
      661 tcattggtcc aggagctcct agattctggt gagagataag ggacagtttc atctgaacac
      721 agctgtctta agttcgcaag gattctttat ttttaaaagg tttatgttgc ttttctaatg
      781 gaaacgcaac aaatgttaat gtatcatcct gcataatctt cgttgactga gtccagtctg
      841 ccttattttc ttcctctctg cttgcatttg gaatgccacc ctgtttatct tccatcagtt
      901 cttccccctc cttcaagcaa gaggcctact ctaatcctat cccactctga tcattcttaa
      961 ttctctcttc atttactctg ctgtaatgtt gtttcttttt tcttttcttt ttcttttttt
     1021 tttttttttt tttttgagat gttatcttgc tctgtggccc aggctggagt gcagtggcgc
     1081 gatcttggct cactgcaatc tccaccttcg ggttcaagcg attctcctgc ctcaccctcc
     1141 tgagtagctg ggactacaag cgcgtgacac cacgcccggc taattttttt ttttttttgt
     1201 atttttaata gagagagggt ttcaccgtgt tagccaggat agtctcgatc ctctgacctt
     1261 gtgatccgcc tgtctcggcc tcccaaagtg ctgggattac aggcatgagc caccgtgccc
     1321 tgcctgttgt atgtttctta agaaatggtt ctacatttta gttctttctc gttacagttt
     1381 tttgttttgt actggtggaa tgaggcctga gctaggaatc agaataaata tatggataat
     1441 ttcttccagt ttattgccca ctctggtttc ttggaagagg cattaaaact ttgagagcat
     1501 cagatttcat ttttgggggg ttgaaggaag gggatggagt gtctctctct agccctgctg
     1561 gagtgcagtg gcaccatctt cgctcactgc aacctccatc tgggggccgg gattcaagtg
     1621 attctcccac ctcagcctcc ggagtagccg ggactaaaag caccggtcac caagcccagc
     1681 taattttggt aattttagta gacacggggg tttcaccatg tcggccaggc tggtcttgaa
     1741 ctactgacct caagtaatca cccacctcgg cctcccaaag tgctgagatt acaagcaaga
     1801 gccaccgccc ccagccagag agcatcagtt tctttatgta aagcatcata attctgtcct
     1861 gggcttcatg aattttttgt gtattaaata aaaaaaaaac tttaaattac cttcacatag
     1921 aaatgtaaat tattgattat aatgattgaa attactggcc gggcgcggtg gctcacgcct
     1981 gtaatcccag cactttggga gtccaaggcg ggcggatcac gaggtcagga gatcgagacc
     2041 atcctggcta acacagtgaa accccgtctc tactaaaaaa cacaaaaaaa attagctggg
     2101 cgtggtggcg ggcgcctgta gtcccagcta cgcgggaggc tgaggcagga gaatggcgtg
     2161 aacccgggag gcggagcttg cagtgagccg agatcgcgcc actgcactcc agcctgggcg
     2221 acaaagcgag actccgtctc aaaaaaaaaa aaaaaaaaaa aaaagaaatt actcaaagga
     2281 ataacaagca tttacttcag tttgatgcaa aaataattgt ggtttttgcc attgtagata
     2341 caaaacattc acacacaagg tagttagatg tgattatata tagcataatg tttttcttct
     2401 atgctagaat caatgcatag tttactgaaa agtaaataat tttgaaaaca agacagatct
     2461 gggtttgatt actaaccatg ccacttgatg gctttgtaac cttgactaag ttaccaaatc
     2521 ttcctaagct tcaatttctg cccgttttaa aatgaggatt attatatcaa agggttgttg
     2581 gcaaggggga gaattaaaat acgcttttaa aggacttaga acacatagga attatgtaaa
     2641 cattacctgt tattcttata agaaatgaga aggatctgta tgactttttg gacaatggaa
     2701 cttgagtttg gaattgaaaa acgaaattga ataaactctg aataagtaga aagaggcccg
     2761 aatacctaat attaatatat gtatagtgta catagcatgg ggtggaatag gcagagattt
     2821 gttttagaaa agaaaatttg ccttaggagt agtgggacta ggtacagtga atgtgataga
     2881 ggcttttgaa ggattaagac ttgatatgat tgatgggcag atgtgagctt ttcagtctct
     2941 tgaacagagc ctactgctaa gtatttagtc aaccatttga aatttgtttt tagttacaaa
     3001 aatttttaaa gttcattttt aaaaggcagt aatagagata taggtagaag gagaaagatt
     3061 tctttaccat tgtcctcact gtcattcccc ttactgctga tgcctcactt tcacaggtta
     3121 actcctgttt tagggtattt ccttccagat gtcattatgt aactcttttt aaaaatattg
     3181 ttaatttttt gcctttcaaa gtcattattg ttcttgaaac atgcttctgc accaattgga
     3241 aactctaaaa ataaaagcac attttgagtc agccactttt aaccatttga agatgtctcc
     3301 agtttttgtt attctgtgta ctatcatttt caattttctt taaagtatga catattttag
     3361 acattcagaa aagtacggta ccccctctgg agataactac ttttctatag ttgatgttta
     3421 tcattcttat gagtatcttt atacttttac tatgtcccta aacaatatag tattattttg
     3481 aatgtttttg agctctataa atatactgtg ttcatccttt tgaaacttac ctttttttgc
     3541 actatgcctg gaacataata tgtgcttagt aatttatgtt aaatattaga ggttaaatat
     3601 taagttagaa ttttagtaag aatttttata ctaaaatgcc acatttgctt tttttttttt
     3661 ttgagatgga gtctcactct gtcgcccagg ctggagtgca gtggcatgat cttggctcac
     3721 tgcaagctct gcctcgtgtg ttcacgcaat tctcctgcct tggcctccca agtagctgag
     3781 actacaggca cccaccacca cgcctggcta attttttttt tttttttttt ttttgtattt
     3841 ttagtagaaa cagggtttca ctgtgctagc caagatggtc tcaatcacct gacctcgtga
     3901 tccacccact tcggcatccc aaagtgctgg gattacaggc atgagccacc gtgcctggcc
     3961 tttgcttctt tttctttgca tcttttcctt tctatctttg ctatcacagt ttgagcagta
     4021 ttctcaataa attgagaaaa caatgatctt ttctctgatc tcattgataa gctttcaatc
     4081 aaagcagttc aaagaggaag atttgttaga gaagacaagt agggctagca gtagatgtct
     4141 atactaagat ggtttaatgt tttctcccag tgattattat gtaccttata tcaattaaaa
     4201 ttagacagtt agaaattaga catatgtagt ctttcagtga cccggtgttt atacagccaa
     4261 aaaagtgaca gagtgagatc ctaaaaaaaa acaacaaaat acaaacaaac aaaaaaaact
     4321 tactttcaat acctgatatc tccctttatt ttagctcact gcttgtcatt cgattgtcca
     4381 agacagaatt tgatagtcat ttttaatttg ttgttgtcca tcatacctcc tcctcaaagt
     4441 aattttaaat tctgatgacc ctgcctttga aatgtccttt tgttttcctt cctttctctc
     4501 tccactgccc ttgctctgat tgtcgtataa acttcctgtg ttataactag tttccttgcc
     4561 tcctgtccca ttctcaatag tggtgtctat gttgtcttta taatacatat gtaatgatgt
     4621 cagttcctgg atcacaaaac agagtctgcg tttcttaagg gagttttcat aatctaacct
     4681 taacctgtct ttttagcttc atgttttatc agtcacccat gggtaagttt agtgttagga
     4741 ataaagttaa aggtttttga gggatatatg tggtattttc aaccatagag ataactgata
     4801 ttgcccaggg ataatattct aatttaaaag acattttacc tctgtgaaac ctttccagct
     4861 cccctagaga aaaaaaaggt agcatgtaaa aacctgttat aatatacata ctcagttaca
     4921 tatatgataa aacatcagtc atatcagtct cggaacatag tgcctgtagt gaaactgaag
     4981 ttagcaaatt gtgttaatgt cccaatataa ctattttgta ttttttggaa gccattaaaa
     5041 acttcccatg gtggaataaa gtacatgatg tacgtcactt tacacagtac tttaagcata
     5101 taaggtgact gatttttttc tttggtggta gtgtgctttt aaaagcttgt ttttatattg
     5161 acaggcatta gtgtagattc caactttcag tatggatgga ctccccttat gtatgctgct
     5221 agtgttgcca atgcagagct ggttcgggtc cttttggaca gaggtgctaa tgcaagcttt
     5281 gagaagggta agatgtttta gataacttaa atgattatgc ttactgtgat tccttggttt
     5341 ccaagtagct attatataaa gtgcaaaaaa ctaaagccat ttgaagtaac ctttctattc
     5401 attatactat gtaaataata tacaaaatca aattagaaac catacatatt ctgaaaaact
     5461 ctctttccaa aaacataaat tccagttata gtatctttat aactggttgt tattatatat
     5521 ctttaaggtt ttggttgttt ttaaaggaaa aattcttgaa agaaacatta aaaagtttat
     5581 aatttagtgg caaattactg gaaaatcagt ctgtggaatt ttaaactaaa ctccaaatta
     5641 catcacttaa agttgtttca aagatagttc atgaaatcca tctttgtcct tgttactaaa
     5701 taatttccat tcagaagtgc tttgagtgta agaagaacaa gagtatatga gcaaatccag
     5761 tttaattatt acattgaatt cctgattact tatttttaac atattttcaa tagacaatta
     5821 aattttcttc ataatttcag gtataggttt cattttagaa ttgattttta cattttatac
     5881 ctacaatttt attctttttt ctcatttata tattttacat aaatttctgt cttagcaaca
     5941 gtttcatgtt taatattttc tattaggttt ttctttttat tatatcattt aaaaatatca
     6001 cttggccagg catggtggct catgcttata atcctagcaa tagcactttg ggagtctaag
     6061 gcaggaggat cacttgagcc caggagttca agatcagcct ggacaacata gtgagacttt
     6121 gtctctacta acaataaaaa aatattagcc aggggtggtg gcacacactt atagtctcaa
     6181 ctactcagaa ggctgaggca ggaggactgc ttgaacccag gagttcgagg ttgcagtgag
     6241 ttatgatcat gctactgcac tccagcctgg acaacagagt gagacactgt ctcaaaaaaa
     6301 aattactcaa tgaaagctat gcttaggaat gaggttttca aaagtgtata aaatattctg
     6361 ctcaaaaaat taattaataa ttattctttt tatacttccc cctccttgta atcagaggga
     6421 tagttagagc tataaaatat atttttcaca gaatgtacac atgagttttt tatgtgtccc
     6481 acaataaccc tgttacatac aaagggcaga tactaggttc ttatctgtat gttaaatcta
     6541 atgagctatt aagatatcac aagagttaca gtttcttagt ggcaggactg ggactagaat
     6601 atgctctgtc agtattgagc cactaatgtg aatcatagct gttgtgacct attttgaagt
     6661 cttaattcaa aataggtgtt ttttgtgttt aatttactct gatctttgct ggcaccatga
     6721 gagccaaggg aagaagagtt ttaggaaaca gtgagttcag aaagatgaag tacaaaagga
     6781 ctgaaaagaa accaaaccaa tggatgtggc agtcatagca atttcagtag ggtagtttat
     6841 aagccagatt tcaggagttt tcaaatggat aagaagtgaa atcagagaat atagatcatt
     6901 gtttcccaaa catgagttta gcaaggcaaa ttttaatcaa ccaaaaactg ttcaaatcca
     6961 gacaatgtgg ctgtgtccat gtccttaacc actttctgtt ctcttgaagt aatgggagta
     7021 agaggggaag gaagttaaat gaattataga taaactttgg agactgaagg gattcatgtc
     7081 taatctcatc tttcgatgaa ggaagacaaa gttacctgct aagagtgaga gatttgggaa
     7141 gaggttatag agttttagag tgcaataata gaatgttttg agtggtaaag acatcgaata
     7201 gatgctcttg atgtatgggg atttttcctc acttttctat tcactataga taagcaaagt
     7261 attttgataa ctgcatgttc tgctcatggc tcagaggaac agatcttgaa gtgtgtagaa
     7321 ctactacttt caagaaatgc tgatccaaat gttgcttgta ggtaagagcc tttatatctg
     7381 ttcaaaattc aagtcaaatt agaatttttc tttggtatca gccttttaaa aatcatgaac
     7441 aatgtttact tggccaaata gttgatgaat gaaaatagtt cataaggtca ttgttccaat
     7501 tctataagat tatcagagga aggggatatc atgaaagtag tctttcaact ctacattttg
     7561 agagaaacgt cataagaatt tagaatgaga gggaaaggag gacaataaac tatagtatct
     7621 tttcttgtga atcatactac tctaaagaat atgacgattg acctgtaaga gtaaagcctt
     7681 ttaatgttct ctctgtataa catttaacaa ctaaacaatt ttacaaaaat actaagaaaa
     7741 tatatccatt ttctattttc ctaattgttt ccattttctt aagacttcac gaattaacta
     7801 ggtaataaca tgtatgtaat agtgcctaga tgcatagaag acaagcagta aatgtatctt
     7861 gcatcttttg aaatgtcagt aataaaaatg aatcagattg cttaaaattt ctatcacatt
     7921 ggcttccttt ctgactctat cttctatttc atcttcctat taaatctctc tttgtgtttc
     7981 atttaatctt taaaatgagt aggaagtagc ccatctaaca aaaatgtcta gcacaaatag
     8041 aattattatt cataattcat tagttcagat aatgatgatc tagtacctga tatacagaaa
     8101 taattatgct acactctgga agtttttttc taaattggtt cagtttctat gatacctgga
     8161 cagcaacctt ggaagctact ttacagcttt agatagttcc caaatctttg ttgagattta
     8221 aaaaaataat attttagtct agttgtagtg gttctcaagc aaggtctatt tggcctttca
     8281 ggggatattt ggcaatgtct agagacattt ttgattgtta tacctgagaa atactactgg
     8341 tacctagtgg atagaagcca gggatgctgc tgaacatccc aaaatgcata gaacaatccc
     8401 tcaaaacaaa gaattacaaa tccccaaatg tcagtagtgc catggttgag aaaccctgat
     8461 ctagtgtgag aagggccaag atgtattgag tggataatta atatttaaac aaagataaaa
     8521 aagaactggc agagaaacta cctgcaaacc tgtatttttt tttaagacag ggtcttgctc
     8581 tgtcacccat gctggagtgc agtggcacca tcgtggctcg ctgtaacttc tgcctcccag
     8641 tctcaggtga tcctcccacc tcagcctcca gagtagctgg gactacaggc acacactacc
     8701 acagttggct aatttttgta tttttgtaga gacggggttt cactatgttg cccaggctgg
     8761 tcttgaactc cagggctcaa gcaatctgcc tgcctccacc tcccaaagtg ctgggattaa
     8821 aagtgtaagc caccataact ggcctacctg caaacatttt tttttttttt tgagatggag
     8881 tcttgctctg tcgcccaggc tggagtgcag tggcacgatc ttggctcact gcaacctctg
     8941 cctcctgggt tcaaatgatt ctcttgcctt agcctcctga gtagctagga ttagagacgc
     9001 acgccaccac gactgactga tttttgtatt tttagtagag atggggtttc accatgttgg
     9061 ccagactggt ctcaaactcc tgacctcatg atccgcccac tttggcctcc caaagtgcta
     9121 ggattacagg catgagccac cgcacccggc ctcaaacttt taacgaaact tttatcctgt
     9181 catatatggt ataatcctta gtaaaatgta acttttggat ctggttatac cttggaatta
     9241 ggacatgtgc tttagtactc cttgctgaag taaacttcca tgagttgtaa ttttgatgta
     9301 tacctttaga agtggcatga gataaaactt ttgcttggtg ctcttcactt tctttttttc
     9361 cgactgcctc tatgagattt tgtaggtagt gaagtcttta ccctcctaat cacctaaaat
     9421 gttgtaaaca cacagaagtc agtcaagcca gtgtcatagg ttctagacta ttctttctcc
     9481 tcaagaacta gaagatatcc tttaggtaca taagatgtat tgggaaaaac agattcaatt
     9541 tgaattaaaa tgacacaagg ttagcatctt atgctagaaa ctataaggca atgacactat
     9601 aaggcagttt caaaactgaa aatcctaaat gagcagatga atttgaaaga gcacaagatt
     9661 tagcttggta tatgatcaac tctctaaaat aattagagaa tttatagagt ggttgaagaa
     9721 aataaagcaa tatgcattta attaatagat gtgagaaata acctgaaaaa ctattcagct
     9781 gcttcttttt taatgctcaa agcataaagc aataaaattg aattgtgttt tcttgataga
     9841 gctgaaaaga ggataagtta tggcaaaaag tgcttttagg ctgcaaattt tataagaagg
     9901 atagcattag gggacatggt gggatagcgt gctgtcaatg tgaaagacaa aacatatcag
     9961 gacatatggg gagtacaatg aaatttgaag agaattttat agctaactca ttagcagtga
    10021 caaaaatcaa aacctattag aagattggga gctttagatt cctgtaaaaa gtgccaaaag
    10081 ataccagcaa tacatctggg aaccactctt cagatgtcaa ggagaaaaac agatcttcag
    10141 atgaatttac tttcaggctg ttgatgtagc cttttttgtt gagcaatgcc attgctgaga
    10201 aaaattacct ctcaagaaaa agagcacaag gaaagagtca gccataaaac ataaatggct
    10261 agattttgcg aaagctagat agatggtcac gtacttgata gatgcaaaga aagttggctt
    10321 ctaacttttt ttttttaact aatacgggat cagtagtctt gtctcatgaa gtgaaattaa
    10381 taacaaagtc ttggaaatca gcctctaagc ttgagattga agtctcagtt tccatgtgta
    10441 aagtagcatg aactcttctc cattctgtgg aaatacctca taagacagga tcttagtttt
    10501 tagataaaat ggggaaaaat gagttactga ttcgtactag gagcaggaag ataatttcta
    10561 ggggtttgta gatcttaaaa tgaaagtaag tcacttgaat tacttggttc tgtttgcact
    10621 acactacaag tgagtagatg gaagaataaa gattaagaag aaactgttga atttcctcta
    10681 cttaactaat tagaaatctc gctgaatggt actgagggaa ttctgtaata gtttaaattt
    10741 tttaacttgt atataattta catacacata attaaaatac tcagattttc agtgtacagt
    10801 tggatcagtt ttgataaatg catacatttg tgtaacttac accacaagat gagatatttc
    10861 tatcactcca gaaagttcca ttgtgtctct tgccagtcca gttccctctc caccagaagc
    10921 aaccatgtga tccggatctt gtttctacca ctataaattt tttctgttct agaattatag
    10981 agtatttttg tgatttcttt aactgaatat aataaatttt aagactcatc catgctctgt
    11041 gtattagtag tttgctattt tctttatggc ctgagaaaaa caagtgttcc ggtaaggcag
    11101 aaaatcaatt gcttagaaat taaaagaaag gacaaaaaag ccataaagtt gttaacaaga
    11161 tttcattagg cagaatttta aagtatttag gctctatgct aaggcagcat gagtgctgac
    11221 aatatagtac gtctttctaa gtccctaaac agacaagcac cttgcatcag tgcttcaagt
    11281 agcaagcact gactatccac tcctttttta ttttattatt tatttattta tttattttga
    11341 gatggagtct cgctctgtca ctcaggctgg agtgcagtgt cagatctccg ctccctgcaa
    11401 tctccagctg ccgggttcag gtgattcttg cctcagcctc ccaagtagct aggcctacag
    11461 gtatgccacc actcctagct aattttggta tttttagtag agatggggtt tcaccatgtt
    11521 ggccaggctg gtctcgaact tctaacctta agtgatccac ctgccttggc ctcccaaagt
    11581 gttgggatta caggcatgag tcactgcgcc tggcccactc ctttatttta cctactgaat
    11641 tgtttattga gaatcatgtt tggtgtatgc tgtggttgtt tccatttgtt ttgcttcagc
    11701 aagccatttg tgtatgtgta ctaaacgtta atatcactga ataccttttt ttgttgttgt
    11761 tttatatttc atttttttca gttttcattc tttaatttca tttttttcag ttttctttca
    11821 gagttcccct ttatgtgcca gggatacatt ccaagacccc ctagtagacg cctgaaaaca
    11881 ttgatactac caaaccctat aaatactgta ttttttccta tgcctacata tatgtgataa
    11941 tttataagtt aggcatagta agagactaac attaactaat aataaaatag aacaattata
    12001 acaatatact gtaataaaaa ttatgtgaat atggtttctc tcaaaatatc ttattgtact
    12061 gtactcatct ttcttggtga cctgaaatga tctgaaaaga tctgtcaatc tgataattga
    12121 gacagatccg tcagtgataa ttgggtgtgt agtatatata gcgtggatat gccggacaaa
    12181 agatgattca tatctcaagt gagacagtac aaaatctcat cacactattc aggacagtgt
    12241 gcaattcaaa agttatgaat tttttattta atatttttgg tcctcaggtt actgcagaca
    12301 gcaaaaccac agataaagag ataccatctc atgccagata gaatggcgat cattaaaaag
    12361 tcaggaagca acagatgctg gagaggatgt ggagaaatag gaatgctttt atactgttgg
    12421 tgggagtgta aattagttca atcattgtgg aggacagtgt ggcgattcct caaggatcta
    12481 gaactctaga actagaaata ccatttgacc cagcaatccc attactaggt atatactcaa
    12541 aggattataa attattctgc tataaagaca tgtgcacaca tatgtttatt gcggcactgt
    12601 tcacaatagc aaagacttgg aaccaaccca aatgcccatc aatgacagac tagataaaga
    12661 aaatgtggca catatacacc atggaatact atgcagccat aaaaaaggat gagttcatgt
    12721 ccttgcaggg acatggatga aactggaaac catcattctc agcaaactaa cacaagaaca
    12781 gaaaaccaaa cactgcatgt tctcactcat gagtgggagt tgaacagtga gaacacatgg
    12841 acacagggag gggaacatca cataccaggg cctatcagga gatgataggc tgggagaggg
    12901 atagcattag gagaaatact taatgtaggt gacgggttta tgggtgcaca aaccaccatg
    12961 gcacgtgtat accaatggaa caaacctgca tgctctacaa atgtacccca gaacttaaat
    13021 tataataaaa ataaataatt aaatttttat catttgatgg tgaacatttc caaacttatt
    13081 aactaaatag atacattaaa ggagtaattc tcatctgctt taaagtttat attgcaccca
    13141 aattttgttt taagtaaaca tttaaatttg ctaatactat ttggattcct gggtgtcaat
    13201 gttttttgca aaaattttgt agcttcttcc aacatttctt ctctttcatc ttgaaagtgg
    13261 cttcttgaaa aggaaaaaac atccctttaa tgtgatatta ttaaggtatc tccatcatga
    13321 taccatgaca agcatcttct aaattttgca gttctagaaa atctctcatc tatcgtttct
    13381 tcaaatatta catcctcctt ctgagcctct gattgtatat ccattagatc ttctcactgt
    13441 atcctcaata tctttcattt tccatttttc agtctcattg tgccatattc tggattatag
    13501 cttctgatcc tccctctagg tcactaaatc tcacttcacc ttctaatctg ttgttaaaat
    13561 aatggattta gttcctcagt ttttaagaaa tttttaaaaa cttctagatt ccctcacaat
    13621 tttggtccaa attatctaac ttgcaattac tagaaataga aatcagcatc ttctagattt
    13681 ttaaagttta tttataacta tttttgtgtc agctctgtaa ttctttcctt cccatgcaaa
    13741 cttctttttt aaaatcttat ttaaaatagc tttggaaata gcattgattt aattcatgga
    13801 cagctttcca tatgatatgt agaaccactt tgttctttta ttatttttct ttattttctt
    13861 ttattttttc attttccatc tgtgggactt atggtaaaaa cttacaactt gaaagccgtt
    13921 tttaaaatta agcctctagg acacaaatta catcttatgc atctcttgga tcttgatact
    13981 gacaatattt aacacagtgt acggtatctg gcaaatatgg aaatttaata ctggtttatt
    14041 ttggctttag aatttgtttc cgggctttag aatttgtaaa tgaaacattt attgaacatt
    14101 tgctgtgtaa taggcactgt gttaattgct tgtctgtgta atacattgtc taaataatct
    14161 ttacaactca ctgataaatg gtatgttatt tttcacagaa cagaaaattg gtgctcaagt
    14221 atttaagtgc ctttcaatgt aacagaggtt tgataagggt atttacaaca gtttaatctg
    14281 aacaggatcc accagtagaa tgtatttata ttcttcatct tgtctatatt taggatgttt
    14341 tcacaacagt ttaaacagcg tgacttttta tattgttgca aaacatatgt ttgtattaaa
    14401 cttcctgtat ctttggattt gggttttttt ttctgtcttg ttccctaaat tatagttgaa
    14461 tattttcact taaaaattct acaaactatg aaagtatggg aacagaacaa tgttaccact
    14521 ttaatttagc ttaatcacct gtaggtctga aaaacaaggt ggccttcagt caaatgaatt
    14581 gaaacttgac atagtaaatc ttcaatttaa ccttaagttt ggagttggca tttttattgt
    14641 tagaatgagc ctttaaaaaa tacatgcaat tgacattttt gtttttagaa attgtgcgtt
    14701 tccccctagt ttgctgaaac tctttcttat atttaaaaaa aaagattttt tttttacatt
    14761 tagaaggtaa tttttctacc atatgtattt gttacattag gattgctcag tcataagata
    14821 agggttttgt aaagtgatgt ggcattttaa tttaaataga tgcttttatt accattgata
    14881 aggcagaaca cattaattaa tgccctaggt tttgacgtag tcattgtgta attgttaact
    14941 tgttgaatgt tattgcatgt tttaataaac agaagatacc tttggaaaaa atgttgccta
    15001 ctttctcaga acataaattt agttgtaaat gtcacaggag cagtttagta gataaaaatg
    15061 taattttggc ttacaatagt aacttgtttt ctagctgtaa gtaaatgtgt gacatatctt
    15121 tgctctgaaa gcatagactg gaattacaaa aatattattt cataaagaat ttttagaaat
    15181 atcttactta gaaaacatta ctagaaattg tcatttatgt tgtagttttt ctttttagcc
    15241 tttttaaccc tgtaaataat caagacattt tgtcataaga tattaaaata atatggaagt
    15301 ccaagtagta aatcatgagt ctttgttgat taaagaaatt ccttaaattc tctgccccag
    15361 gatagctatt ttaagtagtt tggtaaatgt ccctaatcct ttttaaaaat acacattttc
    15421 atacaaatgc acagacacac agtcacacac acacacacac acacacacac acacacacac
    15481 acacttcttt tcacttgttt gggatctttc cttgtcagta cataataagt ttacctccca
    15541 tttttttagc tgcttaatat tccttattat taatgtactg taatttattg aaccattatc
    15601 atgttgacag catttaagtt gtttataaat tttattctta ttttatatgg tggttaagag
    15661 tactgtctta tgaaccagac tgccaaggtt tgaatcccaa ctttgtcatt tactagctct
    15721 gtaattgggc aagttattca tcttttcagt ttcattctta tagtagggga taaaaatacc
    15781 actcacatca taaagttgct ttgtgtttag aacagtgcct agccacagag taagcatcag
    15841 atgtttgttt gccataacga tgataatatc cttggtacgc gttaattctg tagaagactt
    15901 ccagaagtag aattgctcaa aaggtttgca catttaaaat cttgcaagtt atatccaaac
    15961 tgtcctccaa aaagtttttt ccactttaca tttgtagacc atgtgaaagt atccattttg
    16021 tttttggcat tcttgctaac atattgttag gctttgtggt ttgaacaata tcatggataa
    16081 aagtgagcat gttatagttt tgttattttt ctgattttta attagtttga acatcattcc
    16141 ttatgttttt agccttttat atatttgtaa taaattgccc cattatcatt ttaaaattta
    16201 tctcttacct acatatagga gctgatttta cctttgttag cagttttacc tgtatgcaaa
    16261 caatgataga tatcttaggg ttatcttgca tatttaagac atatgttaat actgctactc
    16321 agatacctgg aaatctacct ggaccttttg aaagcataaa ataggataga ggtgaagaaa
    16381 gccagttgat gaaaagctct tggcactaat ttttcaaaac acatgcacaa aaaccaagat
    16441 cacacacaaa cacctttcaa attctgactt gacttttatc ttattagtgt ctggtacatg
    16501 gtaggaaatt actatttcta cattgaactc aattctccat caaatagact accctttgat
    16561 aagtcttatt gattataata atgttaacac acactgatta gtagtgtata ataaattata
    16621 cactacaaaa ataaagtaga tgtaataaaa ttataccact acctccttat aaaattagtt
    16681 tgtttgagaa tttagctttt ttatctttgg ctatgcttta aattctaaat ttgaaatgac
    16741 agcttaattg ctttcattta aaaatgtgat tttttttttc ctcttacatc ttttaggaaa
    16801 aaggctttcc ataccctgtc ctgaagtact aatagctgat atcagtgaac tagtgtatga
    16861 gtttataatt tattgtttat aaattgtcta actttagtgt attggttttc aacagtataa
    16921 tgataaccag aaattctcaa caagaatccc tccaaaaaaa ctctgctatg cttgaataaa
    16981 accctgctat actttctttg taatttttta cattgtttca tctgccattt tattgtaaaa
    17041 ttgtattata atggcaaaat agtcataatt ttcattgtta aaattaagca aaaatgtatt
    17101 ttgagttacg ctattaagaa aaattgaaga ttacttattt gtgaatgatc ttggactcag
    17161 aatttatgtc ccaagtcctg ttactataag cttcatgacc ttgctaactt ctgaaactga
    17221 acttttattt ttcatttatg gtataagata agaaaatttg tttcactgat tttgctgaat
    17281 tcttgtgaca gtcagatgca atatcatgta aaattgtttt gtaaaaagtg ttgcatataa
    17341 atataacaag tttctaaaaa aatggctgat gccattaaag aatcacactt tagttatgac
    17401 tgtactacta agcagatacc aggagtacct attaataatt agggatagta tgttttcaag
    17461 gaaatagtaa aaataaatta tctacataaa aagtttacac ataagagata tgttacacaa
    17521 aattatagaa gtatttataa taaatgtgta atcccaaaag aattaatgaa aattttgcat
    17581 gttcctaaaa caagcagtag gatgattaac aagcaaagtc agaaatatgg tcctcatcca
    17641 ttccttaatt ctaatctagt taaacatgca ttttctaggt gagagagaac aatatttttc
    17701 tttcttggaa gcatcacttg gatttgttta actcttcttt ttaatctttt atggagagga
    17761 ggtagtgaag tttcttcttt cacataataa aaatatgttt tcatatgagt gttttagctc
    17821 gtatacatat ttgttttcaa attttgctaa attttatgca tcctggtagt ttttcaaata
    17881 actgacaagg tcccccttaa tttgtatgtt attcattttt attaaacaga taacagtgtc
    17941 attaaatctt ggagtatctt gtaattaaca ttccctattt gaatgtgttc ttcctgaaca
    18001 tatagtagaa ttcatttttc tttatccctt tttggctggc taaaatattt tatttaaaat
    18061 aaagcaaggg acttttctga caccttattt atattttcag tgacaaactg taaaggaaca
    18121 ctgacttaaa gcagatttct tttttgctaa tatgtttaac ttttaactat tagaattctg
    18181 aataattttt taaaataaat tctttccttg ttttacctgt tcttattaga gctgttagca
    18241 tatcaaaact gtggttcaca cagtctttga aaagccatgt tttgcctaat tattgtaatt
    18301 ttgctttaaa tatgttttaa ataaaataat ataatgtggt taaaggaccc tttgtatcct
    18361 ccccaatcat attccctttc cttctttctt tcttatagaa gcaactacag tcttgtaatt
    18421 tgtgtgtatt ttttctgccc aagttaaatt acacatatga tcatccatct gtgcgtgtgt
    18481 atataatcat ccataaacat tatataatgc cacttgacat actttttatt ccacttactg
    18541 agatctaatt tacaaaatga aatgcacaga tcttcagtgt agatttttta ttgtgacaca
    18601 tatacccatg taacccacat ctctttcaaa atatagaaca ttcttcctca ccctaggaat
    18661 ctcccttagg ccccttccaa gataatcccc tgaacccaga aggcaaccac tcattttttt
    18721 ttcctaccct gcattagtgc tgtttactac attatgcagt attgtacttc ttaatgtctg
    18781 aattcttttg ctcagcatgt ttttgagaac ctatgttttg tgtatcagta gttcatttct
    18841 ttttattgct gagaaatgtt ctaatgtttg gatatattaa agtttgttta ttctcctact
    18901 ttgcttttcg ttattaatat ctagctgaat tccactatgg tgaaggaaca tattctatat
    18961 tatttcagat ctttgaaatt tgttgagatg ttctttataa cccaacctat ggtcaatttt
    19021 tgcactataa aataatgtga tttggcaatg gttgggtgta atggtctact gtgatactgt
    19081 gatataataa atatatattt ggtctttgtc ccctggttcc tggcacagct ccttcatgcc
    19141 ttgtaattta ttgaatgata ggggtgatct tttgaatgat ataaagcatg tttggttaaa
    19201 atatttggtc ttaaccactg gttcctgaca ctagaacttc tgaaagcctt ggaatctccc
    19261 aaatgataag agtctttaga catctcatac taatgagatg actggttgtg ggggacggag
    19321 gcagaaagac caagacatga ttaaagggta gaaattttta acactacccc ctgacctcca
    19381 cagagagagg agagagactg gagattgagc taattaccaa tggcgaatga tttaaccatt
    19441 ccttcataaa aaaccctaaa ctgtaggatt tgtagagagc ttttgagttg gtgaacatga
    19501 gaaagtactg gcagagtagc atggtgaaat ctcacaccat ccctctcctt cccacctggg
    19561 aggtaaatta tctctttgtt cagtgtatct ggacgaagac tctatacaca ctaactgccc
    19621 gttcgtcatc tacattatct tctgacatcc aaccattgac attgtcgtgg cttgataatg
    19681 taggatcacc agaagcagat gatcctcctt ctaatgtatt gtgtatacat tacagaaggt
    19741 caaagtagct taacactatg tcacgatgcc tgtcattcac cctgcttcat ctcttcacat
    19801 aggcatttta tcattacata ccatcacaag aagaaaaagg gtgaatatag tacaataaga
    19861 tattttgaga gaaagatcac atttacataa cttttattga gtatattatt gcaattgttt
    19921 tattcttagt tcctgttatc tcttactgct cctgatttgc aaattaaatt ttttcatagg
    19981 cacatatgta taggaaaaaa catagtattt aaatggttca ctactatctg tggcctcagg
    20041 catccactgg gggtcttgga gcatatcccc catggataaa gcagggacta ctgtcctgat
    20101 tttttttttt ttttacttcc gtgttctatc agttactgag atttgcattt tggtcaactt
    20161 ttccttacat cttttaagcc tcctatatcc ctgatgcatt gaccttttac ctttatgaag
    20221 tgtacccctt tgtatgtagt aattcttact tcattataat atacttaatc taatattggt
    20281 ataggtatat cagctttctt gagcatgtgt atagtgtttt tccatatttt tgctttcagc
    20341 ctttctgtgt gcttttattt aaagtaagta atatatagtt cccctttttt aatccagatt
    20401 gattgacagt agttttcttt tcattgttta gtctacctgc ctttaatgtg cacactgatc
    20461 ggtgtttcat tagtcagtgc tcttttttcc cagttctgat tattttttga ttaatcaaat
    20521 attatttttt attattccat tttctatctt tctgtagtta ttcgttcttt tattattctt
    20581 tgagtggcta ccctagagat tataacatac attctttact tattagagtc tactctaaat
    20641 tagtactttt aacaattcct ggacaatgca ggaatcttag aatattttaa cctcattttt
    20701 gcccattcca cccctgtatt tgtgctattg ttgtcatata ttttgaatct atcgctattt
    20761 tttttttttg agatggagtt tcgctctttg ttgcccaggc tggagtgcag tggcgcaatc
    20821 tcggctcacc acaacctccg cctcccgggt tcaagagatt ctcctacctc agcctcccaa
    20881 gttgctggga ttataggcat ggaccaccac gcctggctaa ttttgtattt ttaatagaga
    20941 cagggtttca ccatgttggt caggctggtc ttgaacttgc aaccttaggt gatctgcctg
    21001 ccttggcctc ccaaagtgct gggattatag aaatctatct ctatttaaac ctcacaattt
    21061 attattagca ttttagtatt gctatcaatt atgttattat taccaacttt tatttggatt
    21121 tacccacata ctcatcttta tggctctctt cattccatcc tctattttca tattttaaac
    21181 agggatttaa tcagggatca tttttcttct gaaaaccttt tttaaataca tctgctggtg
    21241 actgtgtttt tgtttcaaag catttttatt ttgaatgtat ttttattttg cttttcattt
    21301 ttgaaagtta ttttcactgg gtatagaatt ctaggttagc attactttct tttggtactt
    21361 taaagctatc attttgttgt ctcttatttt tactgaaagc ttctatgccc gacagcatta
    21421 actcaagcat actctgataa tgaccctatg gtctaaggag agtatgtgtt tggagttctg
    21481 agctaaagaa tctgggagta gccaacctag agattcactt cttatctaag aagggcatct
    21541 gaacccctgg cccattcctt ggaatacagg ccatacaggg gattcagacc ctttgttttg
    21601 ggttagatgg aggttgctag gtggagattg ctaagtaaaa attctgtgta acttgtacac
    21661 ttcttagaaa tagttgcagt tttcctaatc agcccattgc tcctggacca ccttatgtat
    21721 gtctttaata aaccctatgg ctcgttcact ggcttggggt ttcctcttca gcctctcaaa
    21781 catggtgcta tccctatttg agtcagtaga ggtcccacac aacaattggc aatccagcta
    21841 ggaagttgga aagaatcctg tgagcaccaa gatgatgcga tcagggaaaa ggaaatccac
    21901 aagggaaacg ctgggatggc catccacatc tatgtgaggc ccaatgactg ctatccttga
    21961 tggatgaggc ccactgcatg agtatgggga tgccctcata acatcaaaag gtctggaaga
    22021 gctggtgcag ggggtagatc caactaagtg aaagtcacat gcccacgctg tgatagccat
    22081 agttcattgg cagctcctgt gtgtcgagga gccgtggagg ctgaggtcac tgcacaggca
    22141 agggtgcatc agttacaaga caagctgtga ttagaaagaa atgcttagtt agctcagact
    22201 aaaatgttgg agacctaact gtcctgcctg tgcaaacaaa atgacagaat ggacactctg
    22261 gcttaccacg taactcattt gaagagtctt caactgtcag gctgacaagt tagggctgtc
    22321 aggaataaat catcctggga cactaagtcc tgggacccca tggagagctc tagtgggaag
    22381 gaggaagagg actgggatga gtccatagag gttcccatac tgtctgcatg tacattggcc
    22441 accaccaagg taaaagtgga ccccacaaaa ggaagcccct caagacttgc cctgcctgaa
    22501 agagggcagc acaccacaat gtggtattat accactgtgg aactgggaaa taggttcaaa
    22561 cagaagggga gagagtcaat catagggtgg tttctctgtc aatgggatgt aggggtagag
    22621 aatactatac tctctagatt cgagatgaat aaaatggcat ccatcacaaa gcacctggtc
    22681 ctgaggcagc atttctatgg caccaatcat ggggatcaga ccatccccct ccttagctga
    22741 gtggttgtgg gcttcaaggg ggcctggcca aatgagggag acatctccac atctcctttg
    22801 caatggcaga ctatgaaaaa gttgcaggac ctcctctggg agttggggat gaaacatgct
    22861 attaatattt atgctaaaaa tcagcacgat cccaaaagtg aattggttac tgccagaata
    22921 aaagagaatt ctgcagttga cacctaagta gtgatatagg atgccagttt ctgtcttaag
    22981 caccctaata tggaagccag tatcctgggc agcccaagtg accctcgact taagggaaac
    23041 aaaaactgca taagtaagag gtatgcactg ctggatgaaa gacaaaggag tcaaaaaaaa
    23101 aaaaaaggaa acagtcaagg ggcttatcag agtgatttgc caatagatgt aggcaacctg
    23161 ctaatggcag ggatacctac tgaaaaaaaa aaaaagacag cctaatactg tttgggttag
    23221 actgtaataa aaactcaagc cggagcagca cttcactaag gagcctcagg ttcagcccac
    23281 cacccctccc acagagagat ggcaggcact aaccccttta gcctaagata aaggccaagg
    23341 cctcagaatc ccagtacaaa cagtgatggc cagggaccag aggcctcata taaaaactat
    23401 atataggtca cctaaaaata gactgtgctt gctctagtgc agtggtccct cacctttttg
    23461 gcaccaggga ccagttttgt ggaagacagt ttttcctaag actaggggca gggggatgtt
    23521 tcgggatgaa actgttcacc tcagatcgtc aggcgttaga ttctcatcag gagcatgcaa
    23581 catagatctc tcgcatgcgc agttcacaat agggttcgta ctcctatgag aatctaatgc
    23641 caccactgat ctgatgggaa gtggagctca gatggtaatg ctcgctcacc tgccactcac
    23701 ctcctgctct gcggctcagt tcctaacagg ccacagacca gtgccagtct gctgcctggg
    23761 ggttggggac ccctgctata gtggatactg gagccaagtg cactcatata tggtaacacc
    23821 tatcggttcc aaggacctat aacagcaata gatagtaaag ggtgatgggg aatgaggtat
    23881 aaatgttgaa ctagtattac aagttgggag actgtcacga agaccctatt tagtatatat
    23941 agctcctgtc ccaaaataca tcttgggaac gagtattttg tcaggcttga ccctccaaac
    24001 tgccaaaaaa ttccaactga gagttaggat gacaaaacat aatcacggta acacaaaatg
    24061 gacaccaata cagttgccca gccccatagc aaatagtagt gctgaagcaa taccactcgt
    24121 gagtggggct tgggggcatg ataaaatcac agaaagtatt aaggagttag cccaggtgga
    24181 cattataagg ccagtagtgc acagcccata caacaaccct gtatggcctg tgcaaaaacc
    24241 tgacgggact tggaaaataa caatacatta ccagaaatta aaatatcact tcccttctga
    24301 tgaaaatagg acaggtgctt ggtacgtaac gttttcttat taatttaacc aagccttctt
    24361 cagcatcccc attgccccaa agacaagacc aatttacatt cacctagaaa ggagaacaac
    24421 ggacctttac catcttgccc caaggatatt tacatagccc cactatctgt gagggtctaa
    24481 tgaccacaga cgtcaaatgt cagtcgatgg actaccctgg agagggtaca tgttttccat
    24541 taaattgatg atatcatgct aagtcttttt ctacctcaca aactgcagcc ccacctttgg
    24601 gttagtaatg gaggttgcta gtccccacct tgccgtctcg cttggcaaac ggagtatggg
    24661 cagcacagac atttaagggt ccaggtttat taaatattcg gtgtcatctg gttgggtaag
    24721 actaaagtca agttgttctt tctgccatta tagataaggc gtaggactac ccgcgtccta
    24781 ccacaccaaa gcagttgcag accttcttaa gctttatagg gtattagtcc ttttattccc
    24841 catttggccc aactcctcag gcccctatac cacttagtca agatgggggc tcactggaac
    24901 tggtccacag agaaagatga ggcctttaaa caaactaaag tcataatgaa acaaatataa
    24961 attctggaaa ctctagtaca gggacaacct tgtgaattgg acatagccag ttaccctgag
    25021 gggtgtgcca ttagggttct agtcccaact atggaagggg gctgaagcta aatatatcat
    25081 catggagcaa caactcaatg ctaaatatca cctcttacaa catgccaacg tgacaaaggg
    25141 gctcccagtg ctggtatgca ctcagtatcc catagcagtt tggttaaagg atacctcccg
    25201 gaaaccaaag tctgggaatt cccagagaca gatgtggcca aatagcatac atacttgcaa
    25261 cattaggctc caaacaaagg gagcacatca atagttcctt aagtgcagag ttccatttgg
    25321 tgctcagccc tgtcacctgt ttgacaactg aaggacagtc tttgattgag gtcactgagc
    25381 caggtttaat taactctcaa gtgcttagaa aaaccttcag tacagtatga tttctagtat
    25441 gttcgttatt ctcttttgtt aatagtttgt attgctgcca cagcatttgg ctgcacatac
    25501 tgctcctcca catacctggc ccccaaaaat cactcaaaaa aaacatgata aaaatatgag
    25561 ggccattcaa gaatatgctg agatggagtg aatggcagat gcactttaca gcagtaactc
    25621 cagcataccc taagaacggc cgtatggtct aagtagaatg tgtgtttgtg ttcgagcttc
    25681 caagctaagg aatccgggag tggccaaccc gaagattcac tccttaccta tgaaggacat
    25741 ctgaacccct ggcccatttc ttggaatgca ggctgtacag gggattagag accctttgtt
    25801 tggggttaag tggaggttgc taggtgaaga ttgctaggtg gaaattacaa agtaaaaatg
    25861 ctatgtaaca taaatgcttt ttacaaatgg tagcaatttt cttgtccagc ctgtcactca
    25921 tggactgccc tgtaagttct cagtaaactc tatgtctcat ttgttgattc tgggtctctc
    25981 cttcaacccc ttaaacatag tgccatccct attggagcca gtaggggtcc agcacaacaa
    26041 gtcagctgtt actcttattg ttgattcttt gaaggtatta gattttatcc tctggttgtt
    26101 tttaatattt tctgttggtc ttttttttta aaaaaaaaaa aacagctttg ctatgatatc
    26161 cctatgtata gtggggtttt gtttttgtcc cacaggaatt cttaaatctg ttgtttgatg
    26221 tatttcatta gtttgggaaa cttttcaggc agtatgtctt aagatactgc tttttcttca
    26281 ttctctctcc tctccaattg agatttaaac cattacatct atatcccatt tgtttcttaa
    26341 cactcttttc ttcctttatc ttctccatat tcacactggg tattttcttt tggtctatct
    26401 tccaggccat taattctctt ctgtagctaa tccactatta aacccatcta ttagcttttc
    26461 gatttcatta atcttgtttc ttagttctac aatttacgat gcctggtagc ttttggttga
    26521 atgctggata ttatataaaa ctttggtaca ggtctgtttg cttccagaaa atatttaatt
    26581 ttcttctgac tgatagttgg aataagggca gatcacgtca attaaatcaa ggattaagat
    26641 ggttcaaggc tggatttcag gatcagttta tttcctgtat tttccacagt ctcaattcaa
    26701 acttggggtg tttatctgag ccactctccc tttgaggatc atgaatgcca atttttattt
    26761 cctctgctat ttgtgggaat gctcaaagcc ctcttagcat ctagttttag cttggtggtt
    26821 gtagtcttct tcagcccctg aaaatacttt gaaggcagaa gtccgacaga agatcacttc
    26881 tctgcagggt cacctttctg ttactcccct ttttccagat tcttgattct tgaagttctc
    26941 agtgctttag tagacctgaa ctccagtttt tgtgttggag ttccccatca ccataagaag
    27001 gcctaaagtt actgctttct gctaatgcta cccattagca cttgccaatg ctaattggca
    27061 aatgtctaaa agcaaaaagt ggaagaggat ataaaactca attcaccaaa tgctgctttt
    27121 ctctccagga gcttggcttc tcctgttctg gcaaccttgg tttttctact gtgtctccag
    27181 gcatatttgt attttatcag cttttacagt ctttttcagt gggaggtttg atctaacaaa
    27241 acttttctga tagctggaaa tggatatcta attcctagca ttttatcatt gtcgaaattt
    27301 cctttatcat agttgtttca ttaatctctc aactataaac tgagtgtatt aagcagatta
    27361 aaaagattag ataataccga actatatgca aaaatatgac atgaagacca accattttac
    27421 cccagtacag agacgtgaca aatacatcat tgtgaaaata tattattttt ctgtcagatt
    27481 gagttttgct ttctgctttt ctttgaatgc cctctagtgg aaattttatt gaaatgaaat
    27541 aaccagaaat tgagactaac aaaaggttct gtatcatcca gaaataaagt ttaattatgg
    27601 gtacatcatg tacgtaaact ttattctttt taaccaactt ttattttttt aagttttatt
    27661 gaaatacaat tacatattgt aaagcttaaa gtgtagaatt caatggttta agtatattta
    27721 cggcattctg aaaccatcac cattatctaa ttttggaaca attttatcat tccccaaaga
    27781 aacttaatat gcattggctg tcattgattc ccacccaaac ctcccagccc ccacccctta
    27841 gcaaccacta atctacctta taactctata ggttcgcctg ttctggacac tttacatgta
    27901 gccaactctt gaatgtaaaa aattttgagg aagcctggta gatgaagaaa aaaaatcact
    27961 taatgtcatt gatttttaaa attggtttct gttacacaat taatacatgc taaacgctaa
    28021 gagttagaag atgaaagact cagtccttgt gtcaagaatt tgacagtacg gaagagattc
    28081 caaggctata ggcatttaca atataggaag attagaggta gtagaaagtg tctctaggaa
    28141 caaaaactgg gaaaacttaa ctgagatgca gatgacaagt gaaaccttcc tagaggttca
    28201 ttcctcaaac ttagttgttt tttattgttt ggtttttggg gtttttgttt tgttttgtat
    28261 ttttttagca tttagtttca gcttcgttca gttttgagac acagtcttgc tctgtgccca
    28321 gggtggagtg caatggtgtg atcctggctc actgcagcct cgacctcctg ggctcaggcc
    28381 atcctcctgc ctcagcctcc taaggagctt ggactacagg tgcataccac catgcctggc
    28441 taatttttta aattttttgt aaagacagag tctcactatg ttgcccagtc tggtttcgaa
    28501 ctcctgggct cacatgatcc tcctgccttg acctcccaaa atgctgatac tacaggtttg
    28561 agccactgcg cccagcctca aacttagttt tgaaggataa gtaggagtta gccaactgaa
    28621 gatcataaaa atgaatattc agtttagagg taggtgcacg tgcaagtgga gaaggaggaa
    28681 agagcctgtt tcatttaggc agttgtaaac agtgtatcta gaaatatttt aaccagctca
    28741 tgagatatta gagtagaaag tgggtcagaa ttgatgcact ttggcagagg ctagatagta
    28801 acctgtgtaa tcctactgag agatacgaat ttttatcatg aaagctattg aataatttaa
    28861 gaataatgaa catactagta ttttgtaaag gttattctga cagcagatgg aggataaatt
    28921 ggaatcaaga aatccagtta aaagattatt gcaagagcaa ctaaacagtg tttcatcagc
    28981 actatacctg ccagtatgta tagagatact tctctctttt atagtggctg tacaatattc
    29041 cactgtatgg atgtgatatc ttaatccagt atttcattga agaacacttg gattgtttcc
    29101 atttttttag tttcacaaaa aaatacttca gtgaacatct ttggcaactt gaatagattt
    29161 tttgatagaa cacatctcta aagtggagct gctgagacaa aggtagatgt gtatttataa
    29221 ttgtgatagt gttatgggaa gataggcctt gagcgtgaga catccaggtt cttggcgtgt
    29281 tgaacagagt tgagcaaaat gcacaaagta agaaaggtac gaaacagcga aagtagggat
    29341 atattgaagc gagatagcac tccataggat aggagtgttt taagcagatt aaaaaagatc
    29401 agataatact gaactgtata taaaaatatg acatgaagac caaccatttt acctttagta
    29461 cagagaaaca aaaatacatc atttgtggtt caggggccct gctcacaagg ttttctgggg
    29521 tttaagtacc ctttttgagg tccctattgg ctacccacta tgtggatgaa ggatttggcc
    29581 tgtggccgat taatagctga ggtgagttcg cctgtggaca accagaggcc agagtggact
    29641 ggcaccctat gcagataaag ggatagccca tgcttggccc acagccaatc catggcactt
    29701 tccctttcca cctgagactt agtggaacag agaggcttgt agggggagta gcctctgatc
    29761 ctttgttact aggctgtgga gagatgggga tttttctttt gatcctgctt taggaagtta
    29821 gcatgaattg gccttatgtt ctctgccttc agacccaggt gttttcctcc agctttagga
    29881 aattagcacg aattggcctt aaattccctg ccttcagacc ctattctcca gcctcaatag
    29941 gtgttaccaa atcgtcttct gaaaaaattg aaaacattta cactatctcc aacagtactt
    30001 gagaggacat acatagtgac agcactagat attttttatg ttctcagctt tacagtttga
    30061 ttgcaagtaa tgatccctca ttttagtttg catgcttttt aataataatt gattagtctt
    30121 gcgcattttt gtaagttgtt tgtatttctt tgtctactaa ttgcctgtgt actttgtagt
    30181 tttgctgttt ggtggttcac atgtttctta ctgattaaca agaatctttt gtatattgga
    30241 tcttttactt tggtttttta ttgcgtttgg tttggtttgg ttcggttcgg ttcggttcgg
    30301 ttcggttcag ttcggagaca gagtctcact atgttgccca ggctggtttt gaactcctgg
    30361 gctcaagaga tactcctgcc tcagcatccc aagaagttgg actataggtg tgtgccacca
    30421 tgtctggtag gtatttttta attcttttag gtattttaat tattgttatt aaattaaata
    30481 attttatttt taattaattt aattatttta atacatgttg tagatgctat ttctagtttg
    30541 gtttttgttt atgctttaaa attttttatg ttgtgatttt gaatgcattt tttgagaaaa
    30601 aatgtcagaa agataacttc caaaaaaagt gttaggctca gagattttaa taggttactt
    30661 attttaaact tccaaggaat agattacatt aatactatca aaacctaagg gaaaaaaaag
    30721 cctttcattt cttgtttata aagcaaacat aacactgatt ctgaaatcca atttaacaaa
    30781 gatccactta aagaagtctt acaaatcaat cttagttatg aacatggata cacaaatctt
    30841 aaccacttga agtattagca aatttaatgt tatcagcaaa gtaaatgaat aatatactgt
    30901 gatcagattg attcatgtca tctatacaaa aatggttcaa tattagggaa acaattacat
    30961 aaataggtca gaggattttt gaggtggtta tcattataat agatgccaga aagatatttt
    31021 ataaaagtta aaatctctga tttttataac cttagtaaaa tatgattaga tgagtagctc
    31081 cttaatttcg aaaacatata tctgaagaca aaacaaatta cacgtttaat ggagaagcta
    31141 gcagcatttg cattaatgtc agcaacaagg aaaggatgct tgttgtaagc acttttagtt
    31201 ttaccattgt tttgggaact gtaaggcaat tcagttatgc aagaaaaata caagatgtag
    31261 ttaataataa aaatacctat taatgactga gaatttactt tgtgcatggt actgttcttt
    31321 gttactgaat attattatct catcacagat tgtgatacta acacaaatag gtgtcacaaa
    31381 tatagaaact attttatgct catataaagt tgtagaaact gaggcagtga gagtttaaga
    31441 aacttgtcta agccagtaaa tgttgaaagc tagatttgac ctaggcattc tgactccaca
    31501 gcttaacatt ctaaatcaga ggttggcaga cttcttaagt ttcactggaa cacagctgtg
    31561 ctcatttgtt tatgtattgt ctatggctat gttcatgata caacagcaga gttgagtggt
    31621 tgtaacaaat ccctgcatgc atcacaaagc ccaaaatatt tactgtcttg ccctttacag
    31681 aaaaaatttg ctgactgctg atgtaaacca ttgaactatg cctctaatta aactattaca
    31741 tcttttttat taggaaaagg agaacaaaat cataattttt aaattatatt aatatatact
    31801 tggtaaaccg aaaatagtca actcagaaat aacaatcata cagtgtagta gtttttacaa
    31861 aactaatgtg caaacttcat ttggtttcca actcacaaga aacgaaaagc ttgagattac
    31921 aatttgattt aaaaatgtga aaggtctaaa tgaagaaaaa tgtaaaacta caccaagtaa
    31981 aataaaagaa gattgaatat acacgtcatg ttggctggat gttggttgtc atcttgacta
    32041 ggatgaatca gtatttaaaa agacattttt aaaaatctaa atatatagaa ttaaacatcg
    32101 tattcagagt gccaaacaga ttgttttgac ttgatgaaat gattctaaaa attctggaag
    32161 aaaaacatga ccaaaaaaag aatttttgga aaaataggct tatgaattca agctcttaaa
    32221 ctgagaatat gctaaagtct tgcccttcca cagaaagctt tagatacaaa gctattaaaa
    32281 tattttgata aagttatttt tgaaagaaaa aagttatctc tggaatggaa aaagagtcgc
    32341 tcgccaaaga aagaaacaga tgggaaactc tagcaatacc taaaatctgc attactgata
    32401 gacaaggtta tcttgtcttc tgtgtttgga ggcctttgcc atagaccaga aggtaggtgc
    32461 acaaccaaaa atcaccaaaa tctgaagaat gtaggtgtca tgaaacaggg acaacaaatt
    32521 caacaaaaga gtgacttaaa ctagagaaag tgggaaaaat agaggaatct aaaaaggcct
    32581 ttattcctga acaataaaag agggatttgc cttcacaaaa taacaataga aatgaaaaaa
    32641 caagcacagt gaattatgaa aaaaggaact attgaatatt aaaactaagt atttgtgtag
    32701 aagaggtaga agagtagatg ggactcatct gaagagctga gtagtggact agaagataga
    32761 ggtgaggaaa tctccaagaa tacaacacaa agggctaaag aaatggaaag tataaaggaa
    32821 aggtagagac atggagaacc tttccagaag tcctaacatc tgtcaaataa taattccaaa
    32881 ggagaacatg gaagatagac tatgtttgaa gcaataaaga ccaagaatgt ttcccaactg
    32941 aagacaaatt ggtaggattg aaagaatcac tgaataaaga tttatataca aatagataaa
    33001 tatatataca tttttaatta aaatatgtag acacatcaca ataaacttca gaacattaag
    33061 aatgaaggca aaaatcctaa aagttaacta cagaagagat tatttacata tcaagaaaat
    33121 tcctgtcaag aaatgaccat cttggccagg cttggctcac cactgtaatc tcagtacttt
    33181 gggaggccaa ggtaggagga ctgcttgagc gcaagagttt gagaccaacc taggcaacag
    33241 aaattttaaa aattagccag gcatggtggt gcatacctgt agtcctagct actcgggagg
    33301 ctgaggtgga aggatggctt gagcccagga ggtcaaggct gcagtgagct atgatgatgc
    33361 cattgcactc tagcccgagt gacagagcaa gaccctgtct cctaaaaagg ggggccaggg
    33421 tgggggagag tatttatgat aaatttgtat taaatttcca tcatataata agtttggtgt
    33481 tctagtagct gaggagagaa tgaagcaaca taaaagtaaa catctctttt ctcatgaaac
    33541 tatgtatagt tatttattaa cttttctctt tgttgaatag taaggataag catgttgaag
    33601 agaagaggac ttaagtactg tacttgaaga aaataatgaa attaaaagct ttcagatgga
    33661 gtgggtggga gtgaaactaa gagaacttga tcaatctaac aaggtgattc tatgtccaag
    33721 gagacatgga aacatgtatt tattatggac gcatgataaa cagaaagtgc aaaaatgtca
    33781 gaaataagtc cagccatatt aataactaag aaaagtaata taatcggtaa aactcactta
    33841 ttaaagtaat agtaactctc atattggcta aaagcaaaat ctagtgaagt cacacctaaa
    33901 aataaaacat tacattagag tggaaaataa ataaaatgat tttttaaatg ccatttattc
    33961 agcaaatatt tatacctggt aaatatcaag ataaaaaaat acccctaggg tagtaaataa
    34021 aatgccaggc aaacattact taagggacca aagagaaaat gatattgata gaagcaacaa
    34081 tttaacaaga tagttttaat atacatggct tttaaataca tagaacaaaa actagtagaa
    34141 ctaaaaaaag gaataaaaaa tctataatca tatttgaaga ctttagtata tctcttagaa
    34201 aaacagatta gacaaaaaat aaagatatag aataacacaa tcaacaagag tatctaattg
    34261 atatttacct agaattctga ctttaacata atttacatgc atggattatt ttcaacagaa
    34321 gttatgttgt agaccacaaa gaaagtcttt taagaatttt ttttttttat gctacccagc
    34381 taggctcagt ggcttatgct tgtaatccca gcactttggg agactgagct gggcggatca
    34441 cctgaggtca ggagtttgag accagcctgg ccaacgtggt gaaatccgtc tctactaaaa
    34501 ataccaaaaa ttagccaggc atggtggcat gcgcctgtag ttccagctac tcaggaagct
    34561 gaggcaggag aattgcttga acctgggagg caaaggttgc agtaagcaga gattgtgcca
    34621 ctgcactcca gcctgggcaa cagagtgaga ctccatctca aaaaaaaaaa aaaaagatat
    34681 atcttaataa tttctggtaa tttctggatt aattaaaata gaactggtaa aagtgacaac
    34741 acaaggcctt tatatcagca cttgtgtgat tcagagaaag cacagaggaa atttcctcag
    34801 aggaaaaata attttaaatt catttatcgg caaattaaaa cattgtatga acagtatgat
    34861 attattaatg tttaaaaatg cctttgctta ttgtattatt ctatacctgg aaaaccctaa
    34921 agatttcccc cagaagactc catagacccc tgttaaataa ctttagtaaa gtctcaggat
    34981 actaaatcaa tgcacaaaaa tcagaagcat ttctatatac ctataatgtt caagctgaga
    35041 accaaatcaa gagtgcagtt ccatttacaa gaactgcaaa aaatgaaata attaaaatac
    35101 ctaggaatac atctaaccaa gaaggtaaaa gatctctaca ggagaactga aaaacactgc
    35161 tgaaaaaaag gattttccat tcctttttta gaatacatct aaccaagaag gtaaaagatc
    35221 tctacaggag aactgaaaag cattgctgaa agaaattata aatgacaaac aaatgaaaaa
    35281 gaattccgtg atcacagatt ggatggaaga ctgcagtatc attaaaatat ctgtactgcc
    35341 caaagcaatc tacagattca atgtgattcc tatcaaatga ccaatgtcat ttttcacaga
    35401 attaggaaaa actattctaa aagtcatatg aggccgggca cagtggctca cacctgtaac
    35461 cccagcactt tgggaggcag agggcagaca gatcacctga cggcagcagt tcaagaccag
    35521 cctgaccaac atggtgaaac tcagtctcta ctaaaaatac aaaactttgc tgggcctggt
    35581 ggtgcacgcc tgtactccca gctactcggg aggctgaggc aggagaatca cttcaaccca
    35641 gaggcagaca ttgcattgac ccgagatcat gccactgcac tccagcctgg caacagagtg
    35701 agactctgtc tcaaaaaata agaaaaaaaa atatgaaacc aaaaaagaac ctgaacagcc
    35761 aaagcaattc taagcaaaaa gaacaaagct tgaggcatca cattacttaa cttcaagcta
    35821 tactaaaagg ctgcagtaat caaaacagta ttgtacaggt acagacatag acatgtagcc
    35881 caatggaaca gaatagagaa cccacaccaa caaccaacta atcttcaaca aagtcaacaa
    35941 aaataaacag tggggaaagg ataccctatt cagtaaatgg cactgggaaa accggatacc
    36001 cacatgcaga agaatgaaac tggatcccta cctcttacca tatgcagaaa tcaattcaag
    36061 atggattaaa gacttaaatg caagatttca aactacaaaa atcctagaag aaaaactagg
    36121 aaatgctctt ctggacctta ccctatgcaa agaatttatg actaagttct caaaagcaaa
    36181 tgcaacaaaa acaaaatttg acaagtggag cctaattaaa ctaaagagct tcttcacagc
    36241 aaaagaaact atcagcagaa tgggagaaaa tatttgcaaa ctatgcatcc aacaaaggac
    36301 taaatatcca ggctctataa ggaacttaaa tcgataagaa aaataacctc attaaaaagt
    36361 aggcaaagga cataaacagt cacttctcaa aaaaaaaaaa gacatacaag cagtcaagaa
    36421 acatgaaaaa gtactcaaca tcactactca tcagagatgc aaatcaaaac cacaatgagg
    36481 taccatctca cacccttcag aatggctatt attaaaaagt caggccgggc acagtggctc
    36541 acacctgtaa tcccagcatt ttgggaggcc aaggaaggtg gattccaaag tcaggaggtc
    36601 aagaccagcc tggccatgat ggtgaaaccc agtgtctact aaaaatacaa aaattagcca
    36661 ggtgcagtgg caggcgcctg taatcccagc tattcaggag gctgaggcag gagaatcgct
    36721 tgaacccagg aggcagaggt tgcagtgagc caagattgtg ccactgcact ccagcctagg
    36781 tgacagagtg aggcttcttc tcaaaaaaat aattaaaagt caaaaaataa catgttggtg
    36841 aagctgcaga gataagggaa acgtacactg ctggcagaag gtaaattagt taaaccactg
    36901 tggaaaacag tttggagatt tctcaaagaa ctaaaactag aattaccatt tgacccagcc
    36961 atcccattac tgagtatata cccaaaggaa aataaaccat tctaccaaaa agacactgca
    37021 ctcattatgt ttatcacagc accattcaca atagcagctg ggcatggtgg ctcatgccca
    37081 taatcccagc cctttgggag gcctagctgg gaggctcgct agaggccaag agtttgagac
    37141 cagcctggac aacatacaga gactccatct ctacaaaaat aaaaaattta gtcaggtgtg
    37201 gtgacacatg cctgtggtct cagctacctg ggaggctaag gtggaagaat tgcttgggct
    37261 tgggaggttg aggctgcggt gagccatgat tgtaccactg cactacagcc tgtgtgacag
    37321 tacaaccctg tctcaaaaaa aaaaccccca ctgttacaaa gatatagaac caacctatgt
    37381 gcccatcaac tcaagagtgg ataaagaaaa tatgccacat ataggtcatg gaatactata
    37441 cagccataaa aaagaaacca tgtcctttgc agcagcacgc atgcagctgg aggccattat
    37501 cctaaatgaa ttaatgtaga aatagaaaaa agaaaaaagg aaaccaaatg ccacatgttc
    37561 tcacttatcc gtcagagcta cccattgggt acacatgcat ataaagatga aaacaatagg
    37621 taacttgctc aagtccagct gctggctgcc cataaaccaa gaataggaga aacgagatgt
    37681 ggtgaaagga aagtaatttt atttatcaaa tgctagcaat tggagaatgg ccaggctcat
    37741 gccttcaaaa gaccattcca actttttggg ctaaatgaag gggtttaaga aggaaaaggt
    37801 gtgggaaata tgcaggagtg ttgcccgagg gtgcaggtct gcatgacttg tttcaatggt
    37861 tatcttgaga aattgcctgt ccagaaggtc tggtttgcct catcctgact ttggcctggt
    37921 agtggtaggt taactgttca taactacccc taagtgggag ctgtatctct ctgcctggtt
    37981 tgtttcaaaa ttggcccctg gattacctaa gcaagcacat aattagataa gcaagcactg
    38041 ttcattgaag tgcctggtgg gaaaagtaga aacaaagcat ttcaaaatat gtttcaaagc
    38101 tgaaaacaag aaaggaaaaa aagttttaaa atgcattttg aggctgggat gctcagttaa
    38161 aaatagacac tagagaatcc aaaggggagg aggcaaggag gggtcaaggg ttgaaaaact
    38221 acctattagg tactatattc actacttggg tggtgggatt aatagaagac caaacctcat
    38281 cctcagcaac acacaatata cccattaacc aaccttaacg tgtacctcct gaatcttaaa
    38341 aaaaaaaaag acttctggat ccaaattgtt acttagacaa ctgtaagtca gatatattca
    38401 aatacatcac catcaccctg tatttatata tgcatatatg caaatactag gtgcatttct
    38461 aataaacagc aatagatttc ctggctttta tatttttact taagttgtat tgttttattt
    38521 tcatttcatg ttgttcattg ctagcatgaa gaaatacaat tgatttttta aatatttctc
    38581 ttgaatgctg taaccttgcc aaattcatta gttctagtac tttttttgtg gagtccatca
    38641 ggttttctat atacatcatg ctgtctgtga ataaagacaa ttttgctttt tttcccatct
    38701 ggaggcctac catttttctt tttccttgtc ttgttccgct ggctagaact tccaatacaa
    38761 tgttgggtag aaatgtgaga gcatacatcc ttgtcttgtt tctgatgttg ggggaaagta
    38821 ctctttcacc attaaatatg atgttaactg taaattttcc atagatgctt ttgtcaggtt
    38881 gaggaagttc tcatctattc ctatgttgct gagtgttttt gttagaaata aatgttggat
    38941 tttgtaaaat acttgttctg catttgttga gggttttttt tcatttttag tttgttaata
    39001 tggtacatta tattgattga tgtttcaaat atcaaaccag ccttgcattc ctaggataat
    39061 tgcctgtagt catgatgtat taaccttttt atgtattttt ggattctgtt aaaatttgtt
    39121 taaaacattt ttattttcag tgaagattat tggtttatag ttttctttcc ttataatggc
    39181 accctctggt tttggtataa gagtaatttt gcttcataga atgagttggg aagcatcttc
    39241 ccctctttag tttactggtt gagtttgttt agaattgatg ttgttttcat taactgtttt
    39301 gtagaattca ccagtggagc catctggcct gctgttttct ttgtggaaaa tttaatttaa
    39361 tttataatta ctaattaagt ttttaaaaaa taagtctagg gctattcagg ttatttcttt
    39421 ttgagtgagc tgtggtagct tgtgtatttt gagaaattta tccatttcat ctaaactgtc
    39481 taatttattg gcataaattt gttcataata cttcctcata cttctaaaat ctggataatc
    39541 tgtactgatg ttacttctct tgttcttgat actggtaact tgtttcttct ctctgttttg
    39601 cttaatcagt ctagctagag gtttgaaaat tttactgatc ttctcttaat aaggatctgt
    39661 ataagaataa ggagttagca atatgaaggt ctggggacag gcaagagcac ttgcacagtt
    39721 cctgcaaagg ggagatcttg gcattttcaa agacaataaa ctgtaagtgg ccaagaatgg
    39781 aagcatggag gagagcagtt atgagactat ggcaatataa atcagagaaa gatgatgttg
    39841 tcttggacca ctgcagtggc taatgaggtg atgaaaagtg atcagaagca gattatgaag
    39901 gcagggctaa taggagctgc cggtgacttg tacttggaat gacagagaag agtcatgaat
    39961 tatgcctagt cttaagcctg agtaatgtgg ttaatggtgg ctttatgaaa tagggaagac
    40021 tgagaggagc agatttgggt tattatgcag gtaagtgcag tggagatgag acatcaacag
    40081 ttcggattta gatgtaatga agaatttgaa ttcgaatggt taattcaaat aatttgttgt
    40141 tgccacgtat gtgtgtatgt gggggttttg ggtggcgttg ttgttgttgt tgttgttgtt
    40201 gttgttgttg ttgttgagac agggtctcac tctggttgcc taggctggag tgcagtggca
    40261 caatctcggc tcactgaagc cttgatctcc caggctcagg tgattctccc acctctgaag
    40321 tagctgggat tacagttgtg cagaccacat ccagctaatt tttttttttt ttttttttta
    40381 agtagaggta gaggcagggc tttcctctgt tgcccaggct ggtctcgaac tcctggattc
    40441 aagcaatcca cctgccttag ccccccaagt ggtaagatta caggcctgag ccaccacacc
    40501 tggctagttg tatatatttt tttatgtttg cttaagttat ccaggaaatt caatctttac
    40561 ctcataaaga ttgtctatct aatgaagcca ctatgtaagg gatattcaag gtagaggagg
    40621 caatctttta caactgattt agcatataat ttcacataaa acattcaaat tataatatac
    40681 catgaaatat aagaaacaga tatatatgaa ttgtgctaac aaggacatag gtgtgaagtg
    40741 ttcagatttc agggtataac cttatgctaa caaaccttac agagaaatag tctattggta
    40801 ggttgtatat gtaatgtgaa taaccaataa aaactttctt ggtaagatca aaacatggaa
    40861 ctctgaaatt atttattttt cttttccaaa gttctttgtg tataaatcag atcttgagga
    40921 cgactcagga aaattgggct cagagtctca gacctccttt aaaacagacc atgatgttat
    40981 gttcagccca agtagagctg ataaaatctg gtgtccttgg aataggccca gaaggtgact
    41041 aacttccagg agtagaagga ttgaatctct aattttggga aatgataaac tacagagaaa
    41101 ccactatcct ctcccagaaa gtactcttaa gagaatatta agctggttaa tctattggac
    41161 ttatctcttt tctaattata tatagtaagt ctcccagtca gaataaaatt ctttcagtct
    41221 cagactaaag tagaatcata atagaataca ttaaggaatg aagtttttaa atttacattt
    41281 ttgtttcagc aatcctctaa ataaaatgta ataagcattt agtattagca aatcctttga
    41341 gggcagggac cttatttgtg tcattcatta ctatattcct agcataagca tagtgtgggt
    41401 acactgataa ttttctagat gaatatgtat attagtgaac ttcatagtag aaagcgtggc
    41461 ttatttcatg tatttttaat acatttattc actagagggt gctgtgtaag cattcagcac
    41521 tttaaaagtg tcatctcttt cacttgtact tacttgcagg aaggttggat ttttaaatca
    41581 cctgatttag caaaagcttt catttctttt cgttttcaaa gcagtactgg tggtattgtg
    41641 tatggttaaa ttaatgaaaa tgagagatta atggcagcat taacacaaat gtttcctttc
    41701 ttcctcctcc ttaggagact tatgacccca atcatgtatg ctgctcgaga tggtcacacc
    41761 caggttgttg ctctccttgt tgctcatgga gcagaagtta atacccagga tgagaatggt
    41821 tacactgtga gaaacatttt tacaatgttt ctttttgttt ctgttattat cagtaatcta
    41881 caaaaaaaga attttaagaa gtaataatta caaaagggct ggaatataat tgctatctgg
    41941 tgaaaaaaag caacagttga aatagaaggg tatggtgact cacacctgta atccctgcac
    42001 tttgggaggc cgaggcaggc ggatcatttg aggttaggaa tttgagacca gcctggccaa
    42061 catggtgaaa ccctgtctct actaaaaata caaaaaatta gccaggcatg gtggcacgtg
    42121 cctttaatcc cagctactca ggaggctgag gcaggagaat cgcttgaacc caagaggcag
    42181 aggttgtagt gagccaagat cgcaccactg cacttcagcc tgggcaacaa gagcgaaact
    42241 ccatctcaaa aaaaaagaaa agaaaagaaa tagaaatgag gaattaactg actctcgtag
    42301 tccttactct tgattaaaaa aaaaaattgt aacacacagc aaaatctggg ctctaaaata
    42361 tacataagaa ttattttttg tagaaaaccc ttcagtgatt ggcaaataaa tcattttatt
    42421 ccttaacatc agttaattgt ataaaacact ggttttaaaa aatcaatgag ctttgcagtc
    42481 agctttgcaa ttacaacttt ggaaatatgt ttacattata ttgtaaaatg aagagattgc
    42541 atcattccat taattaacta tgttctcttt tttattgtgt cataaatact gttgaaaact
    42601 tttcctgtct gtctcatata cactccttct ctttaaacaa tcttcttttc cccctactta
    42661 caggctttaa cgtgggcagc acgtcagggt cataaaaata tagttttgaa gttgcttgaa
    42721 cttggagcta ataaaatgct acaaaccaaa gatggaaaga tgccaagtga gattgcaaaa
    42781 agaaacaaac atcatgaggt atccttctgt acatattaaa cttattttct gtggcatatc
    42841 acattatcat ttgtagaact tttgtattat tctgttagaa ttaaaagtgt aattatagtg
    42901 tatctggcaa ttattaaatg tttaaatatg tatctttcct ccagccaggt aatgagaact
    42961 ttattttgct agagtattca tcttctatga aacaagaagc acttatagta atttaaaagc
    43021 tctataaaag agtaataaaa tcttattctg gccccaggaa taaaattgta atatactatt
    43081 taaacatttt aaactggtcc agaattttaa aagtaattta gtgaaagcta gtaaaatgcc
    43141 agtttgaaca tgtaactcaa acattctttt gtaagtttaa ttaatgtatt aaacaattta
    43201 aaaattaaat tccttaaaca acatttgctc ttatatgtgt gacagggctt acgataaagt
    43261 gataatatac ctggatgtat aatctgtcat tcagatgtta aactcaataa taaatacttg
    43321 ccatacatta aattacttta tcaatataaa cttttggtct gaagattaaa gctttagcca
    43381 caagtctgta acttctaagc aaggatcaag tatagtacaa ttataaaact aagttgttta
    43441 gttcaagagt ttgtaacact gagttcccga atttgaaagc acgtaaaatt ccaaagattc
    43501 cgtcatgtaa tcatcaaacc aagccacttt tactgcatat aaagtaactt cctctaacct
    43561 tttaagcaat ctgataaaca tggctatcat tttccaaata ttattctaat attttcagaa
    43621 tttttatagg ataaacagta atcactacag ccctgtagaa tttcaaaaag gaatttacca
    43681 tttttcttcc aaactttgaa aattcaaaaa cttaaaatta ttttattaca ttgttaaatg
    43741 tagagtagat gacaccaaac ttgacataag aagtttatga acatcaaagg ttattttgag
    43801 tcataaatca tttattgaaa tgagatttga tcttgtattt tggctgagta tgtgatataa
    43861 ccttgacttc ctgagaggtt agattttaaa actcaggaat ttcaccatat ctttttgagg
    43921 tgttcagtta ggatttgtat acatttagtc atgctcatta ctctcttgcc acttagcaat
    43981 gtttttaaag tactatctta atatttaatc tgagtcattt atccaaatgg aatttttagt
    44041 ttcgctatgt atcttaccaa aaatattaat tactatcttc ctttaatttt tactattttg
    44101 aattagatgt acttttttct tttctgatta ttgtaggtta aggaagcact tagatatccc
    44161 aattaccctg atttgtttat tatacattgt atatgtgtat caaaatatcg catgtacccc
    44221 ccaaaatata tacaactgtg atatatcatt tttttaaaag ttgttatcag ggtagtaaat
    44281 tgtgaaacat ctgtcccact tacttgctaa aatttccttt ctggatatga gataatcgta
    44341 tgttcagttt cttttaagtg taagttacag tatgcaatgt taattatatt tgaatgatgt
    44401 taactttttt cagatcttca acttactttc ttttacttta aatccattgg aaggaaaact
    44461 tcaacagcta actaaagaag acactatttg taaaatattg acaacagatt ctgatagaga
    44521 aaaagatcac atttttaggt aatatagcat gttttagttc aacagaatac ctataagtaa
    44581 aatttgtgta tattttattg tagtaaatgt ggtgacttat ttaaaatata tgatatttta
    44641 aatgtttaca agcattttta aatgtctggg tttttagtgt tctccagaat tttagaaaat
    44701 ttttattcat ttttatgtac taacactaat gataataact ttaaatgtaa actttaagta
    44761 agatatcaac aataaaatct atttttaaaa ggttctgaaa ttatattagt gttcaaacag
    44821 tataacacct tgttttctaa ttatttttag tacagttcta attttataag ctaaaattaa
    44881 acatatactt ttccccccag aacaccactg ttgagtacat ggccaaaaat aattctctcc
    44941 ttaccccatt taaagttact taaattttac ttattgcaat taaagaggtg tggttttttt
    45001 tcattttttg ttttttgtgg gtttttttgc ctcaaacacc tgtgctcaag cagttctccc
    45061 gccacagcct cccaagtagc tgggactgca ggtgtatgct actgtaccag gctgaggaga
    45121 tttttatgtg cagaaatttc acaaggagta catactggca tatattttca tttggggaaa
    45181 gatgagttat actcctcata tatcttcagt cacaaaacct tacttattcc tttgatatag
    45241 cataggtctg gtgtgcagat tgcaaatata ttctacatga attcattatt attcatattc
    45301 tcttgcaata taaatgtata tttatcgctt gtgcatttat aatctgttct gaaattgaca
    45361 ttgctataaa tgtatacagt tcatatacag catttggaga tctggaagta tttttacatg
    45421 gtcttggact tgaacatatg acagatttac taaaggtaag atcttatata acctacagtg
    45481 agttatgcat atatgttaat ttgttggtta atataatgtt agatattaat tcataaacat
    45541 gtctatgaat aactgccaat ttacttttca ccataatttg tagtacatcc caattttaaa
    45601 tttgtgaaaa acattgcaaa aatgtattat tctagaaatt tacataaatt agaatctgag
    45661 attaaacagt ttttacccac tgcctaacct tcatatacac ctgagccctt agtttgtttc
    45721 tgtagttgct catcttcttg agtagaatat tggaagagcg tgattttaaa ccaaacacct
    45781 ggtatcagat tcttgctcta atgtttaatc actgaaatat gtgacttaaa tatctcattt
    45841 tcttcataag gataataata cctagtgttg ggttgtcatg aaggttaaat cagatcatat
    45901 gccaagcact gtgtgggtgt tttaagcata cattatgggg tttgagtcca tgacagttgt
    45961 taccagctag gtggagatac tgaagcagta aagcactatt taagatagac tcttcttggg
    46021 agtgtgcaca ttctgttaaa atatttcaga gttgtgcttc attgtataat cttgaaatgt
    46081 ctccctattt ggagaaatct tgagtaaaac tacatgttgg tttaatgtga tacagtcaga
    46141 aatttaaaat attcataaaa cataatttct gccaaatttt atagaactgc ttttctttta
    46201 atgtaagcaa atatgaatgg taatcatttg aatctggaaa actagctata tttatacttt
    46261 ttaggtgaat ataattatta tgatactcat tactgtctac tcagtagcat agttctgcat
    46321 gtatatatcc tgtcccctct agaaaattgg aatttgcttc agagtgaagc aagtaactaa
    46381 cttatgaaca tttgcctact tctccttcta ctattttaat tatatggaaa ggtggccttt
    46441 ttttcctttt atacaggaaa gggatataac gttaagacat cttttgacca tgagggaaga
    46501 tgaatttaca aaggttagta tcaatttcaa aaattcccga tacattgttt gatgttttta
    46561 aaattgtgga tccttttctt ctctcttttt aaaatgccag ggctatagac aaaagattga
    46621 tcttctactg tgtccttgat tagatatgat tatggataac cgtatctaaa atcttgtgtt
    46681 agtattaagt tactttaaga acatgtaatg acttatagtt tgggttttgt ttttgttttt
    46741 ttcagattgt catgacagct agaactgatc cttcagtttc aaatgtgcaa tagatttgta
    46801 aaatggggca cttacaaata agagatagtt tttttatgta tatgggtatt aacacgtctc
    46861 ccaagccttt tgtttggttc tcaaaactga gaccttttat tttgccatct agtattatct
    46921 aataacatat agctgcggga tgtattagag acactttgat aaatagcata tgtaaaaagc
    46981 aatgatctga ctgcatgacc acattggaaa cttgacattt ttaatatcac taaaaatcag
    47041 taagcatact acaaaactaa atccagtata gaaaatttag tttaacacta aaggtagaat
    47101 acaaacaaag atagggccta attctcattt atcactgata atattttaaa taaaaatttg
    47161 aaggaaattt tgttttactg tgtttttttg aaatattaca tattaagttc tagtaatttg
    47221 ttttgggagt ccatcatagt tgttatgtat tgcaaaaaaa ttgactatag ttattatata
    47281 tctcaatatt ctaatgctgt aactaacatc aatcacagtt ataagaaaaa catatttttt
    47341 agaagtgtgt tatttttcca atatatgcct attttttcaa gatgtgaatt catcaagaaa
    47401 acatctttag caattttgag ttttaaatta ctcaagtata actaacttac tgtaccttaa
    47461 aattatttct gcttagaatg gaattaccag taaagaccag cagaaaattc tggctgctct
    47521 taaagaacta caggtagaag agatacaatt tggagagcta tctgaagaga caaagttgga
    47581 aatcaggtaa aattaactta tttgtttata ttattaatag tgttaagaac caattgttct
    47641 ttttagttta attttcataa tgtctgagtc attttacttg ataccatcat tttcccaggg
    47701 taatagattt tggaagatac tgtgttctga aattagatgt actttgtaaa gtcaattttt
    47761 ataaagtcat ttaccaagaa gcaaacaata tgtcttcttg ttaactcaca tagaaatatt
    47821 tttgttttat tttttcattg catcttgcta aattgaacct tacaaacaat cccatgcttt
    47881 ttatagtata cctttaaaaa tcattttaga ggttaaattg aaaattcaaa gtagtaatat
    47941 tttcacttag ggcaataaga aaacatgtct catgtagctc agttctattt tcagccttac
    48001 tgtatgagaa attatgttac caatatgtaa acttcatttc caatattatg aacttgtcaa
    48061 gcaatggtta ttaataatcc caaatctatt ttgaaaataa tatttgattt tattaataca
    48121 ttatagagca ataaatgatt tttaaaaatt ttttgaaata tagattattg ggatatttca
    48181 aagatacaca gggaagtccc atgcattctg tacctagttt tgcccagtat tggtatcttt
    48241 tataactgta agacaatatc aaaaccagaa aatttacatt ggtatgaccc atacggctta
    48301 ctcatatttt gtgagttatg cactcatttg tgtgtgtgtg tgtgtgtgtg tgtgtatata
    48361 tatatatata tatatatata tatatatata attttatcac atttatagct tcatgtaact
    48421 acttccgtgt tcaatgtact taacacaggg ctgtctcata ataccccttt atagccacat
    48481 ctaaccttct ccccatccca acccctagca accaataatt tgttctccat ctttttaatg
    48541 atgttatttc atgaatatta tataaataga atcatacagt atatatcctt ttgagattaa
    48601 cttttttcaa tcatcctaat tttcttgagg ttcatcaaag ttgttgcatg tatcagtaca
    48661 atagttaatt cctttttatt gctgagtagt attccatggt atgtatatac cacagtttgt
    48721 ttaaccattt atccattgaa gaacatttga gtagatttta gtttttagct attccaaata
    48781 aaactgccat gaacattcat ctacaagatt ctgttagaaa atacattttc tttctctggg
    48841 ataaatgcca aagaggacaa ttgttaggtt gtacggtggt tgcatattta gtatatttta
    48901 aaactgccca actgttttcc agaatggcag tactgtttta tgtttctagc aagcttatga
    48961 gtgatccagt ttgctctcca tcctcacaat catttggtgt tagcatgatt ttttttagcc
    49021 atttctgatg ggtatacagt aatagcttgt tgtgttttta tttgcactta ctaatagcta
    49081 atgatgtcaa acagcctttt atatcttatt tgccatatgt gtactttttg tggtgaaatt
    49141 ctaacagtat cttttgccca ttttatgttg gattaattgt tttttaatgt tgagttttgg
    49201 gagttatcta cattgaaatc ttttgttgga tatgtgattt gtaaatattt ttcccaactc
    49261 tgtaattttt cttttcatcc tcttaatggg gtctttcaca gagcagaaac ttttattttg
    49321 atgaggtcta agttaccaaa ttttcccttt acagaacagt acttttggca tatttttagt
    49381 atcaggttaa agaacagttt aagaaattag gtctcaaaga ttttctcctg tgcttttttc
    49441 ccagaagttt tatagtttta catttaagtc catgatacat tttgagttca tttttgtaaa
    49501 gttatgaggt ttaggctgag gttcattttt tttttcacct ggggatagat aattgcccca
    49561 gcactattta ttgaaaaggc tgttcctccc ccattgaatt gcttttgatt atatgtcaaa
    49621 aattaattgc acatatttgt gtgggtataa tctgggttct ctattctggg ttctttatgt
    49681 gtctatccct ctgaaagtac cacgtcttga ttactctaac tatatggtaa accttaatat
    49741 caggaagagt gattcctccc attttgttct ttttcaaaat catcttggct cttctagagc
    49801 ctttttcttt ccatatacat tttagataaa gcttttctat gtctacaaaa aacctttctg
    49861 agattgtggt agtaattcca tgaatcctat tgattaattt aggtataatt gacatttagc
    49921 tatgttaatt ctactaattc ataaacacag atatctctaa aagttttagg ttttcttttt
    49981 ttaaaatata ttttttgaga ccaggtctcg ccctgtcacc caggttggag aacaatggca
    50041 caatgagggc tcactgcaac ctcgaattcc tgggctcagg tgatcctccc gcctgagcct
    50101 cctgagtagg tgagaccatg ggcatgcacc accatgcctg gctaattttt gaactttttt
    50161 gtagagacag agtctccact ttgttgccac agttggtctc aaactcctag gttcaagtga
    50221 tcctcccacc tcggctccct aagtactggg atgacaaacc tgacccacca tttctgacct
    50281 ttgttttctt tcatcagcat tttgtcattt tcatcataca gatctcatgc atatttcatt
    50341 agatttatac ctaagtattt cattttattt ggcacaattg ccaatggtat ttctcttttt
    50401 atttgtttcc atgtgcaatt gatttttgtg tctcgactgt acatttccac cttactgaac
    50461 tcagttatta gttctaggag gctttttgta gattgtttga gattttctat gtagataatc
    50521 atgtagtctg caaaaagagg ttaatttttt cctttcacat ttgtatacct tttttttccc
    50581 tcatggcagt gggtaagact ttcagtatta tgttggataa gagtggtaga tagtggacat
    50641 tcttgccttc ttcccaatct caggagaaaa ccatgcactt ttttactatt aattaactgt
    50701 gatgttagct ataggttttt ttgtagatta tgagattggg gaagttatgc gctattcatt
    50761 tttctaaaag tttttatcat gaatggttgt ggaatttttt caaatgcttt ttctatccca
    50821 actgatacga ccatatgact tttttcttta gcctgttgat atggttactt tgttagattt
    50881 ttaactattg agccaacctt gcatacctgg attaatccca tgtggttgtg ggttattatt
    50941 ctttttatgc attattggat ttgatttgcc agtattttgc taagaatttt gtgtctaagt
    51001 tcatgataaa tattgctctg taagtttcct ttttgtattt tgtctggttt tggtatcagg
    51061 acaatactgg cctcacaaaa tgaattggga tgtattcccc ctccttttat tttctgtaag
    51121 agattgtgta gaattgacat taactcttct ttaaacattc tgtagatttc tccagtgaaa
    51181 ccatctggac ctggatattt tgtgggggaa gcttttaaat tacaatttga tttatttaat
    51241 ggtcatagga ttattcaagt tatatctgtt ttgctttggc tgagttttgg taatgtgtgg
    51301 tttttcaagg acttggttca ttttttctaa tttatcaagc caaaagttgc ccctagtatt
    51361 tccagctact ctttggatgg ctgtgggatc tgttataata ccccatttca ttctttatat
    51421 tggcgatttc tgtcttttct ctttttatct ctgttagtct tgctagaggt ttatgcattt
    51481 tttttcaaag aacctgctct tttgtttcag taacttttct ctattgtttt tgcttttagt
    51541 gtcattgatt tctgctgtta ttcttactat tccttctgct tactttgaat ttattttgct
    51601 ctttttctag attcttgagg cagaaatcta gatcattttt gagacttttt ttcttatgta
    51661 aacatttagt cttttacatt tccctctcag cactgcttta gttgcattcc acaaattgtg
    51721 atacattgtg tgatcatttt cattcacttc tatgtatatt tttattttct ttgagactcc
    51781 ctctttgacc catggattat ctaaataacc catggtgtat ggtgtttaat gtccacatgt
    51841 ttggagattt ttctgttatc gatttccagt ttgattctgt tgtggtcaga gaatatacac
    51901 tgtatgattt caagggttcg gtagctacat gtgactggtg gctagatgga gacatagagc
    51961 attaagattt taaaggcttt ggcaggttga agcaaatctc tcaaaaatta atagagttaa
    52021 ctttaataag gataaatgga aagtctaaga ttaactatat ttctatagga tgggccttaa
    52081 tatacatgaa gaatcattaa gagtttttaa gtttattatt tagtttaggt taacagtgtc
    52141 acatgactag ttatggaaag ctagcactgt taggctgcat taatagaaat ataaggtcca
    52201 gaataaataa gataacagtt ttattgtaca taatacctac ttctagagat ttttgcttat
    52261 ggaaagaatt taaccgtagc atagaataca aaccctgtaa ggcctcttct gccttttaga
    52321 tatatgattg tcttttcagt aattttcacc tagattttat aatccgaaat aacctataat
    52381 aattgttttc attccaccaa ctagataatt ttgaaattat gtcacttagc aacaccacct
    52441 tataaccagc ctatgaaatt cttttttctt ttacaatggt tttctctccc caactttgag
    52501 gatttgtaca tcaaatgttt ttccccacct tctacctctc attgcacttg gtccggttaa
    52561 ttacatttta cccagtctct tgcttatgta agctgttctt ttattgctta ggaaactctc
    52621 ttcctttctt cttttggttt catatgagtc caaaagtaac cattatcaca gggactaaga
    52681 ataggaataa tgcctgtaca gaggacaaac caaatttttt gcctctagag cttttaaaag
    52741 tacatacaag ttccctgtaa gaaatcttca caaatatttt tctatttcct cagtttcctc
    52801 taatcttact tttaatacca gcttagtatt cttttctaag ttttcttttt ttagttgatt
    52861 taagagatca caatcatttt atttttctac taatacaaat actgtttttt atttcaacgt
    52921 attccagttt gattttttcc ctaaaataat tttacaaatg aggattatat atctaacata
    52981 aaactacctt acatgttagt agagacttgg tttttacatg tatgcttttg aaacatatta
    53041 tggttcgtaa ccatgattta tgctagtggt tcccttacct ggctaagtta tcagaatgac
    53101 ctaaggagct tggtgtatat attaaccatg ttatccattg cctgggacat gactgtgtag
    53161 acaaatttta ttgaatattt ggataaatga gttaatgaat tatatcctat acttgcaaat
    53221 gcaatggtat tatcactagt agactaaaac taatattgta attatgagaa acattaatta
    53281 aacatacaaa caatagattt tcacattatt ttggagttca gagaagtatt ccaggaaata
    53341 atatagacga tcctaatttc ttaaaatctt tattagatag cttaaattat aaatattccc
    53401 catattaaaa ttccctattc caatttctcc attcttcttc cttaatatat ccccatatta
    53461 cagcaagatc tatatttaaa ataatgcctc atcattgttt cagaataaca taatagctct
    53521 taaatattta aatgcattgt gaaggatttc acttgtgagg acttaaaaat cagcacacct
    53581 tcttaaatat cattgttcat tttcttgctt tttttcatta ttgtttctat gaaggaatat
    53641 tctaagttct aaatgactga cttgcaaatt aaatgttttt atataactta tttgtatgat
    53701 ggcagggttg cctatatgaa tttactttat gggatttaat aaatgtaaag aatgtgcaga
    53761 atcctgaata gttcacgtat taaaagctac tgaatttttt taaaaaaata aaactggcag
    53821 acatatattc caggaatttg accttgttat taaatcacag actttgttta catgctgtta
    53881 tggaaaaggt tttacttacc atttgttcaa agtcattctt taaagaagaa attagtcatt
    53941 aagtcataag aaaactaaca gcaggaaaag ttgaactgat tgattataat ctcctggtaa
    54001 tgtgacttca acaatttact gatttatttg aagatagttt tcttctatgt gtcaaaatct
    54061 tctaaaataa tctgttacaa caatgcatac acacactgca tttacttttt tctgacttag
    54121 tatgtttgca gaattaaagt atgcaattta aagccaatgc cgtggggtgt gcctgtagtc
    54181 ccatctactt gagagactga ggcaggagga taacttgagc ccaggagttc aaggccagcc
    54241 ttggcaacat agcaagactc tcttaaaaaa ataaagagtg caatttaaaa tgttaatatc
    54301 cattctgttg ctaattttag atattttgaa cagaaataat aaattttcat tcacatttga
    54361 aatttttaac tgttcctgtt tagactcttt gtctgagcta actgacatcc acttgaaggt
    54421 gtcagaagca tctcaaaact atgtccatca aggaaacagc tccaccccaa aaaatctata
    54481 tagatgttaa gatattatgt aaaagtgtat tgttcacccc tgttatttat aaacattcta
    54541 aaattggaaa ctctaaatac tgaacatcag gaaaatgatt aaattccatt gcatcaatat
    54601 aattattttt tcatcattaa aattattttg aaacttaatg tcatgggaaa atactcatga
    54661 taattataaa aggcacaata taaaaggtca tgtgaagcac aatgtcagtt atatatatcc
    54721 ataggaaaaa cactggaaga aaatgtgtat tataagaaaa tattctgaga gaaaatagta
    54781 ccagtcagtt gtctgtgagt ggtaagattg ttgatgattt taatcttttc cagatattct
    54841 acagtgagcg cataatacct ttgcttataa atacctttat ttaaagtgta aattttatct
    54901 tagtacttga cttcaaattt tttaaatggc ctgttgtttt agttcgctta tactgtgtta
    54961 tgctgtagta acaaataatt tctaaatgtc agtcacttat aacaagactt tatttcctga
    55021 tcgtctatat catggctcag caacagtgat cttgtcattc tgagagtagg ctggaggaac
    55081 agtctcaacc tgggacatac tgatctcatg ggaaagggaa gagagagatg gcaggatcat
    55141 tcagtggctc ttgaagcttc tgttcaaaag ttacacagta acttccaatc atattttatt
    55201 tgctaaagca agtcatgtgg tcaggcctca tgtcactggg gcatgaatta tagtcccctg
    55261 acagggatcg ggggactggt actagttagc tctgtagaaa agacatgaga atttgatcaa
    55321 ataatgcagt ctactatacc tatgtcatat ctgcttattt tgaatttttt aaataagcac
    55381 aaagttatca ggcctgccat ataaagttgt gtaggttata tactgtacag ctgtgatgga
    55441 gaggcaccat tcacatagtg taaatggcac actgttgagt tttgttttgt acaatttgtc
    55501 catccatatt cagtggctct gaaaattata tgtcacaaga aaggtatata ttttcgtttc
    55561 attcattaag actaattttg ctagtaataa aatttgctta tttgaactca gtcttactat
    55621 cttaagaata agagctgata aatttatatt ccgcatatat atttgtgaat cacctgtcta
    55681 aaattacata cctgctatca gttgatactt ccaatgataa ttctcaatgg atcttaattt
    55741 ccttgaggtc ataaattaaa tatatatggc attagtgaat tactcattta gtagttattc
    55801 tttttcttga taaataaaat ttgaatattt aaagaacact gaaatctaag ttataagtgt
    55861 acttatataa atagtacatg gaaacaaaat acaagtaatc actgctgttg ctttggcaga
    55921 aatgtgtcat ataccctaag ttctgtgttt tctagagtaa agatcagaaa gaaaataaag
    55981 aagatttaca tcttttttga aaatggttct atgaatactt actgctaaat agaacaagag
    56041 ttttcctaca ttttttaatt ttaggtttgc ttgttgaaag caaccatcag gtacttttta
    56101 ttcttagtga cttgattata tgtattatgt atataaagtt tatattttat aaaactgtta
    56161 aagtgaaatt gttcattttt ttcagcctaa tagctaagag aatagacttg tcttaaatga
    56221 aaatactata tacatcccag taatgtatct tagaagtttg ctattatttt cattggaggc
    56281 tgacattgct tgctttttat aacctttcct tctagaaata gtgtaagaaa ctttgtatag
    56341 tatgtagtca aaacttctac aagtaagaat ttctgtatgg gcttagaagt atcctttggg
    56401 ggctaggatg gtggctcacg cctataatgt tagcactttg ggaggctgag gcagattgat
    56461 cacatgaggc caggagttca aggcgagccg ggccaacatg gtgaaacccc atctctacta
    56521 aaaatacaaa aattagctgg gcatggtggt acacacctgt aatcccaact actcaggtgg
    56581 ctgaggcatg agaatcactt gaacccagga gcagaggtta cagtgagcct cgcatcactg
    56641 cactccagcc tgggcaacag agcaagactc tgtcacacac acacacacac acacacacac
    56701 acacacacac acacacacaa ttacctttgg tccaataata gtaattttta ttgtattttt
    56761 atttcagtag atactgttaa aggactcccc agaaaggtca tctaatacac ttgtcaactc
    56821 ttgatattaa tgatctactt aatttttgtc attctgctag aatgtggcat cttatggtta
    56881 ttgtattccc atatttgtta tccattcaaa ttttgtttct ttctttttct ctgaattctc
    56941 tgttaatagc cttgaccaac ttttctgttg ggttaagttt cttggttgtt tctactgtaa
    57001 attggcttct gccactgaag ctaatctagt caccagtgtt ttctcattgc caaaatcagt
    57061 atacttaatg tgcctaatct tttctccttt gaatccatcc ctttcattgc cattcataac
    57121 aactcttaac tactgatttt cttctacttc tcaggctacg tttcctttag tggcttttct
    57181 gttccacccc tatcaactct cccttcttca caatatgtcc tgtggtcttc tttatgatca
    57241 tagttttgat ttctgttgga gacatctcta atactactgt gtctgtgcta ccttcgcaat
    57301 tgaaggaaag actgaatctt ggttagaggt tagtgaaaat aaagatgtat ttttttccca
    57361 ttgaggttca ccgactctga attgtatcta tcttcatgag tctttagagc ccagaataaa
    57421 tacccttgca agacccccat tttctaccac ttactggttg ttgccacccg catgtctcct
    57481 caccattgca gtcatcataa ttatgtttgc ttgaacacca gctatgtact aggcacaatc
    57541 ctaggtactt tatgtacatt gttttcttga gacctactgt ctccattcta gagatacgga
    57601 aacatttggc ttaagattat tcttgcccaa aatcataaag ctaataagtg tggaagctga
    57661 atccaaactc acattgactc ttgactcaag agcctgtgtt cttaattatt atgccataat
    57721 gttttctttt atcccactgt tttccccacc atgcaccacc aaattcaatt ccttgcttgg
    57781 cagcaccgcc ttccgtggaa accaaaaaaa ctgagaatca tcgtagattc ttccattacg
    57841 tacaatccat caccaagttt ttcagtttat tctcctaaag gtttctcaag tcattgctct
    57901 acctcctccc cacagtaaga ctgccactgc cagatcctta gtttaagttt tccttcatca
    57961 tctcttggat gcatttctct gttagttgcc taattattct gcttctattt ttgtgttcct
    58021 tttatccaca ccactctcca aataaacatt ctcatttaaa agtctaattt tcaaatttcc
    58081 tgttgaaaat ctcttagtaa ctctacatca tcagaaaggt aaaatctaat tccttatgct
    58141 gacacaaaag ttcttttaat aaatggttat atccagcctt ttctcttact acttttcaat
    58201 aatttgtgtt ttaattacac cttagtgacc tttacccctg tactcttgca cctgctattc
    58261 tctttatcca gaatctcttc cttacctact tggcaaactt tttcttcaac cacagactca
    58321 attcaagtat tatctctgta aagcatttct aattccctac tccctccttc tcatgtgata
    58381 ctaaattcat tccccctgaa ttttagatgt ctccactata aaatagtatt aacaacatct
    58441 atcctatagg ggttgttagg aaaaatcaaa agaaataaca aatgtaaaat aactagtaca
    58501 gtgtcttcac atagtagcta ctcaaatatt ggttattttg tcttcctcct tcatgtgttc
    58561 ctgtgaataa taaagctgta attgtatatc tgcatcttat cctgaacttt aagatcctcg
    58621 ggattggagg tttgtttttc ttttataatc aatgcctgtt tcagtaccta atctgtatta
    58681 gctattccat gaattctttt ggaagaatct aattttatga ctagattttc agtaacttgc
    58741 ctagtagaat gaaataaatt gctcttatta gtaattcctg cttgtttgtt tgtttccttt
    58801 ctttagtggt gatgagttcc tcaactttct tctcaaatta aataaacagt gtggccattt
    58861 aataacagct gtacagaatg ttattactga gttacctgta aattctcaaa aggtattcta
    58921 caaaagttat taagtgaaga aaagtatgaa cactgaagaa cattccagat aagttcatga
    58981 taattcaata aatagtattg atttgctgaa attacatcgt ttgttctgca aaatcacata
    59041 agatctaaat aagtcaattt gtttaatatt actcctttac atactgattt taaaactttg
    59101 tattcttgcc ttcaagaaaa agaaaatgag tcagaccaaa aattaaactg atccgtgtat
    59161 tgaatttacc atgtgttctt ttttaaaata taaagtgaca ggagacccaa gtgaaaatgg
    59221 aaataaaaca gtgtgttatt taaaaaccat atcaataaaa tatttttaaa taaatttaga
    59281 ataggaagag tgtaagtggc tgggcatagt ggctcacatc cgtaatccca acactttggg
    59341 aggcccacgt gggagaattg cttgaggcca ggagtttgag accagcctga gcagcatggt
    59401 gagaccctgt ctctacaaag aatttttaaa aattagctgc gcatgatggc atgtgcctct
    59461 agtcctagct gaaaattagc tgggcatgat ggcatgcacc tgtggtccta gctattcagg
    59521 aggctgaggc aggaggatca cttgagccca agaggttgag gcagcagtga gccatgattg
    59581 caccactgca ctccagcctg ggcaacagaa caagacactt tctcaaaaaa aagaaagaaa
    59641 aagtggaagt ggcctgcaaa agcagcttat ttcatgtgat taggttttag ctgtttgtct
    59701 tagtgaaaat tttttaatgc acttgttttc cagtgatttt tatataacat caattaatat
    59761 gagaatcatc atttttaaaa ccttcatgaa ctgatttgtt catcataaat gttattacta
    59821 atattaatct ccatatagaa agttatatat acatatattc aggaaatgca tttggcaagc
    59881 tcatttgatt atatttttat aaaattactt atttttggtg tcagtattta tcctaaacaa
    59941 aaaaatgcct ttcaattatg taatctaatg tttaagaatg ttgtataatc tttgtggata
    60001 taaagttgta gaaagttatt tccattattt aatgttgaac ttttgaaaat attaacagat
    60061 aacactggaa tgggcttctc cccagaattt tacttcagtt tgtgaagaat tggttaataa
    60121 tgttgaagat ttgagtgaaa aggtctgcaa actaaaagac ctaattcaaa aggtatatat
    60181 ttaacattaa aaggagggga aaaatgaagg gaaatgattt acagcaaaag gtgttagaca
    60241 atgaagcagt tctggtaaga gcaacaaatg gaacacttag acaagtggga aaaaggacag
    60301 tttccaaagg aagaaatata cacaggaaac agactttgtt ggccattaag caaatgcgta
    60361 ctaaaagaag aatatgtcat ttttatcttt tcaattagca gggaaaaatg tatcactacc
    60421 aatttctact tagagttcac caaactgata ttcttatgtg agaacacaag ccctttcaaa
    60481 aacagtttgg caggatgtgc caaatactat taaatatttg tatcttttga tagtatttta
    60541 tcccaaatta tatgtaccat aagtattcta tactaggaga acaacttaat aaattatgct
    60601 ataccaattg ttataatagg cagttgaaaa aataatgaaa attaaatatc agctaaagat
    60661 atgaaattat atttgtacgt tattacttac atgtaaatgt acagataaaa taaatgaagt
    60721 atttattggt tctgttaaag agacacgatt gtggatgaaa tacccctgta attgtccaga
    60781 ctctctgtaa tatttttata atttaactgt tttctaaaga gtatggactt ctttggttct
    60841 ggttttttac aatatagaaa aaatatataa tatatatctg tatttaagga caggtgattt
    60901 ttccacttta aaaaaaattg gctataacaa aatctaagct gttggaatgg gaacctttgt
    60961 tggagatgga taataaagaa aaacacttcc agtcgactaa agagctcact tccgagctct
    61021 ttatctgttt aatacataaa tttgatgtct ataaagcttt tgtgaaatat ctgatttgaa
    61081 ggatagatta tacattattt atacagcttc aacccataat tcatttaaca ttttcattaa
    61141 tattttatca aaaaagttct tttcttcaaa atagattgta tacatgttcc aagtattaat
    61201 aaattgtcat tctagctatt aatgtgttaa atcaaaagga gtcttttttt tttctttttt
    61261 gatactgagt ctcactccat tgcccaggct ggagtgcagt ggtgcaatct tggctcactg
    61321 caacctccgc cttccagatt caagcaattc tcctgcctca gcctcctgag tagctgggac
    61381 tacaggcatg caccaccaca cccagctaat ttttgtattt ttagtagaga tgaggtttca
    61441 ccatgttggc cagactggtc tcaaactcct gatgtcaagt gatccacttg cctcggcctc
    61501 cgagtgtgct gagattactg gtgtgcgcca ttgcgcctgg cccaaaagga gtcttttaaa
    61561 gtgagaagaa agttgtgaag caaattctat tatacaaaat aatagctggg aaagaacatt
    61621 ttaaatgagg aaatgagcac tatgtttcag aattcttgta gaaaataatt tatttccaaa
    61681 gaaaaaaggc atcttagaaa ttgtattgtc tctgacattt attcattcaa caaacataag
    61741 actgcctgct atatgtcagg cacctgtgct acacaagcta catcctgaac ttgctgatga
    61801 cccaaaaatt atatctcatc tagaagaatc aaaggaaagg aactgatcct acttaaacat
    61861 gccatttttc atgggtatcc cagggaagtt tagaagcata tgtataaaga tacttcttgc
    61921 aaaacatcag cctttaatgt ttagtgtagg aaatttccta aaagctattt gcttcagggt
    61981 tatttactaa tttggtttct ccaagatgaa ctaaaaacat gggggtgagg ggtaagggtg
    62041 tgtgtataga attaaaatga aattagaaaa ccatattttt gttaaatgag tgaaattaag
    62101 aaactttgct atagaaactg actctaaagt atacacaatt caatcaggta ccatatttat
    62161 tttaataatg catacctgtt aagagaattt tcattgttct ttggctaaat agaagacctt
    62221 tttcccgtga cccttctcta tttagaattt atgcatttct atataagaac tacccttgaa
    62281 aacatgtatt agtttataat aatggcaaat acagttcttt gggcaagaaa gtcttaaatt
    62341 ttggagcaag ctagtgggtt ggttttttca gattagtctt gtacaagtag taatcatcat
    62401 aatgagattt gatttaggga attatgaagg cttccagatt tggaaatatg ctatcatgcc
    62461 tgttaagctt atattatttc agagtttacc aataataatt gaagggattt ttttttaaga
    62521 aacataagtt atcacagata agtgtatgga ggtaacagag agagggtggg agaggtcaag
    62581 gctagacttt aacaccacat cactctcttt caagccaaca cactgacagg ctcctgtcag
    62641 aaagggtcat tctaagtaat tgattaataa aaggaatgac tgtctcagga ttcagtaaat
    62701 ggagcatcag tgtcaaaaag gaatctgttg ctgaatgaag ccatttggaa gtcagaccaa
    62761 gaatatggta ttaatgagat tggcattgga gtctggtttt ctgctataaa tttaaaatta
    62821 attttgcaag ctttttaatt aaatatttac actgtagaat ttggaagtca ttattcctgc
    62881 tgatgttgaa agtatttatg tcatcactcc agcacaggat gtttctagta aatatcactc
    62941 tataaatgtg cctgattctt tttatctttc aaggatcttt ggtttctgct tattttctct
    63001 cctgccccac ccccaaaagc catccctctc ctctcagccc tccctcttta agtcttttct
    63061 ctctctctca cttccccctt ctctctctct ctctctctct ctctgtctct ctgtctctca
    63121 cagaaacaca cacacacaga tacacacaga gtgggcacac acacacagta ggtaggggag
    63181 aagggagctt cttaagcaag aaatttgcat ctgggaagtt agaaactgac tgggtactgt
    63241 actttcattg ctgagaatta ctaaaagaac cacttaagtt tttgttgaca tttgttactg
    63301 caattctatt taaataaatt aagtttctac cagtagcatc tgatcttctc gtttttgcta
    63361 aatttcatgt tttaggtttg ctataataat gattcacttt tttgtaagac gttaattgat
    63421 atttaatgca caagcaaatc aatatcaatt gtcattcctt ataagtaaaa cagaaacttt
    63481 aaatttaaag ttactttgtc tcgtgacatt aaaaacacca ttttaaaatg tgatcatcta
    63541 tgaaagcatg tatttttaat gtaaaactaa tgatttacag taatgggatt ctaatgaaag
    63601 actgtctttc agacatatat gtttacttta aatcttccat gggaatcttg agttgcctac
    63661 atctaaatca agtgaaatga attaacatgg atattatgat attttttaaa atcaaaatgt
    63721 tttattaatg tattgtacag taactcctct tttctttttc catactaaat attagttgca
    63781 aaatgaacgg gaaaatgatc caactcatat acaattaagg gaagaagtat ctacatggaa
    63841 tagtagaatt ttgaagagga cagctattac catatgcgga ttcggttttc ttcttttcat
    63901 ttgcaagcta actttccaga ggaaataatc caaatatttg ttttaagtta tatatacaca
    63961 tcttattgaa ccatccaaaa atcattgctt ttaactgttt gcagcacaat ataactttac
    64021 attctttgcc aatattccat aggaaaaatt ttgacaatgt ggagtttttt tttaaaaagt
    64081 ggtttgttac tttgacttat aaatacaatt tgttatgttt atgttaattg tgattaggta
    64141 gtaaagtata agtaattttt tggtttgatc gtatctaaat cacattcaaa attaaagtta
    64201 tatctaatat ctttgacatt ttttaaagtg tgttcatttg tcagtgaatc gtacaggatt
    64261 tgtaaagtgt tcataaattg agctttcttt tgtttctttt tt
//
