# Supplementary material for: Exon prediction based on multiscale products of a genomic-inspired multiscale bilateral filtering
Source: PLoS One. 2019 Mar 21;14(3):e0205050. doi: 10.1371/journal.pone.0205050 (PMC6428306; doi:10.1371/journal.pone.0205050)
Supplement: S1 File — Detailed information on these sequences. (ZIP) (ZIP) [file pone.0205050.s001.zip › S1 File/ENm001/CAV1.txt]

Homo sapiens chromosome 7, GRCh38.p7 Primary Assembly
NCBI Reference Sequence: NC_000007.14
FASTA Graphics
 LOCUS       NC_000007              36401 bp    DNA     linear   CON 06-JUN-2016
DEFINITION  Homo sapiens chromosome 7, GRCh38.p7 Primary Assembly.
ACCESSION   NC_000007 REGION: 116524785..116561185 GPC_000001299
VERSION     NC_000007.14
DBLINK      BioProject: PRJNA168
            Assembly: GCF_000001405.33
KEYWORDS    RefSeq.
SOURCE      Homo sapiens (human)
  ORGANISM  Homo sapiens
            Eukaryota; Metazoa; Chordata; Craniata; Vertebrata; Euteleostomi;
            Mammalia; Eutheria; Euarchontoglires; Primates; Haplorrhini;
            Catarrhini; Hominidae; Homo.
REFERENCE   1  (bases 1 to 36401)
  CONSRTM   International Human Genome Sequencing Consortium
  TITLE     Finishing the euchromatic sequence of the human genome
  JOURNAL   Nature 431 (7011), 931-945 (2004)
   PUBMED   15496913
REFERENCE   2  (bases 1 to 36401)
  AUTHORS   Hillier,L.W., Fulton,R.S., Fulton,L.A., Graves,T.A., Pepin,K.H.,
            Wagner-McPherson,C., Layman,D., Maas,J., Jaeger,S., Walker,R.,
            Wylie,K., Sekhon,M., Becker,M.C., O'Laughlin,M.D., Schaller,M.E.,
            Fewell,G.A., Delehaunty,K.D., Miner,T.L., Nash,W.E., Cordes,M.,
            Du,H., Sun,H., Edwards,J., Bradshaw-Cordum,H., Ali,J., Andrews,S.,
            Isak,A., Vanbrunt,A., Nguyen,C., Du,F., Lamar,B., Courtney,L.,
            Kalicki,J., Ozersky,P., Bielicki,L., Scott,K., Holmes,A.,
            Harkins,R., Harris,A., Strong,C.M., Hou,S., Tomlinson,C.,
            Dauphin-Kohlberg,S., Kozlowicz-Reilly,A., Leonard,S., Rohlfing,T.,
            Rock,S.M., Tin-Wollam,A.M., Abbott,A., Minx,P., Maupin,R.,
            Strowmatt,C., Latreille,P., Miller,N., Johnson,D., Murray,J.,
            Woessner,J.P., Wendl,M.C., Yang,S.P., Schultz,B.R., Wallis,J.W.,
            Spieth,J., Bieri,T.A., Nelson,J.O., Berkowicz,N., Wohldmann,P.E.,
            Cook,L.L., Hickenbotham,M.T., Eldred,J., Williams,D., Bedell,J.A.,
            Mardis,E.R., Clifton,S.W., Chissoe,S.L., Marra,M.A., Raymond,C.,
            Haugen,E., Gillett,W., Zhou,Y., James,R., Phelps,K., Iadanoto,S.,
            Bubb,K., Simms,E., Levy,R., Clendenning,J., Kaul,R., Kent,W.J.,
            Furey,T.S., Baertsch,R.A., Brent,M.R., Keibler,E., Flicek,P.,
            Bork,P., Suyama,M., Bailey,J.A., Portnoy,M.E., Torrents,D.,
            Chinwalla,A.T., Gish,W.R., Eddy,S.R., McPherson,J.D., Olson,M.V.,
            Eichler,E.E., Green,E.D., Waterston,R.H. and Wilson,R.K.
  TITLE     The DNA sequence of human chromosome 7
  JOURNAL   Nature 424 (6945), 157-164 (2003)
   PUBMED   12853948
REFERENCE   3  (bases 1 to 36401)
  AUTHORS   Lander,E.S., Linton,L.M., Birren,B., Nusbaum,C., Zody,M.C.,
            Baldwin,J., Devon,K., Dewar,K., Doyle,M., FitzHugh,W., Funke,R.,
            Gage,D., Harris,K., Heaford,A., Howland,J., Kann,L., Lehoczky,J.,
            LeVine,R., McEwan,P., McKernan,K., Meldrim,J., Mesirov,J.P.,
            Miranda,C., Morris,W., Naylor,J., Raymond,C., Rosetti,M.,
            Santos,R., Sheridan,A., Sougnez,C., Stange-Thomann,Y.,
            Stojanovic,N., Subramanian,A., Wyman,D., Rogers,J., Sulston,J.,
            Ainscough,R., Beck,S., Bentley,D., Burton,J., Clee,C., Carter,N.,
            Coulson,A., Deadman,R., Deloukas,P., Dunham,A., Dunham,I.,
            Durbin,R., French,L., Grafham,D., Gregory,S., Hubbard,T.,
            Humphray,S., Hunt,A., Jones,M., Lloyd,C., McMurray,A., Matthews,L.,
            Mercer,S., Milne,S., Mullikin,J.C., Mungall,A., Plumb,R., Ross,M.,
            Shownkeen,R., Sims,S., Waterston,R.H., Wilson,R.K., Hillier,L.W.,
            McPherson,J.D., Marra,M.A., Mardis,E.R., Fulton,L.A.,
            Chinwalla,A.T., Pepin,K.H., Gish,W.R., Chissoe,S.L., Wendl,M.C.,
            Delehaunty,K.D., Miner,T.L., Delehaunty,A., Kramer,J.B., Cook,L.L.,
            Fulton,R.S., Johnson,D.L., Minx,P.J., Clifton,S.W., Hawkins,T.,
            Branscomb,E., Predki,P., Richardson,P., Wenning,S., Slezak,T.,
            Doggett,N., Cheng,J.F., Olsen,A., Lucas,S., Elkin,C.,
            Uberbacher,E., Frazier,M., Gibbs,R.A., Muzny,D.M., Scherer,S.E.,
            Bouck,J.B., Sodergren,E.J., Worley,K.C., Rives,C.M., Gorrell,J.H.,
            Metzker,M.L., Naylor,S.L., Kucherlapati,R.S., Nelson,D.L.,
            Weinstock,G.M., Sakaki,Y., Fujiyama,A., Hattori,M., Yada,T.,
            Toyoda,A., Itoh,T., Kawagoe,C., Watanabe,H., Totoki,Y., Taylor,T.,
            Weissenbach,J., Heilig,R., Saurin,W., Artiguenave,F., Brottier,P.,
            Bruls,T., Pelletier,E., Robert,C., Wincker,P., Smith,D.R.,
            Doucette-Stamm,L., Rubenfield,M., Weinstock,K., Lee,H.M.,
            Dubois,J., Rosenthal,A., Platzer,M., Nyakatura,G., Taudien,S.,
            Rump,A., Yang,H., Yu,J., Wang,J., Huang,G., Gu,J., Hood,L.,
            Rowen,L., Madan,A., Qin,S., Davis,R.W., Federspiel,N.A.,
            Abola,A.P., Proctor,M.J., Myers,R.M., Schmutz,J., Dickson,M.,
            Grimwood,J., Cox,D.R., Olson,M.V., Kaul,R., Raymond,C., Shimizu,N.,
            Kawasaki,K., Minoshima,S., Evans,G.A., Athanasiou,M., Schultz,R.,
            Roe,B.A., Chen,F., Pan,H., Ramser,J., Lehrach,H., Reinhardt,R.,
            McCombie,W.R., de la Bastide,M., Dedhia,N., Blocker,H.,
            Hornischer,K., Nordsiek,G., Agarwala,R., Aravind,L., Bailey,J.A.,
            Bateman,A., Batzoglou,S., Birney,E., Bork,P., Brown,D.G.,
            Burge,C.B., Cerutti,L., Chen,H.C., Church,D., Clamp,M.,
            Copley,R.R., Doerks,T., Eddy,S.R., Eichler,E.E., Furey,T.S.,
            Galagan,J., Gilbert,J.G., Harmon,C., Hayashizaki,Y., Haussler,D.,
            Hermjakob,H., Hokamp,K., Jang,W., Johnson,L.S., Jones,T.A.,
            Kasif,S., Kaspryzk,A., Kennedy,S., Kent,W.J., Kitts,P.,
            Koonin,E.V., Korf,I., Kulp,D., Lancet,D., Lowe,T.M., McLysaght,A.,
            Mikkelsen,T., Moran,J.V., Mulder,N., Pollara,V.J., Ponting,C.P.,
            Schuler,G., Schultz,J., Slater,G., Smit,A.F., Stupka,E.,
            Szustakowki,J., Thierry-Mieg,D., Thierry-Mieg,J., Wagner,L.,
            Wallis,J., Wheeler,R., Williams,A., Wolf,Y.I., Wolfe,K.H.,
            Yang,S.P., Yeh,R.F., Collins,F., Guyer,M.S., Peterson,J.,
            Felsenfeld,A., Wetterstrand,K.A., Patrinos,A., Morgan,M.J., de
            Jong,P., Catanese,J.J., Osoegawa,K., Shizuya,H., Choi,S., Chen,Y.J.
            and Szustakowki,J.
  CONSRTM   International Human Genome Sequencing Consortium
  TITLE     Initial sequencing and analysis of the human genome
  JOURNAL   Nature 409 (6822), 860-921 (2001)
   PUBMED   11237011
  REMARK    Erratum:[Nature 2001 Jun 7;411(6838):720. Szustakowki, J [corrected
            to Szustakowski, J]]
REFERENCE   4  (sites)
  AUTHORS   Lowe,T.M. and Eddy,S.R.
  TITLE     tRNAscan-SE: a program for improved detection of transfer RNA genes
            in genomic sequence
  JOURNAL   Nucleic Acids Res. 25 (5), 955-964 (1997)
   PUBMED   9023104
  REMARK    This is the methods paper for tRNAscan-SE.
COMMENT     REFSEQ INFORMATION: The reference sequence is identical to
            CM000669.2.
            On Feb 3, 2014 this sequence version replaced gi:224589819.
            Assembly Name: GRCh38.p7 Primary Assembly
            The DNA sequence is composed of genomic sequence, primarily
            finished clones that were sequenced as part of the Human Genome
            Project. PCR products and WGS shotgun sequence have been added
            where necessary to fill gaps or correct errors. All such additions
            are manually curated by GRC staff. For more information see:
            http://genomereference.org.
            
            ##Genome-Annotation-Data-START##
            Annotation Provider         :: NCBI
            Annotation Status           :: Full annotation
            Annotation Version          :: Homo sapiens Annotation Release 108
            Annotation Pipeline         :: NCBI eukaryotic genome annotation
                                           pipeline
            Annotation Software Version :: 7.0
            Annotation Method           :: Best-placed RefSeq; Gnomon
            Features Annotated          :: Gene; mRNA; CDS; ncRNA
            ##Genome-Annotation-Data-END##
FEATURES             Location/Qualifiers
     source          1..36401
                     /organism="Homo sapiens"
                     /mol_type="genomic DNA"
                     /db_xref="taxon:9606"
                     /chromosome="7"
     gene            1..36401
                     /gene="CAV1"
                     /gene_synonym="BSCL3; CGL3; LCCNS; MSTP085; PPH3; VIP21"
                     /note="caveolin 1; Derived by automated computational
                     analysis using gene prediction method: BestRefSeq."
                     /db_xref="GeneID:857"
                     /db_xref="HGNC:HGNC:1527"
                     /db_xref="HPRD:03028"
                     /db_xref="MIM:601047"
     mRNA            join(1..308,1741..1905,34162..36401)
                     /gene="CAV1"
                     /gene_synonym="BSCL3; CGL3; LCCNS; MSTP085; PPH3; VIP21"
                     /product="caveolin 1, transcript variant 1"
                     /note="Derived by automated computational analysis using
                     gene prediction method: BestRefSeq."
                     /transcript_id="NM_001753.4"
                     /db_xref="GeneID:857"
                     /db_xref="HGNC:HGNC:1527"
                     /db_xref="HPRD:03028"
                     /db_xref="MIM:601047"
     mRNA            join(225..1021,1741..1905,34162..36401)
                     /gene="CAV1"
                     /gene_synonym="BSCL3; CGL3; LCCNS; MSTP085; PPH3; VIP21"
                     /product="caveolin 1, transcript variant 2"
                     /note="Derived by automated computational analysis using
                     gene prediction method: BestRefSeq."
                     /transcript_id="NM_001172895.1"
                     /db_xref="GeneID:857"
                     /db_xref="HGNC:HGNC:1527"
                     /db_xref="HPRD:03028"
                     /db_xref="MIM:601047"
     CDS             join(279..308,1741..1905,34162..34503)
                     /gene="CAV1"
                     /gene_synonym="BSCL3; CGL3; LCCNS; MSTP085; PPH3; VIP21"
                     /note="isoform alpha is encoded by transcript variant 1;
                     Derived by automated computational analysis using gene
                     prediction method: BestRefSeq."
                     /codon_start=1
                     /product="caveolin-1 isoform alpha"
                     /protein_id="NP_001744.2"
                     /db_xref="CCDS:CCDS5767.1"
                     /db_xref="GeneID:857"
                     /db_xref="HGNC:HGNC:1527"
                     /db_xref="HPRD:03028"
                     /db_xref="MIM:601047"
                     /translation="MSGGKYVDSEGHLYTVPIREQGNIYKPNNKAMADELSEKQVYDA
                     HTKEIDLVNRDPKHLNDDVVKIDFEDVIAEPEGTHSFDGIWKASFTTFTVTKYWFYRL
                     LSALFGIPMALIWGIYFAILSFLHIWAVVPCIKSFLIEIQCISRVYSIYVHTVCDPLF
                     EAVGKIFSNVRINLQKEI"
     mRNA            join(1509..1905,34162..36401)
                     /gene="CAV1"
                     /gene_synonym="BSCL3; CGL3; LCCNS; MSTP085; PPH3; VIP21"
                     /product="caveolin 1, transcript variant 3"
                     /note="Derived by automated computational analysis using
                     gene prediction method: BestRefSeq."
                     /transcript_id="NM_001172896.1"
                     /db_xref="GeneID:857"
                     /db_xref="HGNC:HGNC:1527"
                     /db_xref="HPRD:03028"
                     /db_xref="MIM:601047"
     mRNA            join(1574..1604,1741..1905,34162..36401)
                     /gene="CAV1"
                     /gene_synonym="BSCL3; CGL3; LCCNS; MSTP085; PPH3; VIP21"
                     /product="caveolin 1, transcript variant 4"
                     /note="Derived by automated computational analysis using
                     gene prediction method: BestRefSeq."
                     /transcript_id="NM_001172897.1"
                     /db_xref="GeneID:857"
                     /db_xref="HGNC:HGNC:1527"
                     /db_xref="HPRD:03028"
                     /db_xref="MIM:601047"
     CDS             join(1804..1905,34162..34503)
                     /gene="CAV1"
                     /gene_synonym="BSCL3; CGL3; LCCNS; MSTP085; PPH3; VIP21"
                     /note="isoform beta is encoded by transcript variant 2;
                     Derived by automated computational analysis using gene
                     prediction method: BestRefSeq."
                     /codon_start=1
                     /product="caveolin-1 isoform beta"
                     /protein_id="NP_001166366.1"
                     /db_xref="CCDS:CCDS55156.1"
                     /db_xref="GeneID:857"
                     /db_xref="HGNC:HGNC:1527"
                     /db_xref="HPRD:03028"
                     /db_xref="MIM:601047"
                     /translation="MADELSEKQVYDAHTKEIDLVNRDPKHLNDDVVKIDFEDVIAEP
                     EGTHSFDGIWKASFTTFTVTKYWFYRLLSALFGIPMALIWGIYFAILSFLHIWAVVPC
                     IKSFLIEIQCISRVYSIYVHTVCDPLFEAVGKIFSNVRINLQKEI"
     CDS             join(1804..1905,34162..34503)
                     /gene="CAV1"
                     /gene_synonym="BSCL3; CGL3; LCCNS; MSTP085; PPH3; VIP21"
                     /note="isoform beta is encoded by transcript variant 3;
                     Derived by automated computational analysis using gene
                     prediction method: BestRefSeq."
                     /codon_start=1
                     /product="caveolin-1 isoform beta"
                     /protein_id="NP_001166367.1"
                     /db_xref="CCDS:CCDS55156.1"
                     /db_xref="GeneID:857"
                     /db_xref="HGNC:HGNC:1527"
                     /db_xref="HPRD:03028"
                     /db_xref="MIM:601047"
                     /translation="MADELSEKQVYDAHTKEIDLVNRDPKHLNDDVVKIDFEDVIAEP
                     EGTHSFDGIWKASFTTFTVTKYWFYRLLSALFGIPMALIWGIYFAILSFLHIWAVVPC
                     IKSFLIEIQCISRVYSIYVHTVCDPLFEAVGKIFSNVRINLQKEI"
     CDS             join(1804..1905,34162..34503)
                     /gene="CAV1"
                     /gene_synonym="BSCL3; CGL3; LCCNS; MSTP085; PPH3; VIP21"
                     /note="isoform beta is encoded by transcript variant 4;
                     Derived by automated computational analysis using gene
                     prediction method: BestRefSeq."
                     /codon_start=1
                     /product="caveolin-1 isoform beta"
                     /protein_id="NP_001166368.1"
                     /db_xref="CCDS:CCDS55156.1"
                     /db_xref="GeneID:857"
                     /db_xref="HGNC:HGNC:1527"
                     /db_xref="HPRD:03028"
                     /db_xref="MIM:601047"
                     /translation="MADELSEKQVYDAHTKEIDLVNRDPKHLNDDVVKIDFEDVIAEP
                     EGTHSFDGIWKASFTTFTVTKYWFYRLLSALFGIPMALIWGIYFAILSFLHIWAVVPC
                     IKSFLIEIQCISRVYSIYVHTVCDPLFEAVGKIFSNVRINLQKEI"
ORIGIN      
        1 gggagaaacg ttctcactcg ctctctgctc gctgcgggcg ctccccgccc tctgctgcca
       61 gaaccttggg gatgtgccta gacccggcgc agcacacgtc cgggccaacc gcgagcagaa
      121 caaacctttg gcgggcggcc aggaggctcc ctcccagcca ccgcccccct ccagcgcctt
      181 tttttccccc catacaatac aagatcttcc ttcctcagtt cccttaaagc acagcccagg
      241 gaaacctcct cacagttttc atccagccac gggccagcat gtctgggggc aaatacgtag
      301 actcggaggt aggcatccgt gggggggcgc cggctcgggc gtgcggggag tgtccgcttc
      361 tgctatctgc ctctccaaat atcccgactg ctgccctggc cccagccctc tctccacttc
      421 ggagcactcc tctggcgttg gcaccgctga ggaatgggcc tgggcgggga ggtgaagaga
      481 agccaggaat gttttatgtt ttcctaatgg agagggggcc tagggagccc ctgagctagg
      541 aggacacgga aaaggggatt ggggtcctga gattgggtct gttgggccca ggacgcgttt
      601 tctggatggg tctaggatgc tcccttgtcg cgggaccccc gcggtccggc cctgcctgct
      661 gggggttcga agaggtggag tgcagggtgg aggtgttatt tacccgagtc ctggggacag
      721 tccccgggac tctccgccag gcgcccagac cggcaggtcc cgcaggcggc gcgcggtgtg
      781 tttgcacttt ccaaagttct tgaaccatct caagaactcc ttctgcatct tggcgtctgg
      841 caggggtgtt ccgagagagg tagacctccc ctccccaaac tgccaccatc acttccaacg
      901 ccctccacgc gctggagctc tgcccgggtg tggaaacctc gtcttccaac acgtagctgc
      961 ccttcagcca cccgcccgca gcctgggagt gccctgaggg tgggtcgggg gagctgcgca
     1021 ggtgagactg agttctagga catttagggg gtctggtgcc tggctccgcc aaaaatgggg
     1081 actttcggga ttgtgatcat cacggcggat tgagcaggga gagccgtgga gggacaagag
     1141 agggccgagg cagggtgggg ggcgcgggca ggtgcgaggg ggatgcggcc aagaagcagc
     1201 gataaaggga acattccacg ggtcgggcgg ctgctgttgg atcttagata aagctggaag
     1261 ggattaccgg ggcaggggta atagggaccg gggacgggaa cgcgaaacag gtgaagcgct
     1321 cagggcgaga gcgactcggc ttagggagtc cgggagaagc ctgcggctgc cccctcgccg
     1381 ccgaggtcct gcgggtcctg cgggtcctgc gtgctgagcc ggggcgtgcg cgggcggggg
     1441 ccttcggacc gcgcggcggg gcctgccctg acccctggcg gcgggcgggg gaggcaggcg
     1501 cgccctgcag agtacagagg ggtgtggtgt cctctgcgag atcctcttaa aaagctggct
     1561 acgcgcaggc ggtttctgtg cacggagccg tagctgtcgg agcggttagt tcgatttcga
     1621 gctcgaggtt tcccccgccg ccaggctgac ttctcatcgc ttgtttttct ttttgcattt
     1681 ttcctcccac cgccgttgcc gccctccccg tcctggccgt ccgccctccg ccctctgcag
     1741 ggacatctct acaccgttcc catccgggaa cagggcaaca tctacaagcc caacaacaag
     1801 gccatggcag acgagctgag cgagaagcaa gtgtacgacg cgcacaccaa ggagatcgac
     1861 ctggtcaacc gcgaccctaa acacctcaac gatgacgtgg tcaaggtaag ccaaggcgac
     1921 caacagggaa gggctgggac agctctcctc tggcagttag cccgtgcatc cttctttagc
     1981 attgccgtgt acgcacaccc caccccgccc cctacacgcg cacacacaca cacacacaga
     2041 gttttgtggg tttgatgtgt gggagctccc gcagtcggca gaaacgttac atctcccttc
     2101 ccccatctcc ccccaatagt tagttcagct gaaattcagc taaagtgagt tttgtagaag
     2161 ttcctataac tacactttta tcctagcaaa tgagcctatt gacctcagca acagacggcc
     2221 catactcctt gggacggtga gatggttcct atccattccc aggttgaaag tctagtgaca
     2281 ggtccccact gcacgtggca ttaagacagt cagataattg tgtcaggtct tgtgctgagg
     2341 atgagtcaga atacaagatg ggcatgttcc cccaactaaa acgatgggaa gtgattttct
     2401 taaaaatact acagtggatg gaaatgccta ggactaaaga caaagaaaat acgtacttat
     2461 tcatatacat atgaaagtta ctttaactag actaacaagt cacttgtgca caactaagca
     2521 aatttacaaa accaaaaaca atgtatgcct cttggtttct tctatctatg gacacctgca
     2581 cttagatgtg gaaagctgct tctttagtag ctacctgggt cagcctgccc tgagctaatg
     2641 gcacattcag gttggagttc cttttcatac tttcaggatg tgcttggtga gattaaaaat
     2701 aattggactg ggttattggc cagacttaga tctgactcag tggtcagttt taaattatca
     2761 ttgttattag attttgaccc ttttagccaa tctagtggga ggaatttatt gcctaaacac
     2821 atctggattg ggatatcatg ggctagagcc atccttggca aagggttttc tctgagaaat
     2881 ggagggctaa ggaaaaatcc tggctcaggg actgcagtgt gaagatctac tcctatacaa
     2941 cccccagcaa tcaatgaggc ggatgagcaa tttccaccca ccacgcctgc tatctatgga
     3001 tgggaggagc tatagttcac aaaccgttta cattcatgaa taatatattt caaaagggga
     3061 aacagtttaa tctgtaactg gaagggaaaa aaaaactgtc agaattgact cccttggctt
     3121 cctggagtag gaaaaaggaa aattggagca tttgcagctt tttttgacta gctggattat
     3181 ggaatattta aaagcaacag caacaaaagt accttataaa ctagaaaata gaattgctaa
     3241 aaaactattt actaaaaaca ttaccttaaa gggagaggat atttgtgttt tcccccaccc
     3301 ccacccttct catgtggctt tgaacaagaa ggagagttgc caggaaaaga ggcagatttc
     3361 agagagggct ggcttcactg gatcctccct gttgttccac tgcactgtga gtgagattcc
     3421 ctggagcaag cgaatctccc gggatgagtc agagaggcca acagtgtgga tgtgggtctc
     3481 cacacatagc atgactaagt tgagaaagaa aggccccact gggaaaagag acttcaacac
     3541 agatggaaaa aaaacataac aggcttggag gaaatagcag tttacaaaac agcatttcaa
     3601 agagcaagtg tggggatcct caaattaaag aaattaaaag aaaaagctag agcaagctcc
     3661 tgctagccta aagaaaccaa accctgacta cttgctcata gaactgtgag caaaacaaga
     3721 cagtcaaacc aaaaaatcca cctagaaaag aatttggcag tctcactcag atgcctggcc
     3781 tagaggggac ttcagagaat gccctacaga gagacaccaa gactacaaat gcaaattctg
     3841 cccaaagagt gcctggccga tgaacagggt cctatctaca tcttatggag actcctattt
     3901 tataaatatg tatcctcaag tccaagcaca aacaaaataa cagaaacagg gatgattctc
     3961 tcccagtttc catgacagta aataataaat ttccctaaat tttactttca acaacataga
     4021 ctttttttat ttttattttt atttatttat ttatttattt tttgagacgg agtctcactc
     4081 tgtcacccag gctggagtgc agtggcatga tctgggatca ctgcaacctc cacctcccag
     4141 gttcaagcaa ttcttctgtc tcagcctcct gagtagctgg gactacaagt gcacgccacc
     4201 atgccgggtt aatatttgta tttttagtgg agacggggtt tcaccatgtt ggccaggctg
     4261 gtcttgaact cctgacctca agtgatccac tggtcttggc ctcccaaagt gttgggatta
     4321 cagatgtgag ccactacacc tggccaacaa cacagacttc ttaaaaaaat catgacaata
     4381 attttgggtg cttcttaaaa gcacccaaag ctttactgct aatgcatggt agcttaaaac
     4441 ttcacataat aagaaagaac cagtggccaa tggaatctac tgttaaaggt acccaatcaa
     4501 gtaaggaaaa gttggtccta aaagcaagca gccctgtaaa agctgctctg tccaatatgg
     4561 taatcactag ccatttgtgt ttccatttaa atttcaagta attaatatca agtaaaattt
     4621 aaaattcagt tccttagtca cactagccac gttgtgagtg tgcaacaggt aaagctagtg
     4681 gcacagacat agaacatttc catcagcaca gaaatctcta ttggacagtg ccagattagg
     4741 gtgttctctg cattgtaaaa gcatcccctt gccaagttaa agaaaacaac aacaaaactc
     4801 tagagaagaa atgaaacccc agtttcattt ctggagagga aagaaaactc atgtgtggca
     4861 tgagtttata ttcaagaagg tgcagcatta ttacctattt tactagtaat aatgacacac
     4921 attatagtat acaatccagt tccaataaaa ttaatttctc atcttactaa aagcttgctg
     4981 ctccacatta tgagacaatt tacccaaata tagacattta cccaaaaata ttaagtagct
     5041 tgtgaatact ttttaaaatt tcctttaatt aaagtggtca caaactcaaa cccttcattc
     5101 tccctctgag atttctgtgt catcttttgt tcacattgtt attcacatgt ttattatgta
     5161 cttattttga ttttctagat aaataaaatg gcttcaaatc tataattctg ataaaattag
     5221 ccatcaatta atttatttat taaacccatg caatatgcta gattagatgc tttgctatgt
     5281 aattcctaca ataaatccta gcaatcacaa agattacagt tagtgagacg acatgcacac
     5341 aggtaaaaag tgtttttaaa aaatacatac atacaaccaa aacagtaagt cactgctaca
     5401 tggaaactga ttggtccttt ttcctttttt tttttttgcc ttgactgcca ggaagcagtt
     5461 tcaaatctat agctggattt taagtttcat taattcatgt tcccacatat ggttctgtat
     5521 tttcacttcc cccttttaac tgacatactg tcttatgtga tctctactgt aagccttctc
     5581 atcattttgg aaacagacca aatataatat atatgataag gaatcaaaag taaatacagt
     5641 agtgttgaat attgcataac aaaaaggttt ttaaataggg aatggtatca atatgaagtg
     5701 ttagggagac ccagccatga aaaggatagc agggtcagag aaggaggatg tattgcagct
     5761 ggtttaatgg agaatggtat gaaggaggtg cagtttgaat tgggtcatgg aggacagatg
     5821 gattgcaaat agctggggca aaagcacagg aaggcattct aaacgagcca ggcatggaga
     5881 caagaatgtc tcccacaagg gagttgtagt agctcaatca gactgggatt tgagatttca
     5941 tgtggcagag tggtaggtga taaaggtgaa aagactgatc atagtaaaat gcggagtctg
     6001 taaatccagc actcatgata agtttggaca tcatgtcaac agtggacagc cataaatgac
     6061 tgcaagcatc ggtgtggtat aatgaaggtg acgtttttgt aaaatgactc tggtgaaggt
     6121 acagaaggta atgaaaagta gccagtctag ttgagcagaa aagagttcag atgtaattgc
     6181 atcatggtcc agatgtgaaa tgaagacaat gcgaagtggc attgtggatc gaaacataca
     6241 tgcacaaaat gacagaattt tagaatttga agggatcatc atggttacca ggctggcctc
     6301 caattcctct tttgtaatat taatagaaat taagggctaa caagtttaaa atgttatcca
     6361 tctttttaca tagttactgc ccaaagtgaa tattttgaaa tgtatcatta aagaagaata
     6421 gataagatta tgtgattcac catggactat tgtcatgaga ggaaaaatgt gtttagatga
     6481 ttctgttagc actgagacaa atcaggatat ctgaaaggag gtctttgttg aaaaacagaa
     6541 atatgcattc ataacttgct tttctaaaat tggaatgtaa tgattcttaa atatgcacag
     6601 acacaaattt ttctttaaca gtcaagaaaa tgcacgcagg tgataatcag atcagttttg
     6661 gttatagtac aaaggtttaa tgcctccgtg atccctttca acttgaaagc attctagagc
     6721 aattggtgat taatatcagt ataacagtca tttataaaat tattatttat ttgatataca
     6781 tctaatcaaa gcataagatt tatttttatt attattatta tactttaagt tttagggtac
     6841 atgtgcacaa tgtgcaggtt agttacatat gtatacatgt gccatgctgg tgcgctgcac
     6901 ccactaactc gttgtctagc attaggttta aaagatcaga ttgtctcggc accatgttaa
     6961 tatctttttc tgttggcatt agtattagtt ttgcttgtgt atttgtttag gagatagctt
     7021 cacaagttgg tgattgatat tctaccatgt atgaagtcat gcgtggaatt cagaatcccc
     7081 agcttgtaaa attgcattat gatcatcttt agtgggaaat tgttctcaga atactgagca
     7141 aaggatgata ccaaaatggc agctattatt cattcttaag catatgaaat gctttcaggt
     7201 tcaacccaaa attacataca ttttaaatgc ttactaaaag agtcttttcc ctcctccatc
     7261 tattaactgc aatcaaaaaa cttcggtttt aactgaacat gatttcatat tatttattaa
     7321 aatttaaggc aaggtgcacc aagtaccctt gaattatgaa aagcttcatg atgtgggata
     7381 ttctttcagt taacggcagg gttggctaca cttttaaggg gttcaaagta ggaacagctg
     7441 caatagtgag ctgcatctgg aaagtccagt aatttgaaaa accacctgtt tatgtatcct
     7501 gcccactcaa gtccataaaa taacagacac tttcatattc caaatgaaac tgctttttag
     7561 tttgccctac ttttaaacat aactctttgt gatggaatga ccagaaacag ctggtctcta
     7621 agaggacagg gctatgtgcg ctcacctgcg gggttggacc ttccataatc cccctggctg
     7681 tggggaaagt tgagggctgc tgtctttata caaagatggt ttattccaag atacacacac
     7741 tcttcttcca caccctggag accttgcata tttagtatct tctttaccat aatctgaggc
     7801 cctagagaaa aagatttgca aactatactt gttttaaaac aactttctaa aaaagacact
     7861 ctcagcccct agaaattatg cctaacacat agatgctcag aggcaacctg ttgtagtgca
     7921 agaggattgt gccaagatta gaaaacaaat atttgcaact tttgtaactg tcttctctaa
     7981 aacttgaatg tggtgattct aaagtaaaga ccgacacaaa attctttttc tttagcagtc
     8041 aggaaaaggc atgcatgaag taatcagatc aggtgtggtt tcagcataat ggcctaatgc
     8101 tttcatgatc tctttcaact ggaaagcgtt ctagtcccac tggacaccaa ggaggaagaa
     8161 gggacggaaa atattaggcc cataggttta tcttcctcag tagtccacga gatttgagct
     8221 tatatgtagg gagcaaaatt gtttgtctaa aagcagttaa taaatgcccc aaaaaggctg
     8281 ggcgcagtga ctcactcctg taatcccagc actttgggag ctcaagattg gtggatcatg
     8341 aggttaggag agcaagatca tcctggccaa cacggtgaaa ccccatctct atgaaaaata
     8401 caaaaattag ctgggtgtgg tagcgcgtgt ttaatcccag ctactgggga agctgaggca
     8461 ggagaatggc ttgaacccag gaggccaaga ttgcagtgag ccaagattgc gccactgcac
     8521 tccagcctgg tgacacagcg agactccgtc tcaaaaaata aaataaataa aataaaataa
     8581 aataaaataa aataaaataa aataaaataa aataaaataa aataaaaata aaatgaacgc
     8641 cccaaaaata ttttgggcaa actattttgt gtttcttttc tttatttatt tatttctttt
     8701 gagacaaaat cttgctctgt tgccccggct ggagtgcaat ggcacaatct tggctcactg
     8761 tatcctcaac ctcctgggct caagcaactc ctgagtaact gggaccacag ggatgtgcca
     8821 caattcccgg ctaattgttt tagccaggat ataaatgctg cctacataga gtttgtagct
     8881 atctccttga ctttctttat gcagattcct tcacaaactt ttgatggatt cctttaccaa
     8941 attctactgt ctgttaaaat cttctatctt tatatcttta gtccaaacaa cacgtcattt
     9001 ataaacctta aaattgtttc tgggcaaata aacaaggcaa aataggaata tatattttta
     9061 ggcaatttac ttctgttttg gtctcataaa aaattgtaat taaattgtag aaaatatttc
     9121 aattcctctt taatatcctc tcctcacata ctggctctca acttctaatc ctcctattga
     9181 aacattgatt gggaggccaa ggcaggcgga tcaactgagg tcaggagttt gagaccagcc
     9241 tggccaacat ggtgaaaccc tgtctctact aaaaatacaa aagattagct gggcatggtg
     9301 gcatgcacct gtagtcccag ctactttggt ggctgaggca cgagaatcgc tttaacccgg
     9361 gaggcagaag ttacagtgtg ccaagatcaa gccactgaac tccagcctgg gcgacagagt
     9421 gagactccat cacaaaaaaa taaaaataaa aattgaaatt tgcagccttt ttaaaacccc
     9481 atagcctctt tataaaccca aaagcactat caaatttggc gaggtgtcaa aagaatcaga
     9541 ggaatgttta caaatacaga tgcctgggcc cacctcagat atatatatat atatatatat
     9601 atatatatat attttttttt tttttttttt tttgagacga tgtcttgctc tgtcacccag
     9661 gctggagtgc agtggcatga tctcagctca ctgcaagctc cgtctcccgg gttcacgcca
     9721 ttctcctgcc tcagcctccc aagtagctgg gactacaggc gcccgccacc acggctggct
     9781 aattttttct attttttagt agagacaggg tgtcaccgtg ttagccagga tggtctcaat
     9841 ctcctgacct tgtgatccgc tcgcctcggc ctctcaaagt gctgggatta caggcgtgag
     9901 ccactgcacc cggcccagat atattaaatt agaatatcta gaggtggagc ctgagtatct
     9961 gtatttttca gagtttcaaa tgatcgttct tcaaatgatt acactgtgaa gtcagattta
    10021 gaaatgactg tacccaaggt tggctaaaag atacacaccc tggttgattc tacctgaaga
    10081 gagcaaataa gatacacagc aaagttgtag atgttttccc tgccagtaga atacttgcgg
    10141 gttaggccat ttaaaaccct gccagagagt tttgaaacac tgtggagggc tcccaaatca
    10201 acttgctcaa tggttctcca tcccttcagg ctacttgggc ttaaagccaa ctgcaagctt
    10261 agagcctcag agtgacctag gaatggggtg accatatatt ctaggttgtc tcatacagac
    10321 tagccagcac tactcagccg caagtaatag catccaggca tgctcagaag tgtcccattt
    10381 ggaggaaaaa aacaatattg tcacaaatga attggcaatg gcctgtctct gattcttata
    10441 cctggaatat actggaagtc cctactcatg ctattttcta gcagaatagg caaaatttct
    10501 acattccagg catgtcaggc ctttccctga ttcctttctc taatgtcact cgtctgctgt
    10561 cttttatcac agccattaaa ctgcacccta acttaaagag gatcccttat gttccaatct
    10621 actcatccct cagatctttc tttctctgaa acacagggtt aatgagactg acatccttcc
    10681 atcacatatt ttctcagcta ctcagtaaaa gatgtaaatg tttaaaatag tttaaactat
    10741 ttttcagtta gtccaggaaa cataaaatgg catgcttgca cataaaccat tgtttagggt
    10801 gggggaagtg tttttaattt tgccttaaag gaaatctgca tgatccacag gctatgcaac
    10861 taccaaggga attagttggt agaacagaat tacacctgca cagaatacaa atttcctgcc
    10921 tttcatggga actatgttga tgtttcagat atgaaataca tcttgttttc tttattgaac
    10981 ctcgagaaga tgtctcttgt tggtcattat ttcatggcag gggaagtaca tattcctaaa
    11041 gacacaaccg agtttccctt taaccatcat tagttgggct ggccattaag aaccagacgc
    11101 ttttattttc aaagagactt aagttttgat gttgtacata tgtgcctaat attctatctc
    11161 atagcaattt aaaggtgacg ttttaaaaag ctgcattcag tgtataaact tctcctgatc
    11221 ccagcaagga tgttgtgatg attttattta aaaaggtaag ttgtgtctag atatggcagt
    11281 gggtcatctc atgcatggtg cagatgtcaa acacaattac attttcttat ttgcaatgac
    11341 taaaaaaaga agctgagccc aagcagtgag aaagtaggag attgggagga caagaagcaa
    11401 aggaaaaaag taacatgagc accgttctcc ctgtcctgcc acttgctcca ttatggactg
    11461 ggctgcgata tctcatatcc cagctccaca actcccaaca accatttatg tgcatggtgc
    11521 ttccatgtgt gatgacccaa tcaggctcag gtgtggactg agtagttaaa ttataaccct
    11581 tgtctctgaa gagtttaggg cttagtgggg aaacagacat gtaaacaaac ctgagtgagg
    11641 tcatgtaatc aaaggacagg ccacagtcaa ccacaaagaa gagagttctc agcagtctcc
    11701 aaagccgaac atatgtttac caggaacagg gtcccagcag agggagcaac aggagcaacc
    11761 agagccttga ggggtcgtgg cctgttctgg gcaccagcag tggatcaatg tggccagagc
    11821 cagggatact agcagaagcc agagcagcag ggccttcctt gtccagcaaa ggcatttgtc
    11881 tctttgtagg ccacagcgac ccacagaggg ctttttaggc cagaaaaaag ccattaaggc
    11941 cgggcgcggt ggctcacgcc tgtaatccca gcactttggg aggccgaggc gggtggatca
    12001 cgaggtcagg agatcgagac catcctggct aacaaggtga aaccccgtct ctactaaaaa
    12061 tacaaaaaat tagccgggcg cggtggcggg cgcctgtagt cccagctact cgggaggctg
    12121 aggcaggaga atggcgtgaa cccaggaagc ggagcttgca gtgagccgag attgcgccat
    12181 tgcagtccgc agtccggcct gggcaacaga gcgagactcc gtctcaaaaa aaaaaaaaaa
    12241 aaaaaaaagc cattaaaaag ggagtcatgt ctcttgttgg tcattatttc atggcagggg
    12301 aactacatat tcttaaagac acaaccattt cctcttaatc ctcattagct gtgctggcaa
    12361 ttaaaaaacc aaaagttttt actttcaaga agatttaaat aacttctgag ggtgtacata
    12421 tgtgcttaat attctgtctc acagtaattt aaaagtgaag ttttgaaaag ctgcatcctg
    12481 cgcttgtcag aaccatgtct gatgagatat cccctttaaa gggctctcgg tgcaatgggg
    12541 caaatcaagg gggtttgtgc aagtgggagt gagacaggag atggggtgct tcttccagca
    12601 ctccctatag gctgactgag tgacaaagat cattttactg acacctccaa tggccctatg
    12661 agatgggtac tattattatt atcaccatca tattcctttt gcagataagg aaactcaggc
    12721 ttagcagatt gccagaacaa cacaggcagg aagtggtaga gtcagggttt gaacccaggt
    12781 agtgaaactc caaagcccgg attcttaacc actgtcctcc agtgcctctc tgtaataagt
    12841 catgatccca gaagccattg gtgtggccac aatatggaaa gagatgacag tgtcctcaca
    12901 ctgggtgagc agcttatggt gattccagac atgatctctg ttgggagtga caggtctgag
    12961 cttctaggat cagaccctag atcttggcaa gtggtttgag gaaagagaag gaccaatgta
    13021 aaaccccagg cttcaaggaa tgtggatgct gggcagggag gattaagccc caaagaccag
    13081 aaatggggta cacagggcag gtgtggccag agtagaacta gagtagaact tccagtgact
    13141 agaaatagaa ccagacacgt tgcagtggtg gataaggtag aatcgcttaa gtctttaaag
    13201 tgcccctgat cacccaagtt ggccagagac cctggggtgg ggctgattct gtctggatat
    13261 acggggaggg gtaagcatga ggaaaggaag caggtcctga caggtacttt gcactaaaca
    13321 gctccttata aggttctcaa tttgcctgct caatttctac agacatttgt gggaccacac
    13381 cagtacattg taaaagcagg aaacaattga gaaaaacctg agttttatgt tggtaggaga
    13441 aatgcctatg gaatatggca aatcgtttct ctgagacttc ctccctagta attacatatt
    13501 tgttctcaaa aacaaatgcc agaaggaaga agcagattta atagtgcatt ttacaaggca
    13561 ccattaatct ctaagaagaa caattaaaat gtctcagcaa tcatggttca ctgtatatct
    13621 tttctatctt cttagaagta atatatggct ggaaatgggc ataccaaaat atgtcaagga
    13681 agtggaattg cgttcattag atttcaccac taattatttt agttagcttc acagatctct
    13741 cttccttgct tgttcttgag agcgaggctt tttagtagga agagaaattg tctaaaacga
    13801 ttaataacca caaattcacc aaactatttt gggtaagtcc ctctatttct ctaggtctaa
    13861 agctaggaat aagagtcatt ctcatataat gtactgtccc agaaagggca ttatattagt
    13921 ctgttttcac gctgctgata aagacatatc cgggattggg tgatgtattt aaaaaaagag
    13981 gtttaatgga ctcacagttc cacatgcctg gggaggcttc acaatcatgg aggaaggtga
    14041 aaggcacatc ttacatggtg gcagacaaga cagaattgag agccaatcaa aaggggaaac
    14101 cccttataaa agcatcagat ttcgtgggac ttatcactac cacaagaaca gtatggggga
    14161 accgccacca tgattcaatt atctcccaca aaatgggaaa attatgggaa ctacaattca
    14221 agatgagatt tgggtgggga cacagccaaa ccatatcagg cattcaacca atatttggga
    14281 agcaccagcc ctgcaccagg cacggagcac gtcatgagtc ctgccgtacc acagcctgcc
    14341 tgacagacct cagtcatcct ctggagcttg cctctgacat ctggacctcc tcagaatcag
    14401 catctcttct ccttgccccc gccatccttt gtttttatct ctgctgtggc attcatcaaa
    14461 gccttccaac tatcctgcgt cactgtcctt cagtgtcctc tctcctctcc cttccttctc
    14521 accccacttt gtgcctgtat ccttcaagca gagcaatggc accctcactt ctgtggctgc
    14581 ccagtgcccc atgcagagtc agacatcaga aaatagatgc tgaattcagt tgacactctg
    14641 aaattctttt taaagtaagt taatgtgtgc tttgaatgaa aagacactgg gattacatta
    14701 ttgagtgtct ttcttccttt gccacttttg tccctattgg ccatatttga aaatcttgtt
    14761 ggaaaaaaaa attcaagaac ttaataaata aattcaaaaa catttagtct atttacttag
    14821 gtgaagagaa aactcattct aatatgtgtg tatatttaaa atatttgtta tttagacttt
    14881 ttttttaagt ctccaggttg aggaggacac aaatatatcc tcctaaacct tccagtaagc
    14941 aagctgtggc atccagatga tctcctgggt catgggggat aaggctaatc tcctaggtgt
    15001 ctggcagaca ggacaggcaa attcccagaa tgccaaaata taccatctgc tgctgtttgg
    15061 cattgccctt aagtccagag tgtggaggct gggggtgggt ctctggctac aggagaagtc
    15121 ccctggcaag ggaggggtga aaggagtgcc tgttgaaccc cccatctatc cccgcactat
    15181 ggcaagattg agaggaatga ctagatcagg gaatggcccg aaagaaaaat ccaaaacctc
    15241 ccaaccctgg acaaggccac agctttgaga aaccgaagcc tctgcttcct tctctttggc
    15301 tttactgctt ctagatgcaa atacacagag ctctgagatt ttgtgtgctg ggaggtgata
    15361 actgttaacc ctctattcca atagcacaga aatttctctt tgcctcagaa gtggtttctc
    15421 atagatctca gatctctttt caggaaaaag aaaaacaaca acaataacaa cacattaatg
    15481 actctgaaag agtcagacac cattaattcc attattggtg tctgtgccaa gtgaaatgaa
    15541 cgtcagctct tttcccagat atgtttcctt cttttgcctc ctataataag agatgatttt
    15601 actgtaataa tataagactc atcaatttga ctccaaatag ctttcctatc aacaggctaa
    15661 gtgtaaaata ccaggatcat tattcagttg agaatagata gaactaggaa gtagccatca
    15721 aaaaagaatg atgaggtgca ttgtggattt ggggtgtaac ttggtatcta acatacagcc
    15781 agaatcacag tcatagcaca cttaatattt tatcagaaac ttgcgtgaac aagttaagag
    15841 gactctcaac ttaaaaatga caccaattgc aatgatcttg ttaacatttg tgatgaaaat
    15901 aatagcaaag tgacttagac aaattacaat agcccataaa aataagataa agtttaacac
    15961 aaagtaagat gatgttaaaa gacttgaaat aaaacagata tgttaagtag gcaacacata
    16021 ggtaagcata taaaaacaag aagataccag gatagagctg tcatttttgt gggagcctgt
    16081 gatgtggaaa accaagatgc ctggtgagta taatggatat ggaaaccccc cttgtaataa
    16141 ttccacagtt ccaaggggcc aaggtctcca ggttgagtca ctattgtaaa cacacccata
    16201 gatgaatcca catgccatac ctccttgagt aagtggggac tcaaactagg tctgtcaatt
    16261 gttccagaaa attaagcatc taaataattt aatgataatt taaaagaagc acaatgaaat
    16321 atttcaagga atgtcacata caagattctg tacctcttct gctttggtta gactcattca
    16381 gaataggttc ctgctttgat cttaagaggg aggtagagat tctggagaag ccctagggaa
    16441 gagcaaaagg aaaggaataa ggagccaaga ggaaacccag ggtaaggctg aggagggact
    16501 gtttcgtgta ggtgatttat tggaagggtt ggaaggaaac atggaatgac aattaccttt
    16561 ggttattgtc aggttagtat gagacttaca agaaaagcac tgctcagacg caattaccat
    16621 tcaagataag aaataatagg aaaggctagc acacttagct ttttatttaa aaaagtgtta
    16681 ggtaggctga gcacggtggc tcactcctgt aatcccagca ctttgggagg ccaaggtgga
    16741 tagatgactt gagcccagaa gcttgagacc agcctggaca acatggtgaa acctcatgtc
    16801 tacaaaaaaa tacaaaaatt agccaggcat gatggcatgc acctgtagtc tcagctactt
    16861 ggggggccaa gaggtgggaa gattgcttga gcccaggaag tcgaggctgc agtgagccat
    16921 gattgtgcca ctgcatgaca gcctgggcaa ccgagtgaga gcctgcctca aaaaaaaaaa
    16981 aaaaaaaagt gttaggtgac atgagagaag atcttccaag taataagagt ggctaatccc
    17041 aggaatgtgt caccagaggt tattttgtaa tagtcgtgtg ttaaattcct tatttgtcta
    17101 tataacttct caaatccttc tgcctctaca gttatagttt aactggcgca taacagcctt
    17161 cacacacagc ctcataatta aacatagaca tacatatgaa cactttcccc tatgccagca
    17221 ggatacttgg tttgtttagg ggcaaagagg aattgatgtg gcgttgtttc aatcagtggt
    17281 tgaaaatgca agtggtaaac attgaaaaat agaacactgc aaaaggcatg cattgtatat
    17341 accaaaaggt cagcatgaag cattatctgt atggcaagcc tgcccatcca ctccctccta
    17401 cacgttgcat attcacacag ttttgcagct tgtataaacc cctattgtga tagaaactca
    17461 tgaaagagtg tggtctctgc gaaagctggc tgttctgtga atttagacca gtggttcttc
    17521 accctggctg caaatcatct ggggaacatt taaaaacact gttttaaaca ccccaaccct
    17581 agaaattctg atttaattgg tctgtggtgg ggcccagaac tctgtattct ttttttaagg
    17641 ctctcaggtg ctgctaatgt atagctaaaa ttgggtctgg tttagactct cagaatttct
    17701 taataattaa acactttatc atgacaagac tttcaggacc ttaaaggcca cagtggggta
    17761 gttatcattt cactaggtcc tcatctgggg aggtccttgg catttttact ggaatatatt
    17821 tgtcactcaa atttctatta caaaaaattc tttcttgcac actgctttag caactacatg
    17881 agatatactt tgtacatagc acaaatctca tatcacttat gtaatccagc tctgtggttc
    17941 cttcctttcc tttgcctgtt tatttttaat tcttcccaag aggaagctta gccagttaga
    18001 acaccagagt atcatccccc tccccctttt cccacctgag ttcatggctt agacatacta
    18061 ggaatgaagc tgacaacatg cactagtttt tttcgaaatt atgcagcaaa attcccaaag
    18121 tgcgagtggc cacagagatc ttcacagggc ccagggacag gcagacatca ttctttctcc
    18181 agttcctggc acagaaaaga gaccttaggt tactgagaag ataccagtcc ctcctcagag
    18241 cagacaagga aactgagcct cagaatgaaa gactgaattt cagtcctttc ttgaacatgg
    18301 acctccaggg ttatattggg ccttggaaaa ggcacttaca ctctggactg tagtttcttc
    18361 atctataaaa tcaagaggca gaaacagaca atctctaagt tgcctttatt tataaaattc
    18421 cgagattcta gttgaccagt attcatacaa gagttgaagc ctgtaagagt gcagaaagcc
    18481 cacacaaaga gacagtggaa gacctctcat cagtagtatt tttattaccc tcttcctagg
    18541 ttttaccagt caacatcctc actgttaata tacagaccgt ggtatttaat taaatcatct
    18601 ttgaaatact gagctatcaa cagatggcat gctgaatgca aaaggaccac aaataaatat
    18661 ttggtactga agaagatcaa gagttggagt tcatttccca ttctgatctg ggctcagaac
    18721 tctgtggtct tccctctaat catccttgcc accaaattgg ctgtatctgt tctaagatgg
    18781 atcagaaaat cagttccaaa gttggctaca aactttcagg tttgggtttt gttttgtttt
    18841 tttgttttgt tttgttttgt ttttgcaacc agccaattca tcttagttca catgacagag
    18901 aagtgcataa ttacttgcaa ctttagttag agcagtggcc ttaagaaggt ctagctaaat
    18961 aaaaagtgct cagactttct gagtgctgac agttgtcaaa ttcacctagt tcacatggcc
    19021 ccatttctat cgtttgtttt gttttgtttt tgttttttaa cagcccatct gtgagcaata
    19081 ggatcagatg actaagagct acagggcaga aacactgtta cttagagtca aattttccca
    19141 ttacctagct gtaaagagtt tgtttctctc tgactcatat aaagtttacc atttaggccc
    19201 ctgcatgatt ttaattccat cacttaacac cccagccata tgattctgaa ggtaaacatg
    19261 aaggcgtttg aattccagac cacctaaaca ttcttaagga aatcatcatc tccacgggca
    19321 gagctatgcc aaaatctgta ggttttaact caaatttcat gataagcaaa aattgaatta
    19381 atttgtcttc cattttgttc acctttttgc caaaattatg cctggattag aataaataaa
    19441 ttcaatcaat gaatgcaatc actaattctt acgccagata ataacacatt cagaattctc
    19501 ctttccctgg gagattttat caggttagtg ttcttgtaaa caggagaaag agaaaaatat
    19561 aacttagtaa atagcagtat tcactaattc attcatttat tcaacaaata ttaatttact
    19621 acctactaca ttccagggag cttagagtct agtatcagaa ataataacca cacacacaca
    19681 tacacacaca ctacattaaa taaggatgtg ataggctaga tgaaataaat aaataaataa
    19741 aaggtccagg tgagaaaaga aggtgggggc tagaaagaag tcattgaaga aaaaacattt
    19801 aggttaaaac attatgaata acttagagtg agccaagtgc agagtgctga aggagtgctc
    19861 caggcaaaat caacagcaaa tggggagtcc ttgatgtaga aaagggtttg aggaattgtc
    19921 ctgggagaaa tactcaagat tccagtctga attctagagg ttagtgattt agagaggcaa
    19981 gtacgaaaat gacttcctct cttaccttaa aagtaagtgc accatagaag gaaatcaccc
    20041 ttccttggta ataattcctg agtgagcctg agaagccaga ggccatctct attttatagg
    20101 cactgtcccc ttttcagtta cccatggcta gctcattgac cttgtcctgg tcgtttcctc
    20161 atttcactta ctccatcctc aaaacgtaga cgcttcataa atattgtata aatgaatgaa
    20221 ctcacaaagt cacagtacag caaggcaaaa gtgcctgcaa taaacaagca ttctaggcta
    20281 gaaatatttc tcaacttcaa attgtgtctt attacattgt attccgattt tctagagtgg
    20341 tagttctcag tcaagggaaa gtttttcttc ccttccaggg gatatttggc attgtctgga
    20401 gatagtttta gttgtcacga tttgggggat gcttctggct caacttgggt agagaagcgg
    20461 ggatgcttat aatcatccta cagtgcacag gacagtaccc ccacccacac tccagtaatg
    20521 aagaatcatt agacctaaaa tgttaatggt gtccaggtag aaaaaccctg ttgtagaggt
    20581 tggggactgc gtcttgacag ccacattata cagtgtatca aacaattctg tataatgggc
    20641 tgtaattatc cttgcctaga ttttgcaaga accctagtgt gtatcttttt cctcacttgc
    20701 caagcaatgt tcaaacctgc agagatttat ttcattcatt ttctgtgtgt ttagtaaaca
    20761 gactagaagc actggaggaa aaaatattcc agcaatgagg taagacgaaa gctattagta
    20821 accctagttt aacttagctg aatagtagga aacaacctct accgtgagga agtgtattgt
    20881 agaaactgaa aagacgctaa tgatgtttaa aaagctgtag ttcaaacaaa tgtgcatgca
    20941 gaccaatggg tagactgaaa atgatgaaga catttccgtt tcttgtgtct ttgatagaaa
    21001 agaaagagct tttattttct ttagtgtggc aatcattcag atttgtccca tgacatgccc
    21061 agaaggttga agaataacaa actcccaagt gtaaacacag aatttagcga agaatccagg
    21121 cctctggatg aatccctgta attgcatgtt tggataaaat aagattttca tacattaaac
    21181 aaggtaggat ttttctatct gggacggaac tttcaacact tggaggggtt gtagttattt
    21241 ctcctcaaag atggcaaaca tgagtgcccc gagttatccc tcctctctgt tcaagttcgc
    21301 taactaatca cccagtatcc atgctatcgc tggcccttct gtggcctatt tttatactgt
    21361 tcactgttca gtgtcacttg tttggtaaca ctcaacatca acatgtgcta ccaaattgac
    21421 accagaggac aaaaaagaat caagatatgt acagcctgct ttgtactgag ccagctgcca
    21481 ctagatgttt tttgtgataa tgaacacgtg aggccatgtg gacgcgagag atggctccgg
    21541 gttccctcag acggctcaca gccagctggt ctgcagtgcg gttttagatt ccgatgtggg
    21601 aaccccataa aaaagaatat gcaggccagg cgtggtggct catgcctgta atcccagcaa
    21661 tttgggagcc tgaggcgggt ggatcacctg aggtcaggag ttcgagacca gcctcgccaa
    21721 catggtgaaa tcctgcctct actaaaaata aaaaaaaaaa aaattagtca ggtgtggtgg
    21781 cggatgcctg taatcccagc tacttgggag gctgaggcag gagaatcgct tgaacctggg
    21841 aggcagaggt tgcagtgagc aaagatcgca ccattgcact tcagactggg caacaagaat
    21901 gagactctgt cacaaaaaaa aaaaaaaaaa gtctgcaggc tgcataaaga ggtatgaaaa
    21961 tgttccagaa atcccaaatc ctatccctga ggttcatttt ggtgagggaa tgtgtgtgca
    22021 ttttctaggg cttccctaaa aaagtatcac aagctggatg gcctaaagct acagaaattt
    22081 cttggggaca aatttcatga ttctggaagc tagaggtcca aaatcaaggt gtcagcaagg
    22141 ctatgctttt tctgaagcct atagggaagg ccttccttgt ctctcctagt ttctggtggt
    22201 ttgctggcaa tgtttggcat tctgtggatt gcagctacat aactccactc tgcctccatc
    22261 attaatggcc ttctgcctga gtgttttcat atgaccatct tcatataagg acaccagtca
    22321 tatttgatga gggttccacc ctactccagt atgacctcat cttcactaac tacatctgca
    22381 atgaccctat atccaaataa agtcacattc tgagtgtctg gggattagaa cttcaacaga
    22441 gcttgttgaa gggggcacaa ttcaatgcat aacaggatgg aaactagaaa cgggtatgtt
    22501 tttatcagtg tagaaagatt tagcttaatt tttcaaagtg taataaaaac cccaggaaaa
    22561 ctcatactcc ctcctaagaa gagcaaaaga tggagaaacc cgatggttac cttcaaacaa
    22621 aaggaaagga ggaataagat gaaaaggaat taatccaaag caaagagagt ggcttatatg
    22681 gaatgttggt gcaactttct ctgacacatc tgtgcactca tcagctgggg catcatctcc
    22741 ctggggtaca tttggtcact gtgtgcctca tggtaataaa ctccagaagc ctcattgact
    22801 tgctagagat gagctcatcc ttcttgcttg cttaatggca aaatacaaaa taagcagtca
    22861 ctgacatgga acgatttcag gaatgccaaa aggttctcct tttccaaaat atctcttcca
    22921 tcttcccaat actgttactg acatcactaa cacctctcca cttccggttg agacacctgg
    22981 gccagagctc ctgatgtggc aggcagtgcc ctaaacgttt tgcataaatt aactgatgcc
    23041 cagagcaaca accctaagat ataggtacta tcataccgca tcttacagat aagaaactta
    23101 ggcacaaaga ggtttagtag tttagatgag ataaccctga tgagcagaga ttcgaaccca
    23161 gcctccatgc tattaaccag gacatcatat tgcctttcat acatgctctt caaaggcaac
    23221 acagtaatcg attatcacac tcactcacat ctgattgtca catttttcag atctgctctc
    23281 ctagcagaga atgaagccta aggtatcctt gtttctcaaa gtgtcctccc cagaccagct
    23341 gcatcaaaat gaggggatga ggtgcaaatg cctggaccct gcccttggag cactgattca
    23401 taatctcaag tcccaagaat ctgcatttta acaagcatcc ccagaaattt cttaagtata
    23461 ctaatgtatg ggaaccactg acactaaaga aatggaataa ggggaacgta caatgttaca
    23521 gtaaaccagg aaaagccaga aagacatgac aacacagtga ggactctggt agccaatggt
    23581 cagtcaaatg cccaggggcc ctggccagaa gagagttagg ttgctgagga gtaagagtga
    23641 tgctgaatgt ggaggcttga gagcagaagg aagccagcca gctatatcct cttgcttgga
    23701 tcacacaccc tttccttggt ggaaatggtt atttgcagag ttagagaagg catgttttac
    23761 agtttggatg gcaggtatgg atgtagacaa taaagagcaa ccagagtcca tgggttcaga
    23821 aatccccatg tgtttctgtt tgaatgagac gcttgcataa acagcacaag gagtttgggg
    23881 tggggttaaa gagaatggtg tggtataggg agagctgaat gaggaactga gagagcaaaa
    23941 tcctgtgttt ggttcaatca ctgattacaa cctccctgag gctcggtctc ctaatctgta
    24001 aaatgggggg aaataatacc tgccttgcag gtcctcacac acagggcatg atgtgaatcc
    24061 actgaggcat atagcactgt gtaacatgag ttattgctat tccaaggccc gtaaaaggct
    24121 cttgccttgg aatatatctg ccacaccaat gcctgcagtc cattaatgac acataaagga
    24181 cactggagat aacgatgtcc cttgttctat gcatccctcc cacccatgcc agaaaagaaa
    24241 acacagtcac ctgaagtcat tctaaagagt atgcctgcct cttttcctgc acagacacat
    24301 atacacagac acgcacatac acagaccatg cacatacaca cacatgggaa aacatgagga
    24361 aaagtggaga caagaggcac caaaggacaa agtcactttt gtcgcctgtc ccttccccag
    24421 cagggctggg cctgggctgc ttctcctgcc tcctccctga agccccctcc tcatcatatt
    24481 ccagtgcgtg tccaccactt tggggccagg tctacacaac tgcagtgatt caggtcacgg
    24541 gagaaaaccc aaacaagcac aaaacatgct tcaacctata ttttctaaat tgtttttctt
    24601 taaaggtgaa gacttctgag cttgaattat ccccttgtca gtgggctttc catgctgtcc
    24661 aagtgaccta agtgataatc aacctccatt tcattttgag aatggttgtg gtattttaga
    24721 gctatggtga ataagaaaat catttaaaat aaaatgattt ttatttattt attgttttta
    24781 tttattttat cttaaatgaa ttttaaatca tttaaaataa aataatggga taaaagagga
    24841 tgctaaaaat aataaatata tatgtatcaa agtgtgcttg taataccagg caaagaatta
    24901 ataagagata atattatggt tggtgaaatg ttatgtatgg ctacatcctt tcaatgagca
    24961 tttatagttc ctttaaaata tgcctactga agaaatattt acatgctaat taacatgtgc
    25021 atagtaccac taggtattat agaggatacc agatgtttgt agtagacaca gaccttgccc
    25081 taagtcctgg tcttgatgta gtcacttttt agtcactaca ggtgactaca tttagtcact
    25141 acaagtgacc ttccttcaat ggggaaataa aggactttac aaaagacgta gaagacaatt
    25201 cttaatataa aagtgattta gatcttcaca agtttgtgaa gagaagcaga tgagtgaaat
    25261 agaacactat caatgtaaaa tattattctg aggcctctgt aatgactggg aagcaacaag
    25321 agggaggtca tttcagagag agaggctcta ggttccaagc tggatgctca ggtcagtgac
    25381 tgcaggtccc ctccacaccc atcaccccac accctaaccc tcttcagttg ctcacaaagg
    25441 tagataaata cccacatttt tgccctcttc catcttgaaa ccctggaaac ccttgcttcc
    25501 gccaggggag gttacttagt atctgtcacc ccaagggaac caacgtcgaa gcccaagaat
    25561 aagagtcaat actcctacca gaggtttaca tttttcccag gggtctaggt ggatattcct
    25621 gggaaccccc gtcaacacag gcatctacag tacaatccag gcctcctgtt ttcagcaggg
    25681 gctgcaagag cactgcagcc ttttccccag aggtgtcagt ttggcccagt aaagattgcc
    25741 cctgagaaaa cacatgggca attagagcaa agttcctatg ttctggtaac atttaattgt
    25801 gctatttctc aacctcctct gcacccacac actcacacac aacatttatt ccactgactt
    25861 caaaggaagc tcaacgtgtt aaaaatatgt gtgggaacaa agaagggagt ttgaaattgg
    25921 tctaaactct gtataactgg gtttgacacg tacattagga ttttacaagt atgtatttaa
    25981 tcttttttta aaaaaagcgt ttacataggg ttcagaataa tgacaataaa tcaacatttc
    26041 tattgtccat ttgtgtgttt tcatagtaaa taatgctcat ttatccttaa ccagtaatac
    26101 atacttatgg gcttaaatta gcaaaagcct ctcaaaaagt agctccactc atttatccac
    26161 cagtgtccag atgccatcca gcacatgagg agctcccaga aaggagcagg gaacaaacta
    26221 gggctgtcag gagtggagga gaaagaatgg catatgcaaa aaggagctgt aattaaatcc
    26281 aagggaacat ggcacactct agtcttttgc acgagacaaa gggcaatcct ggtaaaaata
    26341 cagatcccca ggccccaccc caaagagtct gatctgattc tgaaatgggg ccggagaatc
    26401 tgcattttaa caagcacctt caccaggtga tccttttgct gagaacccct gagaaatgag
    26461 aaccctgtgc tagtgctgaa tggagcatta tattccagag ttgaagtttg gtgatcagtt
    26521 ttccagatgg agctggtcct tggtgcatac ctgggtataa atccaagcca attcaggtat
    26581 atgagctgat atttcaaccg aaacactatc tatagcctaa attttttcta atattctgtt
    26641 tggtatgaat tctagaaagt tgtaaatgct atatttcctt ctcatctatt tctggacttt
    26701 gtcccaagac caaatcccag ggcatctgat agacattcat tgcatacatt tttctgtaaa
    26761 catgaaaact gaattgtcta atagaaaagg gcaaggaagt agaaaataag aaatcatcat
    26821 cagaagtggt ttgttttgga attatattgt ccagctgcat aacaaatcac ccccaaaatt
    26881 gagtcgctta gaacaacaaa cattgatcct ccacagtttc tgtgtgttag gaatcaaagt
    26941 gatttaattt aatggttctg ctcagggtct ctcgggggct gcaatccagg tctcaggctg
    27001 ggatcctttc aaggctgagc tggggaaaga tccatgtcta agctcactca catggccgat
    27061 ggcgggattc agttcctctt aggctgtcag actgagggcc tccgtgtctc agtggtttta
    27121 gccagagccc tctctcagtt cctttccaca tgggcctctc cacagggcaa ctcacaacat
    27181 ggcagctggt ttccagtaga gcaagcgagt gagagaacaa gaaaggcaag caaggtgaat
    27241 gtcccagtct tttgtaacct catctcagaa gtgttaaccc atcacttttg ccatgtttta
    27301 ttatttagaa gcaaatcact aagtccagcc cacaattaga gggatggcat tacacaaggg
    27361 aatgaacacc agcagacagg gtcattgaaa gccatcttag atgctgtcta tcgcatctaa
    27421 gtgtgatttt tccagatgaa aagaatatat taatttgttt cagtcttagt cgatgtgcca
    27481 tcccatttgt gctttgctaa aacttgtatc aatgtaaagc aaacattttc tgatacaatt
    27541 taggtagtgt attgtggtaa tagagaccag tagtgttgaa aagatatgtt gaggtcagaa
    27601 attaagctca tgtttctaaa agaggagata tgtacaacta ctatgcaagc caacaggaaa
    27661 gagtgtttta agaatgcttt ctgctacagg taactaaaaa cctaaacagc tgtggcttta
    27721 aaataaaggt atatctaagt cacataagca aaagtctagg ggtgggcagc tgctggcatt
    27781 gcttcagtag cttgataatg gcaaaagcag catctcttct atttccttgg ccttctaatc
    27841 atgcatgtca cctcacaatc acaacatagg caacacctca tattctaagc aagatgaaaa
    27901 gggcaaagag tcatgccata tgcctctgtc tcttttcata aggaagacaa agcttccctg
    27961 gaagtcccct ctagcagatt tcacttagat ctcattggcc agaactgagt cacatgcctg
    28021 ccttaaacca atcactcacc aagaagacta acattatcat ggcaagtcta aaccaactgt
    28081 gactcatctc tgaaatcaaa ggattattac cattacccga atccatcagg atcctgttgg
    28141 cagagaagtg ggactgtaaa ttttgagcag gcaacaaaca agtcttctgt aaacttctta
    28201 tgtgttgttt tttatgtgtt ctatatatcc agtagaatca caatttccaa taacagtcta
    28261 aaaagatatt ttccaataga aacagaatgt gtaagatcat tacttatgaa atcccaaatg
    28321 tacttaaggt ttccttcttg aaaattcctt attcaaaata aaatgtccag attttgaaac
    28381 ccagaaaaga ttctatattt taaaaatcct gtgcacatgt aaactgtttt tcaaatattg
    28441 ccttcagata cattgaacag aatgaaatct tctgagattt actacatcag ccaagtatta
    28501 tcaaaacaaa caggacagat tgcttttctt gacgtctgct gcttgatttg tgttaactca
    28561 tgtttctgaa attgtagtat cataagccaa tgctgcacaa aggtatttca tgtcatttat
    28621 aaaaatctag taatgtaaac tgttaactcc ttataaagca tctgttgaca cacaaaaata
    28681 tcactgaagt gcatttatgc ctttcttctt taggtctgca taatacttcc ctccagaagg
    28741 ccaagttgtt ccataaatta cagaacagaa agttggttgt gggaggaata gctcaacctc
    28801 atctgaggca tcccactcta agaaactaat ggcacctaca cctcttgggc attgagtttt
    28861 taagcccatt tttaattctt gttctgctca tattctaagt gagcacataa agtgctgctc
    28921 caagcaagac cagcccttgt agaagggcaa gtgcagtcag tcccctagga aacgggactg
    28981 gggagtgatc gtttcaatga gagataaatc aaactgatgc taaacatgaa caatgagccc
    29041 attagagatt gtgagaaaga ggcatcatca tccactcaac aataggcctg tgggacctct
    29101 tgatagcctg aggatgttta atttcaggtg caggtatcca gaatgtagca gctagactga
    29161 tcaaggatgt gtgatgacag caagcagtag tggaagagcc caggagagtt cctaagcctg
    29221 aattgcaatc ctgtgctgcc ataaaatggg aagatatact tggtccagtc atctgacagc
    29281 tttggtcatc aatttctcta tctcatatgt gactctattg ctttaagaat ccctttagct
    29341 ttaaatatct atgaatctgc tgaagcagct gtgctttgat tgatgtggat ctctgaactc
    29401 ccttaaatac aaagaccaat tatttagccg agctttgttg gattcagtgc attctgaata
    29461 catgtcaaaa tatacttgga tttgtaaaaa atattccttc ctgttttttt caccatagat
    29521 agatgtacaa aaatgtccgt gttcacaccg tggaaaggac atttctcata aactcacaca
    29581 gagatacctt tcaagtcaat gccttagaaa gcaatgagag atttaaagga gacctagaga
    29641 tatgaatgga gtaggcagag aaggtatgtg aggagaatga tgtaacttcc tagggaaaaa
    29701 gtatgaagca caaggctgga catagacctg ggaatcagga aattagagtt ctaattgcag
    29761 cttttccatt gattcacttg ggatcttgag aatatctgtc tcattttaat cattctgggc
    29821 cacagtttcc atatctgtca attagagtaa gagtccctgg ctgggtgccc aggattgtga
    29881 gaacatacca ttcagagcca taaaaatgca atcagtacca ataatgtact agtaccagta
    29941 cctaggatgc aaaacatcct agatactagg tgtcctaact taaagtggaa acattaacaa
    30001 gagtaattct ttgaatcatc aaactgggaa tattttagga agcatatcta tctgggtgaa
    30061 aactaagcaa ataagacaat tgtaaaggct tgtgatctca ggaatacaaa ggcaaaaatg
    30121 cgcagacttg aaatatgaca agttctagtt ttgtcactta gcatctctgt gaccttggat
    30181 aatttcttaa cccccggcag tattctcatc tgtaaaatgg gaataatgac atgcacttca
    30241 gtggtttgtg gtgaagatta ttacaaatag aaattagctc ttttgagcca ctggtggggt
    30301 ttaaattccc agcccttatg tgctttgcag ctgttagttc ctcttattac aattgtctat
    30361 ttaaaaacct agtcacagcc cggtgcagta gctcacgtct gtaatcccaa cactttggga
    30421 ggccaaggca ggagaactgc ttgagctcag gcgttcaaca tcagcctagg caacatagtg
    30481 agaccctctc atctctacaa aaagcaaaaa attagccagt gatgcatggc tgtagtccca
    30541 gctattctga gggctgaagt tggaggattg cttgagccca ggaggtcaag gctgcagtgg
    30601 gcagtgatca tgccgctgca ctctagcctg gatgacagag caagaacctg tctccaaaaa
    30661 aagaaaggaa ggaaggaagg aaggaaggaa ggaggaaaga aaagaaagaa agaaagaaag
    30721 aaagaaagaa agaaagagag agagagagag agagagagag aaagaaagaa agaaagaaag
    30781 aaagaaagaa agaaagaaag aaagaaagaa agaaagaaag agaaagaaag aaagaaggga
    30841 gggagggagg gagaggagag aaagaaaaag gaaggaagga aggaagagag agagagagag
    30901 agaaagacct agtcaccaaa agcaagagat tttttaaatg ctactatttt ttgggcattt
    30961 actaatcata ttgctatgct ctgcacccaa gctaagtaat ttaaataaat tatctcatgt
    31021 actcctctaa aactaattac tgctgtgtaa atggaggtag aaagaaacta agctttattt
    31081 ctgcctctat tgtttcttta acctgccttg cttccttttt cagttgcacc taattggctg
    31141 tacttttagt tttctttaaa actgccttaa atttcaaaga ctaaagcagc aataactaac
    31201 tgaatatatt tatataacat gttatttttg tcatgttgct ttccacccct ggagacctgc
    31261 tctaaattca cttggacgtt tgaggataaa tcatgctcac tagcagtttc tgaaaatgca
    31321 gtttcactga aaatgcaggc atccagaaat ttagtaagca acttaaaaga aagtgtaaga
    31381 atctcctatg tattcattga aaaataattt gaatttatgc ttagaaaaat agaattatta
    31441 ttaagaaatc ttacacactc atgtttttaa atatcttcac taaggaccaa ttgtgtatat
    31501 ggtgtaacac tgtcctcaaa gaacatgccg ggagaattgt tgcagttacc agagggttaa
    31561 atttggcaaa ctctttttta ttaacgtgcc ttttaattat gaaatagcat actcacctta
    31621 gataaaattt gaaaaccatt tttgtaaagt ggtacaatat tgaagaaagt tgataacttt
    31681 cagaccagat ttaagcctca aatctacctc tcttttacct ggacaactca ttagcatttc
    31741 tgaacctcac attttttcta taaagtgaga atactatatt atagagttgt tgtcagttaa
    31801 atgagaacag tgtctgatca caactagtca acaaatgttc acaactcttc ccctcctagg
    31861 aaaagaatct caaggcagac ctgcttcggg tctgctctgt aaagaggtag gaatcctctg
    31921 ctcccggtaa attgcttcct aaccttcttt ggtaatagac tattttttaa taaaggtgat
    31981 ggatcatttc ccattataca ctcaaaatgt gtgtccattt cagggcagtc atggatgacc
    32041 attgcccatc ttttgacccc agattaagaa cacctgctgt agtattttaa ttctgccttc
    32101 aaatcctctt acaaaacaaa gacatcttta aaaaataaaa ttctttaggt gtcttgcagt
    32161 tgaatgcagg aaaaccagag ccccttattt ttgatagttt tgggaagaat gcagtgtcag
    32221 aacacaaacc cataatagac aaataatttg cacagaaact tcataaaagt attgacctga
    32281 tttgccatgt atttgccacc ttttaaaaca cacaactaaa tgtttaccct gtgtctagat
    32341 ccaaatgggt gaagaaaaat gagtgacaat acatctactt aagctcactt acataattgt
    32401 ggccatgccg tttttttcac attacattat tagaacattg gacaataagt caagaaacag
    32461 aatgttctac aaaataaact ttaaaaattg gtaagcatca tgtgcttttt ccagaagaca
    32521 ttttattttg ttgaatcaaa ggtggctctt tggcactgag tagctccgtg gagtcatggc
    32581 agtcctcatt ccctaatcct gagcctgcct gagtcgctgc tgtcagtcat ccacttgttg
    32641 ggatttcaaa ctgcattaaa tcccctccta tagctgtcac tgccaagcag ttgcactggc
    32701 tctgtcctac ctttctgttg gtaattctgt ttttaatcct gtgcttcagt gtagtttata
    32761 taaatcttta cagagggata aaacttcctg taattaattg tttgggtgaa catgtacctg
    32821 ggagagctat tgggaaaggg gccaaatttg cattccagct cctttcatcc ccacccttga
    32881 gctaaccaag tcctgtggat tcttccctta gcatctctgg aaccttcttt tcttttcttt
    32941 tttttatgac cacctttcca gtcctggccc ttcaaacttg agtgacagca acagtctccc
    33001 tgccttgagt ctctttcctc cttctcccag tgtgcatacg gttgtcaaac tcatcttgat
    33061 aaactactgc atcgattgtg gctacactcc cctgctccca catcttccat agaccccact
    33121 gtctgtaaaa taatattcag tctggcctca acctgtcttt ccagcctcgg tgacacaggt
    33181 ctattctgcc tgagacactt actatgacac ccttgcttgt tcctggggct ttgacacatt
    33241 tccaacgtcc cattgttctt cctctccaaa tcagccaatt gcccaagccc tgctcaaatc
    33301 tcccacctca tgaagccttc ttgatgcctc ccagcacacc atgatctaat ttcctgaagt
    33361 aattatgcta attgggcatt tgaagaattg ttaaccgatt atcaactaac tgccccttaa
    33421 cattgcatgt gtagttgtct tcaaaggcag ttaaattatg tcatgttcct tacattgtac
    33481 tgagtgcctc gtatccttat ccatgtttgg gggttttact ttaagtcaag aaatttaatc
    33541 acatccattt ggttttctct agagctgtag ttctcaacct tttgtgtggt agagaaacac
    33601 ctagagaaca tgtttaaaaa tatcctgggt tccacccttg agagataata aggtccaagg
    33661 ggaacccaaa tatctgtgtt tcaggtcagc ttattggctc atcctattat accaactcct
    33721 cagaaggcca aggtgggtgg attccttgat ctcaggcgtt caagaccagc ctgggcaata
    33781 tcgtgagact ccatctctta aaaaaaaaaa aaaaaaggat tagccaagtg tggtggcatg
    33841 aacctgtggt cccagctact taagaggctg aggcagacag attgcttgag cctgggaagt
    33901 cgaagctgca gtgagccatg atcatgccac tgcactccag cctgggtgac agagcaagac
    33961 cctgtctcaa aaaaataaaa atgaaaaaaa tctgtgttcc caagttccaa gtgatgctga
    34021 tgctgctggt tgcctttaag catctcacaa agaacgaact cataaatgct aatacagtat
    34081 atgtctatgg atactgaata gtgggttttt tttctctttt cttctattct gtgctcatgt
    34141 tgtgtcactt cttcctttta gattgacttt gaagatgtga ttgcagaacc agaagggaca
    34201 cacagttttg acggcatttg gaaggccagc ttcaccacct tcactgtgac gaaatactgg
    34261 ttttaccgct tgctgtctgc cctctttggc atcccgatgg cactcatctg gggcatttac
    34321 ttcgccattc tctctttcct gcacatctgg gcagttgtac catgcattaa gagcttcctg
    34381 attgagattc agtgcatcag ccgtgtctat tccatctacg tccacaccgt ctgtgaccca
    34441 ctctttgaag ctgttgggaa aatattcagc aatgtccgca tcaacttgca gaaagaaata
    34501 taaatgacat ttcaaggata gaagtatacc tgattttttt tccttttaat tttcctggtg
    34561 ccaatttcaa gttccaagtt gctaatacag caacaattta tgaattgaat tatcttggtt
    34621 gaaaataaaa agatcacttt ctcagttttc ataagtatta tgtctcttct gagctatttc
    34681 atctattttt ggcagtctga atttttaaaa cccatttaaa tttttttcct taccttttta
    34741 tttgcatgtg gatcaaccat cgctttattg gctgagatat gaacatattg ttgaaaggta
    34801 atttgagaga aatatgaaga actgaggagg aaaaaaaaaa aaaagaaaag aaccaacaac
    34861 ctcaactgcc tactccaaaa tgttggtcat tttatgttaa gggaagaatt ccagggtatg
    34921 gccatggagt gtacaagtat gtgggcagat tttcagcaaa ctcttttccc actgtttaag
    34981 gagttagtgg attactgcca ttcacttcat aatccagtag gatccagtga tccttacaag
    35041 ttagaaaaca taatcttctg ccttctcatg atccaactaa tgccttactc ttcttgaaat
    35101 tttaacctat gatattttct gtgcctgaat atttgttatg tagataacaa gacctcagtg
    35161 ccttcctgtt tttcacattt tccttttcaa atagggtcta actcagcaac tcgctttagg
    35221 tcagcagcct ccctgaagac caaaattaga atatccatga cctagttttc catgcgtgtt
    35281 tctgactctg agctacagag tctggtgaag ctcacttctg ggcttcatct ggcaacatct
    35341 ttatccgtag tgggtatggt tgacactagc ccaatgaaat gaattaaagt ggaccaatag
    35401 ggctgagctc tctgtgggct ggcagtcctg gaagccagct ttccctgcct ctcatcaact
    35461 gaatgaggtc agcatgtcta ttcagcttcg tttattttca agaataatca cgctttcctg
    35521 aatccaaact aatccatcac cggggtggtt tagtggctca acattgtgtt cccatttcag
    35581 ctgatcagtg ggcctccaag gaggggctgt aaaatggagg ccattgtgtg agcctatcag
    35641 agttgctgca aacctgaccc ctgctcagta aagcacttgc aaccgtctgt tatgctgtga
    35701 cacatggccc ctccccctgc caggagcttt ggacctaatc caagcatccc tttgcccaga
    35761 aagaagatgg gggaggaggc agtaataaaa agattgaagt attttgctgg aataagttca
    35821 aattcttctg aactcaaact gaggaatttc acctgtaaac ctgagtcgta cagaaagctg
    35881 cctggtatat ccaaaagctt tttattcctc ctgctcatat tgtgattctg cctttgggga
    35941 cttttcttaa accttcagtt atgatttttt tttcatacac ttattggaac tctgcttgat
    36001 ttttgcctct tccagtcttc ctgacacttt aattaccaac ctgttaccta ctttgacttt
    36061 ttgcatttaa aacagacact ggcatggata tagttttact tttaaactgt gtacataact
    36121 gaaaatgtgc tatactgcat actttttaaa tgtaaagata tttttatctt tatatgaaga
    36181 aaatcactta ggaaatggct ttgtgattca atctgtaaac tgtgtattcc aagacatgtc
    36241 tgttctacat agatgcttag tccctcatgc aaatcaatta ctggtccaaa agattgctga
    36301 aattttatat gcttactgat atattttaca attttttatc atgcatgtcc tgtaaaggtt
    36361 acaagcctgc acaataaaaa tgtttaacgg ttaaacagtc a
//
