# Supplementary material for: Exon prediction based on multiscale products of a genomic-inspired multiscale bilateral filtering
Source: PLoS One. 2019 Mar 21;14(3):e0205050. doi: 10.1371/journal.pone.0205050 (PMC6428306; doi:10.1371/journal.pone.0205050)
Supplement: S1 File — Detailed information on these sequences. (ZIP) (ZIP) [file pone.0205050.s001.zip › S1 File/ENm001/CAV2.txt]

Homo sapiens chromosome 7, GRCh38.p7 Primary Assembly
NCBI Reference Sequence: NC_000007.14
FASTA Graphics
Go to:
LOCUS       NC_000007               8941 bp    DNA     linear   CON 06-JUN-2016
DEFINITION  Homo sapiens chromosome 7, GRCh38.p7 Primary Assembly.
ACCESSION   NC_000007 REGION: 116499601..116508541 GPC_000001299
VERSION     NC_000007.14
DBLINK      BioProject: PRJNA168
            Assembly: GCF_000001405.33
KEYWORDS    RefSeq.
SOURCE      Homo sapiens (human)
  ORGANISM  Homo sapiens
            Eukaryota; Metazoa; Chordata; Craniata; Vertebrata; Euteleostomi;
            Mammalia; Eutheria; Euarchontoglires; Primates; Haplorrhini;
            Catarrhini; Hominidae; Homo.
REFERENCE   1  (bases 1 to 8941)
  CONSRTM   International Human Genome Sequencing Consortium
  TITLE     Finishing the euchromatic sequence of the human genome
  JOURNAL   Nature 431 (7011), 931-945 (2004)
   PUBMED   15496913
REFERENCE   2  (bases 1 to 8941)
  AUTHORS   Hillier,L.W., Fulton,R.S., Fulton,L.A., Graves,T.A., Pepin,K.H.,
            Wagner-McPherson,C., Layman,D., Maas,J., Jaeger,S., Walker,R.,
            Wylie,K., Sekhon,M., Becker,M.C., O'Laughlin,M.D., Schaller,M.E.,
            Fewell,G.A., Delehaunty,K.D., Miner,T.L., Nash,W.E., Cordes,M.,
            Du,H., Sun,H., Edwards,J., Bradshaw-Cordum,H., Ali,J., Andrews,S.,
            Isak,A., Vanbrunt,A., Nguyen,C., Du,F., Lamar,B., Courtney,L.,
            Kalicki,J., Ozersky,P., Bielicki,L., Scott,K., Holmes,A.,
            Harkins,R., Harris,A., Strong,C.M., Hou,S., Tomlinson,C.,
            Dauphin-Kohlberg,S., Kozlowicz-Reilly,A., Leonard,S., Rohlfing,T.,
            Rock,S.M., Tin-Wollam,A.M., Abbott,A., Minx,P., Maupin,R.,
            Strowmatt,C., Latreille,P., Miller,N., Johnson,D., Murray,J.,
            Woessner,J.P., Wendl,M.C., Yang,S.P., Schultz,B.R., Wallis,J.W.,
            Spieth,J., Bieri,T.A., Nelson,J.O., Berkowicz,N., Wohldmann,P.E.,
            Cook,L.L., Hickenbotham,M.T., Eldred,J., Williams,D., Bedell,J.A.,
            Mardis,E.R., Clifton,S.W., Chissoe,S.L., Marra,M.A., Raymond,C.,
            Haugen,E., Gillett,W., Zhou,Y., James,R., Phelps,K., Iadanoto,S.,
            Bubb,K., Simms,E., Levy,R., Clendenning,J., Kaul,R., Kent,W.J.,
            Furey,T.S., Baertsch,R.A., Brent,M.R., Keibler,E., Flicek,P.,
            Bork,P., Suyama,M., Bailey,J.A., Portnoy,M.E., Torrents,D.,
            Chinwalla,A.T., Gish,W.R., Eddy,S.R., McPherson,J.D., Olson,M.V.,
            Eichler,E.E., Green,E.D., Waterston,R.H. and Wilson,R.K.
  TITLE     The DNA sequence of human chromosome 7
  JOURNAL   Nature 424 (6945), 157-164 (2003)
   PUBMED   12853948
REFERENCE   3  (bases 1 to 8941)
  AUTHORS   Lander,E.S., Linton,L.M., Birren,B., Nusbaum,C., Zody,M.C.,
            Baldwin,J., Devon,K., Dewar,K., Doyle,M., FitzHugh,W., Funke,R.,
            Gage,D., Harris,K., Heaford,A., Howland,J., Kann,L., Lehoczky,J.,
            LeVine,R., McEwan,P., McKernan,K., Meldrim,J., Mesirov,J.P.,
            Miranda,C., Morris,W., Naylor,J., Raymond,C., Rosetti,M.,
            Santos,R., Sheridan,A., Sougnez,C., Stange-Thomann,Y.,
            Stojanovic,N., Subramanian,A., Wyman,D., Rogers,J., Sulston,J.,
            Ainscough,R., Beck,S., Bentley,D., Burton,J., Clee,C., Carter,N.,
            Coulson,A., Deadman,R., Deloukas,P., Dunham,A., Dunham,I.,
            Durbin,R., French,L., Grafham,D., Gregory,S., Hubbard,T.,
            Humphray,S., Hunt,A., Jones,M., Lloyd,C., McMurray,A., Matthews,L.,
            Mercer,S., Milne,S., Mullikin,J.C., Mungall,A., Plumb,R., Ross,M.,
            Shownkeen,R., Sims,S., Waterston,R.H., Wilson,R.K., Hillier,L.W.,
            McPherson,J.D., Marra,M.A., Mardis,E.R., Fulton,L.A.,
            Chinwalla,A.T., Pepin,K.H., Gish,W.R., Chissoe,S.L., Wendl,M.C.,
            Delehaunty,K.D., Miner,T.L., Delehaunty,A., Kramer,J.B., Cook,L.L.,
            Fulton,R.S., Johnson,D.L., Minx,P.J., Clifton,S.W., Hawkins,T.,
            Branscomb,E., Predki,P., Richardson,P., Wenning,S., Slezak,T.,
            Doggett,N., Cheng,J.F., Olsen,A., Lucas,S., Elkin,C.,
            Uberbacher,E., Frazier,M., Gibbs,R.A., Muzny,D.M., Scherer,S.E.,
            Bouck,J.B., Sodergren,E.J., Worley,K.C., Rives,C.M., Gorrell,J.H.,
            Metzker,M.L., Naylor,S.L., Kucherlapati,R.S., Nelson,D.L.,
            Weinstock,G.M., Sakaki,Y., Fujiyama,A., Hattori,M., Yada,T.,
            Toyoda,A., Itoh,T., Kawagoe,C., Watanabe,H., Totoki,Y., Taylor,T.,
            Weissenbach,J., Heilig,R., Saurin,W., Artiguenave,F., Brottier,P.,
            Bruls,T., Pelletier,E., Robert,C., Wincker,P., Smith,D.R.,
            Doucette-Stamm,L., Rubenfield,M., Weinstock,K., Lee,H.M.,
            Dubois,J., Rosenthal,A., Platzer,M., Nyakatura,G., Taudien,S.,
            Rump,A., Yang,H., Yu,J., Wang,J., Huang,G., Gu,J., Hood,L.,
            Rowen,L., Madan,A., Qin,S., Davis,R.W., Federspiel,N.A.,
            Abola,A.P., Proctor,M.J., Myers,R.M., Schmutz,J., Dickson,M.,
            Grimwood,J., Cox,D.R., Olson,M.V., Kaul,R., Raymond,C., Shimizu,N.,
            Kawasaki,K., Minoshima,S., Evans,G.A., Athanasiou,M., Schultz,R.,
            Roe,B.A., Chen,F., Pan,H., Ramser,J., Lehrach,H., Reinhardt,R.,
            McCombie,W.R., de la Bastide,M., Dedhia,N., Blocker,H.,
            Hornischer,K., Nordsiek,G., Agarwala,R., Aravind,L., Bailey,J.A.,
            Bateman,A., Batzoglou,S., Birney,E., Bork,P., Brown,D.G.,
            Burge,C.B., Cerutti,L., Chen,H.C., Church,D., Clamp,M.,
            Copley,R.R., Doerks,T., Eddy,S.R., Eichler,E.E., Furey,T.S.,
            Galagan,J., Gilbert,J.G., Harmon,C., Hayashizaki,Y., Haussler,D.,
            Hermjakob,H., Hokamp,K., Jang,W., Johnson,L.S., Jones,T.A.,
            Kasif,S., Kaspryzk,A., Kennedy,S., Kent,W.J., Kitts,P.,
            Koonin,E.V., Korf,I., Kulp,D., Lancet,D., Lowe,T.M., McLysaght,A.,
            Mikkelsen,T., Moran,J.V., Mulder,N., Pollara,V.J., Ponting,C.P.,
            Schuler,G., Schultz,J., Slater,G., Smit,A.F., Stupka,E.,
            Szustakowki,J., Thierry-Mieg,D., Thierry-Mieg,J., Wagner,L.,
            Wallis,J., Wheeler,R., Williams,A., Wolf,Y.I., Wolfe,K.H.,
            Yang,S.P., Yeh,R.F., Collins,F., Guyer,M.S., Peterson,J.,
            Felsenfeld,A., Wetterstrand,K.A., Patrinos,A., Morgan,M.J., de
            Jong,P., Catanese,J.J., Osoegawa,K., Shizuya,H., Choi,S., Chen,Y.J.
            and Szustakowki,J.
  CONSRTM   International Human Genome Sequencing Consortium
  TITLE     Initial sequencing and analysis of the human genome
  JOURNAL   Nature 409 (6822), 860-921 (2001)
   PUBMED   11237011
  REMARK    Erratum:[Nature 2001 Jun 7;411(6838):720. Szustakowki, J [corrected
            to Szustakowski, J]]
REFERENCE   4  (sites)
  AUTHORS   Lowe,T.M. and Eddy,S.R.
  TITLE     tRNAscan-SE: a program for improved detection of transfer RNA genes
            in genomic sequence
  JOURNAL   Nucleic Acids Res. 25 (5), 955-964 (1997)
   PUBMED   9023104
  REMARK    This is the methods paper for tRNAscan-SE.
COMMENT     REFSEQ INFORMATION: The reference sequence is identical to
            CM000669.2.
            On Feb 3, 2014 this sequence version replaced gi:224589819.
            Assembly Name: GRCh38.p7 Primary Assembly
            The DNA sequence is composed of genomic sequence, primarily
            finished clones that were sequenced as part of the Human Genome
            Project. PCR products and WGS shotgun sequence have been added
            where necessary to fill gaps or correct errors. All such additions
            are manually curated by GRC staff. For more information see:
            http://genomereference.org.
            
            ##Genome-Annotation-Data-START##
            Annotation Provider         :: NCBI
            Annotation Status           :: Full annotation
            Annotation Version          :: Homo sapiens Annotation Release 108
            Annotation Pipeline         :: NCBI eukaryotic genome annotation
                                           pipeline
            Annotation Software Version :: 7.0
            Annotation Method           :: Best-placed RefSeq; Gnomon
            Features Annotated          :: Gene; mRNA; CDS; ncRNA
            ##Genome-Annotation-Data-END##
FEATURES             Location/Qualifiers
     source          1..8941
                     /organism="Homo sapiens"
                     /mol_type="genomic DNA"
                     /db_xref="taxon:9606"
                     /chromosome="7"
     gene            1..8941
                     /gene="CAV2"
                     /gene_synonym="CAV"
                     /note="caveolin 2; Derived by automated computational
                     analysis using gene prediction method: BestRefSeq."
                     /db_xref="GeneID:858"
                     /db_xref="HGNC:HGNC:1528"
                     /db_xref="HPRD:03029"
                     /db_xref="MIM:601048"
     mRNA            join(1..331,660..847,6371..8941)
                     /gene="CAV2"
                     /gene_synonym="CAV"
                     /product="caveolin 2, transcript variant 1"
                     /note="Derived by automated computational analysis using
                     gene prediction method: BestRefSeq."
                     /transcript_id="NM_001233.4"
                     /db_xref="GeneID:858"
                     /db_xref="HGNC:HGNC:1528"
                     /db_xref="HPRD:03029"
                     /db_xref="MIM:601048"
     mRNA            join(1..331,660..847,6371..8941)
                     /gene="CAV2"
                     /gene_synonym="CAV"
                     /product="caveolin 2, transcript variant 1"
                     /note="Derived by automated computational analysis using
                     gene prediction method: BestRefSeq."
                     /transcript_id="NM_001206747.1"
                     /db_xref="GeneID:858"
                     /db_xref="HGNC:HGNC:1528"
                     /db_xref="HPRD:03029"
                     /db_xref="MIM:601048"
     mRNA            join(1..331,6371..8941)
                     /gene="CAV2"
                     /gene_synonym="CAV"
                     /product="caveolin 2, transcript variant 2"
                     /note="Derived by automated computational analysis using
                     gene prediction method: BestRefSeq."
                     /transcript_id="NM_198212.2"
                     /db_xref="GeneID:858"
                     /db_xref="HGNC:HGNC:1528"
                     /db_xref="HPRD:03029"
                     /db_xref="MIM:601048"
     CDS             join(182..331,6371..6559)
                     /gene="CAV2"
                     /gene_synonym="CAV"
                     /note="isoform c is encoded by transcript variant 2;
                     Derived by automated computational analysis using gene
                     prediction method: BestRefSeq."
                     /codon_start=1
                     /product="caveolin-2 isoform c"
                     /protein_id="NP_937855.1"
                     /db_xref="CCDS:CCDS5765.1"
                     /db_xref="GeneID:858"
                     /db_xref="HGNC:HGNC:1528"
                     /db_xref="HPRD:03029"
                     /db_xref="MIM:601048"
                     /translation="MGLETEKADVQLFMDDDSYSHHSGLEYADPEKFADSDQDRDPHR
                     LNSHLKDFNAFCKDLPNGSAFSADNMEECDRCYHCSIVYERRTMLLFCQPATEPGLNT
                     WTPGLEIGIL"
     CDS             join(182..331,660..847,6371..6521)
                     /gene="CAV2"
                     /gene_synonym="CAV"
                     /note="isoform a is encoded by transcript variant 1;
                     Derived by automated computational analysis using gene
                     prediction method: BestRefSeq."
                     /codon_start=1
                     /product="caveolin-2 isoform a"
                     /protein_id="NP_001224.1"
                     /db_xref="CCDS:CCDS5766.1"
                     /db_xref="GeneID:858"
                     /db_xref="HGNC:HGNC:1528"
                     /db_xref="HPRD:03029"
                     /db_xref="MIM:601048"
                     /translation="MGLETEKADVQLFMDDDSYSHHSGLEYADPEKFADSDQDRDPHR
                     LNSHLKLGFEDVIAEPVTTHSFDKVWICSHALFEISKYVMYKFLTVFLAIPLAFIAGI
                     LFATLSCLHIWILMPFVKTCLMVLPSVQTIWKSVTDVIIAPLCTSVGRCFSSVSLQLS
                     QD"
     CDS             join(221..331,660..847,6371..6521)
                     /gene="CAV2"
                     /gene_synonym="CAV"
                     /note="isoform b is encoded by transcript variant 1;
                     Derived by automated computational analysis using gene
                     prediction method: BestRefSeq."
                     /codon_start=1
                     /product="caveolin-2 isoform b"
                     /protein_id="NP_001193676.1"
                     /db_xref="GeneID:858"
                     /db_xref="HGNC:HGNC:1528"
                     /db_xref="HPRD:03029"
                     /db_xref="MIM:601048"
                     /translation="MDDDSYSHHSGLEYADPEKFADSDQDRDPHRLNSHLKLGFEDVI
                     AEPVTTHSFDKVWICSHALFEISKYVMYKFLTVFLAIPLAFIAGILFATLSCLHIWIL
                     MPFVKTCLMVLPSVQTIWKSVTDVIIAPLCTSVGRCFSSVSLQLSQD"
     mRNA            join(444..847,6371..8941)
                     /gene="CAV2"
                     /gene_synonym="CAV"
                     /product="caveolin 2, transcript variant 3"
                     /note="Derived by automated computational analysis using
                     gene prediction method: BestRefSeq."
                     /transcript_id="NM_001206748.1"
                     /db_xref="GeneID:858"
                     /db_xref="HGNC:HGNC:1528"
                     /db_xref="HPRD:03029"
                     /db_xref="MIM:601048"
     CDS             join(759..847,6371..6521)
                     /gene="CAV2"
                     /gene_synonym="CAV"
                     /note="isoform d is encoded by transcript variant 3;
                     Derived by automated computational analysis using gene
                     prediction method: BestRefSeq."
                     /codon_start=1
                     /product="caveolin-2 isoform d"
                     /protein_id="NP_001193677.1"
                     /db_xref="GeneID:858"
                     /db_xref="HGNC:HGNC:1528"
                     /db_xref="HPRD:03029"
                     /db_xref="MIM:601048"
                     /translation="MYKFLTVFLAIPLAFIAGILFATLSCLHIWILMPFVKTCLMVLP
                     SVQTIWKSVTDVIIAPLCTSVGRCFSSVSLQLSQD"
ORIGIN      
        1 ggggctcggg acggccgggc tgggagctgg agcccacagc gggaagcggc cgccgcccgg
       61 gcctcgcagg gctaggcgag gcgagggggg gcggggccgg gcgctacggg aaggggaggc
      121 cgcgcggacc gggagccgca ccgcgccagc cgggctgcag cggccgcgca ccaaggctgc
      181 gatggggctg gagacggaga aggcggacgt acagctcttc atggacgacg actcctacag
      241 ccaccacagc ggcctcgagt acgccgaccc cgagaagttc gcggactcgg accaggaccg
      301 ggatccccac cggctcaact cgcatctcaa ggtgaagccc ggggcgggcg ggcccaagtc
      361 cccgctgagg ccgggaggtg cgggcgcccc tcagccccgc cctaacccgt cccaccattg
      421 ctaccgggtc ggccccgcag ggtctgagac ccgcaccctt ccccggtccc acccgtcacc
      481 aggccgcccg cgtagccagg aattcttagc caggttcctg tgcgcccacc gtgaccctaa
      541 gagaagaggc ggacgccctg gcacgtcctt ccctcctgct tcccccgccc aaagcgctcc
      601 cggttcccgg ggcgtcaggt tggctgacag ttcggggtcc ctgcgtcctg tctcctcagc
      661 tgggcttcga ggatgtgatc gcagagccgg tgactacgca ctcctttgac aaagtgtgga
      721 tctgcagcca tgccctcttt gaaatcagca aatacgtaat gtacaagttc ctgacggtgt
      781 tcctggccat tcccctggcc ttcattgcgg gaattctctt tgccaccctc agctgtctgc
      841 acatctggtg agacggggca caccgggtgg accggctttc tgaaacatgg gcatattctc
      901 cgccacctgc cccctactct cctcttatcc caggccggcg tcaggaggag gaacgcgcat
      961 cagttcccaa gcagtaggaa gaactggaag gccttgaaag gcaatgcgct tcctttagaa
     1021 taacagtttg ggcttggagt ttcaacagga gaaagaatgt cggtctttcc tggggtgtga
     1081 ttttccttgc atacataagg ctgggctgag tgtggaggcg ggtacctgga agccacactt
     1141 cttaccacag gctgctctcg gggccctgtt gtgactcgta cctgcggttc tgggcaggac
     1201 tcttctttct ttcattgcct tttattcagt cactgcctgt gcttggggta aaacaaaagt
     1261 gatctctgag cagaatgccg ctgacagtag aattggatga ggatgtcaga cctggttaag
     1321 cagtagtgtg gaggggctgc ttcaactttg cccctggcag atggcaagga tgggacccag
     1381 aggaaaggga ggtgtgtgca gttaaggcga gggtcccccc cagtacaaac gaatgaaaac
     1441 tccagctgcg ggataatgaa tgagaaggcc tccaaattac tttttcactg atgaaacaca
     1501 aatggaagtg gcatataatt aaaggggaaa gaaatatgga agcccactgt atattgatag
     1561 gatattttga gtaactctat tcatactcaa aatgtgtcct aaactgtaga gaactttctt
     1621 aagcatcttt taaatttttt atggaaaatg tcatatttta ccaataaatg ttgttgtgtt
     1681 agaaaatatc cactttaatc tgagaggaag aatattcaga tcatccccag tatcacaaca
     1741 gttgtcacgc tagtgcttca ggttagtcct ggtgaaaggt ataacccaag gtacctccgt
     1801 gtctttctta caccttttat gatattgcca caccctgata aatactcggt gttcattgtt
     1861 agaagttacc aatttatcct ttatttctct ataccacctg aatcttaatt tatttagtca
     1921 gttagctagc tagttagttc aacaaacttt aaattgattg agtgcttagt ttgtgctggg
     1981 cactgggcca ggatgaatga gagatagggt ctgccttcag cttactcaca gccttatcag
     2041 ggcagctggc taggtacaga gatggacgct gagaaaacac agtcaactga caaagaggga
     2101 ggaacagaca aggctttgaa gagtgaaagg agtcgaaaaa gactttgaaa ggataaatga
     2161 aaattcacca aatacgtaaa ggatacacaa agaacaccaa tttaatttta tcactaaagg
     2221 ttgtaaacaa ttaaactatg ttgaaggtgc caagattgcc agggaaatga aaatgttgcc
     2281 ttagtacatg atcagcttca tgaaggtcaa atggatagtt atattctgac atttgcactt
     2341 gaattttttt taagatccct gagttggcac ataagatttg ggattcccaa ttaactaaaa
     2401 ctaatcatct aacctctatg tcagttttct cactttcaaa actgtgaaaa actgagtgac
     2461 cgcatagcat attgtgaaat gctgactatg aagctatttg gaaatgtgaa gtaccatatt
     2521 tatagtcaac aaagctaggc ttcccaaagc ttttgtgaaa gaatttgaaa aaaaaaagtt
     2581 tctcatttac taagtggtgg aaagatataa gtaaaactac aattaaccaa gcaatgcctc
     2641 tctccagctg gctcttctga gaatgggagg tgtttttgta tagtgcttca attggtgaat
     2701 catcaatgca ccttttttta gccacataaa atgtattatt taatattatt taacttcagc
     2761 ttgttttttt aactatattt atgtggggca ttaatattta actgtaaaac atttgtcacc
     2821 aggcagctgt gattgcaagt agaggagtaa tttcaaacaa gaatgcttaa aagttagcta
     2881 tgccttgata aaataggttt atcattaata gattgcattc ccatgacatg ataagaccag
     2941 atcaaggaca gaccttacag aattgcaaac ccatttgggc aagctttttt tgttttgttt
     3001 tctttttata tatatttttt aaagcagggg cttgtgtatt gtttttacca aaaagttagt
     3061 ggtgaccaaa gctaggaaaa tatgcagtag tggaactttg aaccatgtca caatattaaa
     3121 acaggtcaga ttttagatcc tttaaacaaa caatcaacaa caataaaaca cagaagtctg
     3181 gtggtgttgg atcctagacc agaagtacgg gccattagga atcagtgaat tagttggatt
     3241 ccatactaca gtcagacaga gatagctgct gtttgttaag cacaggttat tggtcataag
     3301 tggatcataa ccaaagaaat gtggctggag cacccatatc ccttattttt gctggaatgc
     3361 aaagcaaaca aatgcccaac tgatggaaat gcgatagtag caatctcatt tctagaagac
     3421 agttttcata cagtaaattg ctatgaatgc agtctgcatg actctacaat tactacaaca
     3481 ctaaataaaa gtctctatcc tatggcctta ttatccaagg atatatatta tccaaggaat
     3541 atataacctt acatatatta atatatataa tatatatata ttataagatt tacttaagaa
     3601 gtattggcca cattcagcct caaccaaatt ttgggtcaat cagaactgcc tggagtttca
     3661 gaagctaaac tatttgtgat gttgagaacc caacttaagt ttgatgtcgg aggatcatta
     3721 gattctctgc tccaaaatga gggaacacaa gtaaacaaaa ataaaatcca aatgagttaa
     3781 caacacccta taaactgaac tcctcgaatg tgggtaactg ctttgctgaa caagaagatt
     3841 cacttttgac atgtgctaaa ttccctttta ggacatggag atctaaggag tcacggagat
     3901 agaaaatttg ttagcctaag gaagaataga aagtacattg tattctggct gggagcagtg
     3961 gctctcgcct gtaatcccag cactttggga ggccaagctg ggcagatcac ttgaggtcag
     4021 gagttcaaga acagcctggc caacatggtg aaactctgtc tctactaaaa atacaaaaat
     4081 tagccaagca tagtagcaag tgcccatgat cccagctact cagggaggct gaggcaggag
     4141 aatcactcga acccgggagg cgaaggttgc agtgagccga gatcacttca ctgctctcca
     4201 gcctgggcaa tagagtgaga acctgaaaag aaagaaggaa gggaagggaa gaggagggga
     4261 ggggagaaga aagagagaaa gaaagagagg gagggaggga gggagggagg gaggaaggaa
     4321 ggaagggagg gagggaggga gggaggaaga cagaaagaaa aagagaaaga aggaaagaaa
     4381 gaaagaaaag aagaaagaaa aaagaaaaga aaggaaagaa agaaagaaag agaaagaaaa
     4441 agaaagaaag agaaagaaag aaagaaggaa ggaattctaa gtgaagtgga tttggttagg
     4501 aaactttctg atctaaactt cagcctttta ataggccaat ttgaggtcat cttgttatag
     4561 ttattttcat tatatattct gccttcaaaa taggtctatt tattatacat tataatgaca
     4621 gcatcataca ggcatttcag gggtacataa taaatgtcaa tcctcatagc cagttctgag
     4681 agatctcctg gtgtcacttt aatttgtagc aacatgccca agaccacata tcaagtgaga
     4741 aatataatag aataataagt ctaaagttgc catcattgag gtttctattc agctatttat
     4801 ctctgaaaca cttagtaatt aattttctta ttatataaaa gtgtttcatg tatttagcac
     4861 ttgaaataaa acacaatttg tggagacagt caatgtgaat aattctatat tctaaaaata
     4921 tatcaatcaa tcagaaagct gcctaatatt tccttcattt tgggctaagt acagcagacc
     4981 ctcatttaag tcatatttta atagcaaacc aagaaaatca gcctactccc ttatgcccac
     5041 ccaggtaata ataaagcttc cattgaggct accagcagtg cctgaaaatc tcacaactac
     5101 ttttgtgctc agaggacatt actacaacag agaacattat ttagaaaatt acatataaaa
     5161 ttaaccatcc tgaggactat aaggatatgc agctatgtta ggaacaagtg tatgaaaaat
     5221 aacaatttca ggatagacta gttttcttgt gtaaaagttc taacatcatt tgcagggttc
     5281 tttcaactat accatacagc ccttttcagt gtgtgtgatt actgtgaaaa aattaaaaaa
     5341 tataaaacat agttaataac ataaggcata aaagaatgat aaatttatgt tagctcaacc
     5401 atttactaag ggtcaaggat gtcctcactg tttaaaaaaa cttaaacgct agtaggaaag
     5461 acagaaatac agcatctatt tataatacct tttgatacat gtgaaaatta agaagtttgt
     5521 ttcagtactt tagaaataca atgagggaat atccgatcta gcctggtcca ggaaaaggga
     5581 agaagactga ggcagcagga aaggctatca ggaagtaaac cctcagggaa gtgtgaagac
     5641 ttaagcaggt taatgttaac tggcagagac caggtagata aagacatggt tttatttatt
     5701 tttgttttac tgtttcagat agcatgccac cagtagaaag aatattagtg tttattatct
     5761 acatgactat atttttaggc aacatatttt ttgtgcatct tatcacttta gtccatttgc
     5821 attactatga aggaatacct gagactaggt tatttataaa gaaaagaggt ttatttttgc
     5881 tcacagttct gcgggctgta caggaagcac agtgccagca tctactttag gcaaggacct
     5941 caggaagctt ccacttatag tggaaggaga aggaggagca ggcacgtcac atggcaagaa
     6001 agggagcaag agagagaatg tggaggtccc agactctttt agttaatcag atctcaagca
     6061 aactaactga gtgagaactc acgttaccaa gagggtggca ggcactaaga cattcatgag
     6121 ggatctaccc gctgtgatcc aattatcccc actcggcccc acctccaaca ctggggacta
     6181 catttcaaaa tgagagtcag ggggacaaaa aacccaaatc attatcagtg atcattgttc
     6241 atttatttgt ttcaaactct caaccaaatt taagtaaatg ggtcagtatt ttatcttttc
     6301 atacatgtac aagacagacc ttatttggta acagcaacaa tcctcacaca tctctcttcc
     6361 ttccttccag gattttaatg ccttttgtaa agacctgcct aatggttctg ccttcagtgc
     6421 agacaatatg gaagagtgtg acagatgtta tcattgctcc attgtgtacg agcgtaggac
     6481 gatgcttctc ttctgtcagc ctgcaactga gccaggattg aatacttgga ccccaggtct
     6541 ggagattggg atactgtaat acttctttgt tattataaca taaaagcacc actgttctgt
     6601 tcatttccta gctgttctaa ttaagaaaac tattaagatg agcaaccaca tttagaaatg
     6661 tttattgaca ggtcttttca aataatgctt ttctaattaa tagccaaaga tttcatatct
     6721 aactttgtaa ccagaattat acagtaagtt gacaccactt agatttaaag gcagacagtt
     6781 ttgctttagt acaatagtat acattttata atgatgaact tataatgatt aagggacatt
     6841 tctataaaaa tactacaata gttttatgca caacttccca ttaaaaatga gatttcttat
     6901 ttgtttgtct gtttttactc tgggagtaat actttttaaa ttacctttac atatatagtc
     6961 actggcatac tgagaatata caatgatcct ggaaattgca gtaacaaaag cacacaacga
     7021 ttatagtaac tataagatac aataaaacaa ataaatatga aagtagattc atgaaaatgt
     7081 attcctttaa aatattgttt tcctacaggc ctatttaaca agatgtttca ttttactgta
     7141 tattttgtag ttaatataaa tgttgctcta atcagattgc ttaaaagcat ttttattata
     7201 tttatgttgt tgaactaata tatgaaataa gtaaatgtag ctcccacaag gtaaacttca
     7261 ttggtaagat tgcactgttc tgattatgta agcatttgta catcttcttt ggaaataaaa
     7321 gataaaagag cgatacacaa agctttcttt tctaactttt ccaagcaaaa tctaaaatgt
     7381 tttatgacat ttttctggct gtgatcttaa aataattcat atctaaatag tattttgtct
     7441 aggagatgct ttctctctag tagttagaaa ttaaatctgt gtcagcattc ctattaatgt
     7501 ctcactttac tttcaagtaa tattggtgct atttaacatt ttacagtaaa tgttacttct
     7561 gatactttag tacaatttca actacagtga ttcatgtaga gagacagggg agttgtcaac
     7621 ttgggctact gaactacatg cataaactaa aaactaacag ctacaaactt ttaagatttc
     7681 tctaatattg gtatgtaaca caggataaag ttattcttgt cattttgaac tgtagagtcc
     7741 tatttcagtg tgatgaatca ctgttgcttt gaaaaatctc attatttctg ggccgggcat
     7801 ggtggctcac ccctgtaatc ccagcacttt gggaggccaa ggcgggtgga tcatgaggtc
     7861 aggagatcaa gaccatcctg gccaacatgg tgataccccg tctctactaa aaatacaaaa
     7921 aaattagttg ggcatggtgg catgcacctg tagtcccagc tacctgggag gctgaggcag
     7981 gagaattgct tgaacctggg aggcagaggt tgcagtgagc caaaatcatg ccactgcact
     8041 cccgcctggc aacagagcaa gagtctgtct caaaaaaaaa aagaaaaaaa gaaaaaaaga
     8101 aaaaagaaaa atctcattat ttcaaaatga tagacatata ccaaaaacaa gtctataatg
     8161 tgagtagtta ctaaaattta cacatcttaa aagtgtgtaa atgcttaaat ttcagaatta
     8221 ccatcagaac ctcaattgac attcctttga atacgctaat aagtgacaaa taagattaat
     8281 aagatttttc aaaatcgcca ggactggtga atataaatga tgattgaact ggaataatat
     8341 tggggaccaa atcaaatgaa tgattaaatt atgaagctca tatccttttg aaggtagttg
     8401 caaagagaca tttcaaaact gccctaggcc attgcagcat ccttagatgg gacgcataat
     8461 cattacctta aagcatcacc actcattttg accatataga ttttattatg ttagtttaaa
     8521 aggtcaatca gcctcatgac tttatagtta tgtcttgtat ttaaaaacat tttttataca
     8581 tttggttatg ttgataaacc aaaaacattt gattaataaa atatctattt gaataaatta
     8641 tgagctatcc tttcaaacag ctattggcaa gttttaaacc caaaatatat acacatagtt
     8701 ctgtaataaa actgtttgac ttctcaagta acatgacttc cttatttctg aacagtactg
     8761 gttactttca aaatgaattt ttattgagat tttccattaa ctattttttt caaagactca
     8821 aattttgtac caagtaaatc caggctttat gtacaaacat gttgtttgtt ttatttgggg
     8881 ctgggggagg tatatgatga gcagacttct cggaattcat aataaatttt ctaaaagcct
     8941 a
//
