# Supplementary material for: Exon prediction based on multiscale products of a genomic-inspired multiscale bilateral filtering
Source: PLoS One. 2019 Mar 21;14(3):e0205050. doi: 10.1371/journal.pone.0205050 (PMC6428306; doi:10.1371/journal.pone.0205050)
Supplement: S1 File — Detailed information on these sequences. (ZIP) (ZIP) [file pone.0205050.s001.zip › S1 File/ENm001/CTTNBP2.txt]

Homo sapiens chromosome 7, GRCh38.p7 Primary Assembly
NCBI Reference Sequence: NC_000007.14
FASTA Graphics
 LOCUS       NC_000007             162860 bp    DNA     linear   CON 06-JUN-2016
DEFINITION  Homo sapiens chromosome 7, GRCh38.p7 Primary Assembly.
ACCESSION   NC_000007 REGION: complement(117710648..117873507) GPC_000001299
VERSION     NC_000007.14
DBLINK      BioProject: PRJNA168
            Assembly: GCF_000001405.33
KEYWORDS    RefSeq.
SOURCE      Homo sapiens (human)
  ORGANISM  Homo sapiens
            Eukaryota; Metazoa; Chordata; Craniata; Vertebrata; Euteleostomi;
            Mammalia; Eutheria; Euarchontoglires; Primates; Haplorrhini;
            Catarrhini; Hominidae; Homo.
REFERENCE   1  (bases 1 to 162860)
  CONSRTM   International Human Genome Sequencing Consortium
  TITLE     Finishing the euchromatic sequence of the human genome
  JOURNAL   Nature 431 (7011), 931-945 (2004)
   PUBMED   15496913
REFERENCE   2  (bases 1 to 162860)
  AUTHORS   Hillier,L.W., Fulton,R.S., Fulton,L.A., Graves,T.A., Pepin,K.H.,
            Wagner-McPherson,C., Layman,D., Maas,J., Jaeger,S., Walker,R.,
            Wylie,K., Sekhon,M., Becker,M.C., O'Laughlin,M.D., Schaller,M.E.,
            Fewell,G.A., Delehaunty,K.D., Miner,T.L., Nash,W.E., Cordes,M.,
            Du,H., Sun,H., Edwards,J., Bradshaw-Cordum,H., Ali,J., Andrews,S.,
            Isak,A., Vanbrunt,A., Nguyen,C., Du,F., Lamar,B., Courtney,L.,
            Kalicki,J., Ozersky,P., Bielicki,L., Scott,K., Holmes,A.,
            Harkins,R., Harris,A., Strong,C.M., Hou,S., Tomlinson,C.,
            Dauphin-Kohlberg,S., Kozlowicz-Reilly,A., Leonard,S., Rohlfing,T.,
            Rock,S.M., Tin-Wollam,A.M., Abbott,A., Minx,P., Maupin,R.,
            Strowmatt,C., Latreille,P., Miller,N., Johnson,D., Murray,J.,
            Woessner,J.P., Wendl,M.C., Yang,S.P., Schultz,B.R., Wallis,J.W.,
            Spieth,J., Bieri,T.A., Nelson,J.O., Berkowicz,N., Wohldmann,P.E.,
            Cook,L.L., Hickenbotham,M.T., Eldred,J., Williams,D., Bedell,J.A.,
            Mardis,E.R., Clifton,S.W., Chissoe,S.L., Marra,M.A., Raymond,C.,
            Haugen,E., Gillett,W., Zhou,Y., James,R., Phelps,K., Iadanoto,S.,
            Bubb,K., Simms,E., Levy,R., Clendenning,J., Kaul,R., Kent,W.J.,
            Furey,T.S., Baertsch,R.A., Brent,M.R., Keibler,E., Flicek,P.,
            Bork,P., Suyama,M., Bailey,J.A., Portnoy,M.E., Torrents,D.,
            Chinwalla,A.T., Gish,W.R., Eddy,S.R., McPherson,J.D., Olson,M.V.,
            Eichler,E.E., Green,E.D., Waterston,R.H. and Wilson,R.K.
  TITLE     The DNA sequence of human chromosome 7
  JOURNAL   Nature 424 (6945), 157-164 (2003)
   PUBMED   12853948
REFERENCE   3  (bases 1 to 162860)
  AUTHORS   Lander,E.S., Linton,L.M., Birren,B., Nusbaum,C., Zody,M.C.,
            Baldwin,J., Devon,K., Dewar,K., Doyle,M., FitzHugh,W., Funke,R.,
            Gage,D., Harris,K., Heaford,A., Howland,J., Kann,L., Lehoczky,J.,
            LeVine,R., McEwan,P., McKernan,K., Meldrim,J., Mesirov,J.P.,
            Miranda,C., Morris,W., Naylor,J., Raymond,C., Rosetti,M.,
            Santos,R., Sheridan,A., Sougnez,C., Stange-Thomann,Y.,
            Stojanovic,N., Subramanian,A., Wyman,D., Rogers,J., Sulston,J.,
            Ainscough,R., Beck,S., Bentley,D., Burton,J., Clee,C., Carter,N.,
            Coulson,A., Deadman,R., Deloukas,P., Dunham,A., Dunham,I.,
            Durbin,R., French,L., Grafham,D., Gregory,S., Hubbard,T.,
            Humphray,S., Hunt,A., Jones,M., Lloyd,C., McMurray,A., Matthews,L.,
            Mercer,S., Milne,S., Mullikin,J.C., Mungall,A., Plumb,R., Ross,M.,
            Shownkeen,R., Sims,S., Waterston,R.H., Wilson,R.K., Hillier,L.W.,
            McPherson,J.D., Marra,M.A., Mardis,E.R., Fulton,L.A.,
            Chinwalla,A.T., Pepin,K.H., Gish,W.R., Chissoe,S.L., Wendl,M.C.,
            Delehaunty,K.D., Miner,T.L., Delehaunty,A., Kramer,J.B., Cook,L.L.,
            Fulton,R.S., Johnson,D.L., Minx,P.J., Clifton,S.W., Hawkins,T.,
            Branscomb,E., Predki,P., Richardson,P., Wenning,S., Slezak,T.,
            Doggett,N., Cheng,J.F., Olsen,A., Lucas,S., Elkin,C.,
            Uberbacher,E., Frazier,M., Gibbs,R.A., Muzny,D.M., Scherer,S.E.,
            Bouck,J.B., Sodergren,E.J., Worley,K.C., Rives,C.M., Gorrell,J.H.,
            Metzker,M.L., Naylor,S.L., Kucherlapati,R.S., Nelson,D.L.,
            Weinstock,G.M., Sakaki,Y., Fujiyama,A., Hattori,M., Yada,T.,
            Toyoda,A., Itoh,T., Kawagoe,C., Watanabe,H., Totoki,Y., Taylor,T.,
            Weissenbach,J., Heilig,R., Saurin,W., Artiguenave,F., Brottier,P.,
            Bruls,T., Pelletier,E., Robert,C., Wincker,P., Smith,D.R.,
            Doucette-Stamm,L., Rubenfield,M., Weinstock,K., Lee,H.M.,
            Dubois,J., Rosenthal,A., Platzer,M., Nyakatura,G., Taudien,S.,
            Rump,A., Yang,H., Yu,J., Wang,J., Huang,G., Gu,J., Hood,L.,
            Rowen,L., Madan,A., Qin,S., Davis,R.W., Federspiel,N.A.,
            Abola,A.P., Proctor,M.J., Myers,R.M., Schmutz,J., Dickson,M.,
            Grimwood,J., Cox,D.R., Olson,M.V., Kaul,R., Raymond,C., Shimizu,N.,
            Kawasaki,K., Minoshima,S., Evans,G.A., Athanasiou,M., Schultz,R.,
            Roe,B.A., Chen,F., Pan,H., Ramser,J., Lehrach,H., Reinhardt,R.,
            McCombie,W.R., de la Bastide,M., Dedhia,N., Blocker,H.,
            Hornischer,K., Nordsiek,G., Agarwala,R., Aravind,L., Bailey,J.A.,
            Bateman,A., Batzoglou,S., Birney,E., Bork,P., Brown,D.G.,
            Burge,C.B., Cerutti,L., Chen,H.C., Church,D., Clamp,M.,
            Copley,R.R., Doerks,T., Eddy,S.R., Eichler,E.E., Furey,T.S.,
            Galagan,J., Gilbert,J.G., Harmon,C., Hayashizaki,Y., Haussler,D.,
            Hermjakob,H., Hokamp,K., Jang,W., Johnson,L.S., Jones,T.A.,
            Kasif,S., Kaspryzk,A., Kennedy,S., Kent,W.J., Kitts,P.,
            Koonin,E.V., Korf,I., Kulp,D., Lancet,D., Lowe,T.M., McLysaght,A.,
            Mikkelsen,T., Moran,J.V., Mulder,N., Pollara,V.J., Ponting,C.P.,
            Schuler,G., Schultz,J., Slater,G., Smit,A.F., Stupka,E.,
            Szustakowki,J., Thierry-Mieg,D., Thierry-Mieg,J., Wagner,L.,
            Wallis,J., Wheeler,R., Williams,A., Wolf,Y.I., Wolfe,K.H.,
            Yang,S.P., Yeh,R.F., Collins,F., Guyer,M.S., Peterson,J.,
            Felsenfeld,A., Wetterstrand,K.A., Patrinos,A., Morgan,M.J., de
            Jong,P., Catanese,J.J., Osoegawa,K., Shizuya,H., Choi,S., Chen,Y.J.
            and Szustakowki,J.
  CONSRTM   International Human Genome Sequencing Consortium
  TITLE     Initial sequencing and analysis of the human genome
  JOURNAL   Nature 409 (6822), 860-921 (2001)
   PUBMED   11237011
  REMARK    Erratum:[Nature 2001 Jun 7;411(6838):720. Szustakowki, J [corrected
            to Szustakowski, J]]
REFERENCE   4  (sites)
  AUTHORS   Lowe,T.M. and Eddy,S.R.
  TITLE     tRNAscan-SE: a program for improved detection of transfer RNA genes
            in genomic sequence
  JOURNAL   Nucleic Acids Res. 25 (5), 955-964 (1997)
   PUBMED   9023104
  REMARK    This is the methods paper for tRNAscan-SE.
COMMENT     REFSEQ INFORMATION: The reference sequence is identical to
            CM000669.2.
            On Feb 3, 2014 this sequence version replaced gi:224589819.
            Assembly Name: GRCh38.p7 Primary Assembly
            The DNA sequence is composed of genomic sequence, primarily
            finished clones that were sequenced as part of the Human Genome
            Project. PCR products and WGS shotgun sequence have been added
            where necessary to fill gaps or correct errors. All such additions
            are manually curated by GRC staff. For more information see:
            http://genomereference.org.
            
            ##Genome-Annotation-Data-START##
            Annotation Provider         :: NCBI
            Annotation Status           :: Full annotation
            Annotation Version          :: Homo sapiens Annotation Release 108
            Annotation Pipeline         :: NCBI eukaryotic genome annotation
                                           pipeline
            Annotation Software Version :: 7.0
            Annotation Method           :: Best-placed RefSeq; Gnomon
            Features Annotated          :: Gene; mRNA; CDS; ncRNA
            ##Genome-Annotation-Data-END##
FEATURES             Location/Qualifiers
     source          1..162860
                     /organism="Homo sapiens"
                     /mol_type="genomic DNA"
                     /db_xref="taxon:9606"
                     /chromosome="7"
     gene            1..162860
                     /gene="CTTNBP2"
                     /gene_synonym="C7orf8; CORTBP2; Orf4"
                     /note="cortactin binding protein 2; Derived by automated
                     computational analysis using gene prediction method:
                     BestRefSeq,Gnomon."
                     /db_xref="GeneID:83992"
                     /db_xref="HGNC:HGNC:15679"
                     /db_xref="HPRD:09890"
                     /db_xref="MIM:609772"
     mRNA            join(1..173,12192..12299,62519..62743,80727..82380,
                     89054..89257,90547..90646,92917..93067,95743..95997,
                     106332..106449,112798..113073,115538..115633,
                     116874..116953,127409..127495,127578..127677,
                     138087..138239,138408..138595,145241..145419,
                     148251..148456,148776..148961,152378..152441,
                     153872..154004,155389..155490,161726..162857)
                     /gene="CTTNBP2"
                     /gene_synonym="C7orf8; CORTBP2; Orf4"
                     /product="cortactin binding protein 2"
                     /inference="similar to RNA sequence, mRNA (same
                     species):RefSeq:NM_033427.2"
                     /exception="annotated by transcript or proteomic data"
                     /note="The RefSeq transcript has 1 substitution compared
                     to this genomic sequence; Derived by automated
                     computational analysis using gene prediction method:
                     BestRefSeq."
                     /transcript_id="NM_033427.2"
                     /db_xref="GeneID:83992"
                     /db_xref="HGNC:HGNC:15679"
                     /db_xref="HPRD:09890"
                     /db_xref="MIM:609772"
     mRNA            join(69..173,12192..12299,62519..62743,80727..82217,
                     89054..89257,90547..90646,92917..93067,95743..95997,
                     106332..106449,112798..113073,115538..115633,
                     116874..116953,127409..127495,127578..127677,
                     138087..138239,138408..138595,145241..145419,
                     148251..148456,148776..148961,152378..152441,
                     153872..154004,155389..155490,161726..162860)
                     /gene="CTTNBP2"
                     /gene_synonym="C7orf8; CORTBP2; Orf4"
                     /product="cortactin binding protein 2, transcript variant
                     X7"
                     /note="Derived by automated computational analysis using
                     gene prediction method: Gnomon. Supporting evidence
                     includes similarity to: 3 mRNAs, 52 ESTs, 109 long SRA
                     reads, 1 Protein, and 100% coverage of the annotated
                     genomic feature by RNAseq alignments, including 37 samples
                     with support for all annotated introns"
                     /transcript_id="XM_005250635.3"
                     /db_xref="GeneID:83992"
                     /db_xref="HGNC:HGNC:15679"
                     /db_xref="HPRD:09890"
                     /db_xref="MIM:609772"
     misc_RNA        join(69..173,12192..12299,62519..62743,80727..82380,
                     89054..89257,90547..90646,92917..93067,95743..95997,
                     106332..106449,112798..113073,115538..115633,
                     116874..116953,117934..118051,127409..127495,
                     127578..127677,138087..138239,138408..138595,
                     145241..145419,148251..148456,148776..148961,
                     152378..152441,153872..154004,155389..155490,
                     161726..162860)
                     /gene="CTTNBP2"
                     /gene_synonym="C7orf8; CORTBP2; Orf4"
                     /product="cortactin binding protein 2, transcript variant
                     X5"
                     /note="Derived by automated computational analysis using
                     gene prediction method: Gnomon. Supporting evidence
                     includes similarity to: 2 mRNAs, 51 ESTs, 44 long SRA
                     reads, and 100% coverage of the annotated genomic feature
                     by RNAseq alignments, including 17 samples with support
                     for all annotated introns"
                     /transcript_id="XR_001744883.1"
                     /db_xref="GeneID:83992"
                     /db_xref="HGNC:HGNC:15679"
                     /db_xref="HPRD:09890"
                     /db_xref="MIM:609772"
     mRNA            join(69..173,12192..12299,62519..62743,80727..82380,
                     89054..89257,90547..90646,92917..93067,95743..95997,
                     106332..106449,112798..113073,115538..115633,
                     116874..116953,127409..127495,127578..127677,
                     138087..138239,138408..138595,145241..145419,
                     148251..148456,148776..148961,152378..152441,
                     153872..154004,155389..155490,156025..156490)
                     /gene="CTTNBP2"
                     /gene_synonym="C7orf8; CORTBP2; Orf4"
                     /product="cortactin binding protein 2, transcript variant
                     X3"
                     /note="Derived by automated computational analysis using
                     gene prediction method: Gnomon. Supporting evidence
                     includes similarity to: 2 mRNAs, 43 ESTs, 16 long SRA
                     reads, and 100% coverage of the annotated genomic feature
                     by RNAseq alignments, including 3 samples with support for
                     all annotated introns"
                     /transcript_id="XM_017012706.1"
                     /db_xref="GeneID:83992"
                     /db_xref="HGNC:HGNC:15679"
                     /db_xref="HPRD:09890"
                     /db_xref="MIM:609772"
     mRNA            join(69..173,12192..12299,62519..62743,80727..82380,
                     89054..89257,90547..90646,92917..93067,95743..95997,
                     106332..106449,112798..113073,115538..115633,
                     116874..116953,127409..127495,127578..127677,
                     138087..138239,138408..138595,145241..145419,
                     148776..148896)
                     /gene="CTTNBP2"
                     /gene_synonym="C7orf8; CORTBP2; Orf4"
                     /product="cortactin binding protein 2, transcript variant
                     X4"
                     /note="Derived by automated computational analysis using
                     gene prediction method: Gnomon. Supporting evidence
                     includes similarity to: 2 mRNAs, 27 ESTs, 14 long SRA
                     reads, and 100% coverage of the annotated genomic feature
                     by RNAseq alignments, including 11 samples with support
                     for all annotated introns"
                     /transcript_id="XM_011516616.2"
                     /db_xref="GeneID:83992"
                     /db_xref="HGNC:HGNC:15679"
                     /db_xref="HPRD:09890"
                     /db_xref="MIM:609772"
     mRNA            join(69..173,12192..12299,62519..62743,80727..82380,
                     89054..89257,90547..90646,92917..93067,95743..95997,
                     106332..106449,112798..113073,115538..115633,
                     116874..116953,138087..138181)
                     /gene="CTTNBP2"
                     /gene_synonym="C7orf8; CORTBP2; Orf4"
                     /product="cortactin binding protein 2, transcript variant
                     X6"
                     /note="Derived by automated computational analysis using
                     gene prediction method: Gnomon. Supporting evidence
                     includes similarity to: 2 mRNAs, 20 ESTs, 9 long SRA
                     reads, and 100% coverage of the annotated genomic feature
                     by RNAseq alignments, including 15 samples with support
                     for all annotated introns"
                     /transcript_id="XM_017012707.1"
                     /db_xref="GeneID:83992"
                     /db_xref="HGNC:HGNC:15679"
                     /db_xref="HPRD:09890"
                     /db_xref="MIM:609772"
     mRNA            join(69..173,12192..12299,62519..62743,80727..82380,
                     89054..89257,90547..90646,92917..93067,95743..95997,
                     112798..112957)
                     /gene="CTTNBP2"
                     /gene_synonym="C7orf8; CORTBP2; Orf4"
                     /product="cortactin binding protein 2, transcript variant
                     X9"
                     /note="Derived by automated computational analysis using
                     gene prediction method: Gnomon. Supporting evidence
                     includes similarity to: 2 mRNAs, 14 ESTs, 10 long SRA
                     reads, and 99% coverage of the annotated genomic feature
                     by RNAseq alignments, including 13 samples with support
                     for all annotated introns"
                     /transcript_id="XM_011516618.2"
                     /db_xref="GeneID:83992"
                     /db_xref="HGNC:HGNC:15679"
                     /db_xref="HPRD:09890"
                     /db_xref="MIM:609772"
     CDS             join(93..173,12192..12299,62519..62743,80727..82380,
                     89054..89257,90547..90646,92917..93067,95743..95997,
                     106332..106449,112798..113073,115538..115633,
                     116874..116953,127409..127495,127578..127677,
                     138087..138239,138408..138595,145241..145419,
                     148251..148456,148776..148961,152378..152441,
                     153872..154004,155389..155490,161726..161971)
                     /gene="CTTNBP2"
                     /gene_synonym="C7orf8; CORTBP2; Orf4"
                     /note="Derived by automated computational analysis using
                     gene prediction method: BestRefSeq."
                     /codon_start=1
                     /product="cortactin-binding protein 2"
                     /protein_id="NP_219499.1"
                     /db_xref="CCDS:CCDS5774.1"
                     /db_xref="GeneID:83992"
                     /db_xref="HGNC:HGNC:15679"
                     /db_xref="HPRD:09890"
                     /db_xref="MIM:609772"
                     /translation="MATDGASCEPDLSRAPEDAAGAAAEAAKKEFDVDTLSKSELRML
                     LSVMEGELEARDLVIEALRARRKEVFIQERYGRFNLNDPFLALQRDYEAGAGDKEKKP
                     VCTNPLSILEAVMAHCKKMQERMSAQLAAAESRQKKLEMEKLQLQALEQEHKKLAARL
                     EEERGKNKQVVLMLVKECKQLSGKVIEEAQKLEDVMAKLEEEKKKTNELEEELSAEKR
                     RSTEMEAQMEKQLSEFDTEREQLRAKLNREEAHTTDLKEEIDKMRKMIEQLKRGSDSK
                     PSLSLPRKTKDRRLVSISVGTEGTVTRSVACQTDLVTENADHMKKLPLTMPVKPSTGS
                     PLVSANAKGSVCTSATMARPGIDRQASYGDLIGASVPAFPPPSANKIEENGPSTGSTP
                     DPTSSTPPLPSNAAPPTAQTPGIAPQNSQAPPMHSLHSPCANTSLHPGLNPRIQAARF
                     RFQGNANDPDQNGNTTQSPPSRDVSPTSRDNLVAKQLARNTVTQALSRFTSPQAGAPS
                     RPGVPPTGDVGTHPPVGRTSLKTHGVARVDRGNPPPIPPKKPGLSQTPSPPHPQLKVI
                     IDSSRASNTGAKVDNKTVASTPSSLPQGNRVINEENLPKSSSPQLPPKPSIDLTVAPA
                     GCAVSALATSQVGAWPAATPGLNQPACSDSSLVIPTTIAFCSSINPVSASSCRPGASD
                     SLLVTASGWSPSLTPLLMSGGPAPLAGRPTLLQQAAAQGNVTLLSMLLNEEGLDINYS
                     CEDGHSALYSAAKNGHTDCVRLLLSAEAQVNAADKNGFTPLCAAAAQGHFECVELLIS
                     YDANINHAADGGQTPLYLACKNGNKECIKLLLEAGTNRSVKTTDGWTPVHAAVDTGNV
                     DSLKLLMYHRIPAHGNSFNEEESESSVFDLDGGEESPEGISKPVVPADLINHANREGW
                     TAAHIAASKGFKNCLEILCRHGGLEPERRDKCNRTVHDVATDDCKHLLENLNALKIPL
                     RISVGEIEPSNYGSDDLECENTICALNIRKQTSWDDFSKAVSQALTNHFQAISSDGWW
                     SLEDVTCNNTTDSNIGLSARSIRSITLGNVPWSVGQSFAQSPWDFMRKNKAEHITVLL
                     SGPQEGCLSSVTYASMIPLQMMQNYLRLVEQYHNVIFHGPEGSLQDYIVHQLALCLKH
                     RQMAAGFSCEIVRAEVDAGFSKEQLLDLFISSACLIPVKQSPSKKKIIIILENLEKSS
                     LSELLRDFLAPLENRSTESPCTFQKGNGLSECYYFHENCFLMGTIAKACLQGSDLLVQ
                     QHFRWVQLRWDGEPMQGLLQRFLRRKVVNKFKGQAPSPCDPVCKIVDWALSVWRQLNS
                     CLARLGTPEALLGPKYFLSCPVVPGHAQVTVKWMSKLWNGVIAPRVQEAILSRASVKR
                     QPGFGQTTAKRHPSQGQQAVVKAALSILLNKAVLHGCPLPRAELDQHTADFKGGSFPL
                     SIVSSYNTCNKKKGESGAWRKVNTSPRRKSGRFSLPTWNKPDLSTEGMKNKTISQLNC
                     NRNASLSKQKSLENDLSLTLNLDQRLSLGSDDEADLVKELQSMCSSKSESDISKIADS
                     RDDLRMFDSSGNNPVLSATINNLRMPVSQKEVSPLSSHQTTECSNSKSKTELGVSRVK
                     SFLPVPRSKVTQCSQNTKRSSSSSNTRQIEINNNSKEVNWNLHKNEHLEKPNK"
     CDS             join(93..173,12192..12299,62519..62743,80727..82380,
                     89054..89257,90547..90646,92917..93067,95743..95997,
                     106332..106449,112798..113073,115538..115633,
                     116874..116953,127409..127495,127578..127677,
                     138087..138239,138408..138595,145241..145419,
                     148251..148456,148776..148961,152378..152441,
                     153872..154004,155389..155490,156025..156066)
                     /gene="CTTNBP2"
                     /gene_synonym="C7orf8; CORTBP2; Orf4"
                     /note="Derived by automated computational analysis using
                     gene prediction method: Gnomon."
                     /codon_start=1
                     /product="cortactin-binding protein 2 isoform X3"
                     /protein_id="XP_016868195.1"
                     /db_xref="GeneID:83992"
                     /db_xref="HGNC:HGNC:15679"
                     /db_xref="HPRD:09890"
                     /db_xref="MIM:609772"
                     /translation="MATDGASCEPDLSRAPEDAAGAAAEAAKKEFDVDTLSKSELRML
                     LSVMEGELEARDLVIEALRARRKEVFIQERYGRFNLNDPFLALQRDYEAGAGDKEKKP
                     VCTNPLSILEAVMAHCKKMQERMSAQLAAAESRQKKLEMEKLQLQALEQEHKKLAARL
                     EEERGKNKQVVLMLVKECKQLSGKVIEEAQKLEDVMAKLEEEKKKTNELEEELSAEKR
                     RSTEMEAQMEKQLSEFDTEREQLRAKLNREEAHTTDLKEEIDKMRKMIEQLKRGSDSK
                     PSLSLPRKTKDRRLVSISVGTEGTVTRSVACQTDLVTENADHMKKLPLTMPVKPSTGS
                     PLVSANAKGSVCTSATMARPGIDRQASYGDLIGASVPAFPPPSANKIEENGPSTGSTP
                     DPTSSTPPLPSNAAPPTAQTPGIAPQNSQAPPMHSLHSPCANTSLHPGLNPRIQAARF
                     RFQGNANDPDQNGNTTQSPPSRDVSPTSRDNLVAKQLARNTVTQALSRFTSPQAGAPS
                     RPGVPPTGDVGTHPPVGRTSLKTHGVARVDRGNPPPIPPKKPGLSQTPSPPHPQLKVI
                     IDSSRASNTGAKVDNKTVASTPSSLPQGNRVINEENLPKSSSPQLPPKPSIDLTVAPA
                     GCAVSALATSQVGAWPAATPGLNQPACSDSSLVIPTTIAFCSSINPVSASSCRPGASD
                     SLLVTASGWSPSLTPLLMSGGPAPLAGRPTLLQQAAAQGNVTLLSMLLNEEGLDINYS
                     CEDGHSALYSAAKNGHTDCVRLLLSAEAQVNAADKNGFTPLCAAAAQGHFECVELLIS
                     YDANINHAADGGQTPLYLACKNGNKECIKLLLEAGTNRSVKTTDGWTPVHAAVDTGNV
                     DSLKLLMYHRIPAHGNSFNEEESESSVFDLDGGEESPEGISKPVVPADLINHANREGW
                     TAAHIAASKGFKNCLEILCRHGGLEPERRDKCNRTVHDVATDDCKHLLENLNALKIPL
                     RISVGEIEPSNYGSDDLECENTICALNIRKQTSWDDFSKAVSQALTNHFQAISSDGWW
                     SLEDVTCNNTTDSNIGLSARSIRSITLGNVPWSVGQSFAQSPWDFMRKNKAEHITVLL
                     SGPQEGCLSSVTYASMIPLQMMQNYLRLVEQYHNVIFHGPEGSLQDYIVHQLALCLKH
                     RQMAAGFSCEIVRAEVDAGFSKEQLLDLFISSACLIPVKQSPSKKKIIIILENLEKSS
                     LSELLRDFLAPLENRSTESPCTFQKGNGLSECYYFHENCFLMGTIAKACLQGSDLLVQ
                     QHFRWVQLRWDGEPMQGLLQRFLRRKVVNKFKGQAPSPCDPVCKIVDWALSVWRQLNS
                     CLARLGTPEALLGPKYFLSCPVVPGHAQVTVKWMSKLWNGVIAPRVQEAILSRASVKR
                     QPGFGQTTAKRHPSQGQQAVVKAALSILLNKAVLHGCPLPRAELDQHTADFKGGSFPL
                     SIVSSYNTCNKKKGESGAWRKVNTSPRRKSGRFSLPTWNKPDLSTEGMKNKTISQLNC
                     NRNASLSKQKSLENDLSLTLNLDQRLSLGSDDEADLVKELQSMCSSKSESDISKIADS
                     RDDLRMFDSSGNNPVLSATINNLRMPVSQKITENKIVDAGVLR"
     CDS             join(93..173,12192..12299,62519..62743,80727..82380,
                     89054..89257,90547..90646,92917..93067,95743..95997,
                     106332..106449,112798..113073,115538..115633,
                     116874..116953,127409..127495,127578..127677,
                     138087..138239,138408..138595,145241..145419,
                     148776..148797)
                     /gene="CTTNBP2"
                     /gene_synonym="C7orf8; CORTBP2; Orf4"
                     /note="Derived by automated computational analysis using
                     gene prediction method: Gnomon."
                     /codon_start=1
                     /product="cortactin-binding protein 2 isoform X4"
                     /protein_id="XP_011514918.1"
                     /db_xref="GeneID:83992"
                     /db_xref="HGNC:HGNC:15679"
                     /db_xref="HPRD:09890"
                     /db_xref="MIM:609772"
                     /translation="MATDGASCEPDLSRAPEDAAGAAAEAAKKEFDVDTLSKSELRML
                     LSVMEGELEARDLVIEALRARRKEVFIQERYGRFNLNDPFLALQRDYEAGAGDKEKKP
                     VCTNPLSILEAVMAHCKKMQERMSAQLAAAESRQKKLEMEKLQLQALEQEHKKLAARL
                     EEERGKNKQVVLMLVKECKQLSGKVIEEAQKLEDVMAKLEEEKKKTNELEEELSAEKR
                     RSTEMEAQMEKQLSEFDTEREQLRAKLNREEAHTTDLKEEIDKMRKMIEQLKRGSDSK
                     PSLSLPRKTKDRRLVSISVGTEGTVTRSVACQTDLVTENADHMKKLPLTMPVKPSTGS
                     PLVSANAKGSVCTSATMARPGIDRQASYGDLIGASVPAFPPPSANKIEENGPSTGSTP
                     DPTSSTPPLPSNAAPPTAQTPGIAPQNSQAPPMHSLHSPCANTSLHPGLNPRIQAARF
                     RFQGNANDPDQNGNTTQSPPSRDVSPTSRDNLVAKQLARNTVTQALSRFTSPQAGAPS
                     RPGVPPTGDVGTHPPVGRTSLKTHGVARVDRGNPPPIPPKKPGLSQTPSPPHPQLKVI
                     IDSSRASNTGAKVDNKTVASTPSSLPQGNRVINEENLPKSSSPQLPPKPSIDLTVAPA
                     GCAVSALATSQVGAWPAATPGLNQPACSDSSLVIPTTIAFCSSINPVSASSCRPGASD
                     SLLVTASGWSPSLTPLLMSGGPAPLAGRPTLLQQAAAQGNVTLLSMLLNEEGLDINYS
                     CEDGHSALYSAAKNGHTDCVRLLLSAEAQVNAADKNGFTPLCAAAAQGHFECVELLIS
                     YDANINHAADGGQTPLYLACKNGNKECIKLLLEAGTNRSVKTTDGWTPVHAAVDTGNV
                     DSLKLLMYHRIPAHGNSFNEEESESSVFDLDGGEESPEGISKPVVPADLINHANREGW
                     TAAHIAASKGFKNCLEILCRHGGLEPERRDKCNRTVHDVATDDCKHLLENLNALKIPL
                     RISVGEIEPSNYGSDDLECENTICALNIRKQTSWDDFSKAVSQALTNHFQAISSDGWW
                     SLEDVTCNNTTDSNIGLSARSIRSITLGNVPWSVGQSFAQSPWDFMRKNKAEHITVLL
                     SGPQEGCLSSVTYASMIPLQMMQNYLRLVEQYHNVIFHGPEGSLQDYIVHQLALCLKH
                     RQMAAGFSCEIVRAEVDAGFSKEQLLDLFISSACLIPVKQSPSKKKIIIILENLEKSS
                     LSELLRDFLAPLENRSTESPCTFQKGNGLSECYYFHENCFLMGTIAKACLQGSDLLVQ
                     QHFRWVQLRWDGEPMQGLLQRFLRRKVVNKFKGQAPSPCDPVCKIVDWALSVWRQLNS
                     CLARLGTPEALLGPKYFLSCPVVPGHAQVTVKARPAYS"
     CDS             join(93..173,12192..12299,62519..62743,80727..82380,
                     89054..89257,90547..90646,92917..93067,95743..95997,
                     106332..106449,112798..113073,115538..115633,
                     116874..116953,138087..138095)
                     /gene="CTTNBP2"
                     /gene_synonym="C7orf8; CORTBP2; Orf4"
                     /note="Derived by automated computational analysis using
                     gene prediction method: Gnomon."
                     /codon_start=1
                     /product="cortactin-binding protein 2 isoform X5"
                     /protein_id="XP_016868196.1"
                     /db_xref="GeneID:83992"
                     /db_xref="HGNC:HGNC:15679"
                     /db_xref="HPRD:09890"
                     /db_xref="MIM:609772"
                     /translation="MATDGASCEPDLSRAPEDAAGAAAEAAKKEFDVDTLSKSELRML
                     LSVMEGELEARDLVIEALRARRKEVFIQERYGRFNLNDPFLALQRDYEAGAGDKEKKP
                     VCTNPLSILEAVMAHCKKMQERMSAQLAAAESRQKKLEMEKLQLQALEQEHKKLAARL
                     EEERGKNKQVVLMLVKECKQLSGKVIEEAQKLEDVMAKLEEEKKKTNELEEELSAEKR
                     RSTEMEAQMEKQLSEFDTEREQLRAKLNREEAHTTDLKEEIDKMRKMIEQLKRGSDSK
                     PSLSLPRKTKDRRLVSISVGTEGTVTRSVACQTDLVTENADHMKKLPLTMPVKPSTGS
                     PLVSANAKGSVCTSATMARPGIDRQASYGDLIGASVPAFPPPSANKIEENGPSTGSTP
                     DPTSSTPPLPSNAAPPTAQTPGIAPQNSQAPPMHSLHSPCANTSLHPGLNPRIQAARF
                     RFQGNANDPDQNGNTTQSPPSRDVSPTSRDNLVAKQLARNTVTQALSRFTSPQAGAPS
                     RPGVPPTGDVGTHPPVGRTSLKTHGVARVDRGNPPPIPPKKPGLSQTPSPPHPQLKVI
                     IDSSRASNTGAKVDNKTVASTPSSLPQGNRVINEENLPKSSSPQLPPKPSIDLTVAPA
                     GCAVSALATSQVGAWPAATPGLNQPACSDSSLVIPTTIAFCSSINPVSASSCRPGASD
                     SLLVTASGWSPSLTPLLMSGGPAPLAGRPTLLQQAAAQGNVTLLSMLLNEEGLDINYS
                     CEDGHSALYSAAKNGHTDCVRLLLSAEAQVNAADKNGFTPLCAAAAQGHFECVELLIS
                     YDANINHAADGGQTPLYLACKNGNKECIKLLLEAGTNRSVKTTDGWTPVHAAVDTGNV
                     DSLKLLMYHRIPAHGNSFNEEESESSVFDLDGGEESPEGISKPVVPADLINHANREGW
                     TAAHIAASKGFKNCLEILCRHGGLEPERRDKCNRTVHDVATDDCKHLLENLNALKIPL
                     RISVGEIEPSNYGSDDLECENTICALNIRKQTSWDDFSKAVSQALTNHFQAISSDGWW
                     SLEDVTCNNTTDSNIGLSARSIRSITLGNVPWSVGQSFAQSPWDFMRKNKAEHITVLL
                     SGPQEGCLSSVTYASMIPLQMMQNYLRLLV"
     CDS             join(93..173,12192..12299,62519..62743,80727..82380,
                     89054..89257,90547..90646,92917..93067,95743..95997,
                     112798..112818)
                     /gene="CTTNBP2"
                     /gene_synonym="C7orf8; CORTBP2; Orf4"
                     /note="Derived by automated computational analysis using
                     gene prediction method: Gnomon."
                     /codon_start=1
                     /product="cortactin-binding protein 2 isoform X7"
                     /protein_id="XP_011514920.1"
                     /db_xref="GeneID:83992"
                     /db_xref="HGNC:HGNC:15679"
                     /db_xref="HPRD:09890"
                     /db_xref="MIM:609772"
                     /translation="MATDGASCEPDLSRAPEDAAGAAAEAAKKEFDVDTLSKSELRML
                     LSVMEGELEARDLVIEALRARRKEVFIQERYGRFNLNDPFLALQRDYEAGAGDKEKKP
                     VCTNPLSILEAVMAHCKKMQERMSAQLAAAESRQKKLEMEKLQLQALEQEHKKLAARL
                     EEERGKNKQVVLMLVKECKQLSGKVIEEAQKLEDVMAKLEEEKKKTNELEEELSAEKR
                     RSTEMEAQMEKQLSEFDTEREQLRAKLNREEAHTTDLKEEIDKMRKMIEQLKRGSDSK
                     PSLSLPRKTKDRRLVSISVGTEGTVTRSVACQTDLVTENADHMKKLPLTMPVKPSTGS
                     PLVSANAKGSVCTSATMARPGIDRQASYGDLIGASVPAFPPPSANKIEENGPSTGSTP
                     DPTSSTPPLPSNAAPPTAQTPGIAPQNSQAPPMHSLHSPCANTSLHPGLNPRIQAARF
                     RFQGNANDPDQNGNTTQSPPSRDVSPTSRDNLVAKQLARNTVTQALSRFTSPQAGAPS
                     RPGVPPTGDVGTHPPVGRTSLKTHGVARVDRGNPPPIPPKKPGLSQTPSPPHPQLKVI
                     IDSSRASNTGAKVDNKTVASTPSSLPQGNRVINEENLPKSSSPQLPPKPSIDLTVAPA
                     GCAVSALATSQVGAWPAATPGLNQPACSDSSLVIPTTIAFCSSINPVSASSCRPGASD
                     SLLVTASGWSPSLTPLLMSGGPAPLAGRPTLLQQAAAQGNVTLLSMLLNEEGLDINYS
                     CEDGHSALYSAAKNGHTDCVRLLLSAEAQVNAADKNGFTPLCAAAAQGHFECVELLIS
                     YDANINHAADGGQTPLYLACKNGNKECIKLLLEAGTNRSVKTTDGWTPVHAAVDTGNV
                     DSLKLLMYHRIPAHGNSFNEEESESSVFDLDGGEESPEGISKPVVPADLINHANREGW
                     TAAHIAASKGFKMLLKYP"
     mRNA            join(1291..1598,12192..12299,62519..62743,80727..82380,
                     89054..89257,90547..90646,92917..93067,95743..95997,
                     106332..106449,112798..113073,115538..115633,
                     116874..116953,127409..127495,127578..127677,
                     138087..138239,138408..138595,145241..145419,
                     148251..148456,148776..148961,152378..152441,
                     153872..154004,155389..155490,161726..162860)
                     /gene="CTTNBP2"
                     /gene_synonym="C7orf8; CORTBP2; Orf4"
                     /product="cortactin binding protein 2, transcript variant
                     X1"
                     /note="Derived by automated computational analysis using
                     gene prediction method: Gnomon. Supporting evidence
                     includes similarity to: 2 mRNAs, 41 ESTs, 76 long SRA
                     reads, 1 Protein, and 100% coverage of the annotated
                     genomic feature by RNAseq alignments, including 7 samples
                     with support for all annotated introns"
                     /transcript_id="XM_005250634.4"
                     /db_xref="GeneID:83992"
                     /db_xref="HGNC:HGNC:15679"
                     /db_xref="HPRD:09890"
                     /db_xref="MIM:609772"
     CDS             join(1572..1598,12192..12299,62519..62743,80727..82380,
                     89054..89257,90547..90646,92917..93067,95743..95997,
                     106332..106449,112798..113073,115538..115633,
                     116874..116953,127409..127495,127578..127677,
                     138087..138239,138408..138595,145241..145419,
                     148251..148456,148776..148961,152378..152441,
                     153872..154004,155389..155490,161726..161971)
                     /gene="CTTNBP2"
                     /gene_synonym="C7orf8; CORTBP2; Orf4"
                     /note="Derived by automated computational analysis using
                     gene prediction method: Gnomon."
                     /codon_start=1
                     /product="cortactin-binding protein 2 isoform X1"
                     /protein_id="XP_005250691.1"
                     /db_xref="GeneID:83992"
                     /db_xref="HGNC:HGNC:15679"
                     /db_xref="HPRD:09890"
                     /db_xref="MIM:609772"
                     /translation="MIWCLHPQKKKEFDVDTLSKSELRMLLSVMEGELEARDLVIEAL
                     RARRKEVFIQERYGRFNLNDPFLALQRDYEAGAGDKEKKPVCTNPLSILEAVMAHCKK
                     MQERMSAQLAAAESRQKKLEMEKLQLQALEQEHKKLAARLEEERGKNKQVVLMLVKEC
                     KQLSGKVIEEAQKLEDVMAKLEEEKKKTNELEEELSAEKRRSTEMEAQMEKQLSEFDT
                     EREQLRAKLNREEAHTTDLKEEIDKMRKMIEQLKRGSDSKPSLSLPRKTKDRRLVSIS
                     VGTEGTVTRSVACQTDLVTENADHMKKLPLTMPVKPSTGSPLVSANAKGSVCTSATMA
                     RPGIDRQASYGDLIGASVPAFPPPSANKIEENGPSTGSTPDPTSSTPPLPSNAAPPTA
                     QTPGIAPQNSQAPPMHSLHSPCANTSLHPGLNPRIQAARFRFQGNANDPDQNGNTTQS
                     PPSRDVSPTSRDNLVAKQLARNTVTQALSRFTSPQAGAPSRPGVPPTGDVGTHPPVGR
                     TSLKTHGVARVDRGNPPPIPPKKPGLSQTPSPPHPQLKVIIDSSRASNTGAKVDNKTV
                     ASTPSSLPQGNRVINEENLPKSSSPQLPPKPSIDLTVAPAGCAVSALATSQVGAWPAA
                     TPGLNQPACSDSSLVIPTTIAFCSSINPVSASSCRPGASDSLLVTASGWSPSLTPLLM
                     SGGPAPLAGRPTLLQQAAAQGNVTLLSMLLNEEGLDINYSCEDGHSALYSAAKNGHTD
                     CVRLLLSAEAQVNAADKNGFTPLCAAAAQGHFECVELLISYDANINHAADGGQTPLYL
                     ACKNGNKECIKLLLEAGTNRSVKTTDGWTPVHAAVDTGNVDSLKLLMYHRIPAHGNSF
                     NEEESESSVFDLDGGEESPEGISKPVVPADLINHANREGWTAAHIAASKGFKNCLEIL
                     CRHGGLEPERRDKCNRTVHDVATDDCKHLLENLNALKIPLRISVGEIEPSNYGSDDLE
                     CENTICALNIRKQTSWDDFSKAVSQALTNHFQAISSDGWWSLEDVTCNNTTDSNIGLS
                     ARSIRSITLGNVPWSVGQSFAQSPWDFMRKNKAEHITVLLSGPQEGCLSSVTYASMIP
                     LQMMQNYLRLVEQYHNVIFHGPEGSLQDYIVHQLALCLKHRQMAAGFSCEIVRAEVDA
                     GFSKEQLLDLFISSACLIPVKQSPSKKKIIIILENLEKSSLSELLRDFLAPLENRSTE
                     SPCTFQKGNGLSECYYFHENCFLMGTIAKACLQGSDLLVQQHFRWVQLRWDGEPMQGL
                     LQRFLRRKVVNKFKGQAPSPCDPVCKIVDWALSVWRQLNSCLARLGTPEALLGPKYFL
                     SCPVVPGHAQVTVKWMSKLWNGVIAPRVQEAILSRASVKRQPGFGQTTAKRHPSQGQQ
                     AVVKAALSILLNKAVLHGCPLPRAELDQHTADFKGGSFPLSIVSSYNTCNKKKGESGA
                     WRKVNTSPRRKSGRFSLPTWNKPDLSTEGMKNKTISQLNCNRNASLSKQKSLENDLSL
                     TLNLDQRLSLGSDDEADLVKELQSMCSSKSESDISKIADSRDDLRMFDSSGNNPVLSA
                     TINNLRMPVSQKEVSPLSSHQTTECSNSKSKTELGVSRVKSFLPVPRSKVTQCSQNTK
                     RSSSSSNTRQIEINNNSKEVNWNLHKNEHLEKPNK"
     mRNA            join(8935..11410,12192..12299,62519..62743,80727..82380,
                     89054..89257,90547..90646,92917..93067,95743..95997,
                     106332..106449,112798..113073,115538..115633,
                     116874..116953,127409..127495,127578..127677,
                     138087..138239,138408..138595,145241..145419,
                     148251..148456,148776..148961,152378..152441,
                     153872..154004,155389..155490,161726..162860)
                     /gene="CTTNBP2"
                     /gene_synonym="C7orf8; CORTBP2; Orf4"
                     /product="cortactin binding protein 2, transcript variant
                     X2"
                     /note="Derived by automated computational analysis using
                     gene prediction method: Gnomon. Supporting evidence
                     includes similarity to: 2 mRNAs, 41 ESTs, 75 long SRA
                     reads, 1 Protein, and 100% coverage of the annotated
                     genomic feature by RNAseq alignments, including 10 samples
                     with support for all annotated introns"
                     /transcript_id="XM_011516615.2"
                     /db_xref="GeneID:83992"
                     /db_xref="HGNC:HGNC:15679"
                     /db_xref="HPRD:09890"
                     /db_xref="MIM:609772"
     CDS             join(11384..11410,12192..12299,62519..62743,80727..82380,
                     89054..89257,90547..90646,92917..93067,95743..95997,
                     106332..106449,112798..113073,115538..115633,
                     116874..116953,127409..127495,127578..127677,
                     138087..138239,138408..138595,145241..145419,
                     148251..148456,148776..148961,152378..152441,
                     153872..154004,155389..155490,161726..161971)
                     /gene="CTTNBP2"
                     /gene_synonym="C7orf8; CORTBP2; Orf4"
                     /note="Derived by automated computational analysis using
                     gene prediction method: Gnomon."
                     /codon_start=1
                     /product="cortactin-binding protein 2 isoform X2"
                     /protein_id="XP_011514917.1"
                     /db_xref="GeneID:83992"
                     /db_xref="HGNC:HGNC:15679"
                     /db_xref="HPRD:09890"
                     /db_xref="MIM:609772"
                     /translation="MDGSPGFLKKKEFDVDTLSKSELRMLLSVMEGELEARDLVIEAL
                     RARRKEVFIQERYGRFNLNDPFLALQRDYEAGAGDKEKKPVCTNPLSILEAVMAHCKK
                     MQERMSAQLAAAESRQKKLEMEKLQLQALEQEHKKLAARLEEERGKNKQVVLMLVKEC
                     KQLSGKVIEEAQKLEDVMAKLEEEKKKTNELEEELSAEKRRSTEMEAQMEKQLSEFDT
                     EREQLRAKLNREEAHTTDLKEEIDKMRKMIEQLKRGSDSKPSLSLPRKTKDRRLVSIS
                     VGTEGTVTRSVACQTDLVTENADHMKKLPLTMPVKPSTGSPLVSANAKGSVCTSATMA
                     RPGIDRQASYGDLIGASVPAFPPPSANKIEENGPSTGSTPDPTSSTPPLPSNAAPPTA
                     QTPGIAPQNSQAPPMHSLHSPCANTSLHPGLNPRIQAARFRFQGNANDPDQNGNTTQS
                     PPSRDVSPTSRDNLVAKQLARNTVTQALSRFTSPQAGAPSRPGVPPTGDVGTHPPVGR
                     TSLKTHGVARVDRGNPPPIPPKKPGLSQTPSPPHPQLKVIIDSSRASNTGAKVDNKTV
                     ASTPSSLPQGNRVINEENLPKSSSPQLPPKPSIDLTVAPAGCAVSALATSQVGAWPAA
                     TPGLNQPACSDSSLVIPTTIAFCSSINPVSASSCRPGASDSLLVTASGWSPSLTPLLM
                     SGGPAPLAGRPTLLQQAAAQGNVTLLSMLLNEEGLDINYSCEDGHSALYSAAKNGHTD
                     CVRLLLSAEAQVNAADKNGFTPLCAAAAQGHFECVELLISYDANINHAADGGQTPLYL
                     ACKNGNKECIKLLLEAGTNRSVKTTDGWTPVHAAVDTGNVDSLKLLMYHRIPAHGNSF
                     NEEESESSVFDLDGGEESPEGISKPVVPADLINHANREGWTAAHIAASKGFKNCLEIL
                     CRHGGLEPERRDKCNRTVHDVATDDCKHLLENLNALKIPLRISVGEIEPSNYGSDDLE
                     CENTICALNIRKQTSWDDFSKAVSQALTNHFQAISSDGWWSLEDVTCNNTTDSNIGLS
                     ARSIRSITLGNVPWSVGQSFAQSPWDFMRKNKAEHITVLLSGPQEGCLSSVTYASMIP
                     LQMMQNYLRLVEQYHNVIFHGPEGSLQDYIVHQLALCLKHRQMAAGFSCEIVRAEVDA
                     GFSKEQLLDLFISSACLIPVKQSPSKKKIIIILENLEKSSLSELLRDFLAPLENRSTE
                     SPCTFQKGNGLSECYYFHENCFLMGTIAKACLQGSDLLVQQHFRWVQLRWDGEPMQGL
                     LQRFLRRKVVNKFKGQAPSPCDPVCKIVDWALSVWRQLNSCLARLGTPEALLGPKYFL
                     SCPVVPGHAQVTVKWMSKLWNGVIAPRVQEAILSRASVKRQPGFGQTTAKRHPSQGQQ
                     AVVKAALSILLNKAVLHGCPLPRAELDQHTADFKGGSFPLSIVSSYNTCNKKKGESGA
                     WRKVNTSPRRKSGRFSLPTWNKPDLSTEGMKNKTISQLNCNRNASLSKQKSLENDLSL
                     TLNLDQRLSLGSDDEADLVKELQSMCSSKSESDISKIADSRDDLRMFDSSGNNPVLSA
                     TINNLRMPVSQKEVSPLSSHQTTECSNSKSKTELGVSRVKSFLPVPRSKVTQCSQNTK
                     RSSSSSNTRQIEINNNSKEVNWNLHKNEHLEKPNK"
     mRNA            join(81594..82380,88167..89257,90547..90646,92917..93067,
                     95743..95997,106332..106449,112798..113073,115538..115633,
                     116874..116953,127409..127495,127578..127677,
                     138087..138239,138408..138595,145241..145419,
                     148251..148456,148776..148961,152378..152441,
                     153872..154004,155389..155490,161726..162860)
                     /gene="CTTNBP2"
                     /gene_synonym="C7orf8; CORTBP2; Orf4"
                     /product="cortactin binding protein 2, transcript variant
                     X8"
                     /note="Derived by automated computational analysis using
                     gene prediction method: Gnomon. Supporting evidence
                     includes similarity to: 2 mRNAs, 40 ESTs, 71 long SRA
                     reads, 1 Protein, and 100% coverage of the annotated
                     genomic feature by RNAseq alignments, including 4 samples
                     with support for all annotated introns"
                     /transcript_id="XM_017012708.1"
                     /db_xref="GeneID:83992"
                     /db_xref="HGNC:HGNC:15679"
                     /db_xref="HPRD:09890"
                     /db_xref="MIM:609772"
     CDS             join(89083..89257,90547..90646,92917..93067,95743..95997,
                     106332..106449,112798..113073,115538..115633,
                     116874..116953,127409..127495,127578..127677,
                     138087..138239,138408..138595,145241..145419,
                     148251..148456,148776..148961,152378..152441,
                     153872..154004,155389..155490,161726..161971)
                     /gene="CTTNBP2"
                     /gene_synonym="C7orf8; CORTBP2; Orf4"
                     /note="Derived by automated computational analysis using
                     gene prediction method: Gnomon."
                     /codon_start=1
                     /product="cortactin-binding protein 2 isoform X6"
                     /protein_id="XP_005250692.1"
                     /db_xref="GeneID:83992"
                     /db_xref="HGNC:HGNC:15679"
                     /db_xref="HPRD:09890"
                     /db_xref="MIM:609772"
                     /translation="MSGGPAPLAGRPTLLQQAAAQGNVTLLSMLLNEEGLDINYSCED
                     GHSALYSAAKNGHTDCVRLLLSAEAQVNAADKNGFTPLCAAAAQGHFECVELLISYDA
                     NINHAADGGQTPLYLACKNGNKECIKLLLEAGTNRSVKTTDGWTPVHAAVDTGNVDSL
                     KLLMYHRIPAHGNSFNEEESESSVFDLDGGEESPEGISKPVVPADLINHANREGWTAA
                     HIAASKGFKNCLEILCRHGGLEPERRDKCNRTVHDVATDDCKHLLENLNALKIPLRIS
                     VGEIEPSNYGSDDLECENTICALNIRKQTSWDDFSKAVSQALTNHFQAISSDGWWSLE
                     DVTCNNTTDSNIGLSARSIRSITLGNVPWSVGQSFAQSPWDFMRKNKAEHITVLLSGP
                     QEGCLSSVTYASMIPLQMMQNYLRLVEQYHNVIFHGPEGSLQDYIVHQLALCLKHRQM
                     AAGFSCEIVRAEVDAGFSKEQLLDLFISSACLIPVKQSPSKKKIIIILENLEKSSLSE
                     LLRDFLAPLENRSTESPCTFQKGNGLSECYYFHENCFLMGTIAKACLQGSDLLVQQHF
                     RWVQLRWDGEPMQGLLQRFLRRKVVNKFKGQAPSPCDPVCKIVDWALSVWRQLNSCLA
                     RLGTPEALLGPKYFLSCPVVPGHAQVTVKWMSKLWNGVIAPRVQEAILSRASVKRQPG
                     FGQTTAKRHPSQGQQAVVKAALSILLNKAVLHGCPLPRAELDQHTADFKGGSFPLSIV
                     SSYNTCNKKKGESGAWRKVNTSPRRKSGRFSLPTWNKPDLSTEGMKNKTISQLNCNRN
                     ASLSKQKSLENDLSLTLNLDQRLSLGSDDEADLVKELQSMCSSKSESDISKIADSRDD
                     LRMFDSSGNNPVLSATINNLRMPVSQKEVSPLSSHQTTECSNSKSKTELGVSRVKSFL
                     PVPRSKVTQCSQNTKRSSSSSNTRQIEINNNSKEVNWNLHKNEHLEKPNK"
     CDS             join(89083..89257,90547..90646,92917..93067,95743..95997,
                     106332..106449,112798..113073,115538..115633,
                     116874..116953,127409..127495,127578..127677,
                     138087..138239,138408..138595,145241..145419,
                     148251..148456,148776..148961,152378..152441,
                     153872..154004,155389..155490,161726..161971)
                     /gene="CTTNBP2"
                     /gene_synonym="C7orf8; CORTBP2; Orf4"
                     /note="Derived by automated computational analysis using
                     gene prediction method: Gnomon."
                     /codon_start=1
                     /product="cortactin-binding protein 2 isoform X6"
                     /protein_id="XP_016868197.1"
                     /db_xref="GeneID:83992"
                     /db_xref="HGNC:HGNC:15679"
                     /db_xref="HPRD:09890"
                     /db_xref="MIM:609772"
                     /translation="MSGGPAPLAGRPTLLQQAAAQGNVTLLSMLLNEEGLDINYSCED
                     GHSALYSAAKNGHTDCVRLLLSAEAQVNAADKNGFTPLCAAAAQGHFECVELLISYDA
                     NINHAADGGQTPLYLACKNGNKECIKLLLEAGTNRSVKTTDGWTPVHAAVDTGNVDSL
                     KLLMYHRIPAHGNSFNEEESESSVFDLDGGEESPEGISKPVVPADLINHANREGWTAA
                     HIAASKGFKNCLEILCRHGGLEPERRDKCNRTVHDVATDDCKHLLENLNALKIPLRIS
                     VGEIEPSNYGSDDLECENTICALNIRKQTSWDDFSKAVSQALTNHFQAISSDGWWSLE
                     DVTCNNTTDSNIGLSARSIRSITLGNVPWSVGQSFAQSPWDFMRKNKAEHITVLLSGP
                     QEGCLSSVTYASMIPLQMMQNYLRLVEQYHNVIFHGPEGSLQDYIVHQLALCLKHRQM
                     AAGFSCEIVRAEVDAGFSKEQLLDLFISSACLIPVKQSPSKKKIIIILENLEKSSLSE
                     LLRDFLAPLENRSTESPCTFQKGNGLSECYYFHENCFLMGTIAKACLQGSDLLVQQHF
                     RWVQLRWDGEPMQGLLQRFLRRKVVNKFKGQAPSPCDPVCKIVDWALSVWRQLNSCLA
                     RLGTPEALLGPKYFLSCPVVPGHAQVTVKWMSKLWNGVIAPRVQEAILSRASVKRQPG
                     FGQTTAKRHPSQGQQAVVKAALSILLNKAVLHGCPLPRAELDQHTADFKGGSFPLSIV
                     SSYNTCNKKKGESGAWRKVNTSPRRKSGRFSLPTWNKPDLSTEGMKNKTISQLNCNRN
                     ASLSKQKSLENDLSLTLNLDQRLSLGSDDEADLVKELQSMCSSKSESDISKIADSRDD
                     LRMFDSSGNNPVLSATINNLRMPVSQKEVSPLSSHQTTECSNSKSKTELGVSRVKSFL
                     PVPRSKVTQCSQNTKRSSSSSNTRQIEINNNSKEVNWNLHKNEHLEKPNK"
     gene            complement(141078..157770)
                     /gene="LOC105375469"
                     /note="Derived by automated computational analysis using
                     gene prediction method: Gnomon."
                     /db_xref="GeneID:105375469"
     ncRNA           complement(join(141078..143768,143856..144077,
                     157537..157770))
                     /ncRNA_class="lncRNA"
                     /gene="LOC105375469"
                     /product="uncharacterized LOC105375469, transcript variant
                     X1"
                     /note="Derived by automated computational analysis using
                     gene prediction method: Gnomon. Supporting evidence
                     includes similarity to: 1 long SRA read, and 100% coverage
                     of the annotated genomic feature by RNAseq alignments,
                     including 8 samples with support for all annotated
                     introns"
                     /transcript_id="XR_927902.2"
                     /db_xref="GeneID:105375469"
ORIGIN      
        1 ggacagcagc gggttaagtg ccgcccgcgc ggagacggct gagtccggag ccgcggctcc
       61 gagctcgcat tcggatccgc tagagcagga agatggcgac ggacggcgcg agctgcgagc
      121 ccgacttgtc ccgggccccg gaggacgcgg cgggggccgc ggcggaggcg gcggtaaccg
      181 agttcccggg gcgggcgcgg ggctagtgta gacgcgggcc gggggcggcg ccggggtccc
      241 agccggaccc gacttcgcac ccccggggcg ttccgtaagc ccgggactct ccggtgcccc
      301 ttcatcgggg ccccccttcc tcgggatgcc cacacggcgg aggccgcggg ggggagcgga
      361 gcggccaccc tggctgggga tccctcctgt cccttccgcg ccccacggga agcggccccg
      421 ggtcgcccgg ttctcccagc tccctgtctg cgtccagtgc gacccctatg cccactccct
      481 ccgctgcggt cgcttctggc cgggggagaa ggctgggacg tgtttcctgg cgaatttgac
      541 cccccattgt tcacctctcg ctgcgcgcgt ggttgccagc gcgtgtctcg ggggtgcctg
      601 gtaccgctca gcggacccgg gagagcagct tgggggaggt gggccatcgc ccagcaggtg
      661 tggggatgcc cattgtgtgc atctggtcct gtgccttcgg gaggcccact gggagagggc
      721 cgtgtccaga tgtgggcgct gctgccgctg aggccagcgc tttaggtcct agcagcctgc
      781 tgccccatta cttggtggta gtgattgggg tggggtggat ggattggttc ttcccgagac
      841 gatgctcagg agaggtggag gttctgcacc tggtttcaag acattgttct ccttctctgg
      901 agtctagagg ccgaatgcgc taccattctt gactggtcct tactttcacc cccttaatat
      961 tccggtgtag agactcgctg gtggtttcca gcctctactt tggggaaggg ctggacccac
     1021 atttcctggg tggaaaaggt tctcggtgtt tgggaagcag cttcgcagga gctgcaagga
     1081 gctgcagaga aaggcagatc tgggagcgcc tcccactctt ggccagatct ggctgctccc
     1141 gccgaaggat ggggtgggat ggagcgagcg gggcgtggac gcccccctct tcctatcaag
     1201 acctgagcag aatcagtgca ggagagggca gggccgggcg taaacagcgg gggccgcttt
     1261 aacttcctcc caccctctgg aggtagggct ttctggagag ggagaggaga gatgtggagg
     1321 aaggtacttg gggtgagagg agctgagcct ggcaatggaa ggagaaacgg ggaggaggac
     1381 tgctaatttc cacttgtaaa actggcaagt tttgatttga acttttggga aaattgagtt
     1441 tccattcttt gcatagaaaa tgagaacttt aagatttcaa acgaaacctg cccacttatg
     1501 tgaatcagct cccctctgtg gggcacagta aggaaactag ctattgagac aaggctctct
     1561 ggcaagtgga aatgatttgg tgccttcatc cccaaaaggt gggaagggga aggacgagga
     1621 aaaagaaaga gggtgtgtgt gtgtgtgtgt gtgtgtgtgt gtgaagggga aggacgaaaa
     1681 agaaagaggg tgtgtgtgtg tgtgtgtgtg tgtggtgtgt ttcttgttcc ccagaaaggt
     1741 tgaatttgtt tacttaatcc actcagaatg ggtttctgtt accctcaata ttttaatcac
     1801 ctgacaatta acccaaacac aaacatctga ctgatggtct gtagagctga tatatagttt
     1861 tgtttggtta gatcgtaaac aaaacccagg acgccaggca gatttctgtg ttaacaaggt
     1921 cagtgttccc tctcttctgt ttaaaatgtt caagtctgat tttcactgct gatagttggg
     1981 gatttgataa tttcaccctt gttaatgggc agagccatgg aaaatctgcg aaagtgaacc
     2041 ttctttgcta tttccataga atcctttagg gttgcgagat gcaataagga ttcttcatct
     2101 agtagtttaa aaaccagtaa taatttctga atttttagta aaattttgat gatggctttt
     2161 gtagtaaatt gggcctttta ttttagttct ccaaatagtt ttgacttaat aaggcatggt
     2221 tctctcatat cagccgcttg acctatagac tgatttttaa gtgaaaggaa agctagtgta
     2281 gaggagtgat atgtgtcatc acaattgctc cttaaaaatc agaggcgttt tatgcatttt
     2341 gggttcttgt tgactgatat tttttatttt agtgaacaat tcactttgca ttttggagat
     2401 ttgttgactt tcaaattggt ttacatatcg tgcattttta tgtatacatt tggcagtaag
     2461 gagtcaatgg aagctctaaa gcagtaggct atttttgaaa gtgagtgttt tcactaagct
     2521 ttgactattt agattgttgc ttagaaacaa gcttaattta tagttttcag tttaatatca
     2581 tttttagtgg aatgttttaa atttagtttg tgatcctcat tcttagctgt ttaaatcctg
     2641 aaagcatccc aagtttaagg ctgggtaaca gctacattat tcaataggat catattaata
     2701 gtctttgccg tgaaccgtgc cgggaaacct gggctatttt cagtgcctta gccaaatgtg
     2761 atgactttta taggccatat tgctgtttcc actctgaaaa taactcctaa tggataaggc
     2821 agtatggaaa acgaaatctt catgcttttt attgtcacca aagaattttg gaatgaaagg
     2881 aaaatggaga tctttttaga gctatatttg ggaagccaac caacattctt gtcattctga
     2941 gcttttctgg agcagctaat agacaagaag taggtataaa atttgttgtc atggtggcag
     3001 tgacaaagaa aaacttggac aatgatttaa aatgcacgac agtgatgtta aacaaattaa
     3061 cagctgaact tgaaattttt gttttccagg tgacagtatt gaatgtaaat gcactgaaaa
     3121 gaactttcgt agccaattgc gctaagcgtt tttttaaact aaattatagt tacgtggcag
     3181 ctatagaatg ttgaaagtgt tgcagcttaa tttttaaata ggaaataacg tagatttaac
     3241 acacattact gaacacttac tgagatacag gcatcatgag tatgatcttt gctaccctaa
     3301 agtaatacat tccagtgata gaaactgaca tacgccaagg aatcaaattg gggatgatgg
     3361 tgtcatgaga ggcaaaaatg attttgcatt agaagtttgg agaggaacag tcatagagag
     3421 ggtccctagt ggatggatct agaaacttcc atagaaggat gacatttgaa gtagtccttg
     3481 agactgaagg aggatttgga ccggcactgc aagaaggagt gtgcaaatgt ggtcatatcc
     3541 tagggagcca tatgcgaagg gttttcagtg atgagcatag aggttcccat tctggtctca
     3601 gctatatggt tcagaaaaat agcttggaag ttgaggaaat tgactggaat atttttccaa
     3661 agatgagaat ataactgttt tcagtgtcct gcttttcact cttttttttt tcttcttaaa
     3721 taataggttg tagatttctg tttgccccag tttttgaact ttattattat tgtcgttgct
     3781 gtcattgtta ttgtatttct cacagcagca attttgttta gagaacattt gtcctctcag
     3841 tgattgaatc catgcctggg ctagattacc agttggttct atccttgtgt gtttctcata
     3901 actttatgag gtgagaaaat gtttcacagc cttggtactt agacatttac aaatatctgc
     3961 tgttgatcat gtggacagga aggctgtggc tgggagaaag cagcctcctc ctccgaggag
     4021 agttgtgtga agtttgtaaa agaaagcaaa ggtggttagc acaatgccag gcacatggta
     4081 agtgttccac aaatatttac tgaatgaaga aaatgaaaag aagctcacca agaagctgtg
     4141 tcataaaatt taatgttgat tggctaatta gaaaactcac tttgtgtgtt accagctatc
     4201 ttatagtgaa attattggcc tgtgacttgt aataattaat gttatagata ttatagatct
     4261 tgatccaaaa agataaccct aattctttta aaattttcat cttaatactg ccgctttcca
     4321 agctgctttt ctcaatgact tcttagattc tttgcagggg ttttttaaaa gtttaatttc
     4381 caacactatt agttttctct ttagattctc gcttttcaaa atgatgattg aggctgcacc
     4441 tctaccatcc tgcatccttc caataataag agtcaaggcc acatcaccca ttggggtgtg
     4501 gaggagagga tgattgatag ggggttaaga gaaatgtggg gaagtttgga aacaggaaag
     4561 gggaataaaa ggaaagaatg ggcaggaaaa aaggagttta ggcaaggctt tagaatagtc
     4621 tgcaatttca cagaaatgtg ggactggaat ttcaactttg aatgtgccta ggaaggatgg
     4681 agcagtatcc cccaacttca tttactttgc tacccaggcc tgtctgagta ttgctttaga
     4741 aggatacttt atttgaacat actcgattac attattctct gttggtgctc ctttgcaaag
     4801 cttatgtaac atggaaaaag atttgtcttt tctgttggta gttaggtaag gaatcagagg
     4861 acaggtacga gagacgatga tgatgacatc gatattgaaa gatttttaaa attttaatgt
     4921 tttaaataac ttacacaaat aatgagatca tattattaat gccgtgtaca gcatgatgcc
     4981 ttccatatag aaatcctgat tttagagtag ggggagatac tctctttaaa taaattgtta
     5041 gtaaccaact aatacattgg ggatcagttt aaaaggttat agtaaatgta gagtagtcga
     5101 ggtaacattg ctgtgtagag tgagtacttg tttgcagatg atttggtttt gacattttta
     5161 tatttcattg aaaagacaag atggttccaa aggcctgcgt cttcatctgg cccagccttt
     5221 tcatttgaaa atcagcgtgc agatatttgc cacctacaga taatcaagac tattctttaa
     5281 tgcattgtaa gcttcttaaa ggatggttat tacatttgaa tgtctgcttg cctgtggagc
     5341 tgatccatgt cccatgtcgg gctgatgtca catcgaaaaa ctgagttagg gtgaaaatag
     5401 atgtttgttt tatttgagat gtagtccttt ttttccctaa ggaggaaata gagactgcgg
     5461 ggagatctga aaggaggaaa agggaggtag ctgagcttaa ttatcagagg ctgtcacccc
     5521 tgagccactt ttctgccatt ctttccagct ttctcagcta aaattagtta catccattac
     5581 caggtttcct tcctgacatt gtttccttgt cagtattacc tcctttcaat acactgagtt
     5641 tcttgtcttg catcaaagac cccagacagt gtggttgatt tgaggtgcat gaccttggag
     5701 agctgacacc aaatagatct catgttctcg tactatatgt tgttttaaag tggaacatca
     5761 agcagcttcc ctagtttagg ttactctaaa tgatttttga aacactgaga gaatcatcta
     5821 atacagttac ttagttcccc ctagagtggg ctgaaacatt gtatcttagt aagatggatg
     5881 tacctgagac atcctttgca cactttctgt tttcatactg tgtgcagtag acattttata
     5941 cccaaagtgt atatggtggg gtgggggcag ggggagcatg ttggataaaa taagtgaaga
     6001 agtaatgttc ttactgtcct gacacatcta gtaggagtga gaaaatagag ttaatagaga
     6061 taataagttt actatgagga aatgcacaag gccggacatg attaactgcc aagtgaagta
     6121 atagagcaga ttttaagact gaatggcgag aacaagagat ttctggagtc tggaaagaca
     6181 ttcaaaagtg ggtttgagct atgtgctgaa gaaagatagt acccagatga atcagaggag
     6241 aatggaggat taggaagagc agcatcagag gtatgcaacc ccatcacaaa aattctttcc
     6301 tccttgtaga gagagaaatc gggaagataa tctcaaggca agaagtaact tcagagattt
     6361 gaaaatactt tgagatcttg agaagtatgt acttttcttc atgaaaaccc ttacaattag
     6421 ctgaattctt aatatagtgc atgttcttat gtacctagag aggtgaattt aatattttgc
     6481 atgtcagtga tacagccttt gcattgtgat ggtgaacttt caagttgatt tcattgcttt
     6541 tcctttttga tagcccttat tcatccccaa agcataaatc ttgcttacat agaaagttct
     6601 aaatgcatta ttattggcat gcactattaa actgggagga aaatacattt ctctaacttc
     6661 tgagcaaaga ggcaaaatca gttttcctca agtacctcac aaacgctttt aggctcagga
     6721 aatgacctaa atgaatttcc tcagtccagt aatccagtta ccctgatggt acatgaaatc
     6781 aggacattta ggggatgggg gagatttaag agatcactta ctccagcatc cttattttta
     6841 ctgatggaaa acctgagatt caaacagatg aaatgatttg ccctactttg ctgattcttc
     6901 cctagccaca ttgctcatca ccccaccttc cagtctgcct gctttctcct gtgtaaagct
     6961 tactgatgga aaataggcac aacctgctgg attttaaatt ggaagagagg ctcttggtgt
     7021 tggtgggaag agccagagaa agtgcctgag tttgtgtttg gtcaccaaca tatcccccag
     7081 cagccctgat aggacggatg tgtttgagga aagatctgag gggtgtctct gccattgtgg
     7141 ctcataatgt ctcctgaagg cattctgata atcaatcact gttggttggt tccactaatt
     7201 ctaaaagggt atgggtaaga cttttctgtt aatatttagc tgtatctatt gaattcccca
     7261 cataaaccta gtgttttaga tttggggagg gggaaacttg gtattggcct gtgttcaatt
     7321 ctggaaattt aagatgagtt tactcagcca gggtctgttt tgtctattct gtctctttct
     7381 ctctttctca gcctgtatga gaaaaaatcc tgaagaatgc cctccccacg cttgcgccaa
     7441 gtaattcaga gctgttcaaa actacagtgt tgaacagttg agtttgggat tatttctcct
     7501 tttccattta tacataatat actatatata tgtatatatt atatatataa ttatataagt
     7561 atacttttta attttaaata aattatatat aataaattgt aatatacaat agattaacat
     7621 acaataaatt aatatatatg acttgtatcc taaacaagac atactttgat gaccagattc
     7681 tggattagtt gaagctgcca tgccagattt ttaaaactag gtgttaagca ctttttctgg
     7741 aatgcttttc ctggcaaatg taacaggcag aagagtggcc tgtggaattg aaatctgttt
     7801 ttctattttt tcttttcttt tttttttttt ttttttggag atggagtctt gttctgtcac
     7861 caggctggag tggcacgatc tctgctcact gcaacctctg cctcctgggt tcaagcaatt
     7921 ctcccaccta cagcctccat agtagctggg actacaggtg catgccacca tgcctggcta
     7981 attttttttc tttttttttt ttgtatttta gtagagacgg ggtttcacca tgttgcccag
     8041 gctggtcttg aactcctgag ctcaggcaat ctgccggcct tggcctccca aagtgctagg
     8101 attacaggcg tgagccaccg tgcctggcac aggtctggtt ttactttgtt tttagtttct
     8161 tttcatcact aaaaaatagc tggatttttc ttttttaatt gggaaaagca agttcaatag
     8221 taaactttag tctgcgaaca tgtctgctgt gatttttttc tggggggcgt tggggatttg
     8281 ggggtcatgt tttcatggtg ccctgataga gaccttaatt tttttgtgtg agtggcagca
     8341 tttgaatctg tcctgtcttc tatccaattt gaaaattaga ttatcaaggc aatcttttat
     8401 aaacattata tgacttaaaa tagttcgttt ggctcttaaa ccaagaaact ttaatatttt
     8461 ttctatatct aagtactttt gtaccatatg catctaagat taatgccact tcatatatat
     8521 atgaatatat atgaatatat attgaatgaa tatatatgaa tatatattga atgaatatat
     8581 atgaatatat attgaatgaa tatatatgaa tatatattga atgaatatat atgaatatat
     8641 attgaatgaa tatatatgaa tatagaatga atatatatga atatatattg aatgaatata
     8701 tatgaatata gaatgaatat atatgaatat atattgaatg aatatatatg aatatatatt
     8761 gaatgaatat atatgaatat atgtatatat gaatatatat gaatatatga atatatatga
     8821 atatatataa atatatgaat atatattcat acatctagat atatgaatat atatattcta
     8881 acaaaaatgt agtttttgtt agaatttttg cttctggggt tatttttcta aaaatgctaa
     8941 agtgctttat atttataaaa tacttggagt cttaagatct ccagcatctt ttcatgcaca
     9001 gtactttttt taaccctgtt ttgccagaat agaattggaa ataaaagttg ttgacaattt
     9061 gaaaatatta ttattatatt tgtactatgg aaggccagga attagtagag aaattttact
     9121 atgactagta gtggagaagt gggggtggag tcatagaggg aagagagaca agcagacaga
     9181 tgcactgtat gtttcaaaca gtacatcact tcatatgttg tgatgggaga cagatttatt
     9241 tttaacattc tgtgtgacat aatctatggt ttagcaagaa tgcttgtacc aatatttttt
     9301 attttaatga atttccctct ttattgatgg taatacatag aaaaacagaa gttttagctg
     9361 taggtcacat gtgttgctgc tactgatgga agcagggcag gctctcctga ctctaatatg
     9421 aatcaggatc ttggcaatgt ctttcataat ttattagttt ttaaaatgga gcactttgct
     9481 tataaagctt tggagaaaca agacaataaa atatacaatt aattaaaatc tttagagcaa
     9541 ccagcagcat cattaataaa gcattacact ctaaagcaca taagaattgc agcttactct
     9601 cccatctcag tgggaaaaac caggataaaa gagcctgtct ttcatcatag tgaataaact
     9661 gagtttattg gacttgggct ggtagatttt caaagaaata ggctcctggc caatacccca
     9721 ttcctctcta catgaaacat ctgggttaat aataacaatc gcctgccttc atttggcact
     9781 tacttcattg atatgttctt gtttaatcct cacaagaatg cagggtagac gttaggaatt
     9841 ccattataca gatgagaaaa cagaggatgg catgagttac agaagtgctc ctcaccatgt
     9901 agtccgtgga ccagcaacat cagcaggagc ttgttagaag ggcagattca cagccccacc
     9961 tcggactcac tgaatcacaa tttccagggg tggagccccg tggcttgttt tttcacaagg
    10021 tcttcaggtg attcttatgc atgccaatgt ttgagaacaa ttagtttata agaccttatg
    10081 gacactactg tgtagtagga gcagaaactg agacttggta cattggattt tactgttcat
    10141 agggagcatc tgcaagaaat ctctgaagga tggattcttc agaactatac atgatttatg
    10201 cttgctatag attttccttt tctctttatc cttagcgctt gcctttccaa ataacttctc
    10261 tgtctagtgt atatgcaaaa agaaataatt ttaagagaga gatcctttta aaacctttct
    10321 tgagagaacc ccctagctct agtctctttc ccctttgtac cgtcatatct ctttccagaa
    10381 gattattttg aaacttaaat gtgaccattc tggtcatgcc tgtttgaaag cctctgaaat
    10441 catttattgt ctttgctatg tatacttttg tgtcttcaca gaaatagacc agtgttcatg
    10501 ttggctgact gacaggatgg taccattttt atctcatctc aaagagctta ttctagaatg
    10561 ttggtgccat gccggtaaag tgtgaagata aatcatggca tttgatcata tatcctgatt
    10621 ttaccattta ctggttagtt gcatgatctg catatatcat ctgacttttc tgagtttcta
    10681 ttttaaaaat ggaggtggca atatggtgta aattagagtc aattctttga gaatactttg
    10741 gaagccattg ggtgctatgc aagtgtgaag taatgttctg gcatgttttg aacaatggct
    10801 tctgagggcg agtctacaga gagatttggg gataaatgtt gtgttactct tccctgtgat
    10861 ggtgactgag cttgtcaaat gagtttgtgt acagaaggga ggagcagagt gtgcctggtg
    10921 gaaggatctc agcctttgga ctcacccagg ctgactgtga acttgctctc agctttatct
    10981 ctaaaacgaa tgccagagaa cctacttgta aaagttgcta tgaggaaggt tggagtggaa
    11041 gacaaaagaa tcgagagtca atggtatatt catgggattt aaagccatga gaggttggat
    11101 gcagtcactc agggaagaaa tctacaagag aagacaaaag ggctggaaga accttgtgtg
    11161 agaaattatg aaccaccaca ccgccccccc accccacccc acacctaggg ctctggtgct
    11221 gactttgtac tgtagctggg tccctggaag gctcacttac tccagcctca gctccctccc
    11281 aggcctgcca agaagctaca gaggcattca taagaagtca ctttgataac caaacagcag
    11341 gggttccaaa cccacctgac tatggcagcc cagatgacca cacatggatg gcagtcctgg
    11401 cttcttaaaa gtgcgtgtgc ctgtactgtg tatgtgtgtg tgtgtgtgtg tatgtgctgg
    11461 tgagggaggg ttggcaacat gaggaatgtg ttccttctaa aggggcagct acttcctggc
    11521 tcggtggatt attgccctga ggaaatatga atctggagtt acccagtcat ctgacattta
    11581 aagacaagcc agggatctgg attttttggt gacatcttca gatttttttt aatgttggct
    11641 aaatgaaaaa caacaacaac gacaaaccca ctttgtgacc cgagtaacac acatctgtgg
    11701 gccagatttg gctgccagct ggtggcctct gctgcagagt gtataagcat gacctattat
    11761 tattggatgt tctggaattt ataataacct cccaggaacc tttatgctgg ggcccttcta
    11821 ggaatacatc catgctttct ttgcttctct tgaaactccc ccactccccc aagatgtacc
    11881 agacctgttt tgcctcagac tccagggact ttaaatttgt gctatgtaat ttggagagat
    11941 tttgagtctg ggtgtgcagg caggctgggc aactatagct ccttggagag gagagttgag
    12001 agattggcgt tatagttttt acctctcctc ctagaaggtc aaggcgtaaa ttgtctgctg
    12061 caaatagtac cccggtgcct gctggatctg ccgagccact gggataaaac tgattcattg
    12121 cataccctta ggatgtgtgt gtcttcctta ggaaaagatt tttcatggcc ttattttttt
    12181 atgtgttaca gaaaaaagag tttgatgtgg atactctcag taaatccgag ctgcggatgc
    12241 tcctcagcgt gatggaaggg gagctggagg ccagagacct tgtcatcgag gccctgcggg
    12301 taaggacgac acaggagtgg gtctccatgc tggatcattt gcttttttca aagagccatt
    12361 ggcaaacctt ctttttctta atttttgaat caaatagatt taaaatgtta catcaggtca
    12421 aaatgtgctc ttcaccccaa acactaaccc ataactttta taagcccaaa caaacactga
    12481 agtcagatgg tcattgaaat gctgggggcc gagacgaaac tgtttagtac gggaaacttg
    12541 aggagtcagc tgtactcgtt cagaaatcct tttatgtttc acatgtttat ttggttagaa
    12601 acgtgttttc agaaaattgc taatttggta tcctacatgt atgtgagggc agtgaggaaa
    12661 agttgaggtt tataaaaaat attgctggta atagatattt ttcttcctat aaaaattgtt
    12721 atttttttat ttttagaaac tcatgcatta aaaagtaaat gtttatccat accttcaaag
    12781 tgttaatttt ttctggtctt tcagtaattt tgaaatattt ctgtaattgc ttacaaagaa
    12841 tatattactt aaatgtctca ataaaatttt ctttttgaaa aaacaatggt gaatcccagc
    12901 actttgggag gccgaggtgg gcggatcatg aggtcaggag attgagacca tcctggctaa
    12961 cacggtgaaa ccccttctct actaaaaaat acaaaaaatt agccgggcat ggtggcgggc
    13021 gcgtgtagtc ccagctattc gggaggctga ggcaggagaa tggcgtgaac tcgggaggtg
    13081 gagcttgcgg tgagtcgaga tcacgccact gcactccagc ctgggcgaca gagcaagact
    13141 ccatctcaaa aaaaaaagaa aaaagaaaag aaaaaacaat acatcaagaa agtctaatca
    13201 ccaattttcc aattaagtat tctggatctt gcgtttattt tggtttgtag atcaaacata
    13261 atttggtgct tgtttttttc cttcttttct atttaatact ttgtctgtaa ttagttattt
    13321 tttggttctt ggtcatttgg ccaagaagga tatatttatt aagtatgggt ttatcttatt
    13381 tcatcaggga attgtttcct caaaccttgt cttaggaagt ctaatttaat gtacatatga
    13441 aaatctgtgg aatgttaaca cattgttacc tgtgacagga gcgtatatgg tagaggaggg
    13501 aggtggtagt gctggatggt cagacataat aatggagagg gtggacatgg ggagaactca
    13561 gttgtgtggg aagaagagat agttcctgaa gtcatgtctt caatgtattt tcataaacca
    13621 gaagttggca tagcagatgt agtgattatc catcaatttg attgcagaaa caaattgcca
    13681 cagaaaaatg gtagtatagt taagtatagt ggccgatact gagttgaagg tgttgccttt
    13741 tgaatgacaa gttctgctca gtagacattt gcagtttgct tatattcatc ctattccaca
    13801 ttgagaacat ctgtattgct ggcaaatgta aattttcctg aatgaaattt ttgggagaaa
    13861 tgctgaggca gcatgtaact aacatatgtg acccttagcc caaggacaga acaagggcac
    13921 agtcagctgc gaaggccagt agtatagcct cttgtggtga gatagaagtg aagggctcca
    13981 gctgtgcctt agatatatat atatattttt tggtccttct gtgttaactt gtgaaaggca
    14041 tcagcactgt ggaattcccc actactcaca tcaatgtttg aacatttagt gaagtctgtg
    14101 tttttatgta tcaccttagc aaccacatgt atttctcttt ttaatttaat tgcaatactt
    14161 tgaaatgttg aaatgtgaga gtagacgtaa aggcttgcta ataatcagca cttgccgaat
    14221 gaacattttt catagagtca aggaatgtta gaattacagg gagccttaga tgatattgta
    14281 ggtcagtgtt ttgcatccct gtcagatgtg gtgtctcctt ttcataaaat atgttatcac
    14341 cttcttacta tcctgcaatg aaatttatgg agaattgcat gtataagtag gttctgttaa
    14401 aaattacaaa accaatacaa agataccagg aaaatattta aaataaaata tgatgtactc
    14461 aatatataaa tgctcagaca tgactgtact gaaagacgtg ataaaacacg tgtctatttg
    14521 aacctattca tggcattgac atgaatataa tagttgcaaa agaatcctga tcccatcctg
    14581 ctatgttgtt tactctgagt cagcagattt gtggtgggtg aggtgatttt ctgaaatggt
    14641 gaatgactta gtaaagttgc aagcaaaagt acgcacatac acaggagttg aatccctgga
    14701 aaattcagtt tgttaaaaat tatattgact tgtttaataa gtaaaaagga gttaccctct
    14761 agactggtca tatagaaggt tccagtgaaa ggaatgaaca gagagatatt tgaaacatgg
    14821 cacagttcct ggatatgtgg aaaggaacca catcttttct ctgcctccct aagtgccaat
    14881 cactgtgaaa accaaaaatg ctcatctgtt tccaaaacac atcctagggt actgctcctg
    14941 tggagaacca ctggccaaga ccagtttcct ttttttatag ataaaatcaa acaaaaagcc
    15001 tggagacttc tgacttattg aaggccacag atatggcatg cataagagct tccagttcat
    15061 tttcacacag cctgccctgt ggaactcggt gtatatggag gctctttgtt ttgttttgtt
    15121 ttttgttttc ttttttttga gacggagtct cactctgtcg cccaggctgg agtgcagtgg
    15181 tgcgatctcg gctcactgca agccccacct cccgggttca cgccattctt ctgcctcagc
    15241 cactcaagta gctgggacta caggtgcctg ccaccatgcc cggctaattt tttgtatttt
    15301 tagtagagac agggtttcac tgtgttagcc aggatggttt tgatctcctg acctcgtgat
    15361 ctgcccgcct tggccttcca aagtgctggg attacaggcg tgagccaccg cgcccgacct
    15421 atggagattc ctgaagcttt tttggtttaa aattgagaat tgtgatttct ttatttagat
    15481 gattgtgttt tttacagtag gtaataatgt cgtcttcaca tacctgtggt agccatcata
    15541 gtatcactgt ggtgatttac tgattgagtg ttccctggga tattcactgg tcacagtatg
    15601 tcatctgttt gccttttcct ataggggtgg aatgtaactg agtgactaat gccccagaaa
    15661 gaaattggga aggagagagg ctgtgaaact gtcattttaa ttttgtttta cattatgaga
    15721 tcaatttact cctaaatcaa gaatcaaaat ttcctcaatc ggtaatcagt gtgctgctat
    15781 tcaactgtga aggaagtgca tcttggtttt ttttttcagc caaaattaat attcctctga
    15841 aaatagtaaa tagttttgaa cttaatatat aaattataaa gttacctaat ttgtacactg
    15901 aactttatta aatttagaaa tgattttgtt gtgagacaaa ttctttagaa ttttaaaatc
    15961 tttaaacata tatttcagat gaagctattt tactttaaat catgctatct ttaagctttg
    16021 atttcaagtt attaaaaatt gcatacatca ttgaattaat tgcaatggac ttttcaaagc
    16081 aatccataaa tataattttg gatggggagg atgttaagag attgcaatat atatcttggt
    16141 acctttgcta ttttcatata tttaaggtat agatacttcc tagtataaaa agcccatgat
    16201 agtattgaag acattaattt tttaaaagag caatattgat ggaaaaatct gaattgcata
    16261 aagctgatta actgaaatgt attttaattg attctcatgg gaattattta gtttgtcaac
    16321 aattcctcca tattcacata gagtaggaat aaatctttga acaaacagat aacattcaga
    16381 taaagtccaa agaaaaatat tttgcagttc aataaagaat gtgcccaaag agaagcagct
    16441 gcattttctg aacaccaaga taggcacaga agcttttgaa ttaaatttaa ttggctattc
    16501 aaaatctgcg tacacaattt atacagaaat ccgtgattca agattaatta actttgtgga
    16561 gtcttctggc ctttgtttct tttttcctgt tgctactggt attcttacag gtatcttagt
    16621 caaagagaga caaagtcaag acgatgaaaa tgctataatc ataaaatttt aaaagtcaaa
    16681 attatgtgct taagcctaca ttttacagtg cccagcctgc catcattagc atgagtttac
    16741 ataaatatta tatcatttaa acaatgaatt cctttggcaa ttatcttcag attttttctg
    16801 tgcctttttc cttttagatt ggataaatga gattgaccat aaacccatgg caattcttcc
    16861 tcctaacctt catataaagt aactatataa tctagacttt aaattattat ttgcattgaa
    16921 acttttaaaa attagccagt ttaacatttc ttcagataga atgcatttat gaccccaata
    16981 acataggaaa ctatcagtta tagaattgcc ttgtacaagt ggctgtaaga aagagactca
    17041 acataaatag attaaataag ttcatttctc tcacataaca atctggaggt gagtgatccc
    17101 agctggagag gcagctccat gctaagtggt cattcaacaa cccatgttat ttttgtttta
    17161 ctactcttct tagggagtta gcctcatcag catgcttaaa acaggatcag tgccagctcc
    17221 acatcccaac atatggtaag ggggaaagat gggaaatgga gggcaagcat ttcctctaag
    17281 tatggtcttt cttctgcaga gtgcacacag gtgtatcggt gagacctttc atagacatgg
    17341 aacttttcct agttgcatag gagcctggaa aatggccatg gctggctgta gtactatgga
    17401 agaagggagg acttggggca acattaacaa cctgctgaag tccaagaggg agggacccta
    17461 tcttgatttc aatattatct ttcaaaatat cctgggctaa gatataggaa gatagatctt
    17521 tccctccttc cttcctcaat aaggatttga tgaataccta ttatgtagca ggcataaaaa
    17581 taacgtttga agtacatgta agtgaagatg tattatgcca aaattgtatc tgtttagaaa
    17641 attctgtttc ttggctttat atatttaaaa ttaattgttc tgtatagtgc catctaggcc
    17701 taagttttac ttttctcaga ccgtgactca gtatgttgag tttgcctaga atgatcttcc
    17761 ttttcaaaaa cttgactgtt cattgggttc aaaattaaaa ataaaatgta aagctcttaa
    17821 gtaattttgc tttaaagcag gttttctcaa cctcagcact gttgatattt gggaccattt
    17881 attttttgct gtttgggggg agctgtcctg cacatgtaag atatttagca gcatccttgg
    17941 tctctaccca ctagatgcca gtagcaactc tttggttgtg acaacaagaa ggtctctcca
    18001 tgggggacca aattgctgct gcttgggaaa tgctgtttta aggaggtaat actagtcaag
    18061 gagggactat ttttaaaact gattttgcta aaattggcca ggcgtggcag ctcacacctg
    18121 tgatcccagc actttggtag gccgaggcgg gcagatcact tgaggtcagg cgttcaagac
    18181 cagcctggcc aatgtggtgg aactctgtct ctactaaaaa tacaaaaatt agccaggcat
    18241 ggtggcaggc aaatttggga tgaggtccct ctatttatgg ctattaatgc aaacagtccg
    18301 catgaggtaa tagcttgttg acccccatcc tctctataga actgagccca accacttgca
    18361 acagcgagcc cttgccttgg gacaggcaga tttaatttgc cagtgattat aagatatatc
    18421 tcaggctggg cttggtggct catgcctgca atcccagcac tttggggagc tgaagcaggt
    18481 ggatcacttg aggtcaggag ttcgagacca gcctggccaa catggtgaaa ccctatctct
    18541 actaaaagta caaaaattag ccaggtgcag tggcacacac ctgtaatccc agctacttga
    18601 gaggttgagg caggagaatc gcctgaaccc gggaggcgga ggttgcagtg aaccaagatc
    18661 aagccactgc actccagcct gggtgataga gcgagactct gtctcaaaaa ataaataaat
    18721 aaattaatta attaattaaa tcatctattt ttgctaaaat aaatgtaaaa actattcaaa
    18781 tacgttgcat aatgatgcag tgattttctt gaaaaagtat acctttaaac taaaagtaat
    18841 tattctgaaa atgcccattt taacaacttc agggcccttt caaaatgtat tacatatttt
    18901 actatttaaa attgaattac agtttcttat gcagaaatta aatgccttat ttttcaaatt
    18961 aaaaagcctt tatggttgta tggttcagtg ctagaatctt gacatagaac aaaggcaatc
    19021 actttaaata gaataatggt tccactctag ttttaaaagc agccgcagag tatgctacag
    19081 agtattgtga atgttttcct catatgacat gtctgctaaa tcctgataaa agaataacaa
    19141 tctggctttt tattggtttc agctaagtaa aacatgcagt cttttgtatt tcagaattct
    19201 cctgtgaatg caggcatttg attgaccaaa acataccctt tttgtgctgt tcattataat
    19261 taatgaatga attaatttgc tgagcagagc tgaatttatg aaaacaaaaa ttaatttaag
    19321 tttcctttcc tgtctgttga gataatgctt ttgtgccatg ctagagaaag gaagaagggt
    19381 gttgaccaga ttttgtgttg tttctgcaag caaatcagtt ttcagaaaga acaaatagct
    19441 gatgattttt aagtagcatt gtatttgttc cagcaggaca aacactgaaa taatcaactt
    19501 tgattcttct ggtcaatgtt ttctttgata aacatttacc attagtaaaa aacaaacaaa
    19561 aaatagaata ccatgcaaaa cattgctttt ccatatatta gaaaatgcag gtgatgaggt
    19621 catgaaagca aaatgtttat gatcaccatt tctggcccat ataataagca aatgaagtaa
    19681 ctgcatagca tttgcctgct gattattaat aagttaccaa gatatatgta aggagaacac
    19741 actaaagatg aggcttttcg cagctcaatc tcccacatac catttgatcc gttctggtgc
    19801 aggatagaat cagggttaca aatagaatga aaccaggaat atatttttgt atactatgaa
    19861 gatgatcaca attatgggga ctgtcagtct aattaacagt tcatttttag aattccatgt
    19921 gatctgaaaa tacaaggtat tcctttgagg cattctgatt acattttagc cagctcatgg
    19981 gtggctaagc tacaagtcat gggtttttgc agaaatttct tttgccacct ttatgaggaa
    20041 ttctatgttt tgattataag aggaaacaag ggtctaatgc agtgtgctca tatacagtgt
    20101 gcagcatcat ctttattatg taaattttta aattttttgt ggcattattt tcaactttgc
    20161 ataagtaatt ctgtttgcag ccacctctgt tcacaaccag ctaaaagtaa actaaaaaat
    20221 gaaaaaggaa gagggtggtt ttatcatttt aaactaaaac agtttctttt ctacagccac
    20281 ctccatccat cccatgatgg tgggttaggc attaagcaaa ccaaagtcaa gaaaagggta
    20341 attccatttg gctcatgctt tgcaggaatc ctgaggttaa ctgctattta caacaagcta
    20401 gagattgaac aggggatgga gatgaagctt aatattgtta ggttttcgtt atatgtccgg
    20461 cacttcatag gcattatttc ttatccctat gaaatctctt gagatcagtg gtagtacccc
    20521 tactttagga acagagaaag taaagctaat aggatatatg ccattttctg tctgactcct
    20581 aaccttagcc ctcaccatgt ctctccccca aaggcaacat taatgaaact aagcattttc
    20641 ctagagctga aagttgtcat ttatggattg tttactttac tttaattgct acgagggctc
    20701 agaccatttc tacacacctg taatcaattg taaatttcaa aagctgcata gaaattgaag
    20761 ctacaaagaa attgttagta ttctatgttt aatcattcat ttgctgttcc cttgcaattg
    20821 agcgcaggta attataaaca gaagtaaagc cttgaagatt tttaagatcc tattgaatgg
    20881 caagtataat aaggtagagg aacatcattg atttttaacg tgtccttctt attaattata
    20941 ccaaaagctt gtgcttttct gtaattaggg tatgattcta ataggatgag agagaacatg
    21001 ctggtgcact tgagaatgct gcataacctg agtttaggga agtgatggag atttctgaaa
    21061 tacacaagga cacaattact aaggaactgc tctttccacc ctgaccatct ttgcatattt
    21121 tagtcattaa gtctgtctct tgtagttgca ttttgttttt aaatttgtaa atcttttagt
    21181 ttttcatatt tgatcttttt tttttttttg gttttgtata tgcaaaacat cagcaggtag
    21241 taaattcagt ccttaaatag aaatttggtt tggtttccat gaaaggctgt tgtatggatt
    21301 tccttgatgt tataaaattc tttatttttt ccaatcaata aaagttgaag tgaatttgcg
    21361 agggtagatt atgtaagcca gggtcatgat agaggcacta ccaaggaaga gttcagtatt
    21421 ttaagtaatt gatgtattaa aatgcggatg tgtcattggc cttgttagaa agttcaggtt
    21481 tcctttcatg aagcctgaat caacagaatc tagttttaga ttagactttt taagacaaac
    21541 ttttaagtaa tcctgtcaag ttaacttaga gttgatgatt ttctattgat gagtctcttt
    21601 ccgtgagtgc ctgggaatac atttttcata aaaaagtctc aaaagtgtat tgggcttcct
    21661 tctggagttt cttgacaaaa taatgagact tgactggcat aactgagaag caaccttcca
    21721 tcatgtctgc ttggctacat cagaggttcc atgtgttttt gtgcctgtat gggaatagta
    21781 acaagttgtg agtttggttt ggtggactgt agataggaca actaatggaa gagcttcaga
    21841 aagtcttaat agatactgtg aatatgttaa actcttaata agtttagatt tcagacagtt
    21901 gacaattaag attcactgta ggctccgagg taggaaacag atgtggtaaa aacagtgtct
    21961 aagggagatt acgttaacca cttttggaaa tagattgaca gtaaaaggga aagaaagaat
    22021 ctgaggaagc agttacagtt gatgttaatt aaagtatggt tccatgaagc tctgaattct
    22081 gggtgatggc tctaaatgta atttgttgtg tgtgtgtgag ggggttggtg gggaggtatt
    22141 aacaggactt gaatagacag aagagattgg gaataaaagt atctcctcca gcatgagtgc
    22201 attattttcc tttatttcct ctcttctttt tctttttttc cctctatttt cttttctttt
    22261 tttcttaaat agagacaggg tcttgctatg ttgctcaacc tggactcaaa ctcctgggct
    22321 caagagctcc tcttacctca gcctcccaag taactgggac tgcaggtgtg taccaccatg
    22381 ctaagcttaa gagtgcatta ttttctaact ggtgacagca aatagttgct cctaatgcaa
    22441 tttctgtgtc agggtagaaa ctttgttttt taaggacatt gtgtttatac tccatgtgaa
    22501 ttcatgctca attaattcag gcatttgttc tagttcttcc aacagccttt ttagtgctta
    22561 gctgttcaac gttcacctag taaatatttt ctcagtgtat atttatcata tcaggtgttg
    22621 cactgggaag agagtgtaag ctaaatagtc ctggtacttc taaaatttat tgtctagtaa
    22681 agaacactaa ccataataag ttgcatttgt gataagtgtg acaatggaaa agtactgggc
    22741 tgttaagatt atgtaccatg actgatatgg tatttttctt agacccactg tggagggctg
    22801 tgtaataata gggccaaagt aagaatacaa aatatttgca aaatattaat atttataata
    22861 tatctaataa aataaaaata accatgtttc tcttgtttgg tccccaccta cttaggtttc
    22921 cctggatttt gtgcaactcc ctcaaagttg ttttattttg tgcaactgct ttgccgtgtc
    22981 tccttttgat ctctccttgt atgcagatga tggcctcatg aatttcttgc ttttcaaagt
    23041 gactgttagt ctctcctatt tatctgtcat tctttggtta cttgaaatta caaagcagta
    23101 tggctgtttt gtaccaatga atatagaggt ggtttgtttg ttttgtttta agaaggggtc
    23161 tctgtcaacc aggctggagt gcaatggcac gaccatagca cactgcagcc ttgaaccaaa
    23221 ccatatacat aggtcccatc tgtggtttca ggcatgcact tagagtcttg gcacatattc
    23281 cccatagata aggggaggct attgtatatt ctactaatca agcagtcaca tagctcagat
    23341 tcaaggtgaa gagacataaa cctgacaggg gagaaatgtt gaagaattgg aggatgttcc
    23401 aaaacctcca ggtaatacct gcctttgttt gctgagccct aactgctagg catgctattt
    23461 agtattttat gtggattatg tcatttaacc ttcatgagta tccctggaag taggtactgt
    23521 tgttatctca ttttaaggct catggttaag gaaagtgttc tgtgtcacac agctaagtgc
    23581 caagccaaag tttggaccca ggtctttcta tctccaaatg catcttctta actactcttc
    23641 tatataatct tgtggaagag agctaggtaa tagctactaa ttagaatgca gggctggctt
    23701 gcgtgtttta gtaaagccca gagaaaagag ttctaatgaa gatgaattat ggacggcttc
    23761 tgggaagagg tggcattctt gtagtctttt aaagaatgag taccttaatg aatagaacaa
    23821 tgagaagtgt gttctgatca gaaagagcca gagcacggga tctgtgtgtg ctctgggcag
    23881 agtgaggagg taatggatga aggcacaggg gtatggactg atggagtagg agttcctatg
    23941 ggctctatcc aggaggtttt gaatgccaag ctgaagcatt tatgtgctta gcctggtagg
    24001 cagtgcagag tccctgaaga ttatcaagca ggaaaatgga atgatctgag gcttttgttc
    24061 tccaagtgtg gtttccatac ctgcagcatc agcttcatct cattaaaaat gcgaattctt
    24121 agaatcccta ccctagatca actaactcag aaactctggg gataaagcaa agtgttccat
    24181 tccgtgtttc cacaagtcct ctgggtgatt ctgatgcatg ctaaagtttg agaaccgctg
    24241 atccaaagga cggtcactca taaagctggt gtatttgtgt aacatcacat cgggtttgcg
    24301 gtgaaatcgc tgatgctgat taggtgtcag ggttggaaag gctttctgct cagtaagcaa
    24361 gacggccagt aaatttgtct agtctttttc ttttgcccat ctacttgatg agaaaaagag
    24421 gcagtggctc ttctcaggac agctttttca aaagtcagca agtgcctcaa agtgactcag
    24481 cctggaaact ttcttaaaga agcctgtgga aatagcacta aaggagcttt cttgaattgt
    24541 tggattaaaa taaaacatga attattaaga cattaagaac tgtatgcaat cgactgattg
    24601 ctattacagt tgatataatt attcacgtac acctctaatg gtttcacata ggaattgaag
    24661 tggtttacag gaataaaaac agcaaaatgg gaaaatgtaa gtctataaaa attagggaat
    24721 agaacagtag tttacaaacc ttttaataat aagacctttt cttccaatga aatcttactt
    24781 gagtcccagt acataaacca gaagctgagc tcttgggttg gagcaaatga ttagagtcct
    24841 aagtttcctg aatcaattaa aacggaaaat aaaataggag cagcttgagt tacacatgat
    24901 gtgttgttgt ttataaggta gaaaaaagct gtagcaatta cttcctcagg gaagagaaac
    24961 ttttcctgat actgggctct ataaagtttt tcatctctgc ctcttcaaat tggagatatt
    25021 gggtagtgtg gtcatgtttt ccacaatatc actgtaaaac tgtaatggct gagtataaat
    25081 gggtgctttt gcataaaatt cattgatata agtgagaggc aggatgcttg ggcaaagtag
    25141 ctggggtgga agtgatcagg tggggtggtg aggcgtgggc aagacagtgg gatttcgaga
    25201 gggatgggca ccacagcaga gtggtctgct gtgaactgaa tctgcagcag atcatctcag
    25261 gaagcagatg gggctgtgtg accttcaaac catttgccag cttgatctca taacatttgc
    25321 taatgttcct tatttaatca ttttatgtac atgttttcta gactgaacaa gtattcaaat
    25381 atggttaggc aggccaggcg tggtggctca cacctgtaat cccagcactt tgggaggccg
    25441 aggtgggtgg atcacgagat caagagatct agaccatcct ggccaacatg gtgaaaccct
    25501 gtttctacta aaaatacaaa gattagctgg gcgtggcagc acatgcttgt aatcccagct
    25561 agtcgggagg ctgaggcagg agaatcactt gaacctggga ggcggagatt gctgtgagcc
    25621 aagattacac cactgccctc cggcaagact ctgtctcaaa aaaaaaaaaa aaaaaaaaaa
    25681 aaaaaaaagg ttaggcaaag aagatctata aaaatttgga catggaacaa aagcatggaa
    25741 aacatatcag tgcttctaca ataaaatgag ggttgatgtc aaataatttt ggcttatgac
    25801 actgtcagaa tgtatgatga ctgctcataa cacaaattat gttatgaatt tatgaatata
    25861 ctttatagtt taagtactgg tagttgacag tgaacaatat ttttctatag ccctgaaata
    25921 atttggctag ttattttctc taatcaactt atttcagttt agaacattct ttttctttgg
    25981 agtcttgctc tgttgcccag gctggagtgc agtggcatga tcttagctca ctgcaacatc
    26041 tgcctcctga tttaagcaat tctcctgcct cagcctccca ggtagctggg attataggca
    26101 tgtacctcca cgcccagcta agttttctat ttttagtaga gacagggttt caccatattg
    26161 cccaggctgg tcttgaactc ctggcctcaa gtgatctgcc agcctcagct tcttaaagtg
    26221 ctgggattac aggcgtgagc taccacaccc ggcctagttt tctgcatttc tgcttttgaa
    26281 ctttccaact ctctttattg tcctactttt cattgctttg aaaaccagct tgtgcatttt
    26341 tttttttctg gatgcccctg aaatgattta aaatgttaga agcattttgg taaccctgta
    26401 atctaaaatt ttgttattta gctcctcttc ctgttggtga gttgaatatt gacttttgca
    26461 gggcatcatt gctctttctg tggtgtctct taacagtctc aaattgtctc taagtcaatt
    26521 tgtctttacg ttgtaactaa ccaagtgtaa ctcctggtaa acattcacta ccattttttc
    26581 ttcataacaa gttaagctgc ccctttaata tgagagtata tatatatttt tttagttaca
    26641 agaaaacatt aaattatata aatatttgct taaggaaaaa agtcacaatg tttaagaagc
    26701 cagtttttaa atcttgatac atttaactaa ggaatgaaga tggttagatc gtaataataa
    26761 tggagcaact tttaacattt ttgttagtaa ttataattat gagagttgag tttataacag
    26821 ttttgtaaaa tgtaacaatt tgatttacag gcaattcaaa tgtttcttca ttaatccttt
    26881 tcttaacagt gtaaatagca ttatatgata ttttaaagta tatttctttt tttttctttt
    26941 ttcttttggt acatgaacaa tgactctggg tccatgtggg attagtcttt ctccatggat
    27001 tattttttct cactaataac agagttctaa ttctttatgt accagaaagt tatacttcct
    27061 tttcttaatg gaaatatata tcatttgatt gttaaattac tgactttaag atttacccat
    27121 aaacctacca ccataacata attataaacg agttatacaa cagttttata tttctcattt
    27181 tttttatcaa gcattttaac tatttttagt gtttctagta ttaataaatc atagccttct
    27241 tgactataca gtatttcaca tggtcgaaga atcaaaacct tattattctt ctatattctg
    27301 tcatcagctg tttttccatt agctatgagt agggatggca ttcaaaatat ttaacaggac
    27361 cgggcgcggt ggctcacgcc tgtaatctca gcactttggg aggctgaggc gggcggatca
    27421 cgaggtcagg agatcgagac catcctggcc agcactgtga aaccctgtct ctactaaaaa
    27481 tacaaaaaaa ttagccgggc gtggtggcag gcgcctgtag tcccacctac tcgggaggct
    27541 gaagcaggag aatggcttga acccgggaag cggagcttgc agtgagccaa gatctcgcca
    27601 ctgcactcca gcctgggcga caaagcgaga ctccatctca aaaaaaaaag aaaaaaaaat
    27661 taacagaaac cacacaggta gcagtaaatc agaaaggatg cttaaaatac caggacagat
    27721 cacattcgtt acaccatctt gatgtgtact ggctgaacca cagcccttgc tgtggatatc
    27781 ctttggtaat gttttaattt tgaaaaccct ccatagagaa gcacagccca gtcaaatgta
    27841 tttgcttata aaaacctgtg tcatctcaat gagcattggt agtgcctgct agaatttagc
    27901 gtagccagaa gtgtgtaatt taggtaggta caattttaaa tgacataatc tgcaagatat
    27961 tttaatagtt gtgctattta agatatcctt ttttttaatt attaatgtaa taaatgctct
    28021 tcattgaata tcttcaaaga cacaaaagag gaaattttcc catcactcag aagtaaccat
    28081 ttttctctgc attaatgaac acatataata cagatctctc aaaaatggga acatgctcta
    28141 cacagtaatg tgtgcagcct gcttgcattc ttaatatatt gtgagtgaac atatccctag
    28201 ctattcttca actttgagat ttttcaatca ctgcatgtca tttatttact gaaacctcag
    28261 ttcttggaca tctccttact cctcttagac cccatgaact attgctgcaa ttcctccttt
    28321 gcagatgccc ccaattccct tggtcctcac ttggtaaaac cctggtgcca gtgaaattaa
    28381 attctctgcc tacctcatgc ccacaccaat aggcttgcac aagcctggag aaaaaaaaca
    28441 tccaaccttg ctgactgccc tcactttaaa tttaccaagt cctcctgttg gtcctttttg
    28501 ctgcttggca attgtatggc atttctcaat gcttttactc acctgttctc ctagattctt
    28561 tcaaactttc ttcactcttc tgagaccttc agtaccttct tgctttactt cactctcagc
    28621 tgctttcagt ttcattgaga acattgaagc aatcagaaag agcttctgga ctctcccatc
    28681 agcacatcaa cccactcatg ggcaccagta cccatgtgct cacttttcct cccctcgctc
    28741 tggcaaaccg tccatctctg aggcttgagt ccagctggtt attgtgcact caagtctgtc
    28801 ccactcacat attcagatat catcaagttt ttcctcaaat ccaccctgcc ttccctttag
    28861 ctgttgtgac attgtttcct tttgccctat tgcagcaaaa gtccttagaa tggttgcttg
    28921 ctagttgact gcaattcctt tttgtccatt ctcccttgaa cctactgtaa tcagattttt
    28981 gccaacaccg ttctaaccaa aaatcactca tttttgtagt tttcaggaaa aaaataatgt
    29041 tggacttgat ttctcctttt ctcccatacc ctacatcctg tctctctgta catcttgttg
    29101 gctctaggaa taggatgtat cttaaatctt cctgcttcac cccatctcca cttaccccaa
    29161 cctgtattag tttcctattg ctgctataac aaattatcac aaacgtcctg gcttagaagg
    29221 aacacaaatt tattatctta acagttctgg aggtcagaag tctaaaatga gtcatcaagg
    29281 ctgcatttct tctggaggtt ccatgggagg atccatttcc ttgtcttttc tagcttctag
    29341 agcctgtctg cattccttgg cttatggtcc cttcctccat cttcaaggcc agcagggtag
    29401 catgttgtag tatctttccc tcctgcagtg tctatctgtc cctgtctctc tctctcttcg
    29461 tttctgcttc tgttgtcatg cctctttctc tgactccaag gttcctgact ccctcttatg
    29521 atgacccttg ctgttacatt tgaccagccc atatgggata gtcttcccat ctcaagatat
    29581 ttaacttaat cacatcgcaa catccctttt gccatgtaag ggaacatatt cacaggtccc
    29641 ggagattagg atgtggacat ctttgggggc cattattctg cccactgcaa ccctcttgtc
    29701 tgaattattt tgataccttc ctaactggtc ctcccacttg tgtagctgcc ccactccggt
    29761 ttctgttttc catagtcatc gagttatctt gttaaaacaa gatcgggatc atgtcaccct
    29821 tcagctcaca gtcttccagt ggccaccatc ttgctcagag taaaaagcca aggcctttct
    29881 gtggcctcaa ggctgcataa tctacctctc ttatgtttct gaattgcttc ttagcatcat
    29941 tcctattctt ctacagccct actggccccc ttgcctgttc cagccctaga gctttcatat
    30001 ttgtttcctc tgtctggaaa gctctcctaa atggacctgt agctccttcc ctcactgttt
    30061 tagatgtttg ctgaaatgtc atcttagtga ggctttctct gaccatctat ttaaaatggg
    30121 aactcctgtc tacactacat gcaatctcca tcctttcttg ctttatttag ctccactaca
    30181 tttatcaata tctgatatgt agtcatccct cagcatcagt ggggattggt ttcaggaccc
    30241 cctagaacac tgaaatccac agatgcccaa gtccctgata taaaatggtg tagtatttgc
    30301 atgcagccta cacatatcct cccatatact ttaaattttc tctataatat ttaagtcagt
    30361 gtaagtgctc tgtaaaaagt tgttatactg tattgtttag ggaataatta caagaagttt
    30421 gtacgtgttt agtacagatt acaaccattc ttctctcccc acccccaaat attttctatc
    30481 ctcagttgaa tctgtgagtg tgaatcccca gcccatgaat acagagggct gactatacta
    30541 tatcttttta catgtttatt gtttgtttta cttttcctac tagaatgtaa gctccatgag
    30601 ggcaggaatt ttattctgtt cactgctctg tcatacctgg ctcaataagt atttgctgaa
    30661 tgaaagtatt tagattgact ccaaattttc cttgttaaat atagatgcat ctttatatca
    30721 aggagtttag attaatgaat attgtataga cacagaaata atttcttggt tttgtctttt
    30781 ttgtgttata cagaaatacc cattttttga ttttaggtga atacattttt tctatctcta
    30841 ttttcttctt ccatagatga aactggagcc agtgaggagg acacttttta cacattacct
    30901 agttctgttg tttggttgac tatatgtttc tatggaccct ggagtacttt actttacttt
    30961 actgtgatgg ttcttttttt cttttttttt aatgcaagac tattttgccg gtcacagtgg
    31021 ctcatgcctg taatcccagc actttgggag gataaagtgg gcagatcacc tgaggtcagc
    31081 agttcaagac cggcctggcc aacatggtga aaccccgtct ctactaaaaa tacaaaaaaa
    31141 ttagccagat gtggtggcag gtgcctgtaa tcccagctat tcaggtggct gaggcaggag
    31201 aattgcttga acttgggagg cagagattgt agtgagccgg gatcgcacca ttgcactcca
    31261 gcctaggcaa caagagtgaa actctgtttt aaaaaaaaga ctttttcgga gcagttttag
    31321 ttttatagaa aaattgagta gaaagtagag agggttctca tgtgtccccc tccaccagtt
    31381 tcctctatta ttaacctatt ttttaaccct atagtatgta cagtggttag tagttagtgt
    31441 ggtaccatga agcctggaag agcttgtgag aaactggggt tcaacccagg tgtccctttt
    31501 tccaagcgtc tctcatgctc tcccccaagc cagggaactg ctttttcttt tgtctctagg
    31561 ttctagtgtg tttctagtaa catccctgct gtttgctgtc ctgcttgtgg attctgatgg
    31621 caacttcctc tggttgttac tgttccattt tttctctttt atattttgac tttccattct
    31681 tcttagtacc tcatcatttt tcagccatca tgaaaaagag aagtaatctt ttatctgatg
    31741 acaccagtta gtagtggtct ctgcctgtat aatcatgcat tcatcatgcc tatttaattc
    31801 ccctgcactc ctatgcatgc aatttctgat gaggagaaga gatttgaccg aaaggtcata
    31861 gctttctatc tgagactaac tatctttgga gaggtatggg gaagaccctt tgggtcctga
    31921 ggcaaccacc acattgggat tcaatgtgtg ggggatgttg tactttcatt aactttctgg
    31981 cacatgtata tatagagaga ggactcttca tcctctatag caaagctgat acaaggctaa
    32041 aatgttccaa atggcttagt gaaaggatgg agatgaaagg gaaaaaaaaa agacagaaag
    32101 tagagtgtag tctttcaagg tatggtccag gattcaagat ccccaagacc ctaccaagta
    32161 gtccatgagt tcaaaacaat tttcttaata atagtaaaca ttatttcttt tttcactctc
    32221 atatcccata tgtatacatt ggagctttcc agaggctaca atgacagatg atttttttaa
    32281 cagctcagat gaagaagcag ataccagact ccagatgtct tctgtgaggc cagatagtaa
    32341 agaagtttgc agaactacaa aacaatgcta ttcttctcac ttatttaggt ttggaaaata
    32401 tagtgctttt ttcccataaa tatgttgttt aagttaacac attaattgat ttataattat
    32461 tttaaaatta atgcatttat ttaaaatttc tcagttttac tttttaataa gataactagc
    32521 aatagctata acccacataa acaaaatctc tatgtgtttt taataatttt taatagcatt
    32581 aaggggtcct gagactagaa agttggagag ctgcttaatt tgatttttga agtacagctg
    32641 tattgcacta cccagaccca ttcttccttc agagtccatg ctgggctatt tcagtccctc
    32701 atgagaggat gaacagtctc tctacttgaa gtttgccctc accattcaga ttttctgctg
    32761 gagaacatag cttttcccag tgatactgga aataattgcc tgcaggagag acccagactt
    32821 cttcctgaag agataatagt tatatgcttt gcagccacag caaactaact atatcacaaa
    32881 tgcgtatgtg ctttacaata aggcacttgt gtggtaatgg tttacatgta tggaaaggac
    32941 attggaggag gcaggaaaag aatttttgtt gttgttgtta agacagtgtc tcaaactctg
    33001 tcacccaggc tggagtgcag tggcgcaaac atggctgaat tgcagcctca atctccttgg
    33061 ctcaaatgat cctccccagg tggcctctcc agtagctggg accaggtacg ccccactgca
    33121 cctggctaat ttagaatttt ttttttttta agattctatt atttgcctga ccccaacttg
    33181 atgctaggga tgctcacagg tatcagaaat atccccttac ttttcaactt ttttggacag
    33241 gactattggt tgttaccaag tgtcctgctt ttccacaaaa gatatttttc tcccttctag
    33301 gctatttctg gaactagcaa tgattcaaaa gccgatggat tcattaaaac tgtgatgctc
    33361 agttatggtt ttgtactttg tagccttcaa aaacctttaa aatataccct agatatttgt
    33421 ggattgtatg aacaggtgtg catgtatgta tatgtatata tttgtgcatg catacatata
    33481 aacgtgtgta tgtatttatt aatctatata tcccacataa atttggagta gtgaatcttt
    33541 caaaatcagg aaaataattt cagtctttag atatttatgt taaccagact tggttatttg
    33601 gtagtttatt attagtaggg agagttatag tcataaaaag ttttatagat aaagcctact
    33661 ttaaaactat tttagggaaa ttttggagga gtaaaggtgg attatgccat ggggccctgt
    33721 agatgataat aaagctaaag tagggaggtg gtacaatgtg tgcagagttc tgaaagctgg
    33781 tcaggaccac agcaggaagt agaactaaaa ctgggctctg gtttcctgcc actcttcagt
    33841 ctgaagtcag agatttgacc ttgcttcttc ctttgacaga agtagcactt ttattaaatt
    33901 caccatgggg ctgaaatgct cctaagaatc aattaacaaa aagtacctgt attaaaatga
    33961 atagtccact agcatattaa atctaacaat ttgtcacatt acaagtgtgt tgaagttttc
    34021 tatttattat gatcccttag ctatgactag aggattttgc caaattatta gatgcattat
    34081 taaggcaatt ctgtggttct gacacagggc ttaggaacta aagtccagac tgccattatt
    34141 ggctgtgtga cgttaggaaa tttcttcctg ttccttaaat ctcaatttac cactctgact
    34201 aatggcatat aaagagctat cttaacatga ttgtcaggat tcaatgagac tacatatata
    34261 aactcagata gttgtaggta actcttgatg actgggtgct tatctgccag acaggtgagg
    34321 agaacacact atgaaaataa tcacgaactg tgatgaaatt ctgtactaag aaaattacag
    34381 gcaggttccc actttaggta gggtggttgg ggaaggcctt aacttgaata ttaatgtttc
    34441 taggaaagga ccataaacct atggaaattg cactttggga gatattttta aagattttaa
    34501 aaaaatcctt tggaggattt tttttaaaag cccccccccc gcccccgcaa tgttactata
    34561 cattattcaa caaaaatgtg gaaatcactt taaagaaatg aagaaattct aagtaataaa
    34621 atggtactgt ggtttccagc tgcagctaca tgaatgcata ttattaaaaa gattaataag
    34681 aacaagccca ggaaactaca gtaaatcctg aaatctttat tttagtgcgg gtttctttca
    34741 gtattttata tgccactatt tgtgttaaca tttttgtaaa ggcaaaatca aaggtgatat
    34801 atgacttgcc cctcatagat taaaaaatgg agattcgtct gtctccagtc ttccaagctg
    34861 gatcatttgt taaatagctg gtcagttgtt aaaatgactg aattcatgtc tattaatttt
    34921 ttgaatatct gaggtagttt ttacagatta gtcctgtgat taatgcagag ttactctgtt
    34981 aatgaatttt taaaattttt ctttcctttt tctttatagt aacaaatagt gtctaaagag
    35041 aagaattggc tgtagtctaa gttatccccc caaacaaggt gtcacataac cacattagac
    35101 tccttgatga tattagcatt agagaccatg ctcatgtttt gtgccatgcc ttctttataa
    35161 caggccccat tttatgagat cggaaattga agctcagcag ctgaaccctc cacatggtct
    35221 tagtagcaga aataccatct ttgggctcag agtttagttt atttttcctg gtgattgcta
    35281 acaccaaaga tgggctctgc tacttgggga gggttttatg gtaagcattc aaatattcag
    35341 tgctgcctag cagcttggta ggtggtactt atctctaggt gaagagtatc tcatctcagg
    35401 agattacatc cttgaggcta atgtttcact tatctatggt cacataagaa actacaccaa
    35461 ccagttttgt ggctttaacc catgagtgat taactctcag atctctgtct ctggaggctg
    35521 cctgggctta gctaggctag tgtaagggat agggtaatag gtagtgaggc cacaaatgca
    35581 gatgggagcc agatgttgaa ggatactgca ggttacagtg tcaggtggat gtcacttttc
    35641 tggggtatct gggcggtcct ttatagacag gtatgagtcg agcatcccta atctgaaatt
    35701 caaagttctc caaaatccaa aactttttga gtaccaacat gatgccacaa gtggaaaatt
    35761 ttatacctgg cctcatggga tggatcacag tcaaaacaca aaactttcat gcacgaaatt
    35821 attaaaaata tgatataaaa ttacctccag gctatgtgta taaggtgtat atgacacata
    35881 agtgaatttc atatttagac ttgggtctca tccctaagat atcttactgt gtacatgaaa
    35941 atatttcaaa atctaaaaaa tctgaaattc aaaataattc tgggtccaag cattttgact
    36001 atgggatctt caacctgtag ttggtatttt ctcaactaag agaggctggt tagggcaaat
    36061 gacagggagg aagagagagc agagaaggta gcaggggtat actgagagag aggcagaaat
    36121 cagaaaaaaa tatgcaaaga atgctgtcaa aattagtggt agtgagaaaa gtagtaaaag
    36181 tgtattaggc tggtggatgt tagcaagtga acattttgtt gttattggtg gttttgttgt
    36241 tgttacaata gtctggcatt caatggctta ggggaatttt tggttgcaag tgacagaata
    36301 cctcctaaga gatatattgg ctcatgtaac tgaaaaatta caggactaag tctagctttt
    36361 aggtttggct agaaataggg gcttaaatga tgtcaatcag aactcagtct cacgctcctt
    36421 gtctctcaat cctgatttct ttgggttaac tctgctcagg caaaacactg accctggatt
    36481 ctctgaaaag tacaacattg gtagaattgg atggtgatat ggtttggctg tatccccacc
    36541 taaatctcat cttgaattat agctcccata attcccacgt gttgtgggac agaccccgtg
    36601 ggagataact gaatcatggg ggcggtttcc cccatactgt tctcctggta gtgattaagt
    36661 ctcacaagat ctgatgtttt tataaagggt ttcccctttc acttggttct cattttctct
    36721 cttgcctgct gccatgatta tgaggcctcc ccagccacgt ggaactgtga attaattaaa
    36781 cccctttcct gtataaatca cccaatgtcg ggtatgtttt tattagcaca gtgagaacag
    36841 actaatacag acgcttaagg tattttgtac aagagtgacg tatttcttaa ccctctcaat
    36901 cagtattctt aaagaccact ctcttcagtt ttgttttgtt tttttgagac agagtctcgc
    36961 tctgtcgccc aggctggagt gcagtggcgc gatctcagct cactgccagc tccgcctctg
    37021 ggttcatgcc attctcctgc ctcagcctcc ggagtggctg ggactacagg cgcccaccac
    37081 cacgcctggc taattttttg tatttttagt agagataggg tttcgtcgtg ttagccagga
    37141 tgctctggat ctcctgacct catgatccgc ccacctcagc ctcccaaagt gctgggatta
    37201 caggcgtgag ccaccgctcc cagccactgt cttcagtttt ataaaaagaa aagtggggtg
    37261 gaaggggaca tgaaatgcta agaaagtagc aacagttctc aatttactaa tccaagaatg
    37321 ggcttgtgct tcaaacttga agtagcgtga gaaggtggaa acaacagtct tggtaatgaa
    37381 gcctcccctg tccagtcctc cagctcagac ttagtctggg tggtagttca tagggagata
    37441 tcaattatcc tattccctct tcttgaaagt gacagaactc gacacttttc cttgtgtcag
    37501 gcaacatggc ctgtgctgta cgttacttct ttaagcctta tagtaatccc gtgacttagg
    37561 tattagttgt aggtattatt actaatatta ggtattatta cctagtttac acatgagaaa
    37621 ctgaggctta gagtggttag caacttggca gagatcacag agctaggaac tttagagcca
    37681 aaactcaaat ctaggcagtt gaaaaccaga gcccccgttg tggactgaat tatgtggctc
    37741 tgcatcctta taatctccag tctctttcca gatgcacgac cagaccctct ggctttaatc
    37801 aagacgaatg cgtgttgaaa actttaaaca aattaaattt aacaattcaa ttgagcaaag
    37861 aatgattctc aaattggaca gcccctgaac cagtataggt ttggtagaac tccagagtgg
    37921 ccacatggtc gataacattt atggacagaa aaaggaaagt gactagagag agaaaaggga
    37981 agtgagggaa acagctggat aggttacagc tgagtgtttg ccttgtttga atctgcttct
    38041 aactgttgac cccctgtggt tgactgaagt ttggctgctg tgattggctg agccttggct
    38101 acttgttaga aaagtaggtt ccagtctgtt tacacattaa gttgggtcac agttcactac
    38161 atacagagaa acctttaggc tgaacttaaa acatataaga tgtcagcttt ggtctaaact
    38221 taattaaaca tgaattagtg tgcatatctt tcatgtggac aagacacact gataattcac
    38281 catgccatcc ttagggctca gagagagact cattcctatt tctgcaaaca cttttaaact
    38341 gcaacttcag ccgtcccctg tgggaggctt agtgttgaga gcatccattc atgtgtggca
    38401 gctgagctgc tcaggtttag aattccacct acggaggtgt gcactgcaag ctgtttttgc
    38461 ttttattgac gctggcaatt atctgaagag tttaggaaaa ttggaacact gctgcatcat
    38521 tttgaggcat ttccaagagg caactctaag taaacaaatg aaacctgaag caattttcct
    38581 gtgtagcttt tgaagggcca gaattatttt gttttgagta agtaaaccca acctagcacc
    38641 ttcggtgtgg actaaagaat tagtacatgc atttctatcc ctatgtttaa acaaaataga
    38701 ataaattata aaatctcatc acttcttgaa agcaatattg aatgttctaa ataagatttc
    38761 tcttaatgta aaatggagaa gtttatgact cgcactaaaa agtaaagtgt gttcatttat
    38821 caatactaaa agtattagag tacttttaaa aatgagttag gtacatattc ttttctttat
    38881 gtatttacta gaattctaac aatttaggat ttaaatacta aactgacgtt cttgagaatg
    38941 aagaaagatt agtttgttta gatctgcact ttcccatcat ttcctaactg gggtgagtgg
    39001 taaaggagtc ataaataggg aaaaaaagga tattagcata agttctcagt tcagagtcag
    39061 attgtcttct ctgtttgttg caggtattgt attgcaaatt ccaaaattgt atcacatacc
    39121 cttagtcaaa tatacatatg aaaatacatt ccagccctgg catggtggct cacacctgta
    39181 atcccagcac tttgggaggc caaggcagat ggatcacctg aggtcaggag tttgagacca
    39241 gcctgaccaa aaaggtgaaa ccctgtctct actaaaaata caaaaattag ccaggtgtgg
    39301 tagcaggtgc ctgtagtccc agctactttg gagactgaga caggagaatt ggttgaattc
    39361 aggaggtgga ggttgcagtg agccaagatt gtgccactgc actccagcct gggcagcaat
    39421 ggagtaaaac tacatttcaa aaaaaaaaaa gaagaaagaa aaaagaaaat atgttccaaa
    39481 gtgaatatat tttactagct aagccaccat taagatgttg tctgtctatg tatatatttt
    39541 ttaaaggact gtgagtaagc agcatctaag gttattactg attaacattt ttttctttca
    39601 gctgagaaat tcttaattga gaatctctat ttcaaagcag caaggctgat cattaagtac
    39661 taactcaata ctggcattag caatggacac ttaaactaat tgaagaattc attgagtgct
    39721 tgttgtgtac taggtaaagt gctcacaata aacatgagta tggcttggtc tctttcttgt
    39781 agctctcagc ccagccttgg aggacagaga ggagatggaa ttgcaaacag gtaactaggt
    39841 tgtagtggaa tatgaagaat tcagtgagga tctacgtaca acatatagtg atcaaggaga
    39901 atgggctcag cattagggtg gttaggaaag gctttttaga gaaagacaat ctagacactg
    39961 tggctcttga aggatggatg cagctcacca gctgtacata cacaggcatg aaaccacatg
    40021 gtgaactcag gactcaaaat tgttctgtag ttggaacttg ttttaaaatg cactcaggat
    40081 ttgttttaat cagataagac acacaaacac agaaatgact gtcatgaagg aagacgtttt
    40141 tattctcaga gattgctaga aacaggaggc aaagcatgcc aataggacca cacggggaag
    40201 caccaggatc agtcaggagg cagagagagt gaggagaagc atggcccagc accttcattg
    40261 tggtttccat gggaaggaac gaatgaggca ggggaaagca ggattgagat tagctagttt
    40321 gaataatttc agcagattcc tgggctgtag ggactgcctc tgtttgtggg acttatggga
    40381 tacctggacc tgggggtgat tagtacaggg agatagtggc ttgatgtatg agttccataa
    40441 aagaaggttg atgggccaga tgcggtggct cacgcctgta atcccagcac tttgggaggc
    40501 cgaggtgggt ggatcacaag ttcaggagtt tgagaccagc ctagccaaca tagtgaaact
    40561 ctgtctctac taaaagtaca aaaaaaaaga aaaaaaagcc gggtgtggtg gcaggtgcct
    40621 gtaatctcat ctactcagga ggctgaggca ggagaattgc ttgaacccag gaggcagagg
    40681 ttgcagtgag ctgagattgc gccactgtac tccagccctg gcgacacagt gagactctat
    40741 ctcaaaaaaa aaaaaaaaaa aaaaaaaaaa ggttgatgaa tgaagggcta tagattgatt
    40801 ggtagtcatt tgctgtctct aagaattggt ttccctggga aagacgatct ctccctagtc
    40861 agtgatatct cagatagtag agcatcaaga atacagaaaa aacaaaaata tagttaatac
    40921 aaagcttcac agggagaaag gaggagatga gtggtagtat gtaaaaaaaa aatgagagta
    40981 gagagagaat aaagagtcag atcatggaag aacttgcttg gtgagggttt gggctgtagt
    41041 attattaggt attggagaac tcttgacaga tttggagaaa tacggtaata ccttagacct
    41101 acgttttagg gcagtccctc ttatcagcag agaggaaggt tgactgaagg agtgttatgt
    41161 ctgaagatgt agggactgag caggagacag ctgaaagtgt cagtgtgaaa gatgctgagg
    41221 gatagagttg catggtggcg gctgggatgg agaggagggg ttaaagatga gcgggattta
    41281 taataggatg tagccattat agtccttgac tgactagctg tgggcagggg ggaagtgatg
    41341 tctctgtgga cactcaggtt tcaggtgagt tgtaggatgg cagtgtcaca gccagggcat
    41401 ggaatgtggg aggtaaaagg tgtggggtgg gaaagatgaa gagttcagtt taattcttgt
    41461 tgagtttcag ggggcttgtt gaaatgtcca agccaagtta tttaacaggt agttgaattt
    41521 aagggtttgg aatatgtcat tttggtcata gaatactgtt tctagaagct tagaaaagga
    41581 agtggagaag gcagcacaga tagaattaat aaccttagag aggggcaaag aaacggtttc
    41641 ctttaagaaa gagaataagg ttgagagcag aacgttgaac atacttgaaa aagaaactga
    41701 tctctagcat gaagaagaaa gcaagattga atgtcacgag gaggataagg gtgggttagg
    41761 agtgcagtga aggtttggaa tgtccacctc gagccacaga cccaggagag aataggctcc
    41821 ttctagccaa catgatccat tgaaactgtc aagtcttggc tcctgggacc caggtgagtt
    41881 tggagacctc aaatgtatac agtctttcaa atgtgctgtt gtgtacttta gaaagagcac
    41941 agatggcaga ttctggatgg acccaagctc acagtattga gaaataatgg cttgaatcat
    42001 attggcaaga aggagcctac cctctcctgt gtctgtggct caaggtggac attctaaact
    42061 tcactacact ccttatcctc ctcatgactt tcagtcttgc tttcctctgg agcaaaagat
    42121 gattctccag aatcatctgg agaaatgtta agagctctac actggatgga gagaaaaagt
    42181 gcttggagag tgggagataa gttgggggaa atgctgagat ctttgtgtag tcatgatgaa
    42241 gcccacagac atgaaggtgt cagggagttc taatgaaggc tgttggagcc aaggatatta
    42301 agaaatagtg agctctgatt cttttgctta tccacatgat tcagggactc ctggataacg
    42361 acagagttgt tggtgaatga ggggacttag gtctttagat agccatgttt atgttttatc
    42421 tcttaagtgc ttgaaaagtt taaaatgtag gtttaatagc caataaatat ttcatacaca
    42481 gttagaatta cactttaacc ctgaagttca tttactttaa gaaacaaaaa aattaaaaaa
    42541 aaaacttaca tgtgaaaaca ttatcttttt tctagccaag aggattcttt gactatttgg
    42601 tagtctaggc tattcatctc caaagtggag ttcaaatata aatccttgtt atgaccttgt
    42661 gaaacaaaaa caatcattac ttcctcaatt aattcagcca gagaagtgtt tattttctgt
    42721 gcagagcagg cagcttccag aagtgccaag tagccaggga agggtggcgt tcattctaga
    42781 gagggaggcg ttcctaataa agaaagagca gtcaaacagg gttgcaaaac cgtcagctgt
    42841 ttaatgactc taatgtcttc ttgggtctgt tctccctcca aataatatat cagctctaag
    42901 gatatttctc ccaatggcta tgtatttggc tttctaattc tttactttca tttccaaatc
    42961 agtttgagtg ttcatgacac tctaagagca aggaggaaag attaggaatg ccagacgcat
    43021 tgatgttcgg tatgtctctg gctgttcact cattcacaag ctagcaggtt aattgatctt
    43081 ggggtagatt cttaatatat catggtgcta atgaattttt tgaccttagg aggtctccat
    43141 ggagcccttg ctgtcggccg tgtagtatga ctttgtagct caacagaatt atagtgaaac
    43201 attgtaactt aggtcagctt tagaagtaca ttcaattaaa aataacttga ttgcctgttg
    43261 tacacgctgt acatgtactt gtgcatgtat tttaaaaatc tatttttaga gtcattttaa
    43321 cattgaaaaa tggaaataaa attaagactg ttgccaatac taaattagct tccaaagtag
    43381 taattttgga aatgggctat caagatattt acttgcctaa attgattttt aaaaatcatt
    43441 ttggtggact cttctgttga tactcctgtt tctatggaat ggagtaggaa ttgtttctat
    43501 ggatgccagg cttaattctc aagtacatgt tatctttctc aaacacagct gcaagaatcc
    43561 atgtgcttgg taccaatatt taaaaataga ctacacaggc aaaacagtct gtgcattcac
    43621 aggcaagcat gatattattt tagagggctc ttctaaattg tgtggctgta ctgagacagc
    43681 tcaaactatc aggatgcctc atatatactc tgacatctcc tcttgtatga attctgatgt
    43741 gcagttggtc aatcagtttg agcatggagc tattgtgacc agagctatgg atgtaattcc
    43801 tatttggggc atttactgta gcacagaggc agttaaatta tacctgggtc cttttccact
    43861 ggctggccac atggggagat agtgagaaac aggaataggg cgtgagcata tgtggatccc
    43921 tcattcctag agcatatgtg gatccctgtg tcctgagaag gtccacagca tcatcttccc
    43981 aatacaaaga aaaggtgtgc aggtgaaaag gaaatgagta cctttagtct gaactggtag
    44041 ttctgtctgc cctggctgag agactgacca caggctttag ccttgcctaa accaacactt
    44101 ccatgtaact gatgggtttt aagaacagac atattttggg cagaagctga ggaccttagt
    44161 ctcatcctaa ctttattatt tttgccatcc tttgttctct atgaatatta atgagagact
    44221 aaggacatta aaggacagag acagatgcct tcagtagctg ctccagaata gagggagtgg
    44281 gaatggtcag gtcctgacct ccttcctgca gcaaattcca acaagcgctg ttatgtgcca
    44341 cctacacaga agagtggtgt catatgctct gaggccactg aggcctgcag gcttgtgctc
    44401 cactttcagt gagaaagtgg gtggcgtagc ttggagaaga gaaaacagat tcctacaaga
    44461 atagatttta aatatataat tcagttttag tcttttcaga aattgaccac agccagtcat
    44521 aaatcatgtt ggagagtcag gaaatgatta gcatctgtct tgggctaaac tcctttggag
    44581 cagacactac atttcactgt tttataatgt gtaacacatg tttacattct tctagcattt
    44641 attctgtgtt acagactatt taatagacac cacccacttc ccattctgcc cccaaatgcc
    44701 caacataata aggaagacaa gggaagctga ttgctggaga aaaattgtat acacatagac
    44761 agttcttgat gaattttcat tgaataaatg atgtaatata aatagcagaa atataaatag
    44821 ttgagctttt atcaatgtga acaaacacaa acaggcttgt gacaaatggc ctgttcagtt
    44881 ttacattgct gataccaatt aacctatgca ctacacttga tggtttgtaa agcatttttt
    44941 acagcagttc atacattacc tacaatgaag gaagacaaaa tagcatgatc tgaaatagat
    45001 tcttaccctg ttactgcaaa tgatacttgt cctgctgcga tgtgcctacc ctttaagcaa
    45061 gaccagctct tcccttcacc ttttgcctag gtccctgtac ctctgactta acggtagcca
    45121 ggagtgccct acccacagtt tgcacatatg ccacccatct ggggggcaca catgttcttt
    45181 attctgggaa taagatgaag ttaccctgaa aggactcttt gctttctagt ctgccccatg
    45241 atccttttct gtcagcctcc aaggttttct ggtttgctct gggagtagca ggaggtatac
    45301 cttctctcaa ggactgggga acatttattt aatggtggta aaattactgg cagggtttga
    45361 ataaagactg ctttcaaact gttgacattc cttttccctt gattgctttt gatatggagt
    45421 gagtcatctt cagctggtag atggtgagaa tgttaagatc tttctgttta ttttttccag
    45481 atgctcagtg gttcatgcag ttggcgagtt actcctcagt ggccaaggct ggttctttag
    45541 ggagtttggg gctgggcata gtgggagtac aggagaacaa ctgcccccac cattcgctct
    45601 taatgtcctg gggaatttaa tttttagcca agtcaacttg tgtttcttgg agctataaaa
    45661 gggactgtat ttaaaatttt taatcacaac ttctgcctac agaaattatc tgttgtatta
    45721 tccctagtag acaagaaact acctttattt ctgtgttttt cactttttaa attttgtgtg
    45781 tgggaatgct tctgttaact cttgtttcca cagccactac tgtttcccca tttcttttct
    45841 caagtcacat ataagtaagc atttctggaa ttatcatact gcaaactaca ttctccccga
    45901 aatattgaaa cacctcaggg aaacttcctg cattctctta aaggttttca cttgcttgct
    45961 tgtttgtttg tatacgtgct catgtgtcta ttttttgtaa gaagcttaat attgggaatt
    46021 ttttttctgt tatgagttga aatgtcctag acgattaaac acaaacacac atgatcaaag
    46081 ccaaataaga aaatgcttct gtgcagtcat aatgatgaga acaacataca agtgggggaa
    46141 actcctgttt gaaaatttcc aaaacaggaa tttggtctag caaacatgaa agcagtacct
    46201 gctaaatcct gcaccagccc ccactcccag tatgcttgct acagtgatat tcatctccca
    46261 caacatgatg attgcttctt tggacaatat caaacccttc ttcagaagcc ttattttgta
    46321 aacacttgct ttagaagtaa tggtcaattg gccaggtgtg gtggctaatg cctgtaatcc
    46381 cagcgctttg ggaggctgag gcaggcagat caattaaggc caggagtttg agaccagcct
    46441 gcccaacatg gtgaaaccct gtctgtgcta aaattatgaa aattagctgg gtgcagtggc
    46501 atgctcctgc aatcccagtt actgaggctg aggcaggaga attgcttgaa cctgggagat
    46561 ggaggttgca gtgagctgaa atcgtgccac tgcactccag cctggacagc agagtgagac
    46621 tccatctcaa aataataata ataataataa taataataat aataataata ataataataa
    46681 tgctcagtag aaattttaac tttcttttaa attattgaaa gaatattttc ttatagatgt
    46741 tctaagtcat ctctttatag gagctattac tataattagc tagtttatta taatatcaca
    46801 aactttgata agttttatgg gattaatgtc acaagtgttg ataagtttta tgataggatt
    46861 gcttagaaaa tggtatcaat tcaggattta gaagcttgag aaaacaaagg atatgattta
    46921 gaacttcagt aagtgaatgg cttttgtaca tttgttattt tagggctaca aacaatattt
    46981 atacattcat atctaaattt accctgaaag ctgaaaaaca tttattaata agggaaagac
    47041 ttataaagtt aatggtatat ctttttttcc taaatgtgat gctttagaac acatcatttg
    47101 acttacgtta gaactgattt catgtattaa agaatggcat tgaaacagga ttctgtttca
    47161 ttttttaagt cttttttgct ctgtaatcct ttacaaacta tctcttgaaa agatttatta
    47221 tttatatttt ctctctgcat ggagtgttat gttcatgcat gtttctgtaa gtgttgataa
    47281 tggtgagttc attttcatcc ttgggcacgt ggattacagt tgacataatt ggctatgttt
    47341 catgaatgcc cccatagttc ttggccctca aaggtgatga ggggctctag aataatgggt
    47401 ggttgggagt gctgaggttt tcccttctgg aatgtgatgc aattgaagag aaagaacagt
    47461 tgtgactgtg tggacacaca catgaaaaca gtcacccagc atgctagata cctgataaac
    47521 tgcagctggg agttctaaat aacatggaag ctttggcact ggcacgtggc ttcccatttc
    47581 ccatttctct aatgagacat cctaaggata taagaatagg gaaaacctta caccgccgct
    47641 acaaactaga aagagcatca tcattatcat aatgataact gatttgttgc atgcttccat
    47701 ttgtttaggt acccagccaa gtgccttaca tgcattattt ctttttcttc ttcaaagcaa
    47761 caacaaaatt ctggtttagg tacattactg ccttcatgta actgatgaag gctcaagggt
    47821 agtcagtcaa ataaccaacc caagtttgca taactttgaa gcgacagatt ctatatccaa
    47881 atccagtttg acctctgagc ccatccctct actgttgcac tagctgtatc ctgaaaaata
    47941 aaggaatgcc tgctagattt aatgtctata taaccaggct gaaggataaa tgagaactga
    48001 ctcttcctga aaccctgtga tgctctggaa aagagctagc caatgcctac cctcttgtat
    48061 ttggagaggc caaggcagaa agtgggatag gtaggagttg ctgattgaaa tcccttctgt
    48121 gactgtgaag gagacgtacc agaaagcagc attgcaacag tgcatgactc agacagaagc
    48181 aacaaccaga gagctggtca ttcccttata ctctgcaagg acagacgatg agagactttt
    48241 ccttgtacct agtaaggaga cacagccaaa gagactgcat atccttaaca cagatggggg
    48301 ataaaacctg tctaggagcc catttgtctt gaagggcctg ccattggcct ttactctctc
    48361 tcactcaaat gaaaggagca atgaaatgta catttgtacc agtctaccca ccgactcctg
    48421 gtattaagca ttttaatggc aaccagctgg gcagtaaata tattcagaaa gattctacct
    48481 gcatgccctg cttatggata aacaccagat ctgagttaac tcctactggt ccaaggatgg
    48541 agtaaacaag aaaaaagaaa acataaggcc catgagagat cttgcaggat agaacaagga
    48601 agataacgta acatttaaaa tgcaaaggaa caacttacat ttgacaaaat tattacaaga
    48661 aacaaatttt agagtgtcat ttttagatac catctgtctt gtgtcttaca atttgaagaa
    48721 acctaggcgt tgaagtgaag gaagccagat tgtgaagggt ggactagctg tgaagctagg
    48781 gaagagaaag cattgaatgg gacatagatc ttggaggcag attgctggga gtgagtccag
    48841 gctccaaatt tctagccatg cagctgtggg caagtccctt gccctttctt ggtgctacag
    48901 ttttcttatt tttaaaatga gcatcacagt acctacatag tgtgattgtt atgagaactt
    48961 aaagtatatc agcagaatta aagcatgtat tggaaatagc agaaaaaatc aacactgtta
    49021 aaaaattgaa tcagtaacaa acttaagaag atctcccgga acccagtgga aaggattaaa
    49081 gtgataaagt agaaatgaag attcgtgtat gtgcaagata cagaatggag atccaccagg
    49141 agaaaaattg atgttcctca aagagaccag aacaagtgga atgaattcta ccaccaagat
    49201 ttcacataat ttttagatta aaagggctat atgcccagaa tataccagct gatgccaaga
    49261 ataatcttaa aatattatgt attttaaggt aagaaaaaga attggcttaa taaggtaaaa
    49321 aaaaaaacca gaaagtttac tgaaaaggag aaaaatctac ctgacctcag gcttgctctt
    49381 gcatactctt gaattcagga gatgttgaaa ttaatatcta ctgttgtgag ggttaccgcc
    49441 taagcatgtt tttaccagac caaggcagtg tttacataag aagaaagtag aaatcatcct
    49501 caaagtggaa agaatataaa atatttccac ctaatagctg cttgaaaaaa aaaaaagacc
    49561 tgaaagattc cttagttgga aataagcata aagaaattag gtgagcctgg acaacatggt
    49621 gaaacccttt ctctacaaaa aatacaaaaa ttagccagta gtggtgctgt gtgcctgtgg
    49681 tcccagctac tctggagact gagcagggag gatcacttga acccaggagg tcaaggctgc
    49741 agtgagacat gattgcactc cagcctgggt gacagagcaa gaccctgtct ccaaaaacaa
    49801 acgaaaagtg tccaagaaga gcaagaaatc agttactagt tcttatcctt ggctggggca
    49861 tcaaaggact taagagaatc aagtggactt gccattgagt gttgacctga ctctgaatgt
    49921 ttgtggagtt atgcaggtga ttcttatgcg tggttaggat tgagacctgc tttagcaatt
    49981 ttattcaaga taaaataaat acaaagaaaa ttaggcaagt gaggatatta ccaaatatat
    50041 aaaaatattt cttttatttt caaatttatg caaatttatt tgaaaacata aacctttcta
    50101 agctattaaa gcaaatttta atatattaaa caattttttt caaccacaag acttaatttt
    50161 atgaaaaagt cttttaaatg tatctctaat ttacgtataa ttccaatcaa aatcataatt
    50221 gcttattttt cgaagcagat gaaatctaaa ttgcatctag aagaataagc tggttgcata
    50281 gcaaatttta agaaatgaac attgtgagag agtcttgtcc tactggttgg tagcatttac
    50341 taatataaat taaaacattt acattgggga attataaata gaaagacaaa ggaaacaata
    50401 gaagattcaa taacagggcc agtgttaaag agataataca gtttataatg ataaaaggga
    50461 caatttatca caaagacata agtgtttatg tggctgataa cagagcctca atatacatga
    50521 agcaaacatt gacaattaaa aacaaataga caatttcata atcatagtag cttttaatac
    50581 ctctctcagt aattaattga acagctagaa aactcagtaa aaacatagaa aacataaaca
    50641 ccctcagcca ccttgatgaa ttgacatttc tagagtatga gatccaacaa tgcagaaaac
    50701 acactctggt taagtgcatg tggtgcattt actgaggtag accatatgct gggccataaa
    50761 acaagtctta atttaaataa tatgtattca gtgacctcaa tagacttaaa tgagaaatca
    50821 gtcgcagtta gctatttcgg aaaattccaa gtatctgtgg atttaaaaat atatatatca
    50881 tgtgtccaag acaaaaccaa aagggattta gacagtaatt tgaactgaat ggcagcaaat
    50941 atacacgtca aaacatttga gatgcagcta aaacagtgct tagaggaaaa tttagagctc
    51001 taaaggttta tattgaaaag gagaaagatg taaaatcaat gacctatggt tctactttat
    51061 gaaatgacaa aaaaggcagg aaagtaaaca caaagtagaa gggaaaaact ttttgttaaa
    51121 agaagcagtc aatgaaatgc aaaatagaca tacaatagga aaaataataa taaagagttg
    51181 attcattgaa aagatcaaca aaattgaaat actcctagct agaatgaaca agaaaaaaag
    51241 aatgcaaatc accaatatta agaatggaaa aaggggatta gcattataga ttctacagac
    51301 attaaaagga tattcagtaa atactatgaa tacttttgac aacttagata aataggcaaa
    51361 tttcttgaaa aaataccact tataaaacta atacaggaag gaataaaaaa tccaaatagc
    51421 cttgattcta ttttaaaaat tgagttcact atcaaaaact tttcccaaaa ggaaatttca
    51481 ggcctagatg gtttccctgg taaatgggtg aactcatttt atgaggtcag agtatcgtaa
    51541 tcccaaaact gcaaaggtat taaaaagaaa aaattacaga gtaatactca taactataga
    51601 tgtaaaaaat cctaaacagg ccaggcgcgg tggctcacgc ctgtaatccc agcactttgg
    51661 gaggccgagg tgggtggatc acaaggtcag gagatcgaga ccatcctggc taacacagtg
    51721 aaaccccatc tctactaaaa acacacaaaa aattagctgg gcctggtggc cggcgcctgt
    51781 agtcccagct actcgggagg ctgagtcagg agaatggctt gaacctggga ggcagagctt
    51841 gcagtgagcc gagattgcac cactgcactc cagcctgggc gacagagaga gacttcgtct
    51901 caaaaaaaaa aaaaaaaaat cctaaacaga atattagcaa attgaatttc aagcaatata
    51961 ccataatcaa agagtttaat attcaaacat caaacaaaat tcagtgtatt aacaatataa
    52021 aggataaaaa ccacatattc tcattaatag atgcagaaaa atatttgaaa aatttcaaca
    52081 gcaaaccagg aatagtaaag aacttcaaag tgataaaggg tgcagctatt aaaaaacaaa
    52141 aaacaaaaag aaaactgaaa aacaacaaca aaaaaaaaac cacacagcca acataattga
    52201 gggatgcaat ttagacagga ataagaaaag cacttagcac ttttacagca cttttgttca
    52261 aggtagtgct ggaaatccta gccattgcaa gatgggaata aaataaaaag cataaagaag
    52321 taaaactgtc acttccacag atattgctta tgtaaaaatt ctacgtaatc ttcaaaaaca
    52381 actactgaaa ccaaaaaagg aatttataaa atgtgtagaa ttaagaagtt tgtattgaaa
    52441 aatcagttat agtcctacat actattagaa aaatatttag aaagtgaaat ttaaataatt
    52501 tctttgcagt agcataaaaa atataagaat aaacctaaca aaatatattc aaaacaaagc
    52561 ttttatgctg aagacaaaat gaaaattgct gagagaatat aaaatgactt accaaactca
    52621 attaaaattt caggagactt ttaaaaatct tacaaactga ttctaaaatt tatgtggaaa
    52681 aacagagatc ttggaataac aaaagcaatt taaaaaaaga attttaagga cttaacctgc
    52741 ctgatttcag cacttattat aaagcaacga aacctacata tacctcatgg aatagaataa
    52801 agaatccaga aatagagtca catatgtggt cagttgattt tcaacaaagg catcagagat
    52861 attcaatggg gaaaggctag tcttttcagc agatgattga aaaattgaat ctatatgtgg
    52921 aaaaattgaa catcaaccct ttatttctaa caccatacac aaatattgcc tcaaagtgga
    52981 tcatgaactt aaaagctaaa tatatgcaac ttccaggaga aaatctttag acttcaaatt
    53041 agacaaaggt ttcttgctat taaatagaag ataaaaaaca tgaaacttta aaaagtggtt
    53101 aaattggatt tcatcaaaat taaaaacgta ttctctggaa gtaaagatct aactaatggt
    53161 aatatttcag tgcccagggc agaaatagtg ggttggttaa tctgtgctcc agttattgac
    53221 aggtggtggc tgtctggagt cttaataaga cagttggacg ttgttctgga ttcagcttta
    53281 tgtgcactga taatttaata gtatctaccc tgggcaagag agtggaacag tgcagcactt
    53341 gtataccatt cttgacctag ttagggaata aaggtgatgt tattttctac aaatgagcat
    53401 gggctcccac atcagagcat gagcactaat gaatgtgtgc aaggtggtaa gtggcataca
    53461 aggtcaaaag aaaatggtag gagatttcgg aaaggagaga gattacttct ggctctgact
    53521 tctgtgcaac caagcctttc atgaattctg ctaatatggt ctacactttg agagaaaatt
    53581 ggtggtttat tgaagtatgc cttccagatt ttagctttgg gaacaaaata aatcaaagtc
    53641 ttggtatgat tcacaatatg cattatgtat attcctggca tgacaatttc cacacctcca
    53701 gattatgatg tctatgagca ggtaggacat tgtaggtggc agataggttg ggggatgaag
    53761 gtgggaggtg agagggaaga ggaaaagctt acctcttctc tgacattctc agcattgcac
    53821 agaaaatcat ttgacgccat gacattctcc ttcacttctg tggctcaagt atatcttcac
    53881 acacagatgc agtgtctgag atgcagacac tgaaatgaac ccttccgttc ttttctcatt
    53941 taagtcataa ttctagaagt tatttttcat tcctggccag tgaatttcta aggctttctg
    54001 atcattgaag ggcattggga agtaattatc cttctccaga tgactgtgta acttttatat
    54061 tgctattcca ctctgcagtc acccagccat tccgtgtgtg tgtgtgtgtg tgtgtgtgtg
    54121 tgtgtgtgtg tgtgtgtgtg agagagagag aaggagaaaa gagaaagagt atgtgaatgt
    54181 gtaaactcac tcctctgcta ttcaacccct cttagagcga gaatgagttc tgaggaccat
    54241 ggcttatctc tggcttccca ttccctttta tttacaaata ggattttccc ccttccttct
    54301 taaaagagct tttaatttta gtgttattta atgttggtct acttgaactc ctttacacta
    54361 agacagagag ttacagctgg atagataaat ttttatgttg actgtttgga aaaatctcta
    54421 tgtattttct atcctttttg attttgagtc atagaatttc agggtttgag agggatataa
    54481 cagtttagaa gccaaggacc ttcctgactt ttgagactcc tgagttacat ttctgtcatg
    54541 tgttttttca gcctgtgttt gaaacacagc tggagacaga gattttgttc caatcaaatg
    54601 cagctcgttg tatctgtgga aaagctttga cccttaaaaa ttctttatta tattagccat
    54661 aattttattc cttgggaatc atgtaaataa atcatcaaac acctcttcaa acataaaatg
    54721 ctttcagata ttgaaagagt accatctgga aggcttttcc tctttcaagc atccctagtt
    54781 ctttctgctc ttcctcttca gtcttgtttt cagatccttt tgctattggt tgttctttga
    54841 atacttcagc caaaagtgag tccagaagtc cagttctgac acctgttctc tactgaataa
    54901 tgaagtctgg ggttgagttg ctgatttgga ggaggggcag tgtccatttc atggcttggt
    54961 ggttcaatat cttgttaatt gacaccccta agtgtttttc atgcttgctt ctgtgtttgt
    55021 actcaagaac tgactcacat ttcttcctga aaaagtccat cttgtcagag ttgactcaac
    55081 attttgccat ccgctgtggc tttttgtatc attggcaccc aagatagtga cagctgtgtt
    55141 gagcgggtta gagctgagta cagaattcct tagcagtctt cttacagtta gatctatatt
    55201 aatgctggtt tttggttttt ttttattatt cttaggtaac cagtggtttg tgaaagcata
    55261 tctggaaacc atttttattg ttggatttat acttaaataa tatattctgt gcagaatctt
    55321 gaaaaactgt ttaagtctga ttagatcatg ttagtatatg gtcagtaata atggaagtac
    55381 aaatacagca tatagaaaac taacttttga gaacattgtc atatttttgt ctttctttta
    55441 aacctaattt ctttgttctg atttaaaaag tgttgtaaac agtaattatt tttgaagcct
    55501 tttctagtgt tccaaaatac tctagtcata attatctttc catgcttaaa aatgtaggct
    55561 ttagagtaag acttgcctgg gttgagtatc agctgctgtt aaagtgacct taggcaagca
    55621 agttaatttt tgtaagcctc agtctgctta tctataaaat gtgaattaaa ataatggcta
    55681 tctcctgggc ttatttttag gacaaaatgc ataaaaagca cctagcaata aataatgtca
    55741 ataaaagttt tttttgttag tattattttt taaattgtta cagaattatt ctggcttttc
    55801 ataaaatgaa aagcttataa gcttgtcagt atgttttgaa attggtagtg ttttataatg
    55861 ttttaattat gactcacagt gcaagttcta gtttctgttt ctcagaggat tacatgctat
    55921 aggaaaggtt ggatatttta agtacgcttt cttttatttt cactaatgtg caaactagtt
    55981 caattgatta tatcaaacaa ggaaagccaa agtaggaacc tcatgtatgt gaaaccctct
    56041 ggtaataatg gtcaactttc aacttcctgc ttacgacatt ctcaacaaga ttttctaaaa
    56101 cttcacattc tgatgaaatt atatatatat atatatatat atatattttt tttttttttt
    56161 tttttttttt ttttgagatg gagtcttgct ctgtcaccca ggctggagtg cagtggcaca
    56221 atcgcagctc actgcaagct ccgccttccg ggtttacgcc attctcctgc ctcagcctct
    56281 cgagtagctg ggactacagg cacccaccac cacacccggc taatattttg tgtttttagt
    56341 agaggggttt caccatgtta gccaggatgg tctggatctc ttgacctcgt gatgtgccca
    56401 tctcgacctc ccaaagtgct cggattacag gtgtgagcca ccacacccgg ccgaaattat
    56461 atttttatac atcagtgtgg ctaggtttaa gagttccttt aagagtctgt ttttattatt
    56521 aaaactagtt tatgtcttca taatgactca tttccctaaa gtgcgtttca ttctcaagta
    56581 attctgatcc ataaaccaag tcattctcta catattcagc tcttcctttt ttagggtcag
    56641 gcctcctcaa acccagcgta ataaacattt caagtcattt tttgttacat ggtctcctta
    56701 cctattaaaa catgtctatg ttgttgatct gcctttatta aacataatgt aatacattaa
    56761 aaattaaaaa taagcactct gttgcaaagt aagattttaa gagcagtaaa ctttttacaa
    56821 gaacgttaga aggaatacac attttgtttg ttgaaaagca ggtaaactga agagatttca
    56881 agtggcttgg acatatgttt cattacagat gtttccttga atccaaatta ggctaaactc
    56941 tgaacctttt gacatgagca caagaagaag agggggcagt gagggttggc agttcatggg
    57001 gagatatgtg ggtgaaggag gggaagcatc ccaagcaaca caaaggcctg gggcaaaaga
    57061 gtgctgaaag gctttgagca gagaaatgac tgagaaggct tccattttag aaagactact
    57121 ccaacaactg tgtggtgtac agagtgcctc catgctgcac agttcagggg gtgcaaagaa
    57181 caatgatcat tacaaagcac ggtgaaccat agaaaaccaa ctgatatacc ctgtagttct
    57241 cctggaactg ctctcacctg gctttaggtt ggagagctga tgaatccttc ctgggatccc
    57301 agctttctac cttaggcagt gggtgaactg atccttagct atcattttct ctagaattag
    57361 tcctgcatag aggagtctga cattggccta acttcctctc caggttcctg ggaagattgc
    57421 ccccctggga aggagacttc cctccaacaa ggaaatgtgg tctgagctct ttcttcaagg
    57481 atacatctgc tattttccta agtctgttag atgctacctt tattcagtca acaagtatgc
    57541 attatgcacc tgttttttgc cctgtagtgg gttggatgcg tcagttaaat acaagtaccc
    57601 ccacttaaaa ggaactcaag gcaaaatgct taggagaaga tataggccag tgagccccag
    57661 agtcccttaa tcacagatga taaactgggt gtcctgctgt ccaaaccagg cctgccagtt
    57721 gtattttgtt tcactggcag tgtcatgatt ttttaaaaaa acgtgaatgc cttttgttag
    57781 aacatatcat ctctagttcc tcaaaaatct gccatttcac actgattaat agcatgccaa
    57841 atatacacac tgatgttggc tacctggccc ctgcatacat ttgtgggagt cagcgctgcc
    57901 cagcatccta atagtgggga gcctgttgtt ggatcttgaa atttccaagt caccgaaagt
    57961 tcctggttag ataattggat ctactatatt ttctattcct ccatctggga aaactcatcc
    58021 actgggggta ggatatattt atatagaaaa gtaactttct atttctctct ggtaataatt
    58081 ttaaaaatac attatattat tccaacatta aatatatcaa aatatttttt aaaattagtt
    58141 attagtggga gatttgtcat attctgtgtt gtgagtgcac tgcattcata ttatagcatc
    58201 ttgtcttcat gtcctattct tatttaatct atgagttttc accatggaat caaaatgggc
    58261 aactgcattc taatttataa gcttgataga aaactgtaga ccgaaaagca cattttaatt
    58321 gttagaatta cgtatttcta gaaacccttg ctataagaca agaatatcaa aagtacattt
    58381 tgaatatatg taatatacac aaataaatgc atatgtggtc atagaacaac attattacct
    58441 ggcatctctg aaaataataa atatgagttt aggatgttaa tgaagaacac gtggtctttg
    58501 acattcattt ttgcctggtt ttcatgcttt tagggactta aaaatgaaag aatgagatca
    58561 ggttttttgt ctaaactcaa ggtgtcttaa gcaacaaata atactgcttc atttctctca
    58621 ttttgacaac taaagatatc agcaacacag ttgcatagct agttagcaac aaatacaaag
    58681 ccactgtttt tacccttaaa ggaatctaat gtacatattt tatacttcgt aaaggctaaa
    58741 tgtcagtcca tatttgtgaa gcaaataaat tggtggtttt aggctgtcac ggaggctcac
    58801 tcctgtaatc ccagtacttt gtgaggctga ggcaggagga ttgcttgagc ttaggagttc
    58861 aagatcagcc tgagcaacat agtgagactt catctctacc aaaaatttaa aaattagctg
    58921 ggcgtagtgg cacgtgccta tagtctcagc tactcgggaa gctgaggtgt gggaagatca
    58981 ctaaagcctg agagttcaag gctacagtga gccgtgatca cgccactgca ctccagcctg
    59041 ggtggcagag caagacccta tctcaaaata aataaatagg cagttttatg tttatgaacc
    59101 tgtacatgta ttgttataca acattttcag cagaaaaaaa ttcgtctgca tttaacagtg
    59161 tcacaatatg actcagttaa aactagtaat tttaaaataa aaaaacacaa caaaaataca
    59221 catgtaaaaa actatttcac accagtaaga aaaaaaaaaa gaattaaatg ctttttgacc
    59281 ataaaatctg ttgggtaaaa ctggaactag gtctgtgata tatgtattta cctctcatat
    59341 tatacaaaaa attaatttta atttttaacc cacttatcaa aaagtttact cagacttaat
    59401 aacctgtgtg ttaagaaatt gcttgattag tgttacaagt actgtacatc ataaaatatg
    59461 ttgtgtgggt gagtagacac caggtaatta caatgagttg ttaaaatgtc agtttcagca
    59521 gataactcat cataataaat atcagatacc aaagtgagga acaagatgca aattattgta
    59581 agaaatattt aaaagctagt gttgactttt aaacctttca tccacattga gggtataaaa
    59641 taatgtagtt tttggagatt aaagaaagat ttctatcaga gagcatttct ctgcagagaa
    59701 ttgtgctgtg agtcctgcct catccagttg cttctccctt catctgaaga gaaaaggggt
    59761 tcagagagac ttttgaatga caataggttt ttcctgcaga tcttggtggg ctcagtggag
    59821 gtggggctga acaagcagtc attctgcaga cgtgaaggag agatagacgc ggagatctta
    59881 ttgtagagac tcccagcttt tgtttagata aagatccatg agtgtttcct gtagaccatg
    59941 ttgggccatg gtcttgaaat ggtaggaatg agattgattc aggtcctgtt caatagggaa
    60001 gtctggagag aacatgggac ctcagttgtc aaaaggtgga ttccaaatgc taatgagagt
    60061 atgcagggct tggcttcatg ggtgtgcaac ctgtacagtc gcaaaggcca tgcatttaga
    60121 agggcccctt gtctggttaa atgctgtgct gttgccatat tgaaatgctt aataattttg
    60181 aacaaaaagc ccatgtcttc attttgcagt gggtcctgca gattatgtag tttgtcctac
    60241 atttatggcc tacattgaag aaactgtaga tgaaggggtc ccagcagtgc aaaagggggt
    60301 gttcctctaa gaaatcacca ggcacttcat gggaaaagaa tagactttaa atattcttca
    60361 cactgggttg gtaaagctag ctgaccacct gaaccagtcc ggtacgacat tcctgctccc
    60421 ttcacctctc ctgtatcatc tacctccagt cctttccaac ccagaggtga ctaaaacagc
    60481 ttagaaagag gaggagaagg ttttgggaaa aggagagagg ttttcatata tacctctttg
    60541 ctgagtggta aatgttagcc tgcagcagat gctagctgat gaaggaagct gccgtaccac
    60601 cgaatgaaga tggacattct aataatcaaa tagaggctat tttggctcaa agtgactgta
    60661 ggtcttttat taaattaaaa cgattaggaa aaaacataga attatccaag tgttaatcca
    60721 agggtgggag aagaactgct acactgaata aatattaaga aaaatgtgaa gggcaaaatg
    60781 aaattgcttt tgaaattgca tctctcaagt gatacttatt cagtgtattg attacatgat
    60841 tgaatttaaa gaatctagaa acaccgagtg cttttagctc ataaacctta ccttttaagt
    60901 ttaaagtggt cttctgaaag ctagcttaaa tttaattgtg aaactggact ttttgtaaat
    60961 tttatttatt aatctaagtt gatgataagg aaagaaatgt tagatttttc ccatttgtca
    61021 ttagatttgt gtttatctag ttgttggctt gctgatagtg gcctaaaatg gaaaagtgta
    61081 gttttccaat tcagttccct ttaaagtatg gaactgtatg cattaataat atttcttcag
    61141 aagacatgtt taatgttttg gacaaataag cttgatttat tataacttaa tttttttact
    61201 ggcagtgaca tagatttttt ttcattctag tggctattcc aaaatgacct gaattaggaa
    61261 aatgttgcta gcttttaata catttctact gctattttcc atttttatgc aatgactttg
    61321 taggctaatt atagaaaatt gcatttggtc ctcattgcgt gggtgtgaaa ttaactttgt
    61381 cgctgatgga ctgacattta gagtataatt aagttgcata ctttcctggg attctgtgaa
    61441 ctatatttta atgcccttca gtgagaaaga gatagatgcc ttttaaagtt ttttgaaggc
    61501 tgttgtagtt ggtcaaattt tacaaactac gaatattgtt atttattttt acattaaaaa
    61561 ttttaatttt tttaattaaa atttttacat taaaatttta atttaattaa aatttttaca
    61621 ttaaaatttt aatttaatta aaatttttac attaaaattt taatttaatt aaaattttaa
    61681 tttaattaaa atttttacat taaaaatttc acaaagaatt ttcttcttac cagacatcca
    61741 tgtgatttcc ttctggctat aaaaaaccta taggggattt tttgtatgcg tgatttaacc
    61801 tgatattatt ttaaatgtaa gttctatcga tatagagata attttatttt tgaactttag
    61861 ctaaaaatta ttttaattgt caatatttct gattttacat taaattagaa aagactaggt
    61921 ggggcatggt ggctcccagc actttgggag gccaaggctg ggggattact tgagcccagg
    61981 agtttgagac cagcctggac aacaaagtga gatcccatct taattaaaaa atcaaaaaaa
    62041 ttagctgggt gtggtggcat gcacctatag ttccagctat aagacaggct gaggcaggag
    62101 gattgtttga gcccaggagg ttgagactgc agtgagctgt gattgtgcca ctgcattcca
    62161 gcctggatga cagagcaaga ccctgttggg cggggtggag gggtgggggt gtaaaaaaag
    62221 actgctgctt aaattctgat ccttgaggag tagggcacca taggaaataa ctatatttgc
    62281 atcatttgta atgtaaaatt caatattctt gaagaaaatt tgaaagcaga tggaatggca
    62341 ttccaggcta gtggagactg ggggtcacat ttgcctctca ctcaccactg acatcataag
    62401 ccattactca cagcagttga gaataccatt tggaagtata atcacaaaac cttcttataa
    62461 atatctttct gtatattttc atttctttct tcaatacatt tctctaattt tgttccaggc
    62521 tcgcaggaag gaggtattta tccaggaacg gtatgggaga tttaatctaa atgacccgtt
    62581 cctggcactc cagagagact atgaagcagg tgctggtgac aaagagaaga agccagtttg
    62641 taccaacccc ctctccatcc ttgaagcagt catggcccac tgcaagaaaa tgcaagaaag
    62701 gatgtccgca cagctggctg ctgctgagag cagacaaaag aaggtattga ggcgttcaaa
    62761 tggtcatttt ccccacaaca tggtgtccaa tgaggagatc acctccaaag ttgtttgttc
    62821 ttcagtatta tattttcaga caggattgca ataagtactt agaagtgcaa gaggctgaca
    62881 gattctttaa gccaatgtaa cctagtgttt aaagtgtaac tcaaaataac actaaaccat
    62941 aaaggaagta taacagaaaa attatgtttc tgataatggt tactttgata ctttctttaa
    63001 aatctctctc tatatatatg tttttggact tcctagtgcc ttctagaaaa catgcttagc
    63061 tgctaggtag gttaatccag tgatgcaacc aggactcttt gatcatatag taacatccca
    63121 acttactgta tctagcttct gtctaaaata gttatttgca attagaaatt attttattat
    63181 ttcttaattt tggcgggggg aaatgaaaat aacatgaaga aaatggaatg catgtttgcg
    63241 tggtatgtcc agtctcacaa tgtgtcatct taaagtcctg gttagtgtca gactcacctc
    63301 tggggtgtga tagctgtgtc agctgcagac ctcaagcctc ctgctcacat gtgtttcatt
    63361 taaaccaacc tcctcctcct ctccccctcc cccaccatca cacacatatt cctttcactt
    63421 gagtatctgc ttcaaagagt acaaagttca atgaaaactt gtggtgataa taaggaaata
    63481 agtaaataga aatttaaatt ttgcccttct aatatgctgc caagactatc gatgcctttt
    63541 attagaaaag agagtgagaa agctagaagc tcatgctgtg tggtttgatt aaaattaaaa
    63601 ctaatatgtt ctctccacca ttattattaa agcataaatt aaaatgtttc ttttatttgg
    63661 cctcttcaga gaacttctga tatctcatat gtaacaccta gttgatggtt aacctgaatg
    63721 cactatactt ataaatattt atgatacata ttgtcatttc atgcgtgtct tttccctgaa
    63781 atttcatctt tacattaaca tataaatgtt agtgttctgg tgtaggtgct gcataaaagg
    63841 aaacattttt ctcagtatgt tgcatggtag aaaactaaag cactgagtaa aagaaaaata
    63901 gaaggctttc catagatgta aggcaaaatc agaattttac tctggactct acaaagccct
    63961 gcagacaacc actaagatat gtggaggttt tcaaaactcc ccacaaacca catacacaag
    64021 agccaatgaa tttcagctga tgtcactgaa actcatttgt atttcttgga tgggatacat
    64081 ttcaattatg cctgtaatgt gtcaaatgag ttatttcata ataaattatt tctgctggac
    64141 tttatattgt gttataaaaa attaagaaaa cactttgttg tcattgaata tataaaaaac
    64201 actttcctaa aattttactt ctgttctgcc tttaacaaaa ctcatttctc ttttaggaga
    64261 aaaaaagaac acttctagtt ggatcaaaga ttttattatc tagctgattt ttttttttta
    64321 aatcaactta catcctgttt gtttctgaat gactgggtca tttccaacct ggctgatagt
    64381 gaaaggaaat tgtttctgtc ctatgggtcc tgagaggcta atataaaatg agccagtggt
    64441 gtgtctccca tgtataatgg gaatacagga gtcctttata gccaacttca ttggctgtgt
    64501 cgtctcagtg aagggtttct ctgacaggga gtgctacatt ttgtccttaa aaaatattat
    64561 attttagtag attatagtgt atgcgaagag ttataatttg tactcttacc ctgtgtctta
    64621 aaaagaaaat accgtatcag ctgatgaaag cagaaacacc aaagtcatct ctttaacaac
    64681 aaaattacct gtcaccttta gtcctctgaa agcaaatatt ttaaccaaat gtcttcagtt
    64741 ccctcgcatg tagagtaaat tgcagcttta gacatctaaa agccataagg aaaaaaaatc
    64801 cattatttta aatgagttca gttctttaaa tcactgccag agcaaatgtc tgggaaagca
    64861 aaggctccat tagctatgat tcaagtattt attatctgac atcggtcata tctctttggt
    64921 aattctaaga cacttggcct gagcgctgct ctagtttgcc tctcaaggca ggagaacagg
    64981 gtctgtgctc attcatgcgt tggctcctgc tgcgactacg aataggcggg ttaactgttt
    65041 ggtaatttgt gtgccaggga aatttgggca agagtcaatt tggcaaatgg actgaggctc
    65101 tgaagccact ttgaataagc taatgagtaa tcatcatggg gaactttgcc tccggtaatc
    65161 cacttcccat tttgagccag taacccagga tggaatgata tttggaggtt tttttttttt
    65221 aatcttgtct atcatctttt aatagaattt ccattctgat ttctttgaac agtagggagg
    65281 aaatctgtat attttcaaac attttcttcg cattcaggaa gtataaattc tggccctgaa
    65341 gaaggaaaga ccttttaatt tgatcagaac tttgaatctg tgtagccaaa ataataacca
    65401 ggaaattcag agggggaaca attcttttca ccagtgaaaa aactaaaaat aactgtgtgt
    65461 attagataca gctccttcta tgtggcagcg caatataaat aggtgagttg catggcaata
    65521 gatgcctcag acaggattct tagttttgag ctggtgaagc caatgttcat tgagaaggca
    65581 gaaagggcat ttgttgtctg gtttatagaa atagttggct tacatcgtgg ttcagcatgg
    65641 ctagcaaagc ctagaggact agctcttccc agccagcatc acaaacaagt accgtctgca
    65701 gagctagtct gcagcaggag atgcttctgc tgatgagaaa tggatgctgc agctttcttt
    65761 tcaccctgtt gatgccagac agcactggtg ccctcactgc tccagatcct gagtggtccc
    65821 tccccaggtc cttctttttt gtatcactca ttacctattt gaagcctaag acaggtgcat
    65881 ttcattagcc aagcttagac tacacagaag accaggaaag caactactgg acatatttag
    65941 cttctacagg ggagaatcat aaagtagaga attctcctaa cataggaagg agtttccagt
    66001 gctagacaac cgaagaaatg gaaatgggtc agaaaagaac aaaatatttg ttttgtttcc
    66061 ttgatttcat atgcccattt cttcttacaa ttgtacttta ttctgccatt tttattccat
    66121 gttctctact tcattatata ttgcttacca catatataaa tgtattttca ttttaaattg
    66181 ctttttagac tttcattcag taataccatg gtagagaatc atatgtaata aaattgtcag
    66241 gagaggattt aggacatttt gcacatgaaa gattatttag ctcattcctg agtctttttt
    66301 gttgcattgt tacattaaaa aatgcatttt gattccccag gagcattgca gagccattgt
    66361 caagggggag ttggagattg agatctgtgg ctctgagtag aaatttcaag gagagagcag
    66421 tttgcctgat ccatgtagat agaaatgagc cagccgggca tggtggctca cccctgtaat
    66481 cccagcactt tgggaggtcc aggtgggcgg atcacaaggt caggaattca agaccagcct
    66541 gaccaacatg gtgaaaccct gtctctacta aaaatacaaa acttagtcag gtgtggtggc
    66601 atgcacctgt aatcccagct actcaggagg ctgagggaag agaattgctt gaccctggga
    66661 ggcagagctc acagtgagcc gagatcgcac aattgcactc cagcctgggc aacagagcga
    66721 gactctgtct caaaataaaa aaaaaaaaaa aaaaaaaaaa aaatgagaaa aagaagaaag
    66781 aaatgagcca aacctctgtt tccagggctt gccttcccac tcttgaaact ctagattcta
    66841 gattaagagg gaggggcaga tgagaactgt atagcccaga tcactgaatg ttagccacag
    66901 cccctttgaa attaaaaatg aaaggaaaaa aatgaaaaga tctcttaata tatcttgttg
    66961 ttatgtattt gtttatcaga ttgagcagat gggttggagt gcccagggag agaagaggac
    67021 agggatgcaa cgagccttaa aagattttgg gagagcaatc aagagtatgg ttaaatgtcg
    67081 taagagtatt ttgtggtgtg gcagatatgc actctgcttt ctcaatttat aaatggctgt
    67141 aattgctttc ctctcagttt tccactttga attagaacta attgccttta cagcgctgct
    67201 ttgctcccac ctacatagtt ttccctttca ttctataaaa ccatgtgttt ggtgcctctt
    67261 cattcatagc ttccagtttg ggtgctattc ttggagcagc cacccacttt ctcactacca
    67321 gtgaagctgc gttcattctt ctgagctctt ccacacaatc cactgctttt tgcaaaagag
    67381 tttggtgtta ctgctccatg caaagtttcc ctcggcccct gcttgaaagt ggttcgaagg
    67441 agatataaat tcgacaataa cataacaaag tcacctggaa ctccataatt tatgtatact
    67501 gtggttcctt tttaacttag tatgtggtcc tgccatctga tcatctcttt aaaatttgtg
    67561 tagtcctaca atcaaataag tggaatttat ggattttcat atcctttgta gtttctagtg
    67621 tggttccttg tacacagttt agatattttc tcttcaaaag ttctttaaga cattgcttgt
    67681 gataatgtgt gaacaaatta ataccaagat gactcaaatt taaacaagtg cacattcact
    67741 gctgttatac tgacctgaac aattttttta aaaatctgta aaagtagtac tggaaactac
    67801 tttattgatg ataggaaaaa atataggaaa gagccaacga ctcttgatgg tgataatgac
    67861 aggaggtttc aaaattatat gattaaattc agagagctta agggattccc cggagatgta
    67921 atgagctcgc agtgtatgcc atgtcctatt aaatcaactc atttgatcct taggatgttg
    67981 ttattacata ctgtagaggc tattattatt gcattttaag cataagtaaa ttaaggtcac
    68041 agagaagttg aacagctgtg cccattggct tgaagacaag cagtctgcct tcagagtcca
    68101 catacttaac tgctgtgtga ctttcctata gccactcggt ggtagaactc agatctcctg
    68161 cttctcaggc ttcctatatg tactgtattt cttccttact gctagaaaag tggaaaatcc
    68221 ttaatacttt ggattctttg tgatttttat gtcattccct caagccattt aagattgaga
    68281 gacacagatt ttaacacatg tattccccca tagctctaca atcaagagaa tatcccaaag
    68341 tttagaggga aaaaatgcct atatgatatt ggatcaaaag accagctcta aaactcttat
    68401 taaatatatg atcgacctag ttcatgcttc aaaaagagct aaaaacatga aggtcaggta
    68461 ttcaaaagac attcaaaatg tattaataaa gattgaaaca atcaagaaga gagaccacag
    68521 aaaagatttt gcttgaaatg ggtcattttt ctacatatca tggagaatga acatgcagga
    68581 aattttttaa gttccagggc acatgtgcaa gatgtgcagg tttgtcacat aggtaaacat
    68641 gtgccatggt ggtttgctgc acctgtcaac ccatcacata ggcattaagc tcagcctgca
    68701 ttagctatcc ttcctgatgc tctacccctg ccatgcccca acaggcccca gtgtgtgttg
    68761 tgcccctccc tgtgtctatg tgttgacatt gttcagctcc cacttataag tgagaacatg
    68821 cagtgtttgg ttttctgttc ctatgttagt ttgctgagaa taatagcttc cagctccatc
    68881 catgtctctg caaagtatgt gatcttgttc atttgtacag ctttatagta tcccatggtg
    68941 tatatgtacg acattttctt tatccagtct gtcactgatg ggcattcggg ttgattctgt
    69001 gtctttgcta ttgtgaatag tcatatatga aatttataat aatgagttag gacttttcag
    69061 tttgatcaca gtttgatcag cttttgcatt tttggtagaa ataccatgtc tgtggtgttg
    69121 tgtttttcat agtacataag attcaaaagg cgtatgatcc ccagaaaaac aaatgtttgt
    69181 tatatacact agtggtttga gaaacttact ggctcataac atttattaaa attgaagcca
    69241 ggcttggttg ggtgcagtgg ctcacacttg taatcccagc agtttgggag actgagacag
    69301 gcggatcact tgagatcagg agtttgaggc cagcctagcc aacgtggtga aactccgtct
    69361 ctactaaaaa tacaaaaatt agccaggtat gttctcgcat acctgtagtc ctagctactc
    69421 aggaggctga ggcaaaagaa tctctcgaac ccaggaggca gaggttgcag tgagctgaga
    69481 tcaccccact acactctggc ctgggcaaca gcgagaccct atctcattca ttcattcatt
    69541 cataaataaa taaataaagg ccaggctttt gaacatcaaa aagcagttat tcaaatttaa
    69601 tctaccatat gaaattatta aaaatcatgt atcatgattt gcttatattt acctttttta
    69661 aggacaaaat atagttcctt cttcaatgcc atttggtacc catttcttca agaatattat
    69721 tggctctctt ctccctgcag tagccttttc tggtttcctg gggtaatgct ttaactctat
    69781 aagtctcctg gtgcattctt ctctacaacc tgattctcac cctctcttta cttatgtctc
    69841 ttgatgggtt ccagacatac ctttttggat gagtcacaac tcccttaata cataaaaaag
    69901 tcattcttcc ttggtctttc ttttcttttc atttttaaac tttattttga agctttttaa
    69961 aaaataattt cgattttatt ttagatttag gtggaacatg tgcaggttca cattggcata
    70021 tcgtatgatg ctgagttttg gggtgtgatt gatcctgtca cccaagtagt gagcatagta
    70081 cccaataggt agtttttcag tcctttcccc tttcccctct tttggagtcc tcagcatcta
    70141 ttgttcctat ctttttatgt gtacccaatg tttagcttct acttacaagt gagaacttgt
    70201 ggtatttggt tttctgttct tgcattagtt cacttagaat aatgacctcc atctgcatcc
    70261 atgttgctgc aaaggacatg atttcattct tttagttggc gtatatgtgt atacgtatgg
    70321 cgtatatggt gtatatgtac cgcattttct ttatccagtt cactgttgat gggcacctag
    70381 gttgattcca tgtctttgct gattgtgaat agtgctgaga taaacatagg catgcatgtg
    70441 tctttttggt agaacaatgt attttccttt gggtgtatac ccagttatgg gtttgctggg
    70501 ttggatggta tttctgagtt ctttgagaaa tctccaaact gctttccact gtggctgaac
    70561 taatttacat ttctaccgac agtgtataag tgtcctcttt tctccacagc ctcttcagca
    70621 tctattattt ttttgacttt ttattaatag ccattctgac tggtgtgaag tggtatctca
    70681 ttgtggtttt gatttgcatt tctctgatat tagtgatata gagcattgtt tcatgtttgt
    70741 tgactactcg tatatcttct tttgagaaat gtctgttcat gtcctttgcc caccttttta
    70801 attgggttat ttgctttttg cttgttgatt taagttattt atagattctg gatgttagac
    70861 ctttgtcaga tgcatagttt atgaatattt tctcttatct tttagagtgt ttactcattg
    70921 agtgtttctt tggtcatgca gaagcttttt agtttaatta ggtcccattt aacaatttgt
    70981 atttttgttg tgattgcttt cgaggtctta gccataactt tttttttgtt tttttgtttg
    71041 tttgtttttg tttttttttt tttttttttt gccaatgctg aagtctagaa tggtatttcc
    71101 tagattttct tctaggattt ttatagtttg agatgttatg tttaaatatt tgatccatct
    71161 tgagttattt tttgtatatg ttgaaaggtg tgggtccagt tttgctcttc tgcataggac
    71221 tattttgaag cttttaaaag aaatccttcc tcatattcaa gtgattacta tatctgtttc
    71281 ttatataatt gtaattttcc tgtattgaat catcattctc agtaaactat cgcaagaaca
    71341 aaaaaccaaa caccgcatat tctcactcat aggtgggaat tgaacaatga gatcacatgg
    71401 acacatgaag gggaatatca cactctgggg actgtggtgg ggtgggggga ggggggaggg
    71461 atagcattgg gagatatacc taaggctaga tgacgagtta gtgggtgcag cgcaccagca
    71521 tggcacatgt atacatatgt aactaacctg cacaatgtgc acatgtaccc taaaacttaa
    71581 agtataataa aaataaaaaa ataaaaaaaa taaaaaacat tttccaaact tttaattttt
    71641 atataatttg aaccttacag aaaagttgca agaatagtac ggtatcagca ttctttaccc
    71701 agattcacag ttgtttatat tttatctaat ctgctttatt ttttccttct cctttacaca
    71761 catacatgcg tgagcgcaca cacacagatg ttttttccaa accattagaa aataaattaa
    71821 agacatatgg ttttttactc ctaaatattt tgatgtatat ttactaagaa taaggacaat
    71881 ctcttacata atcaccatac agttttttaa aatgaggaaa tttataattg aaacagcatt
    71941 ttttctaatc cacatattca tttcccccca gttgttccaa taatggtctt tgtagcaatt
    72001 attttcccaa ttcaagatca ggcattgcgt ttaattgtta ttttctttag tctcctttaa
    72061 gctgcaacag ctcttcaatc tttctttgct ttatttaccc tgatatttct gaagagcatg
    72121 ggctaggtat tttgtaaaac gtcactcaat tcaagtttgt ctaatgtttc ctgatgattt
    72181 tattcagctt ttgcatgttt tcctcactgt ttagttgtta ttgttccttt tgtattaata
    72241 actaatttgt ggagaaatat gttgatattc tttaaatatc ttattcatta aatgttcacc
    72301 tgctagtttt agaatccact gatgattttt caaccccatt attccttctg cattttttat
    72361 gtggcattct actgtaagga aaagcttttc tttctcccct gtttacttgt ttattacatc
    72421 agtgtggagt catggatgcc tatttgatga gttcaaaact taccatcact atctgtcccc
    72481 gatttggcca ctgggagccc tcttaagctg gcttcttcta tatattctca tcatttttta
    72541 gcacttgcag caagatactc caggctcatt ttgtgttttc tttaatccaa tgcttggaat
    72601 taggtatttc ttccaggagc actgtttcct atttaatggg agatggtact tagcaacaaa
    72661 tctggagcta ggaaattaca tatatttatc atattcatat gtacacaaaa catagctata
    72721 tatcttgtct gtctctctat gtatcaagct gtcagtatac tgacactgac attcctgaat
    72781 ctaattccaa gccatagagt atatgccagt cctttttcta tttatgactc cttttttcca
    72841 ccagtgagaa acccgatttt cactgtactt cagtatattt actcatttac tgaagcgtgg
    72901 aacacacaga gtagtttcag aattacttac tcataccgct gtataaggcc aaaatgaaaa
    72961 cctggaattc aaaattagtt tacagattct taaggaaaag tttacaggaa gtacaattca
    73021 catatcttaa gtctaaaaat taatgagttt tgaaaatgca tacatgtggg taatctgtgc
    73081 atcccccacc ccaccaacaa gatatagaat atttccatca ccacataaaa aggttcctgc
    73141 agtacctacc caataagtcc ctcccccaac tcaggaaact gctgagcact attctgattt
    73201 tttcatcatg gattagtctt acctatatta gaattttagg taaacgatga ctattgtttt
    73261 aatagttagc cttaaattca ggagctgtta gtcttccagc tttgtttgct ttatctaaat
    73321 tgtttggcta gtctaaatcc tttgggcttc cctacaaaaa aaaaaattaa aggcaatttg
    73381 gcttctccaa aagtttgcag ggatcaaaat ttcattgaat ctatagacta attttgtgag
    73441 aactgacatc ttagtaaagt agagtcttcc aacccataat tatagtacat ttctccattt
    73501 atttagatct ttaatctctt agcaacattt ggcttctatc agtgtggtgg tcttagaagt
    73561 catttgttgc tgttactcat attttatttt ttgatgctat tgtaaatagc attatttgtt
    73621 taagaatttc aaatgtttgt tgttaatgtg caggtattca attgactttg tatgttcaca
    73681 ttgtattctg taatcttgct atattactta aatagttcta gccattattt tgtatattca
    73741 tgattttcta ggttaaaaat ataaaatata tgatctatag agaacatttt acttattcct
    73801 ttccaaatga tttgcctgcc tgcctttttc ttcttcccca ccactgccct ggaattattg
    73861 cagtgactag aacctccagt gcaatgttga acagaagtag tgaaagtaga ctttattgtc
    73921 tttttcttag ggaaaaaata tttcatgttt catcattaag tacaatgtta gctgtgcttt
    73981 tcatagatgc tctttatctc atttgaggtt tcattctatt ctttgttgga aggttttttt
    74041 tttatcatga atggttttga tttaaaaaat agtttatttg catttgttga cataatcctg
    74101 gtgtttctct tttatctttt aatatattga gttacacaga ttgattttca aatattaaac
    74161 caacttagac ccctaaggta aatctcacat ggtcaccttt ttattacttt ttttatatat
    74221 tggtggattt catttgccta tattttgcta aagagttttg tgtctgtgtc caagagagat
    74281 gttttctctg taaattaaaa aaaatttttg ttttgtataa aggtaatttt ttgttcacaa
    74341 agtgagttgg aagtcttttc tattttctga aagggtgtaa gtttggcatc attttttttt
    74401 tctttaatgt tttctagaac atcagtacag ccttataagc taggagtttt ctttgggaag
    74461 aagtttttaa tcgtgaattt agtttctgtt aaaaaaatat aaagccattc caattttcta
    74521 tgtcattttg tgtaatttct gaaagtgtag ctttcagagg attttttaat ttattgaact
    74581 tattggcaca aagttatcct tttaatattt ctttaatctg tagtgatatc ccctctttca
    74641 ttcctgttat ttgtaatttg tgtttttctc tatttctaaa tctggttttc tacatattta
    74701 gcaatattat taatctttta gatacaattt ttggctttgt taatttctct atcatttatt
    74761 tcttctgttt catcaatttc tttggtattt gattccttct actttggatt tactttgtcc
    74821 atcttttcct agcttcttaa ggtgaaacta ggatgattga tttgaggcag ctcttctaaa
    74881 gtaaacattt aaagccatat cggccttagc tgcttttaga tgctctgctt tcagagtccc
    74941 acaaattttg gtatgctgtg ttcttgtatt cattcagccc caaatatatt ctaaattact
    75001 ttgtgatttc ctcttaatcc tctttactat ttagcaatat attgttttat ttttgaattt
    75061 tgaggttttc ttaatatctt atgatttatt tccagtttaa ttctgcttta gtcagagaac
    75121 acagtctata agattttagc ctttcgaaat ctattggttt ggtagttctc aatagctcag
    75181 caagtacgtt tgaaaagaat atcttttgta gttttggtat attctaccct ataaatatca
    75241 atggccaggt gatttttata gtgttttcag atatactatt tatattcttg ctgagctttt
    75301 taatctaggt tttttaagtg agatattgtt attattgtag atttgtctat ttttcctgta
    75361 tttctgtcag gttctgcttt gtatatttta gagaaaatta tcaccattgc catcatttat
    75421 gttgcagatt ctctgtacgt aatatgtctt taattttttg gctgatttca agattatttg
    75481 tctttgtttt cagcagtttt actatgatgt gcctaggtat aactttatat ttttctgctt
    75541 tgaaattgct gagcttcctg gatttgtaag tttgcctttt taatcaaatt tgtaaatttt
    75601 ggggccattt tttcttccaa gatatttttc ttctgcattc tgtctttttt ctctttttgg
    75661 aactccagtt catggaattt aaaccagttt gtattgccct agatataaat aagatgctgt
    75721 tcaatgtttt caatcttttt ttctatgctc ttcaaatcga atacttgctt ttgctttatt
    75781 ttcaaattaa ttattatttt tcttctgctc tctcaaatct gctattaagc ccattcagtg
    75841 aactttttgt cagtttagat attacactta tcagttctgt ttgtacattt ggttcttttt
    75901 ttatagtttt tgtttgtatg ccaggattcc ccttcccctc atttattatg accatatttt
    75961 ctttgaaaat ggctgcttta aaatccttgt cactaattcc agcgtggatc atcttgggcc
    76021 ggtttttatt gactactttt ctctagacta ggattcactt tttcttaatt tcattgtcta
    76081 gtaatttctt attgtatact gaacactgag gatgatatga tatgttgcag actctggatt
    76141 ctgttacctg ctgaagagct gtactttgtt ctagtaaaca gttaacctgg ttagattcat
    76201 attctgtctc cttgcagttg gcagcatctg aggtctttgc tcagctctgt cagacattca
    76261 gcagccacct tctgtcattc tgtggggtct gccccatgaa tgtgtaattc aaggatcaaa
    76321 caaggatgct ggtaaaccgt ggcaacctca gtttcatcct ctgactcctc aagcccatat
    76381 caccagtgca ttgtacttga gtttcagctg ccagtgctac cagaataggg aattgcctcc
    76441 agctgagcag ctacatgaag gcaaatctca tccaatgcta ttggctcctt tcttacagga
    76501 gggtttactc ttctctcatt tctacctctt ttattgctct caagagcctt taaatcacta
    76561 tgttttatat gtttttcaag gggttataat tattatctgc aggagaatta gtctaataac
    76621 cattgcttct ccattactgg tagcagaact ttctctgata tatttcataa ttgctaaatt
    76681 ataaccccta tctaacttat aaaaacattc atctacatgt ttaatatggt gtattctcta
    76741 gatttttgta tgcctctagt gtgttttcag aggaagaaat atagtgcaaa gtcacacaca
    76801 cattttaaaa taatacaaat agtctgttgt gttatgaatt gaaaacttag tattttttag
    76861 tgccgggcac tatgctatgt gatttacacg tgttgtctta tttaaaacca taaaataaca
    76921 taattaggat catacagaac caatttttag agaacttaca aaggtcacac agctagtaag
    76981 ttcgggatca gaatttagta ctacatctct tattctctta agtacacata atttgtctct
    77041 gagctgaaat ggtcaaagat tttttaatat aaaaattatt tttaaagtat gggagtatgt
    77101 tattttgtac tacatctctt attctcttaa gtacacatag tttgtctctg agctgaaatg
    77161 gtcaaagatt ttttaatata aaaatgttta tgtactgtgc ttatataatg tgattggaag
    77221 tctcctgtag agaaaaaggt gtttaatatt ttaaaaagag caacataata actgacggag
    77281 tgagtcccag aggtgacggg agagaatgaa gttaagtgct gaaggaaagt ccaacactga
    77341 gcagatggaa acctttcccc cttagattga agggaaggaa atatagattg gtgttgctat
    77401 gaaaaagctt aaaggaggag ataggatgaa gaggggaagt gagtgagttt gaatgttttt
    77461 gataaaggag tctgtaaaga gagactaagt cagttgagtg gtcactgggt gaagatttgg
    77521 ggaaaggtag aggtttgaaa tatcccctgt agtaaatggc agaggaagct aaataaagtt
    77581 aggtagagtg attgatgatt gggagtcaga gtttgagttt agagccatgt gtttataggt
    77641 atatcaattg tgaggtttcc tctgtgctct gctctctgcg gtaaactttt attaagacat
    77701 gtattagttt gagataggat ttacaaagca caagtgatgg aggacaaaga tagaaaagaa
    77761 ttacagatgc ttttataata gtatagtttt ctctataaat atttgagatt agctgaattg
    77821 ctctccactt ggaactcctt ctcaatttga ttctgaaaga tgatgatcca tagtgcagaa
    77881 ttactgtgga caagatgtga gatacagtga gaaaaacctg agacaggtag aaccctgagt
    77941 gattgccatg actgacactc attagctgga tgacattagg aaaaacacta atatggcctc
    78001 tagttattgt tttgtaaaaa tgaaggtagc tcttaaaatt ctctaccttc agaggcaaat
    78061 gatgaaattt gtattttaat agcggaaaac tggcctagtt tatgtttttc ttacattgct
    78121 gtaagaattt ttttttgttg gggttagtat aaaatacgat ttaaattttc ttaatagttc
    78181 taactttgca tatgccttct aataccagtc tgttatttgg tgcatctcag aagagttcaa
    78241 tgtgttttag ttaataatat gtcaaatttg tgcaaggctc ccacgtgaat aagatataca
    78301 tataaaaaca gtaggccggg cgcggtcgtc acgcctgtaa tcccagcact ttgggaggcc
    78361 gaggcgggtg gatcatgagg tcaggagatc gagaccatcc tggctaacaa ggtgaaaccc
    78421 cgtctctact aaaaatacaa aaaaaattag ccgggcgcgg tggcgggcgc ctgtagtacc
    78481 agctactcgg gaggctgagg caggagaatg gcgtgaaccc gggaagcgga gcttgcagtg
    78541 agccgagatt gcgccactgc agtccgcagt cccgcctggg cgacagagcg agactccgtc
    78601 tcaaaaaaaa aaaaaaaaaa aaaaaaaaaa gatatacata taaaaacagt atatgacaac
    78661 actattgttc cccagtctta cctaatctac ttatgaatta ctcccaaaat tttatccagt
    78721 agaataaagt atatatgtaa ttaagcttga ggaataatct atattcctga ttatctattt
    78781 atgggacaca tcccaatgct atttagcaat tgtttgtcaa agcaggaagc atcccagagt
    78841 aaagaaacac tatctctcac cattagttgt atagcaagcc attttctcct tttggtccca
    78901 tgactgactg tgaggggaaa ggagtcgtgg atttttgtaa cagggtaaga aacaggaaca
    78961 tcgtcaggac ttacagatca tgagagtatc ttcctttgtt attgatgaca aaaatttgac
    79021 tcaaataagt agtgactctc ttgggaggat atttgtgttt aacatctaca ggagaaaaca
    79081 agtcctatcc acatctttat aatcaggtag atgtacttta acctttagga accataaggc
    79141 ccattatgga ccgccagtgg aacatttcac tagttgggga agtgaggcat gtaggccaac
    79201 ctggcttctg tatcccagct tggggtgagt cctttgtcct tcatgagccc ctcatgacag
    79261 atgcttccct agacagaagt gagaaatttg cagtaacatg ttagactagt gccactgtga
    79321 ggctgcccac ttagccagaa agcccatcag taacggaagt tgattgttat cagtggaact
    79381 atgttaattt cagctcattc attcaatata caatttatta agcaccactg tgtgccagcc
    79441 actgttctag gtcttaagga cacagtccct gccctcagta aagtcatact tggggtgagg
    79501 gggggtgcag gcaggtagtg aacaaaggtt gataaacaca agggtgggag tttatcaact
    79561 gttatttccc acagggtggt gagggaaggc ctcattgtaa aggtgacagc tgagcagaag
    79621 tctggaagaa atgaacaagc caacctcttg tgctattggg agcttttgtg tatattagaa
    79681 agccccatct ggagaaagaa aggctttgaa agctccctgt ctaggctgat cagttagaaa
    79741 aatgatttca ctctggaaag caccaatcct aagggcctat ggcttggtga acagacagtg
    79801 cctttctgtg aaggaaaagg cacccctgtc ttcatgcctg ggcaggcagc tgggtgagta
    79861 gggaaatcca aggaagggag agagggctgg aattttgctc ctactcaccc tcccacaggt
    79921 cactcttgtg ccatgcgcac atggcttact gcaggagcgc tacgggaagg tgtgtggtgg
    79981 gaatcccatg cagagagaac agcaaggaca aagaccccga ggcaggacca tgtttaggaa
    80041 actccgggca tccagcgaag ctaagggagt aagcaggatc aaagtaggag acaaggtcag
    80101 gctccaggtt cactgacacc aaatgtagtt ctaataagat cgttctttag ctctttagag
    80161 ttttcaaaga actttctttc atatataatt ttatatgatt tccacaacaa ctcatcatag
    80221 gaagctcaaa gatgttacat tactgagata ggtaatacaa ttagcaaaca tgggggctta
    80281 gaatttaact gaagtcctcg gttttcagta cttttcatga tactttacct cagagattaa
    80341 taattttaaa gcattaaacc ttttttaaaa atatcaccaa ttccatcaca gagctgtgtt
    80401 tttacaaaaa tagacctttc tgatccctgt gctgtgattt aaagcatctg gttattgttc
    80461 tctttttctg tagttaactt caatagactt taaaaattct ctattgttgt aatttagatg
    80521 tctttataaa gccatttacg tctattttct cattttaatg tgtctttaaa atatttctta
    80581 tcacaacact ttttgaaaat gtggcgtttt tgctaacccg agttatgtaa ttgttagaaa
    80641 attaataaaa atctcacaaa aagcatttcc ttggtgaaaa gaaaattctg tatattaatc
    80701 agggttttcc tgtgaatttc tttcagctgg aaatggagaa gcttcagcta caagcccttg
    80761 agcaagagca caagaagctg gctgcccgcc ttgaggaaga gcgtggcaag aacaagcagg
    80821 tggtcctgat gctggtcaaa gagtgcaagc agctctcagg caaagtcata gaggaggccc
    80881 agaagctcga agacgtaatg gccaaactgg aagaggaaaa gaaaaagacg aatgaattag
    80941 aagaggaact ctccgctgag aaacgaagaa gcacagaaat ggaagctcag atggaaaaac
    81001 aactctctga gtttgacact gagcgggaac agcttcgtgc caagctgaac cgggaagaag
    81061 cacacaccac tgacctcaaa gaggagatag acaagatgag gaaaatgatt gagcaactga
    81121 aaaggggaag tgacagcaaa ccaagcctct ctcttccacg gaagacaaaa gataggcgtt
    81181 tggtttccat atctgtggga acagaaggaa ctgtgacaag gtctgttgca tgccagacag
    81241 acctagtgac agaaaatgct gaccacatga aaaagttgcc tttaaccatg cctgtaaaac
    81301 cttccacagg gagtccccta gtttctgcaa atgcaaaagg gagcgtgtgc accagtgcca
    81361 ccatggccag accaggtatt gacaggcagg cttcctatgg tgacttgatt ggcgcttctg
    81421 tacccgcttt cccacctcca agtgcaaaca aaattgagga aaatggacca agcactggct
    81481 caacaccaga tccaaccagt agcacacccc cacttcccag taacgctgcc cctcccaccg
    81541 ctcaaacacc aggcatagct cctcagaact cgcaagctcc acctatgcac agtttacatt
    81601 caccatgtgc caacacctct ttgcatccag gtctaaaccc acgaatccaa gcagctagat
    81661 ttagatttca gggcaatgct aacgacccag accaaaatgg aaatactacc caaagtcctc
    81721 cgtcaagaga tgtctcgcct acaagtcgtg acaacctagt ggccaaacaa ctagctcgga
    81781 atactgtgac ccaagcactg tcaagattta caagccctca agcaggtgct ccctcaaggc
    81841 ctggagtgcc cccaacaggg gatgttggca cccaccctcc agttggtcgg accagtttaa
    81901 agactcatgg tgtagcacga gttgacagag gaaatcctcc tcctatccct ccaaaaaagc
    81961 cagggctctc ccaaactcct tctccaccac acccccaact caaggttatt atagacagca
    82021 gcagggcctc gaacacaggg gccaaagttg ataacaaaac tgtggcttcg actccttcca
    82081 gtttgccaca agggaacagg gtgatcaatg aggagaacct tcctaagtca tcctcccctc
    82141 agctgccacc aaaaccatcc atagatttaa ctgtggcacc tgcaggctgt gccgtttcag
    82201 ccctggccac gtctcaggtg ggtgcctggc ctgctgcaac ccccggactg aaccaacctg
    82261 catgttcaga cagttccctt gtcattccta ccaccattgc cttttgctct tccataaacc
    82321 ccgttagtgc ctcatcctgt agaccaggtg cctcagacag cctcctggta acagcatcag
    82381 gtaaagggat tgaaatgtta tacgcttttt aaagaatatg gcctctcttc tcacttgcct
    82441 tgattttctt cacattgcct tgaaactttt tttttaaatt tgatgcttcc ccccaccccc
    82501 atttcttttc tttctctctc tttttttgta ttttttttaa aggctccagg gtatggtgat
    82561 tcatcttgct atatgaattg cggtttcgct atgctaagtg ctttcttcat ttaagataac
    82621 ctgaaagtag tggcttaaag cacatggaga ccattaattt agagagacta aaatatttac
    82681 atgggagaaa agagtattcc ttcttattaa atatttatct cgcaagacct cagtgggtca
    82741 tgatcagaca gtacgtgttc aattctgttc cttctgagat gacattttta aagacctttc
    82801 aagtaattat taacactatg ttggattacc aaattgacta gatttgttcc gtaattggta
    82861 tattttaagt tctaatatca gtttggtgtt ttcggttttt ttttttttta ccttcagaaa
    82921 tggagtgtga atatttataa atctgttcta agtttagttt atttcaaaag ccatgtaccc
    82981 tatttagtgc tgccatcttc caacactcgg gcacagatgg ttaacatagc atgtgggcta
    83041 tgtcacagaa ggtttccact gcaggtgtgg cttatgaagt cactgaatct gggactcttg
    83101 aacaaagaag aggtggattt ttcccttttg ttatacagtg ctagagaaag cattgctttt
    83161 tactgacatg actggattag ttatttacta agcaaatgtg gctctaaagt aatgttacca
    83221 aaaatacata attgtaaatg gcagagactg gattccaaac acatctgact aactgcaaag
    83281 tccatgctgt tttcaattcc caattttacc cctcaaaatg tggatgacaa agttctgttg
    83341 acactttgaa gaagtctctc ctaccatggg atcttagtgg ttggtggaga ttgttggttc
    83401 aaatgggaga gaacttttat aattacagga aggtttgaac agttgttata tttaatactt
    83461 tgaggggaga gagagaaaag caaatagcat catatttgct aattatcagg tgatgacagc
    83521 agtacactag gatttatttg tccaattata agctatcaac ttgaaattaa ggtctttgag
    83581 aggctttatc catattttga ggggcgaaat agggaattgg aagcagcatg gacttggaag
    83641 ttagatctat gttgaaatct agtctctgcc atttacaatt gtgcattttt ggtgacttct
    83701 tttgctactc atatggggga gggtggctgt taggaggatt ggatcctata acctgtcagc
    83761 ttggtattga gcttagaata gcatgagtaa tcaataaata gaggtgatat tactgcttca
    83821 atgatattgt tgcttacagt atttttgaga atttgctatg gaattgactt tagtattatt
    83881 ttgagatgtc tttacaggca ttcagcattc tatatttttg atccaaaatg gtattactga
    83941 gttgaacagc ttttctcgtg gcctaaaata attttggctg tttcttacaa attaaatcca
    84001 ccctcagaga ggaattttgc tactcaggag aatagagaat gtactataag atctttgggc
    84061 agtcacaaaa cacaagttcc agaaatgtgt ggagcagtgg cagtgctatt gccataaatg
    84121 catagactgt aaagtagaaa acacttccta ggatatagaa gttttgtcac ttaaaaaaaa
    84181 tacaaagcca tctttacttt gagaccttga ggctttgcca cttgttgcct tagtcattac
    84241 tgtggtcctg ggtttagctg catgtgccct ttggtttcgg cagagaagct ttaaaaccag
    84301 gatctatgac tgaggaacat tttgtcaaca ggattgaaaa gttaacggat taaaatctgt
    84361 taacttttaa agacagagat ttactaatct attatctatt caccaggata tcctgcccta
    84421 ggattcagta aaattttaca taaaagagct ataactcctc tgaaaaatgc ccttcactta
    84481 tgtctggaga gcaaaagaca atatagacca gaaaccaaaa aaaataccag cgactgaaga
    84541 tacggaaatc ggattcctta ttttctactc tctgactttt gcaattttac caaagtattt
    84601 tatttattta ttcctctcag aacttctgaa ttacttttgg tagaataacc agtttctatg
    84661 tcatttgctt agaagatgtg gcttattaag ggagaacgga ggcactggag gccttgagtc
    84721 attcagcaag tgtttactga gcacctagac tgggaaatgg aagtgtgatt acacttacac
    84781 aatgggggtg tacgactcta caactcaagt ataaatgtag ttcagctgat ctttccaaat
    84841 aagatagagg atttcaactc tgttttgcat ttagattgcc cctattttcg ccactgtgac
    84901 cattgcaact aagaaacacc agagctgcct ccaccctgct tactaacctg tctgtgcctg
    84961 gttgagcttg tgcctctcca ggtcatgagc cctttgaagg ggattaacct tccaaacagc
    85021 cactgattcc attgtgattg cccaaagcaa ggcacaggga caacacacat ctgtcaaata
    85081 cctggcaggt gtctcttcca atttcagtga tcaaacaagc actgaactaa gtatagtaag
    85141 gcaggattag tccatttctg cccctttcta agtatcaccc tagagagcta attccctctg
    85201 agccattagc tttttcattt aaaaacaaaa gcattgctgg ctgcagtaat catacctgta
    85261 atccaagcac attgggaggc cgaggcagga ggatcacttg tgcccaggcg ttcaagacca
    85321 gccggggcaa aatggcaaaa tcccatcttt acaaaaaata taaaaattag ctgggcatgg
    85381 tagtgtgtgc ctgtggtccc agctactcag gaggctgaag tgggaagatc acttgaattc
    85441 gggaagtcaa ggctacagtg agccataatc atgccactgt gcaccagcct gggtgacacg
    85501 gtgagaccat gtctcaaaac attaaaccaa aattatataa taatattccc gaacaaaaaa
    85561 agatttaaac ttgcatgata aattttcaaa ctacctctcc ctccttggag aactactggc
    85621 ccatgatctt tccaactcta gaatcctgtg tttccatgta agcttttatc tataaaaatt
    85681 atgactaagt tagagcccca aggaaaattg gaatgacaga agttagcctt ttaatgaatt
    85741 gtagtataaa ttacccaaac tctatttggc aacctttata gccaaatgtt aaatttttta
    85801 ataacattct taattctaaa tgaactagaa tttcttgttc ctcctgaact tgccaaatag
    85861 acacatttca aatgttagat gaacagaagc ctaaaccaga aatcactcca ggcaactgag
    85921 tttccatacc cttggaaatt gttttttctg ttttttcttt ttttatttga tacatttgat
    85981 ttaatttggt ttacaccttt tccctattga aacatatctt ttaaaaatta tcctccatgt
    86041 atgattggct taaaggctaa atcagaaaac aagaatgatc tgggctatga cattaacctt
    86101 ctccaccctc tgaagctgat gccagaagct gttctcactc cttccctctg ccattgcatg
    86161 tccagtcatt cccttcctcc tggcatgttg tgcaggatgc tcaccttact aatgtttgcg
    86221 tatgacactg caaaactgat tgaccttttg ctaacatcat tagagtagct gtatgaatac
    86281 cggtctgttc tgtcttaacc actatttaac ctcttaacta agtattacca tttttatgat
    86341 tgtcgggaat ttcagatgaa cagtatagtc tcatgatgaa gtcctatttt tcccatattt
    86401 aggcaggatt tattaaaata agcttgtcta tgctagacaa cattggaaat gttagtgaag
    86461 atataaaaca tatttacagt tttaaaatac ttggtattta taaagcattt ttcttttgta
    86521 aagattttaa aaatatattg cagacctcta aaaaaataag gcaactgata tatcttctgt
    86581 agttctgtgt aagaaaaccc ttgagtggtc taaagattga aaacaaattg aaaaaaaaat
    86641 ttgtctttcg gataacttat taaaaatagg gtttcccagg aaattacagc tgcaattgaa
    86701 tatttccata taaggcagtt gaaaaatata tttaaactgt ctcctcccct caaaagccta
    86761 gatttatggt gaaaaaagaa aaatgtaaac aaaacccaaa agaatagcaa accatttaca
    86821 tatattggta ttcataaaag aatatcaaca accaagaccc cttggatgag atctaaagag
    86881 agaatgaaag agaggctgag tatgagcccc attccctcct gttccacaga ggactgtagt
    86941 gcgatgcctt catattgcct gtgtttgctt tgcagtcgag gttttatgcc ttcgtgttta
    87001 taatttctct gtttatgcat ttctaataag tactgattta atttttgtgg gcctgttttt
    87061 tgtttgtttg tttgttttta agaaaataca aaaggtaaaa tgtaccagag aggagccttc
    87121 ttgtaagtat gaagtaaaaa tactactttt gtaagaagag ctaatgagta tcagtaggaa
    87181 aatatcataa agtttagata aatattgaat tttatgagca ttttaatttt gtatgtcact
    87241 acatgtagtc ctaatagggt taaaaacaat aaattattca tagacccaaa taattgatta
    87301 taaagatata atatccagct ttttattagc agtgtagttt catttgtata attggctttg
    87361 ttttgccttt ttaataaaga attttttaaa tactaagttc ctttgatatg tacttttaaa
    87421 atgctaagat aatttagggc aagtaattta ggatttaatc ataagaattg agtattacat
    87481 atgtattaat atgactctca tatgcttaga ataattatgc tgataccaat gtacagagag
    87541 tataaaacat ccatctgttg tatcttacta aagggatatt accacatatc gtaatcaggt
    87601 ggccattctg ccttgtattc cactgctaag aaaggacatg caggtaaata tggcaagatc
    87661 ttatctcatc atgccacaca catgcaaaag gatgtaaagt caaaagccca tgtgaccatt
    87721 gttatgagca gaaggttcaa tatggtttta attttctttt acaggtggta gtggatagtt
    87781 acaaaacatt ttaaaaatcc aaatggtata gttccttaac ataaaatttt actgcagcta
    87841 gtaaaaagta atctttgttt tatgcacaat gagatgtatt gtgcatatag aaattcaggg
    87901 tctagtcatt gtgaaacact atttagaata aagccctcca tctgtaatca ctttggtcag
    87961 gacaaaatag tcttaattgg tctgtgaaag tgtgccctta gggatgaata tatgtacata
    88021 tgcacaacaa tgttacaggt attagaaccc tataaggaaa aagcggaaaa tgtcttattt
    88081 tgaaaattca ctgtatttaa gtctaaaata cacaaatatc tatatgtcac attgaatgaa
    88141 cattttttac tttactgttt ttacagcctt ttgatcaagg aagaattcag aaaatttttc
    88201 atgctatatg cagccgattt cacacactta acagactctc ttctaaagct gctaaatact
    88261 gatgagaaat atctaactat aactcattgt ttttgttaaa attatatagt tgagtgtcct
    88321 gttttgttgg ctgattaaaa gtttgttagg cattttgtaa aggtggccag atgatacagt
    88381 cttcacaatt gtatattgaa tatttgtgct ggtgaactct agatccagtt atatatgtta
    88441 tattttatta tctcttaata ctgaatagca gttggcctcc attatttcta ttcccaaata
    88501 agggaattca aggaatataa atagactctt tggtccatct taatggttta cataaaattt
    88561 gtaattaaac attttagaaa ccttgttgaa aaagaaaaat ctgttacaat tattcctctt
    88621 atacctaaaa atatcagttt acttttccag attaatattg aattagagga aaactttacc
    88681 ttgtaaaacc tttacatttt aaaattcaaa ttgttttaaa atcctgaaga gaaatttgaa
    88741 cttttaaaat gagacagcca tcttaagttt tcctaaaacc agtcaccact ttaacactta
    88801 cctgtgcaag actcatgact aaaaataatt ttttaccatg tatgttgatt taattagcag
    88861 cagatgtaag atctgaaata acagtccaga ttcatgctaa gtaaatatta acagattgat
    88921 aatgttagaa accacataat cctctaggga cacatgttca tatgtttgtg tgtgtgtaat
    88981 tcagaaagga atgggtaata tctgtctctt gtccttgctc ctactctcta acgagggtca
    89041 ctttaaccta caggctggtc accctcccta acccctttgc taatgagtgg tggtcctgcc
    89101 cccctggctg gcaggcccac ccttcttcag caagctgctg cccagggaaa tgtcacttta
    89161 ttatcaatgc tgcttaatga agaaggactg gacattaatt actcctgtga agatggccat
    89221 tctgccttgt attctgctgc taagaatgga catacaggta aatatggcga gatcttatac
    89281 cacacacttg caaaaggatg gaaagtcaaa agcccatgta tcaattgtaa tgagcagaaa
    89341 gttcaattta gttttatttt tcttttacag gtggtaatgg atagtttttt taaacatgag
    89401 atttaaagtt tttataaaca tttaaaaaat ccaaattgta cagttcatta atgtaaagtt
    89461 ttaccagagc tagtaaaaag taatctttgt tttatgcaaa gattagtttg catttatggt
    89521 ctgttagaaa tacctgatat atgagaaagt ctaattatca gaactttagt gctacatgct
    89581 acagtgaggg aaagttttag cagttaggta aggtcatggg cctgaaattg ttccacagtt
    89641 ggaacaattt atagttattt gaatgtctta aaagaaccga gaagttgtgt aactataaat
    89701 ggtatatcga tgaagactgg gaattattct tgttctttaa aatgcaaatc ctgtagtcaa
    89761 atataccaaa acatatggga gtgcagaaaa agagaggact tgaccgcaaa tgcaaagtca
    89821 gatagcgttg catatggaag cccatatgat tgtcgattaa ttcagataaa tggaggattc
    89881 tagtgacctc agagatcccg ttatttttaa agtattctag aattcttcat aatcaccatg
    89941 gagattttct ttaatataga agaagtaaat ctagtaagta acatcaggaa tgtgacatct
    90001 aggtgatatt tattcctgag ttaggtgact ttcgatgggc tgtcctttag cctcattcat
    90061 ggagttaagt gtaggatgcc caccatccaa aagcagttta aagattaaat taaacatcat
    90121 aaagtaataa tttatttaag tacaaagaat ggtatttccg tttggtaaat gaatttgatt
    90181 ctccatccag gaacattatt ttctgggata gactgttgga aagatctggt aaagcatttt
    90241 ctggcacatg acattttttt ttactcagca gcaactcttc ccaaaatgca cacacgcatg
    90301 ggcacatgcg catgcacaca cacacacgca tcttagtgaa tctggggtat tataatcttt
    90361 gggaaaattg gctgcttttc ctgtaaaata gtctacagag tctcaggtct gccatgatgg
    90421 aattctgaga tgaactgtgc aggggagagt ccctttggga ttagaatcta tctacagctt
    90481 gtatagaatt tggcacatca taactccaaa tggggaattt acatggcttt ctattaaaat
    90541 ccatagactg tgtgagattg ctgctgagtg cagaagccca agtcaatgct gctgataaaa
    90601 atggcttcac acccttgtgt gctgcagctg ctcagggaca tttcgagtaa gttgctctta
    90661 attctttttt tcccaccatc aaaggagcct ctttttataa tttgcacacg tattttagtt
    90721 ccggctgaat gtgtaaacta gtgcttaaaa tcactggcaa ataaattcac taaatatatt
    90781 tgaggattta aatgcaaact aggattctaa atttgctctt aataatagtt aatgtttgag
    90841 ggaagtgaag aagagaactg ggctgtgtcc caactgaacg tgaatgaact ttctttggaa
    90901 gatcatctat ggcatatcaa cacatatgtc atgagatgaa ggactgttga gaagtttgtt
    90961 tttcactgtt ttacaccatt ccaaccccct aaaagatttt ttacttatga tgtcactaaa
    91021 agtagaacat agaattatat tggttgtaat aatctaaatt tcctagtggt aatgtattct
    91081 aattattcat cttgttttac catttaaaac aaaatggaag catgaatttt acatactgaa
    91141 agtagtttgg gcattaagct aaagagaccc tattaattaa aatataccta actttagcaa
    91201 tgatttcttt agtagcttac taagtcagtt agatataggc atgacttttt aacattaaaa
    91261 gtcatatttt aacttaaaaa aatagaaaat agctaagttg ctttctctgc ctgtgctgaa
    91321 atggcaggtt gtgggaaacg caagttgctt ttaacttttt aatctaactg tcccgatagg
    91381 aatgttcttt aacaaattcc agaattattg aaatatgggt ttttaaggtt gaccccatgt
    91441 tattaatcat aaatataatt ttttaaaatt caaaatgaat tatttatgta gagcatgatt
    91501 cacttttctg catatctacc acatacctca ttaccctgag tttgtcattg agaaccctag
    91561 acactgattt tgctgttact cttgggacat atcctgactc cttcaaaagg aatttctcct
    91621 gagctgtgct ttttaccttt actttcacca ggcaacctgt aggggcactt tcttggacat
    91681 atagcagtca caggaatgga agcatggata actttgcaaa caggaaggac cctggagaaa
    91741 tctggggatg gatttttttc tttctttctt ttagacggag tcttgctctg tcgccaggct
    91801 ggagtatagt ggtgcaatct cagctcactg caacctccgc ctcctgggtc taagcgatac
    91861 ccctgcctcg gcctcccgag tagctgggac tacaggtgta cgccaccaca cccagataat
    91921 tttttgtatt ttagtagaga cgggtttcac cgtgttggcc agaatggtct ggatctcctg
    91981 acttcgtcat ctgtccccct cagcctccca aagtgctggg attacatgtg tgagccaccg
    92041 tgccaggctg gatttgttaa tttaaatgtg tctgatacac atgtatatca acatgtcact
    92101 taatttaaaa aaaatgtata aatcagatac tgcaagggaa aattaggaaa aacattcatt
    92161 ggagtgaaaa taaaagatga agtggattgc ttcttacttt gattatgatt tagccctctt
    92221 ttctaagttt attctcaact aattttacaa cttaagctct acatgtttag ctagtaaata
    92281 agtgtcacaa agtcttgact ttacctcatt tctttcctcc ttgattctca ggacagtgag
    92341 tttctgctta gctatctttt cctcatcaac tagcctgact tcaggagaca ggacaacctc
    92401 tgctgtcttt tctccccaag gcaacccttt tctcagcctt tctgctgcct tttatagaga
    92461 aggcacatgg tgccctgctg tctatgctat ttataattat tttctcaagt gaaaatctca
    92521 gaatgactca gcagcctttt ttcagtgttc aaactatttc gaaccaaaat aatatatatt
    92581 tatcaagtac agttaaaccg ttcatcccag taagttaaat tctaaggact ctactttcac
    92641 aagttggtta tagggaagtg tcataaagca ggtattagca cttttcaaaa tttcctggga
    92701 gaaattaaat tttatgatta gaatatattt tctagccttg tgaaaaaaac agtagtcatg
    92761 taataagatc cataataatt gatatatgta aatagaaaca attgatgtat ataaagatgc
    92821 aacattgctt tcttttctgt atttaatatc ttggttaggt ggtgcttcaa aggtcaaacc
    92881 caggttttat gtaattaatc ctaatcttgt gtttaggtgt gtagaattat taatttcata
    92941 tgatgctaac attaatcatg ctgctgatgg aggacagaca cctctatacc tggcctgtaa
    93001 aaatggaaat aaagaatgta ttaaactctt gttggaagct ggaaccaatc gaagtgtaaa
    93061 aaccacagtg agtagcagtc tgtttttttc cccctgtata tataatttgc aatatatttg
    93121 taaactctat aactagaaaa acaaaataaa ttaaaataga ggttgcttta ttttgttttg
    93181 cttgtaggat ttggaaagtg tctgaccctt gtttgaatct ctttcccgtt aattaaatgt
    93241 cttgttcatt agcctagcca gtcctttaac ctctgagcct cagattaatc tgtcaaacag
    93301 gaaaacaaat acctatgctt tgattatttt tagaactagg gcagacaagg gaggtataat
    93361 tttttattca ttcaacaaat aatagtctca gatcctggat tttcttaagt aaaggaggac
    93421 cagtggttaa taatataagc agagatgtgg ctgggcgtgg tggctcacgc atgtaatccc
    93481 agcactttgg gaggctgaga tgggcggatc acctgaggtc aggaattcaa gaccagcctg
    93541 atcaacatgg agaaaccccg tctctactga aaatagaaaa ttaacccagc gtggtggtgc
    93601 atgcctgtaa tcccagctac tagggaggct gaggcaggag aatcgcttga acctgggagg
    93661 cagaggttgt ggtgagctga gatggcgctg ttgcactcca gcctgggaga aaagagcaaa
    93721 actctgcctc aaaaaatata tatacatata catatgtatt ttatatatat atatatatgc
    93781 agagatgtaa taagctagat ataaacattt ttaatgactc attgctacag ctttttttct
    93841 taaaaaaact tcctattttt tgaaaatctg agaaaacagt tttatatttt tcatgttatt
    93901 tatatatatt acttgagaaa tctgtggtgt tacacacatt cagtataaaa ttctatagtg
    93961 aaaaatgaat taattttgta tcacagggct gaatgaaaaa taagtagtac agcataaaaa
    94021 ttagtcacat cctaagttag agaacacaga aatccattct ctccaactag ttgctgatga
    94081 gctgaacaaa acctttagaa gtatagatgc tcaaaactcc agagataaac agtgtaattg
    94141 ggaacaatta tgtcttgtgc cttataataa gaaagtatca aaagaggata gaaaatagaa
    94201 aatttttttt ccagaagtgg ttgcatggcc tttgtaatat aaattgggaa aggtcaaaag
    94261 cacttacact cttcagtagt agactacttg tgtagtatac tgttatacta cccaagtaaa
    94321 ggtgtccaca acccagtgaa gaacacgcct gaatggagct gattgaagct ccatagtctt
    94381 gtcttagcca agtggagttt atttacctga ttggagcacc attgtcttgt cttagccaag
    94441 tggattttat tggtatgaga taccaaacca gagaaaaagc cacattataa agggacagct
    94501 ttagcaaatg gtcagatgac ttagcccaaa tttagattgt tcgtatttat tgcctatttc
    94561 tctgtcttct accctattat tttttaaagt gtactgtagc ttactgaaat atatttagta
    94621 tagcaatgtg aaatactgca tgaaaaaggt atgtcaaggg gaaattaaag gtagaaaaat
    94681 aaagccaaaa tcaccaaatc accaaaataa ggccaggttc ttttatgaaa aattttttaa
    94741 aaaactaaac aagatgggtg cctgagtaga aggcagaccg atttctatat aaagatgaag
    94801 agactgtaga tagaacctag atttttccca gaataacgct tgtcaaactt tagtgtatta
    94861 gaatctcctg gaggggtcgt taagtcagat tggtagcccc atccccagag tttctgattc
    94921 agtagatctg agatgaggct taagagttta cagttctata aagttcccag gtgatactga
    94981 tgctgctggt ctggggacca cacctgagaa tcactgccct aaaaaggact tctattaata
    95041 cctctactct agcaaccagc taagtgggta atagaggctc caaaataata tattctagaa
    95101 aacagacaca ataattttag ttgaaacatt ttctaagctt ataatgatca gtatccctct
    95161 gcagtcacaa aacactcaat aggggcccat aaaccttcac tgaaattatt tggctttgtt
    95221 ttttctttat gtctaccttt tccctattat ttaggatctt tgcttctggg gtggttggca
    95281 taaaatttta agatcacaga gttaggtcag tgccttataa gtaaaactgg cttataactg
    95341 cattctttca gtactctact aataacatta ttgcatataa attttttaat ccctttaagc
    95401 taaagttcat tctctttcat agtattaaat tgagattttg atttaccata cataatgctc
    95461 agttatgccc tggacagtac ctgctcaccc caaatggtta actggtaggt agaaatgatt
    95521 acaaaatagc aaacatgagt cacagcagtt ggaaatattg ttaactgaca ggagtcagag
    95581 aactttaccc agctcatcag tgataatgtt caggattgga atgcctgctt ttcccagctc
    95641 agtggtccat gcccaagaac atttagaagt gaactttcaa taatattttc cttgacatta
    95701 atgttgttat caaccctttc cccctggtca ttttattttc aggatggctg gacaccagtt
    95761 cacgcagctg tggacactgg taatgtggac agcctcaagc ttcttatgta ccatagaata
    95821 ccagctcatg gaaattcttt caatgaggag gagtccgagt caagtgtctt tgacttggat
    95881 ggaggagaag agagtcctga aggcatatcc aagcctgttg ttcctgcaga cctcattaac
    95941 cacgccaaca gagaaggctg gactgctgcc cacattgctg cttccaaagg ttttaaggtg
    96001 tgtctggtag cagctggcct catcatgcag ctgtaatttg atgagcagca aagttgtctg
    96061 ctatagatta agtgcactta aattgaataa ttggagactg agtgatacaa ttgcagatgt
    96121 tatttaccaa tacaaattga cattattcct atgtagtagt tacttatggt caagggtata
    96181 agagactttt aataaaaatc atttatttgt agtttgttaa taagaaatat gagggcaatt
    96241 tcaaacattt tatcttgtct actataggaa caaatcattg gcattgattt agtccattgg
    96301 gttgcttact tcagtaccaa caccatgctg ctagttagag gcagggtcag gattcacact
    96361 cgtgctgcag agctcattct cttgccctgt accctgagct gccaaactta tccctaactg
    96421 tgctttctta ccgatatcta agagggagct ctagatgctt agatagaata cacaaagatt
    96481 ctgaatatta aagaaacagt ataatatagt agtccattca ctcatgtttt catgtttttc
    96541 tgatgttagt cgctttagca ttaatatgtg ttagcaataa taagatatta gaaagttcct
    96601 gagtgcaagg cactgtgcgt gctaacattt gcaaggatca cttttgccat tagctcctag
    96661 ttcaatggca agtgagcagg gtacaagaca aatgtaggat aagaaaagca cacataaaaa
    96721 aacacaagga caacagaaat gcagttggac cagtacagaa atgcagcaat tacgggaaaa
    96781 agaaagagaa catacatatt tcaaagggca gagctccagg aatgttaggc tcaggcatgg
    96841 cccattctgg aggaggtgga aattattttg agctttgcaa ggaaagttaa attcaccatt
    96901 accactgaga aaggagagtg gttcaggtga aaggagcatt aaaaactaac acatggaagt
    96961 agggaggtgg ataacaggtc cctgttaatt ggggtaatgg agagtagtga gaaataagga
    97021 cctgactggg agtttcacag cagggcccag ggccttcaat gacatagcaa ggagtttggt
    97081 cttaatttac tagtcaaagt gaaaccattg aaaggttttg tacaaaggaa caaaataatc
    97141 aactgaatag ttttaaatag attcatttag caacaacatc aagaagattt gagattatga
    97201 agaaattggt atcaggaagg gatactacat gaaagatgat gacagcagtg gaaataatga
    97261 gaaatattag gaatgcccca gaatgaacat ggattagatg agggaaatgg gggagctgaa
    97321 taaaaagata atagtgacat tcccaaaagg aacaaggaaa agacatcatt ttgatcaaga
    97381 agacagaatg cagttttaga catgctgaat gtaagggcta cgatttgttc atccagaagg
    97441 agatagctaa agatgtgtat ttagagctcc tggttgggta acttcctgtt atcgtgatct
    97501 tagcagaagc tgttcatctt ggactttggt gttttacaaa atgagaaaag ggcatgattc
    97561 aattcagtct ggaggtattg tttgttagca gtagttttgt tgttttgttt ccccaacttt
    97621 accctttgac aaaagagata aaaaaattct gggaacttga tttgtttgta tgatttgaat
    97681 ggaatgcaat aatatttgac ataaaagttt ttgggagaca aagatggaaa atgtaaatag
    97741 tttaaacttg aatatgcaca gttaatctag gactatgaat cttttgctgt tgtagaggtg
    97801 catggaaagg gtagtttgca acctgcctcc actcctttaa aagaaaaact ctgaatgtaa
    97861 tatgagatgt tgatgatagg agtgcgttat acctgcactc agcctagagg caaaaaaaaa
    97921 aaaggaaaaa caaaacctga acacccttga tctaggatgt tcggctactg aacctctcag
    97981 gctaggcaga aaggaaccca ctccccaggg tgagttaccc ttcagtgtag ggcaattgtg
    98041 atgctgctca gctccttaac tatgaatctt ttattagttc tggtgttttt atgatcaaac
    98101 gtggcattgt cattgatttc cacatggcat tgtcattgat ttccacacct ctggcatatt
    98161 gtccaaggaa aatgtgacct ctttctccca tagactatga ctctcctgtg tttttttact
    98221 ttaagaagca caagatgaat tttggacaag gaaagagatt tttttaagtg ggcatgactg
    98281 ccaatattca cacactgcta ggctattaat atatttttta agccctagag tggacattta
    98341 atcttctagt ctaacctctc cattttatga ttaagacatt taaatcccag agggtttagt
    98401 agataaaagt tgggaatgaa gcccagattg cctgagtcca ttagtcgttt cattgtacca
    98461 tacttccttc tcccctagtc aaagatattg gaaaatatat ttgtatcatt tgcctaatat
    98521 ttatattctg gctgagatag ttcttcagaa agtaatccac ttataactaa gatattaagg
    98581 ccagatttct gaaaaaaata cggctctgag ctagtcattg cattggtaaa aagattctac
    98641 attgaccaca agtagagctt aaaaatattt ttttttcttt tctctagcat acatttgtct
    98701 aatctacgca gggtagtagt atcgttgcta cccaagaaga tgacttcagt ttccacgtgg
    98761 ttttcagtag agaactgtgg aatttcagag cttgaaggga cataacatag ctcagtggcc
    98821 cccaaccttt ttggcagcag ggaccagttt cgtggaagac aatttttcca tggttggggg
    98881 tggggtgggt gggaatggtt tcaggatgaa actgttccac ctcataagga gcatgcaacc
    98941 tatatctctt gcatgtgtag ttcacaatag gggtcacact cctatgagag tctaatgcca
    99001 ccattgatct gacaggaggc agagctcaga caggaatgct tgcccaccct ccactcacct
    99061 cctcctgtgc ggtctggttc ctaacaggcc atggactgat actggtctgt gaaccccggg
    99121 ggttcaggga cccctgacat agttcatcta gtcaatttcc cttgtgttgt agataaagaa
    99181 actaagtctt tatctacaag aaatgggaaa tgggtaacta attcctgaag atcaaattcc
    99241 caaatctgtc ctttttccac gttagcccct ggtctttttt tcaatggtta agaaatttgt
    99301 gcagaccacc attaaatgtc atcggaaaac ctctctctac agctggcctg actattccag
    99361 agaggctgct gaactaagga taagcctttg tttccatcat ttcatgtgaa tagatacatg
    99421 agtttcttaa cgaaacttcc tgttctgtca tgaaaccatt gacatgttag tttcctgcaa
    99481 ctgaaacaaa tttaggagat tgcctggatt tgtgcagctc tgttgttgaa gttcatatac
    99541 ccagagattt ttttcactgg ggggactgca tgaatttttg actacaggag gaggttatgg
    99601 ttctcgctta tgtgttgccg aagccagtgg cttcctgtca cttctgcttt tgctttgtct
    99661 ccctgggtgt tttaacaagt tgacgattta atgcatactc ctctctccct gggcttccag
    99721 aacactgccc ttttctcact tcctctccaa ctttgctgac caggctttct atttgttttt
    99781 ctgctttttg ttttttgggg tgtgtgtgtg tgtgtgtgtg tgtgtgtgtg tgtgtgtgtg
    99841 tgtgtgtgtg tgtgtgtgtt aactctaagc aactcccaag ctttattctc agctgcctac
    99901 tcctattttc taagagctta tccagtcttt caggagtcaa cagtggctcc tgcagtaact
    99961 agtcccaaac ccatatctcc atatttgcct ttttacttgt cctccagaca ttcatctcca
   100021 gcatcctgga ggtcatctct gggcagtccc actgtcctct gatcaggtgg tagccctctt
   100081 gttacccact ttagatcatt tttatgtgtt aggattgcaa tctgcctgat gcattgttag
   100141 cttttagtca tatgagagtc agacgtttct actcacactg tagcagccac cttggtcctc
   100201 caggaggtat ccatgaggta tgtgcaaagg tccacatgac gccccaacac ttggattcca
   100261 tcttcctagg aattggatgc aacaagaaca agataatagg agtcactaaa gttattcgtt
   100321 gtcgcatgga gttgggtagc tagttcagaa gagagaacat tagattaggt gcctgcaaaa
   100381 ggcacaaagt cattggaact agatttttat catgataaat agaaatctgt tctttgaact
   100441 ctattgtaat gcttttgatt atctatgatt atttcctttt tttctattaa tttttttaaa
   100501 aaattgttct ggaaaatgcc tttttatact cattccctgt aatgttcagt gaagagtact
   100561 gaatcctttc ttactttgga cagcagtgac tggcagaacc ctaaagggaa tgtaaacttg
   100621 gctgcccagg gtcgtgctcc acctctcatc caagacatgg gccatccagt gtttcccgcc
   100681 aacacctttc atggatctgg gttttgatcc tttttctcgt cactctgaac tttctcactt
   100741 gaatgatctt gttgatccgc agaatataat ctatagggat tctaaaatct catctctagc
   100801 cctacttaag cattttctga gtctgtctag gcaggtgctt tccttggtaa ccaggggaac
   100861 aaactttcca gttttctcag tacaaccctg tttatgcctg tcatcccagt gtaattatta
   100921 acagtgcctc cttttactct ctaatgtgtt ccagtttaaa cagttatagg gtaatcctgt
   100981 tggggaccac attcattttt gcttccacca gacagctccc ttctagcaca ttcttggccc
   101041 ctaatgttta ggcttcttgg ccaatctgct gcaattcttg cttctcctct cttactccaa
   101101 cagcatcacc tggcatttgt ttacttgctc catcttccta acttaaagaa ctcaaatgat
   101161 caacacaact ctagatttac tcttttacga ataaattttg aataccttgc ctcctccata
   101221 gtcttgtcag tgctgtccta agggagccct catcatctgc tgtctggtca cattcacagt
   101281 actgctgtgg tctcatcatg ttcggtctct ctgcttccct ttacattgcc atgtgagggg
   101341 cctttctaac aggtgaacat ggtgatgtaa ttacctgctt catgtcttcc caagcctcta
   101401 tcactgccag ggcagggatg cctatcatga cggtcaagtc ccttcctgat ctggccttgg
   101461 tctgctcccc taggcacact tctgtctcct tccttagtgc gtgttaggct ttgaccacgt
   101521 gtgaccggcc aatgtgcaaa catcctgtgc tctctcccct ccctgctgct gccattacct
   101581 caaatggcct cttctcctgt cctgacccct ctctgcctgg aaaacatttc agcttgtctt
   101641 ggcttcttgg agttaggtgt tcccaggata cctctccaca ctttgcttag agagcatgta
   101701 ctttattgta actgtttgca tgcttctctg cctctccatc tcctctgaac agttactttt
   101761 taatctttat atataccgtg tccagcagag tctgtggccc aaaagtacta aatgtttgct
   101821 gagtcagtga gagaatggac tactgtattt ttcttaactg gtctccttgc tgtcactctt
   101881 gtcctttcca gcgtaatctt tcagtacaat aattgctttt cagaacagag ctgaacatgg
   101941 cactttcctt cccaaacaca tcctcatgcc tatggaaaag catgcaaagt gcatagcact
   102001 cagcccttca cagctggcag cagccaactt catctttggc catgcacacc taactctacc
   102061 ttcttgctca tgtcgttatt tcccacgtta acagcttcca tctccccagc cctgtaaagc
   102121 agcacttaca ccccaaggct gttctcagca cttgagctgg gctttaaatt ttataattgc
   102181 aaactttttt cattttcttt ccctctgctc aatctcaaac tcttggctcc ctgctctgac
   102241 tttgattttt atctctagct ctctggactt ggggtttcta ctgaatttcc tgggcactgg
   102301 taccttgctt ctcagctctg cctaaaggag cctggcactt ccctcacccc tcaacctctc
   102361 ctctgtcctt ggtccatagt aacggatccc tctgtttcag ctggacccat gggcacccag
   102421 cataaagaca gcattctcca gtccccattg cagggaacta tggccaaata cttgagttcc
   102481 ggcaagtgga atgtgagtgc atgtgaaagc tgaggcctaa actacttctt taaaaggtct
   102541 ctgttatagc agatgtctct atatcctaat aggaatttag cttaaactca tccatctaga
   102601 tccctgtctc cgtatcactt gggtaggaca tcgtgcccag tttagggccc ccgggactct
   102661 atttccagaa gcagggactg ggatcacagc atttgtcctc ttcacacaat cccattcaac
   102721 aaggagagag tgtggatact tctctccctc tttacctcct cctgctcctc cataaagtaa
   102781 aactgtactc attgcttcac cagccccttt tctgagtgta tcaggacact ttgcactcct
   102841 ccctgagaca tggaacttct ctaccttatt caccatcagg acccttagcc ctcataatag
   102901 cccctggccc aaaggggctt tgtgccttac ttataaagtt gctgtgaggg ctaaacgaac
   102961 actgaatact tgcaaagtgt ggaatgtgcc tggaacttag tatgtgctca aatagttgtt
   103021 gtagctgttg ttgttaagtg tcagtggggc caaagttttc actttcattg agttccccat
   103081 gcagccagca cacactgcag aatttactct tgtagtagtg tttggctatg tgctactctc
   103141 ctggggactg acattcatgc ttccttaaag agaaagtcac tgcttatgtt ctggcccact
   103201 gacctacctg aatgtaataa aaattagaaa taacctactt tgacggccag aaataaaaga
   103261 ctctcagttc aggagtattg caaacttgtg ttaccccttt tatcatttct gtttgtaatc
   103321 tgaagtaata acacttaaat tgtcttgaga ttagtgacat ttgttatgtg ctatagtacc
   103381 tcaccagtta actggatatt tggactgttt tctagctggt gatgatgatg ttgattctag
   103441 taataataat agctactaat aaatattggg agtttagtac aggccaagaa tataagaact
   103501 ttgtgtgcat ctttcattta agtcacatta cccttatgag atatagatac ttgaaataca
   103561 gatagagaaa tgaaagcagg gaaatgttaa atgattcagc aacagtggta gatagagtca
   103621 ttttggatgg caggattaga atccaggtct gttgtggctc ttacctacat ttactgcaag
   103681 ttctaacttg caaaataaat gtgtgatttt tatcatttat catcttgaga attcactaag
   103741 tttagtgctc agattgcttt ctatttaagt ttctaattag agttcatttc taaatcaaca
   103801 ttatcttatt catttactga ttttgtccaa attagtaata acaaattgat atgaattgac
   103861 atttatttat ctgactttgc gttctgttaa tttcttagct tagcaatttc ttaaatctga
   103921 actgtagacc aatgaaagcc agacttccag acttctcttt aagatttact tttttaatgg
   103981 ccacataata attgtacaga ttgccagact taaatggcaa gctttagaga gatccctcta
   104041 acctgaacag ggccagccag ggagaaacaa atgtcctagt tgcttccctt tgcaagcagg
   104101 cagattttct ttactcagga aacccaaggc ccagtttcct atccttccac catccaagaa
   104161 ggttctgtct gtcagcttta ccttcatagc agcactggct tcctgttaaa gtttcactga
   104221 attggtggtt tctgcttagt tttttgtttt tctttctggc ccttagggac tcactgtact
   104281 ttctagcaaa ctcattattg catttaaaag tatgtttcag aggcaacatg aagcaactgg
   104341 aactcatgta tactccttgt ggaagtacat tttggtgtag gcacttttga aagctctttg
   104401 aagtatggac taacgtagaa catgttcatg ctctgtgcac agcagtccag ctctgctata
   104461 tactgaacac caaacgtgta caccacagga catgtactag aatgtttata gcagaacacc
   104521 aatgttcatc aacaagagaa tggataagta aattgtggta taccataatg gaatataatg
   104581 gaatcccaca tagtaatcat tttttaatga agatgaattc tgactactcc caacacatgg
   104641 atgaatctta gaggcattat gttgaatgaa agaagcaaaa tataaaaatg cacctacata
   104701 cagtatgatt ccatttatat agagttcaca aatagaccaa accaatctct aatattagaa
   104761 agcagatagt agttgcctct gcgggggatg gaggagttaa ttgttgagat ggagtacaaa
   104821 aggggcttcc gaagtgctcc ttccacaagt atgtgtgctt tgtgataatg cttcaagtta
   104881 tacacttcta tgtgaatatt atatttcttt ctttctttct ttcttttttt tttttttttt
   104941 ttgagacaga gtcttgcttt gtcacccagg ctggaatgca gtggcatgat cttggctcac
   105001 tgcaacctcc gcctcctagg ttcaagcgat tctcctgcct tagcctccgg ggtagctggg
   105061 attacaggcg cccaccacaa tgtctggcta atttttgtat ttttagtagg atggggtttt
   105121 accatgttgg ccaggccagg ctggtctgga actcctgacc tcaagtgatc cacctgcctt
   105181 ggcctcccaa agtgctggga ttacagacat gagccaccac acccagccag atatggtatt
   105241 tcttttaaaa atattttata ttaggaagga aataggtata ttttaaaagt ggatgtaagg
   105301 gtgtgctaca gaaagataag aaaaggctat acaagatgac ctggtttaat atgttgttag
   105361 aactgcaaga cagccccatg cctccaagtg ggtgtgtgtg tgtgtgtgtg tgtgtgcatt
   105421 tacaggagtg atgggcaggg cattgcttgt tttggttatt agttcctttt catgctttct
   105481 ggtctattca tttttctcct tagccttgtg ggaaattagc caacaaatca tcaagtggta
   105541 aacattgata caggagagtt ccttggtaaa tatcctcatg taacatcttg ccatgtgctt
   105601 atttattaga aaatttatgt atatatattg tctcttactt tgcatttgaa aaaatatgga
   105661 ggactaagac ttttcagttc gtagttctac tttttgaatg gagatttcct taagcaacac
   105721 agaagaagaa aaagctgaaa aggaaaggta gcataacttc aacatctata gggaatgttt
   105781 ttctaaaatc tcaatcaaca tgatatgcat atttttcaaa taaaatatgg caaggtaaca
   105841 tctcaaatac aaatatgctt atgaggactc ttagaattgt taaaattaga gccctgcact
   105901 tatattacca ggaaagccat ttatagtcta gaagacagca aagtacatcc cgttatagca
   105961 aaagtctttt tgttttctat tgccaaatta ccataaaagg agaatgtctg ctgaaattaa
   106021 ttttgttctt aatttcaatc tgcagactga gtgattaaca agctattttt ttttcttgca
   106081 acctaagaag ctgttctgtg gaacaatgtt atgatcctat catttgcatt taaataagca
   106141 ctctttgttt tgcatttcta gacattgttt agtttaagat taatctgtat attggggttg
   106201 atggaattga aataagattt atagccatga attcttgatg tgattgttat aggcaactgg
   106261 cttttccttt gggttttgca ttcaagttaa ttcatttgga cttggaggta atagagctct
   106321 tgtctttata gaactgccta gaaatcttgt gtaggcacgg agggcttgag ccagaaagga
   106381 gagacaagtg caatcggact gtgcatgatg ttgccactga tgactgcaag catttgctgg
   106441 agaatctgag tgagtgatgt tcagagctta ttgtttatct ttcccctatg ctgctggggc
   106501 ctctggtaca atgggaaaaa ctatttacat cttttgcatg tcctttttaa cctttttgga
   106561 gccctagcta tggcaaaaat actgactgta agtgtgataa ttaactattt ttccgtgtag
   106621 aatgactttt tgtagaacta attgctattc aagtaatgct ggtttctcct tgtattttac
   106681 tgacctagga cagcaatcta aatatttatt gcatttttct tctgacttag attgtctttc
   106741 tagatgttag actggcagga tatgaaaaat cccagctatg tactctgcat cagctgattg
   106801 tatgaggcag gcaagttggt tgtctcccag cacctggtcg cctacttttc tatgaagata
   106861 attgatcatc ttttgggtcc cttccagctc cacgagtata tgctcctcag cattttataa
   106921 aggctcactt gtgggtttat gagtgtggag tatagacctt acaaaacatc atgacctctt
   106981 atattaagat tatcacccaa tccatccagt cagccagctg tatcagtaat tcaattttag
   107041 gataagcaac attttaaaaa ttgaaataat gtttttatct tcaacctaat acatacattc
   107101 atatactttt attttgtgaa gaaaatttca gaatggtaag gaagcatata tgcaaactgt
   107161 gtaagtatac tttaatataa aatataaaag agaataatag aaattctctt taaacccgag
   107221 ggggtttttt tggttgacag aaggctttat ttatcattga agtctaggtt tcgggtcctt
   107281 aaacttttga atcgctgctc agtgtctgaa acagtgtctt atacagaatt tctctaaaat
   107341 agttctctta ttacaagctg atgctaacct aagaacaaac atggaacact ttctgttgag
   107401 ctaaaatttt attatggaat gtaaatgctg tcatttaatt atatttcact ttctgatatt
   107461 aaacatttaa aagtagaagg aataaatata tatagctatg gtatcttaga tgtgaaaaat
   107521 atgaagcata ttggcatggc tgggatagag gtgtgattag aggtggggaa ttggaaggat
   107581 gagacagcgc aattgatgtt ttgggcagtt taatgctcat ttcagtagtt ttgaccttac
   107641 attggcagtc aaagataagc caatgagatt gttgatagtg cataatgtgg tacaaatggt
   107701 gttttggaat tctgtaggca gctctttctg ggacaaatca acctatagag agtctggaaa
   107761 cagatcaagc atcaaaaagt tttaatgatg tgtcctcagt tggaccaggg tggaggagag
   107821 ggaaatggta tataatgaga gggatgggaa atcctaaaat tgaggattaa ggaggacttt
   107881 atgaaataaa gactgatatg ggagacctga gtataatttc tatctcagac atgttggcag
   107941 gatttgcaga tgtacatcct gtggaagact ggacattagg tagtgtgatt taagggaaag
   108001 ggcatctgaa tcccagtatc cagatgtctg tgtaatgtta gacaaggtgc ttagccttct
   108061 ctcacctcag tctgctcacc tgttaatagg gttagtaatt attcgtatac ctgagtgcaa
   108121 aagagtggat catttcttaa ggtctttcta agattccaat tctgacaatc tgagagaagt
   108181 aaaaaagaca ggatatgcat ttagattatg attacttcca taaggcttat gataaaagct
   108241 gcgaatgcaa atgaactata gaaagtaagt ggggccaggt gtggtggctc acgtctgtaa
   108301 tcccagcact ttgggaggct gaggtgggca gatcacctga ggtcgggagt tcgagaccag
   108361 cctgaccaac atagagaaac cccgtctcta ctaaagaata caaaattatc tgggcgtggt
   108421 ggcatatgcc tgtaattcca gctgctcagg aggctgaggc aggagaatcg tttgaacccg
   108481 ggaggcagag gttgcagtga gccaagatgg cgccactgca ctccagcctg ggtgacagag
   108541 tgagactcta tctcaaaaaa acaaaacaaa acaaaaaaaa cctgaagaac agaatatgtc
   108601 aaagaagaac aaagatgcac aattattttc atttattcaa caaactactc ctcgcctaag
   108661 cacatagcta gaagtactct tgcatgtgtg tatcaggaga catatgaaaa tgtgtgttgc
   108721 agcattgtgt gtaatactag aaaactgaaa gcactctaaa tggaaatcta ttaggaaatg
   108781 gataaataga ataaactgta gaaaattcat attttaaagg taccaagtag cacttaaaaa
   108841 taaattttat ctatataaat cacctgaaat acattaaaaa agtgttgagt gaagaagtca
   108901 gttatagaag gacacataat ataaaaccat ctgtgtaaaa gtttaaaaat acaactccaa
   108961 gcctatattt gttataagta ccactaaata aggcaaagtg taaaaatatg cataggggag
   109021 gtaagagctt ccctatggaa gatttaagtg aaaattgaaa ggctgagcca agaaagagtg
   109081 gaaaatagag ccattccagg tgaactagca gcatatctgg aggcactgaa ggggatgtgc
   109141 tttggagtct ttagaggtat ttagctgtat ctgcagtgct ggggagagga gggagatgag
   109201 tatgggaagt ctagagtcag gtcataaaag gccttgtatt ccttttgact caatcttcca
   109261 tgtaagtttt gatgcaatcc tgtggacatg aatgaacaat tgaacgattg taagtgagga
   109321 agtaagatgt aggtaatggg gaaataattg tcttgatctt gatacacagg ataccataga
   109381 tggggagcat gactggtacc tagtaagagg gaaggagggc tgaacaagcc agggagtcac
   109441 agggctggag aacagggtca tggttcaagt cataggggtg ctatgagaca ggaatgatat
   109501 acagggtgag gggaaaagca aactgaaggc caagcccaga gaaaccccca tttttagggc
   109561 agaaaatatt ttttaaaaat gaccctaaaa gaagattggg aaataggaag gaaaagagcc
   109621 aaaaaataat gttgtatggt caggcatagt ggctcatgcc tgtaatccca gcatttgagg
   109681 aggctgaggc aggaggattg cttgagccca ggagttcaag accagtctgg gcaacatggc
   109741 aaaactccat ctcttcaaaa aataaaaata aattgccagg catggtgaca cgtgcctgta
   109801 gtcccaactg ttgtctgctc catgggtgct gaggtgagag gattacctga gccagggagg
   109861 tcaaggctgc agtgagtcaa ggtggcacca ctgccctcca gcctgggtga cagagaaaga
   109921 ccctgtctca aaaaaaaaaa aaaaaaaaaa aagaagaaga agaaaaagaa aacaatggtg
   109981 taattggatt caagttagga gacctttcca acaggaagaa ttaatttaat agtatcacat
   110041 tccctagact ataaggatta aaaagagtcg attgcatttg gcaaatagaa gttaccgcta
   110101 acagggagac aagttttgtg cagttacata gaagctgatt attttaagct gagaataata
   110161 tggaaagaca gtggaaaaaa tctctggtag aatagttttc ttcatccatt gaataaacac
   110221 ctttttatta attcattgaa catatgctta ttgagctgct cttgtgccag tcactatctt
   110281 agccacttga tgtaagtcag aaaattttta agaagattgt tctcatcctg aagcttatag
   110341 tctaacatta agagataaaa tgaacaataa atataagaaa aatttatttt ttggcattgt
   110401 gaggtggtga gatatgctat ggaaaagact aagggggatg aggatttaaa gggtgtgttt
   110461 cagcttttaa aatggtggcc aagtttgcct cactgatgag acattgaagc caaggcttga
   110521 aggaggtgaa cagggcagct atgtggatat ctaaggttca agaagcttta gcacgagttg
   110581 gacagaggcc tgaggtagca gcattcctgt tgtgtctgag gaactgcaag gagggcagga
   110641 tgactgggtt aaaaggaaag agaagcagga agacgggtca gagcagtagc catttcagtg
   110701 tttgagtgca ggagagcagt tacagggtgg agcgtggcct gatcttgttg gaatgcgtag
   110761 gccattgtaa gaacttaagg tagccattgc agtgttcgat tgtaggagag atgggatctg
   110821 atgcacattt taacagtagc actggctgct ttgttgagaa tcagctatag gaagtcacag
   110881 ataaatcagg aacagctgtt agtacatgca tatggtattc caggtgagag acaattatgg
   110941 tggctcagtg taggaatgca gcagatgagg taatgagaag gacttgggtt ctggatacag
   111001 ttgaaggtag agtcaacaga acttcctcat ggattgaatg tgaagtgtga gggagtataa
   111061 ttcaaggtgt tcagtctgat aattcaaggt gttcagtctg accaactggc acgatggagt
   111121 tgccagtact tgttaggggg aaaggccatg agtgaaacag attttctcat gtagttgggg
   111181 agttcagatt tggatgcagg aatttgagat gtctcttagg atatctgtgt ggagatgtca
   111241 agtcagcagg aattcctgag acgagtgaga gctgggtgaa taaatgtgaa ggtcagcagt
   111301 ctatcagtga tatttaaagt catgggactg gatgagatca ctaagggaat gaacatgcac
   111361 aaaataaata gagaaaggag ccccaaaaca cactatcatt aagaagtctg gaaaaggtgg
   111421 agagaacaac aaaggaacaa cattaaagag cgaccgagga ggtacaggag atccaggagg
   111481 agtatatcaa ggagcaaaga gagatcactt ttgtcagata ctgtggataa gtaagatgac
   111541 tgagagtcag aaaatggaaa ataagtaatc cagcagttgg ttacttaatg gaaaaatcta
   111601 agtttaagaa gaggatcata taaacaaaca catgttgttt taaaacattt taattttaaa
   111661 gcatacaaag gaatttttta ccaaagttta gatagaggtc tttagtacag gttctactga
   111721 ttaaaatttc acatactctt gtttgaaaaa aacatacctt tgatgcatca tctatgattt
   111781 ctaatgtttg actgcttaaa cacatttatg aagcaaacta aaggtaatac ctgtccagag
   111841 attattaaac catttctaat ttcatatagt tgtcccattt atacctcatt agataaaatt
   111901 ttttaacagt tcctaaactg tctctaaagg attcaactta gttttcatag gaacagtaac
   111961 tcatatttca tcaatttatg gaatacttaa ttcaataatt atagtcatca gttcaatgaa
   112021 catagaatat ttggaaacaa acacaagtaa ctcagcatac aattcagtca tgagaacaga
   112081 agtagatggg ggtgctaccc actctgctgg agcctcagtc ggagaaattg gaaagaacat
   112141 ttcaaaagtt aaatcctgct accctgttaa ccatttatca aatacttact ggtatttacc
   112201 acataagaat atgtaaaatc tattacaaaa gtaagttcat ttatttttca caccaactcg
   112261 atatacattc cctccatttt atggaagaaa ttggggtaca gagagatcaa tttacaagaa
   112321 cacgcatcta taggaggctg accctgactc tgcggttcaa cccaaggtct atatgattct
   112381 cagttactat cctaagcatc ccgacctgtc caactataac ctgcctcatc catgacatta
   112441 tctatgaagg aaaggagaat atagagaatt cagggtcaag ggagggttat agttctttca
   112501 gatttttttt tttaaaactt gacaatcttg ctgatgggaa agagttaatg aaatagaaaa
   112561 agccaaagat acaaggaaag agacagttcg tgcagcgtgc ttccaaagaa actgaagaga
   112621 ttgggagaca aaagtttact ccagtgtaag aacgttcaat gtaatgttat ttaatgaaat
   112681 aaaatagctt tggtttataa tttttaaatg tttatatctg cttattttat gtaatagttt
   112741 tacttttttt ttctgtccag atttttttaa ctcctaattc ttttactctt ctaacagatg
   112801 ctcttaaaat acccttaagg atttcagtgg gtgagattga accaagcaac tatggttctg
   112861 atgacttgga atgtgaaaac acaatatgtg ctttaaatat ccgcaaacag acatcatggg
   112921 atgatttttc aaaagcagtg agtcaagctc tgacaaatca tttccaggca atctcttctg
   112981 atggatggtg gagtctggaa gacgtgactt gcaataacac cactgattcc aacatcggcc
   113041 tcagtgcaag aagcatacga tccatcacgc taggtatcag cagtcctatg acggagagaa
   113101 agtgaaattt ctgggtttat ttatgtttgt gggtttcata acctgattct tagttcattg
   113161 attaagcaca ttcaaagctt acttgtggca gctgccggtg ctgaaaaact tgagtattca
   113221 caatgtagcc attatgtaat gttgcctgtt aatataaaaa tgcttttatg ccccaaataa
   113281 tactcagaga gtaaaaaaca tgaaagccgt tgatgaggct ttgtgattgc acttgctatt
   113341 ctagataaat gcaagaaact aaacacccca cagctgcttg cttttgcgca agtactgaac
   113401 acagctcaaa atttgttctt gggttgggcc aggagcactg tagtgcatta gtaccttatc
   113461 tccaggacag attttctgat gaagtctaga cttgaaagaa gcactttaat aaagatatat
   113521 tcaatgctcc cacatgggat gaatcagggt ggtaattggt tatttcaatt tgatagacag
   113581 cacaaaacag attccaagga acttacgaga tttgctttct gctgagcata gtaagttctc
   113641 tgtaaatatt aggtgtccct gattagttcc tttcttcttg gtccaggaga actaccttct
   113701 atgggaaatc tgcccctttg caaggactgt attgggtgct tataaaaggt cctttcagtg
   113761 gtgtcatttt acagataact ccgtacaaga tgacttgctt gagagcacag aactagtgag
   113821 caaagcagac aggattcaaa tcatattctg tctgatagaa aagcttgtgt actttcaaca
   113881 gcaccgtatt ggaaaagaaa ggtccaaggt tgagggaaaa gtgggctttt taccattgct
   113941 atttatctgt cagattgtta catcagaaag tgttttattc tgtttaccca tatatgttta
   114001 ttcactttca aaacatgtta ctagttttta gagaagagta ttcatgacaa cttgatttta
   114061 tggatctttg gcatgatcat taaaattact attattggct gtgcatggtg gcttatacct
   114121 ataatccaag tgctttggga ggatgaggca gaaggatcac ttgagcccaa gagttcaaga
   114181 ccagcatggg caacatactg agacctcata tttacaaaac aattttttta aaattaggtg
   114241 ggtgcggtca catgcacctg tagtcccagc tactcggagg ctaaggtggg aagatccctt
   114301 gagcccagga gtttgaggca gcaatgagct atgatgaagc cactgcactc cagcctgagc
   114361 cacaaagacc ccatctcttt aaaaaaaaaa ttatagaatt gttataatgt acttaaaatt
   114421 gcattaagaa atgattcagt tcttaggaac acattttgtc cacacatgga gtattactca
   114481 aactgtggtt ctggcccagg gtctgataaa caaagtcagt acaactgtgt tttgaaggaa
   114541 atggcccccc atcagccttc attcagctaa tgtggaaact gacaaaggca gatggatatt
   114601 cactgccaac agataagttt acctctgtga acagtgcatg ctaaggcttg attattgcag
   114661 tgttcatgct tgtctcagag gtatagagca ccctagtagc atttcacatc gaaaaatcgt
   114721 tgagttttgt ggataaagga cttagtttag tgcctcgctg taaccacttc ataattggta
   114781 attattagtg ttattattgt gtgtatgtaa gtgagtttgc tggattcata acctaagcta
   114841 catgaaagga acttcaggtc agcagataaa cgcaattaca ggtgagtgtg catgtatatt
   114901 ggaggcatgc tgagaataga tacttaagaa ttgatctgtg gaaggaagag atgaaaaaaa
   114961 atacttatta ccaatcatcc cctagggaag atacctatga agtggaaccc tttcagaaca
   115021 agagtgagca gagggcccgc aatgggagaa ggcctgcctt gttctgagca cctgaaatta
   115081 tctttttttt tttttcctgg aatctaaaaa tttgctggaa agaggctcag ggaccagatc
   115141 ataaatgatc tcatatctca cccaaagtgc tcaggctttg agaaacaagc tttggaagaa
   115201 ccctgaaaca gttttagatt atggacagcc ttgttcttga gagcttaacc ctagaaatat
   115261 ctgagtggat atatttgctt tctagatctc tccctgaatc cctcctatgg gctgctttgg
   115321 agaagtctgt agattgaaag ccttcctttc aaccttcaac aagaatttca ttagggagct
   115381 aaccccttgt gtggccctat atgtgttccg tacatgcctt tgacaattaa agctctgaat
   115441 tccttagggt tctcacagaa gagagcatat gtttaccctt gtgagaaaaa ccactcataa
   115501 gcttcccttg acattttatt tcattttttg aaactaggaa atgtgccgtg gtcagtgggt
   115561 cagagcttcg cgcagtcccc gtgggacttt atgaggaaga ataaggcaga gcacatcact
   115621 gtgcttttgt caggtaagga tgtccctaac taaggtgacg tttaaagagt gtttgcttca
   115681 tggctgcctc agagcaccag ttcttaaatc ttcacgtttc atcccatgtc ttctagccac
   115741 gcacatgtga gttccaccac taggtaatta gatgttttta aaatgtttga ttaaggggag
   115801 gaaaactcaa aagctatgtt cttgacaccc atggtaatgt ctgtctggat cattgatgcc
   115861 tgtcattctg attgcatcac tcactggaag taaaccagag gccaaactgg catgctgata
   115921 agagagtgac agagactgtg ttaaaagaga aatgtctttt tttttttttt ttttttttta
   115981 ctgtgcttaa taatgcttaa tacgatgatc acgatggtac aggctaatgt ttagtgagca
   116041 cctgctatgt gctagaccct gttgtttata gcatactata agtatcaaat catttaattc
   116101 tcataaccca atgagatatg catttctgct tatccctatt ttatatccaa ggaaattgag
   116161 gctctgagag attgatattc ttgcctaagg tcatgctgcc actaagtggt ataggaatac
   116221 tcaatttctc agcccttgat gctaaacagc tatggatttc atcatgtatt tcccatactt
   116281 gggaatggag tctgaaaatt caatcttaac taataaagat ttattttatt acttgaactg
   116341 gacttactga agtttaaaga aaagtgtgag gccaccccag aaaattgctt taggcccaaa
   116401 caatgtattg agagaatggc agaacttggg gggaggggtg gcgagtattg ccagtggacc
   116461 taacggtggc caaggctaaa gctttctgag gattgcaatg atctatgata acttttactt
   116521 atgaactgta aaacatcaag cccagcaatc agcagatact gggcacagtg tttgggctgg
   116581 gatcgggagg ccctgtctat ggttgctggg aggtaggtgg gcatcccagg gggtggagga
   116641 aggaacagct gggagctctt gggaggtcag gagcagtggc agtttatcag ccagaacaaa
   116701 gtgtgaggat attttcacaa cagaaaggca cattggtgcc tcctggccaa atgtcagctc
   116761 tgcctacata agtcaacaaa cacattcatc ttctatgata gattctgttg tgttttgatc
   116821 gtttatattt aacaagggaa cacccatttt tcttcgtctg tcctttccta caggtcctca
   116881 agaaggctgt ctcagtagtg tgacttatgc ctccatgatc cctctccaga tgatgcagaa
   116941 ctacctcagg ctggtaggtg gacactgctg ggtggagacc tgtgttttcc atccctgcca
   117001 ctggaaaatt gggtggccca tttttatgtt taaaggagga gtgcaagccc ccccaccctg
   117061 tgctctgaca ccgttacctt ccccaccagc cccctccctg gcaggctgcc cattacatag
   117121 tctggatttc tgtcactgtc atccaggtat ctattgcctg gatccagaga ccacctgtga
   117181 cctgtgaaat gccataattt gggcaggagc aggatgtctt cctttaacaa ggacttgatg
   117241 tcaagtaaat gatgatcaat atgaaaggga atggccacaa atatcaagat gccttactat
   117301 aaacttttat aatttaaaat tgagtaaaga tgctagcatt agtgagaagg ttaatttggc
   117361 cactttaacg gaaaccaaat aattacagct taaacaggat agaagtttat ttttcttaaa
   117421 catataagtc ccagcaggtg agaggcctga ggaaggagaa gtggcagggt gacctcccca
   117481 ggatctcagc accctttctc cctgctccac tcttccctgg gatgttgttt gtgttgcttg
   117541 gtcaaaggta gtcaccactc ccactctcac ttcctagctg gaaagagaga acctggaggg
   117601 caggcctttc ctttcagggg aattgcacac gtcattcctg cccacatccc attcaacaga
   117661 acttaagaca cctatcggtg cctagctggg aagtggagcc ttttgctggg caattgtgca
   117721 cccacctaaa accaggtggt ctgttactaa aaggaagaag aagaatatga tcattaaaag
   117781 aaagtagcaa attataaatg taaaatggat aaatgtaatg ctttgcattc attaaatact
   117841 tactacatgc caggcaatat gccaagtgct gttatgactt attttattta ttcttcaaaa
   117901 catccctatg agataatttc atccatttta cagatgggga aactgaacag agagaggtaa
   117961 aatgctcaaa gtcatgcatc tagcaagtga tgaagccagg attgtgcaag tctctgatgt
   118021 gtatgagatc aatctgaaac taatactact ggtataaaac attaaacata attttgcttg
   118081 ctgccttaat ttcgatgacc tttttaaata aatgagttgg aactatgacc cttgacaaaa
   118141 gttgtttcca tagactgtga attgatgcct ttgttttcac gccttatgaa aagaagtatt
   118201 caaaaccatt ccattgatca tctagccagg ctcacagtta ggattagctt ttgtaccagc
   118261 agccacagta gcagagaaac attcaaagcc tcacagtgta gaaaaggtgg attctcctga
   118321 atctgatact ttgacttctt tgctttactc tttgtccccc ttcctaaaag catgaaagta
   118381 tgcctgtgat gggaaggaga tgtatatcat tacttggctt aagtgaaggt tgaagggtgt
   118441 gatcaactgg ttttcaggaa tgttagcctc agtctctcag tagaatcagc tggtagaacc
   118501 actcccttct ctccccttcc cccttgtcag cttctccgta caaggcaagg ttctgaccca
   118561 gggcttttcc ttcatccatt aagatgataa aactgcaaat tagcgttgac tagcaaatct
   118621 gtaaaatgaa atgtctgcta gtcacattat atgtaaaata ttccaagtac acttatatat
   118681 gtgtctgctt atacataaga cataatttca ctaccagtta acagcaaatc agagaccaaa
   118741 actgttgttg attctatatt gaattcagtg agtgtacata aaagacttct ttaatccaac
   118801 aattaactct tgaatgaata taataaaaat gtatcactta tttcagcagt cactgcaaaa
   118861 tttaaagtga ctgagacaac aatatatcat aatggttgtg aatgttttct cttccataaa
   118921 caattataat ccccttaaga gcataggccc tgtgttatgt atttttgtgt cctgttattt
   118981 cagttgtttc acaactgttt attgagagcc tcttaaatgc aggtggtgtt ttagaaactg
   119041 aggatagagc tatgtataag acacattgcc tggcctcata cagtttacct tctagtggta
   119101 aagaaggcag atttaaaaaa tatcaaatga ataaatgcac atgtaatgtg atgaccagca
   119161 ccaacacaag tgtaaagaaa aataaagcag acaaggagat aaagagtggg tggacgggga
   119221 ggcagaaagc actattttta gatggagtta tcaggaaaga tcttactgta atgacatttg
   119281 gactgaaaaa caaatgaaat gaagagagtc gccttgtgga gggtgtttga ggtacaggga
   119341 accgcagaca caaatgtgtc taggttgaca gtgaagtctg ggaaatgatc agaaactaga
   119401 tcatgcagga atatggcaaa aactttgaat tttactccaa gtggatagga agccactgag
   119461 ggaatttgag ccagagaatg gcatagcttc ccagttccac aaataactac aggcacattg
   119521 atgtgtgttg aattgttgga aatctgtaca gtagatatac aaatgtagta attgactttg
   119581 tttaccttca acttttattt tacgttctgg ggtacatgtg cagtttatta aataagtaaa
   119641 tgtgtgccat ggtggtttgc tacacagatc atcccatcat ctagatatta agcccagcat
   119701 ccattagata ttcttcctga tgctctccct cccgccagcc cccactgtga caggccccag
   119761 tgtatgttgt tccaccccct ccaccatgtg ttcatgtgtt ctcatcattc agctcccact
   119821 tataagtgag aacatggagt gtttggtttt ctgttcctgc attagtttgc agaggattat
   119881 ggcttccagc tccattcatg tgcctgcaaa gaacacgatc tcattccttt ttatcattgc
   119941 ttagtattcc atggtgtata tgtaccacat tttctttatc cagtctataa ttgatgggca
   120001 tttagattga ttccatgtca ttgctatcat ccgtagtctt gcagcaaaca tacgtatgca
   120061 tgtatctttg taatagaatg atttatattc ctttgggtgt atacgcagta atgggattgc
   120121 tgggtcaaat gatatttctg cctctagaaa gaaatgagga gtcgccacac tgtcttccac
   120181 agtggttgga ttaatttaca cttccaccta cagtgtaaaa gtgttccttt ttctccacaa
   120241 ccttgccagc atctgttgtc tctggacttt ttaataatac cattctgact ggcgtgagat
   120301 ggtatctcat tgtggttttg atttgcattt ctctaatgat cagtgatgtt gagctttttt
   120361 tcatgtgttg gccacatgaa tgtccttttg agaattgtct actcatgtcc tttgcccact
   120421 ttttaatggg tttgtttgtt ttcttgtaaa tttgtttaaa ttccttgtag actctgggta
   120481 tgagaccttt gtcagatgga tagattgcaa aaatgttctc ctgttctgta ggttgtctgt
   120541 tcactctgat gacagttgct tttgaatagc taacctttta ttgagcattt attatacacc
   120601 aacctctatt ctaaatatat ggataatctc atttaatctt tctatgagat agatactcca
   120661 tacaagttag attttacagg taaataaaca aagactcaaa gtaatttacc cagcgtcttc
   120721 agcaattaag tagtgggacc caaggagttg aaactagcct ttctgcctac tcatgcatgt
   120781 aatcatagtt tattagccta ggttattagc ctattgatta agcattgcag taccagttgt
   120841 tactatgtat gcaaatatat tatataaaat gcatgtgtta aaacccttat gcagaaaacc
   120901 acatgtagtg aagactttaa atcaggattc tgtttctgtt tctgtttttt aaaatgatgt
   120961 tatttttaaa tacttttatt gttaaaaata atacaagtac attttaaatc tccacccttg
   121021 atttaatagg ggaaatattc aacccaattg agttttgaat cactagtaat ttattgtaat
   121081 tgttgaattt tttgcattaa cttaaacatt tagccagttg caatttttgt taggttattt
   121141 gaaacctcgt gttttaataa ttcagtgact atgagtaatt atgatattag aaaaaatgct
   121201 ggagttcggt catcttgatc tgagtgcttc tttaaaatta agactctgaa tgtccaggat
   121261 gggatccttg agtttcttct acctgttttt cattcacttc aatatgtgcc atgccagtca
   121321 ctgagaatca tcactaggag agcctagtta ttctccgtac attcccaaaa taagtttgct
   121381 actttcctat aaaaataagg ttgtaagtga tagttatgtg tctaagacat cccacaaccc
   121441 tggtagcaga gggccagctc tagtctgatc tttcttagga aagggaggag caagcctggg
   121501 tgaggtccta gtgaaagtgg gaagcagctg gttgcctgat atgaggaaga ggcagctctg
   121561 ctaccagtgg aacatttgac ttccacagca atagtggaag aggatcctgg gcagtaaatg
   121621 tcagcctaga aaaggtctaa agcagaaaaa cttcatgaat tccagaggct ggctgacaag
   121681 ggagcagtta tgtctaaaag ttccatctta tagttttatg tttttgaagt agctgtaata
   121741 cccaaattat tatgtctgta tcaataaatg gggacctgtc tatatttgaa gttagtaacc
   121801 cagtctgcta tgtatgtgaa ctgtaatttc tcttaaattc ctattactct tatacctctt
   121861 ctttaaaagg gacctcaaca aatgattaaa atgctttcta ccgtgaagaa ttccagtttt
   121921 ttatattcca aatgctggat gtaccaatat tgtttgagga aattttatgt taatgaatag
   121981 accgtaattg tgccatcagt ggctctaaag tcacaagtaa attagttatt taaaatcagg
   122041 tgtcagatat gggtggaatg aaatttgtag ctataaaaca tgtgatttta acggtcccaa
   122101 ttttattggc tccataatgc ccttttattt ttcgtttttg tttagtcagc acaagctggc
   122161 ctagaactgt ttctggacag aagttccttt tcctcacact atgtgtgaca agtgaaactc
   122221 caaataaaac ttgggattta ttgctttaaa atgccaccgc tctgcaaaca cattacaggt
   122281 gccacatcaa cagtagtgga aatcacagct cctctggtaa accccattct gcaggaaagc
   122341 attgtggagg aaaaaaatag agatgcatgg tctattgttg aggtcacttg tttccattta
   122401 atccagaatc tgtttggctc acaaagcact aattgacatg tgatgagctt cctgaatagt
   122461 ctgtgaagac acaagaataa aagggattgg taccaattgt gataatgagg ccagtgtccc
   122521 tttatcaata agcagaaatg tcacactata aatgtgcact taggggataa ttctggtaac
   122581 tacaattaag actgtaattt taaaagttgt gtttgatctt tttcaaagaa cagatctcct
   122641 ttcaatacaa ttagaatatt tatatcccac tttccccaaa agatctgcct acgtatctat
   122701 ctttagagcc ctctgctgga agcgtggagt atatatattc attataccca agatcttgat
   122761 tacttggaga aatatgataa cttcaaaaca atatgtaatg tcttagcaaa gctttgcatg
   122821 ttcgacccgg ttctgataga gtaacaggtt cccagtaatt aaggtttttt tttgttgttg
   122881 ttcagaattt aaatggtaac caacatgact atatcatttg atgagataac agaataccat
   122941 ttaccaaaaa ttggtaatac ctgaaatgga gagaaaccta cgaatgaaat gcatgcatta
   123001 aaatgtatga atgatgtgga agtatataca tttgtttttc tctttaccta cctaattcag
   123061 ttatttattt atatttctgc tttatcccat gagggacatt agactatgta aatgcaaagg
   123121 gcttacatct agtgaatggc cttttcaatg aaattttaaa ttgaatgttt cctgcatgtg
   123181 tttcctaaaa acctacagtc tgagaacaaa tgaagtgttg caactaaaga cagcttcttt
   123241 atgaagttgg gtctctttat gttatttgat ttcaaaatca atcttaagaa agtgtcggca
   123301 gtttgacagg atggccataa tgaatagagc actcttgttc tcagaagtga gacaagatta
   123361 aatagccacg ctagttgaaa atctctgggg taaatcttga aaatctttag cctgtttatt
   123421 ttcagtaaat cttaaaaatt ggtatcctgt ttcactggta tgaaatgata cattacttgt
   123481 gaaaaaaaat tctacccaat aaatcatagc gatttgggat taatttggaa agctcaagag
   123541 ctccggttta aaattgcacc tggctagcaa attgcgtacc taatagacaa tttcccactg
   123601 aagtactttt gaaaactgac aaaacctcag tcacagaaaa atagaactga aatctctctt
   123661 tggcaagaat ctggaagcat cttctactat cattaagact aatagagtat taggcccatt
   123721 tatgtgaggc ctacctgaaa ttaggtagga aatattatca tccttcctct accatcttcc
   123781 tggtgattaa aaaaaaaata aaaaaagatt tataccactt agaaaattgg gcatttatcc
   123841 tttactgcat agtctctgct ttttgcagca ctatgatatt cttctccact cccaggagtc
   123901 ctttccacat ccatctgaag actgcgggtc ctagaaatac ctggacaaaa agttggtggg
   123961 gattagtgag actgtgctac atcccaggtg gtggattctc tttaagcact cagcagggat
   124021 ggagacagga gctgctgggc tgtggtgctt cctgggactg tggtttatct tcatacattg
   124081 tctgctgtgt tggacagtag gagttcattc cattgcagcc attgctagac ccaggagttt
   124141 aatcagcaac tgcagacacc aagttttcat ccacccactg acccaagaag gagattcagc
   124201 cacccaattt gtggacagcc agtgaagcca gtggtggtcc acacatcctg gtttcctgca
   124261 aaattcttcc tctggtttca tagtacataa acgaataata acaaattaac catatacctc
   124321 tggaagaata ctgcagaaca gttttcagtc tgaaaactca gggaagaaca cacccttaaa
   124381 ttatttgcta gtgtcttagt ccattcaggc tgctgaaaca aaatatcgta gactgggtgg
   124441 cttacaaaca acagaaatgt atttctcaca gttccagggt gtggaaagtt caagatcagg
   124501 gggccagcag attcagtgtc tggttagggc ctgtttccta gttcatagat ggcacctttt
   124561 cattcaatcc tcaagtggtg gaaggggcaa ggggttcccc ttagcctcat ttgtaagggc
   124621 actaatccct cctaacaacc ccaacttcta atacaatcac cttgggggtt agaatttcaa
   124681 catatgaatt ggagccaggg gaagcaacac aaacattttg accacagcaa ctaggaaaaa
   124741 cagaaaaagt ttggaaaatt atgttgtcta caggatgcaa ggtggtagac tatgaaagca
   124801 gggcaagaaa gtcatagtag agtctgggct tagattacaa ggaaaagtgt tagaaaggag
   124861 atggatgagg taaggaacta taagaacaat tgaaaatgca atggcataaa gttgcacttg
   124921 actatagaga acagaagtga gatcgtgaat attttgcgtg ttgtgcaaga ctaacttgag
   124981 ctctctcaat gcaaaagaag acagagctat aatgatgaga taagatgaca gatactcgca
   125041 gaaaaaagag aacttaagca ttataggtgt tcattatagt taaagagaac tagaagagga
   125101 gaaattacca aaaaattgga gaaaaatgtc ctaatccaaa aaaattatga ctatgcatat
   125161 caaaaggact taccatgttc catttaagat taggagaaag aggctataac tagacatatc
   125221 tgggcagcat tttttaatga aaagtacaat ctgtacgtca cccaggcttc cccatctcat
   125281 aagtataaat gaaaacgtat tacttttcaa taattattat ttaataataa tgtatccctg
   125341 cagacttgtg gccccattgc cttactgctt agaggcagaa cctcagcagc actttctagg
   125401 gtagtctttc ctgtgtctct ggggaagttc ttgctccagg tttggtcctt gcctgcacct
   125461 ccaccgtaag ccttttattg aaggtgtact aataattgaa cagtattcca actcagagaa
   125521 tattacggga ggctaccaga catgatatct ttcagagcct aaaacccagt cccaagccca
   125581 acatcaagga gccccttaaa ggaccactgc cctcttagct catggtctga atcctggtgg
   125641 tcatgcctgg ctttcctcca cttcccagaa gtgctcacca accttcctta gtctccttag
   125701 aggccaaacc tcatgtcttt tttcttttta accttgagac agggtttcgc tctgttgccc
   125761 aggatggggt gcagtggcat gatcttggct cactgcaacc tccacctccc gggttcaagc
   125821 gattctcctg cctcaacctc ccaagtaact ggtattacag gcacccacca ccacacctgg
   125881 ctaatttttg tatttttagt ggagatgggg tttcaccgta tttgccagtc tagtcttgaa
   125941 cgcctgacct caagtgatcc gcccaccttg gcctcccaaa gtgctgggat taaaggcgtg
   126001 agccaccacg tgcggcccaa agctcaagtc ttaaaggcct agggtaagga aaaagtttag
   126061 ttcatctctt atgctaagag cttttcttca agccttcctt ttatatccca caatctgcct
   126121 ccttgtaatg atggactggg gcatttttac tatcttcaca gaagtccatc ccagctacca
   126181 taaaggatgg gccttttcct gtgatctcaa agggacaacc tcatcagagt acaagagaga
   126241 gacaacacag agatacacac acacattctt acattgtcct gttctagatt atagagagaa
   126301 caaactcaaa acttctctaa gtctgggtgg ctcaatcttc acttgagcaa tatcaactgt
   126361 atcagttagg ttggaccctc acctgtccaa gtcctttccg gcaagacctt gctgcaagac
   126421 cagctttcca ttaagaaagc ttctcccaag catgtgtgct gggcagggtg caggggtgtc
   126481 agccctggga tgacagaagt gggaggctaa ctttcctctc catatttttc tcaagacatc
   126541 gctgcctttg ccctgtgtag atgataattg cctttccatc caagtgcatg ctgaaactcc
   126601 atgttctcag gcgaggtatc cttatacacg aggataaagt ttaaaaaata tatataagca
   126661 tacaggcagg agattttctt tttgacaaag cgaaagtaat ccatctctac ctagatttct
   126721 ttaaaacact gaattccaga atggaataat atataaagtt gatctgagtt ttatactcat
   126781 caaaacatct tttacctaag aagtcaacac aaagacatta tctgatatac aacagctgta
   126841 aaaagatgac actcatgtac ccatctttta aacatacaca cacacacgca gccactatgc
   126901 aaagaaaaaa ctggaaggaa acaaaaatat ttacggtgac tgtgggtgct gacactcagt
   126961 aattttttat tcttctttat atataccaaa atttccataa tgaaatgcat tactgtttta
   127021 accacgaaca agctaaataa gcattgacaa aattccacat aaagagcatc tgcaaaggat
   127081 aatatagaaa aagttacaga atttctggaa gggacaaaat gaacttggaa ctgtgtgtct
   127141 cagctaccct gcagaccctc gctatggaaa atagagggaa aaaatgtgtt tttttataaa
   127201 gtatcagctc ttgctaagta ccctttgccc atgtttcaca ttcaaatgag agtacaggtg
   127261 tccaatgata aagctaatct ctaaaatatt gtttttaatc ttttgaaagt atgaggacaa
   127321 tcaaaaaaga attccacacc tgtgtaccac ttttttctct catcaattta gcatcttcac
   127381 cctagctctc tacttggttt gttaataggt tgagcaatat cataatgtca ttttccacgg
   127441 cccagaagga agcttgcaag actacatagt acatcagctt gcactctgcc tgaaggtatt
   127501 gattacttgt atatcagctg cttttctttg aaaattggca agtgcgtaga actaatcacc
   127561 ctattttctt atcacagcac agacaaatgg ctgcaggatt ctcctgtgaa atagtgagag
   127621 ctgaagtaga tgctggtttt tccaaggaac agctactaga cctgttcatt agtagcggta
   127681 agaacatttc agcaaattgc ctgtgataac ctaaaggcat gctcttcaat tatgccatta
   127741 agagaaaata cactgtgttg cttggggata catttaagat aactttaatt attcagcagc
   127801 tgtgggataa acacttgcaa aaattatctt catgtgtata ttattgcatt tgttgagcat
   127861 cctgcatttt tttcttcttt ttgttattaa tcattaattg ttgctagcat actgtcttac
   127921 tggcactagt ggtataccaa gggaggaggt ggtaggagca gttcacccta gctggactag
   127981 gtattgcatc tttgatgctg tttagaactg ctggagcatg gtggtgatac acagcagatc
   128041 aactttttag taaattttat tactcataaa ttctctacaa ccaatacatc ccttagtgct
   128101 gcacctgggg ccaaccactt tctctacctc actcttgcta tgccattgac tggcacttag
   128161 tgaaatacat cacatgcact aattaactca ttcagtctcc acaacagccc tatgcaagtg
   128221 taggtatcat tatttctact ttcaaaggtg gggaaagggt cacagagagg tccagtaatt
   128281 tgccacagct atggtagtag cagcaccggg attaaatatg tttattaatg taatgttatt
   128341 aatgagtttt cgatcttaga ttccagggtc taatacccca cgtttcatca caggtggaat
   128401 tagcataacc ctgcattgca tactgtagaa tagcataact agtgactctg acacaaaact
   128461 gaaatggacc agactttagt ctcctagggc tgaaagccac agagacccct ggggaagggg
   128521 cgaaggaagc agttgtaaga ttggagaagg ataggttgaa atgcaaattc aaaatctctt
   128581 tgttggggag gggtgcttct atatcttgtg gccagggcaa atgtagacca ggcttaggaa
   128641 gatagaacag tggcatgatc tcagctcact gcagcctcga tttctggggc acaagctaac
   128701 cttccacctc agcctcctga gtaggtagga ctacaggcac gccccagcac ttccagctaa
   128761 tttgtgtgtg tgtgtgtgta ttttttgtag acaaagagtt tgccatgttg ctcaggctgg
   128821 tcttgaactc ctgagctcaa acaatctgcc tgccttgggt ctcccaaagt gctgggatta
   128881 caagcgtgag ccaccgtgcc tagccagcac tttctaagtc aacagatgaa tagataaaga
   128941 aaatatggta catatacacg atggagcgct attcgaccat aaaaaaaaga atgagatcct
   129001 gtcatttgca acaacacgga tggaactaga gatcattatg ttgcatgaaa taagccaggc
   129061 acagaaagac aaacatcaca ggttcttaat tgtttgaggg atctaaaaat caaagcaatt
   129121 gaattcatgg agatagagag tagaaggatg gttaccagag gcagagaagg gtagtgttgg
   129181 gtgttgggga gtaggtgggg gtggttaatg ggttctgaaa aaatagaaag aatgaatgag
   129241 acctactgtt tgatagtgac tatagtcagt aataattgta cctatagtca gtaataactt
   129301 aattgtacat tgtaaaataa ctagaaggag gtaattggat tgtttgtaac acaaaggata
   129361 aatgcttgag gggataaata taccccattc tttatgatgt gattatttca catcacaagc
   129421 ctgtatcaaa acacctcata gacacacaaa tacatacacc tactatgtag ccacaatttt
   129481 tttttaaaaa agaaatgaaa ttaagaggca ggtttaggga agcactgagg ataccacaaa
   129541 cctagaagca cattttaggg gcaggaaaat tccagtagaa tctgaatatc actgtactac
   129601 acaggccagt cttgggctag aaattagtga aagttagcta cagaaagctg ttttttctga
   129661 taatgttact aattgtagct aacattttgt aagctcttac actggtggcc ctattctttt
   129721 tttttttttt tttttttttt ttttttgaga cagagtctca ctctgtcacc agggctggag
   129781 tgtggtggca cgatctcggc tcactgcaac ctctgcctcg ctggttcaag tggttctcct
   129841 gcctcagcct cccgagtagc tggggctaca ggcgctcgcc accacaccca gctaattttt
   129901 gtatttttag tagagacggg gtttcaccat gtaggcccta ttctaaacac tgcatttatt
   129961 aactcacaac tttctgaggc agatacagtc ccatccctga tttataaaca tgaaaacact
   130021 tgaaataaag ggttaagtgt cctactcaaa gatcccacag caagaacata aaacggaact
   130081 caaaccccag cagtccagct cctaagcctg accttaatca ctactggctt taaaaacgcc
   130141 ctagtgccaa aacatcattt ttcccctgtt atctaacaaa agtctcccgc attttttcaa
   130201 cttaaaatct tgcttcttct caaaataaga agctaaagta ttttgtgctt accctatggg
   130261 ggtagatagc aattatagac tgaattctgc tctaagctta gagagctaag aaaactggag
   130321 tgcaatgaac aaggtcacga aggatgcaaa ggtgaccaac tcagcatttc tagatctatg
   130381 gtgggcatct tcttaaaaag agctgctctt cctaatttcc cagtttggag agtggcccat
   130441 gtctcttgac tcccacactg gaaactcaga tctcattggc aggcttgaaa acctcaatgc
   130501 ccccaagtaa caacaagcca caggaagagg tgaagcaggc tgggcagggc tgcagggaga
   130561 atggggcatg cccccatctc caggaggggc agcagctttc agaaccagct gtttgttgct
   130621 gacagaattg taggtccagt gtcgtcaggt cttgtgactt tcaggaagaa gccagaaatc
   130681 caggttttta tgtaaaaact ttgggatttt gttctttcaa tattgctaac tattctaatt
   130741 tttaaaagca atatgagaac cacatggaac cccaggtgct ctcatttgtg ggcccctcac
   130801 cctcgtccca cagtccatcg tcacatcctg ccagtcagtc tcaatctgct ttttaaaatc
   130861 catttccatc agcaccatct tactttatgc ctccctttcc tggaactcct cacttttaca
   130921 tagacggttt ctctgtctct tgtttcttct ccctgagcat tcttcacagg ccagcagacc
   130981 tctgattaaa atccctgtga tttctgcccc tccccatccc gcatctctcc attgcccagt
   131041 gaactaggtc gatgctgttc aaggccttct attctagggc attcatccac ccaatctgct
   131101 gatctgaccc ttttaacata gatacccatg ctccagcaga ataggatgtt tcttccttat
   131161 gtatcctttg cttttccact ctgcatgtct ttgctcatgc tgtagtttcc actagaatta
   131221 aggagtaaac atgtaaatgc ctctcatccc acagacacca tggctaccac atggccggtg
   131281 tgatgcagag tagtctgtta tagactagtg attaaaatag acacagtctc tgcccttctg
   131341 gaaactatag aaaaagcctc tgtcgaaata ctttaaggac acctcaaatg acgcttctgt
   131401 gattcactgc ttctggtaaa cagcagtgga ttttatttat acttctgggc tctacccaac
   131461 tgtatgtcaa ggcaacgagg gtattatttg gggttttgcc ttgtcccaca cacatgttat
   131521 atgatgagct ccttgaaggc tagcacttta acttattctt ctcttagctt gcatataaat
   131581 tgtcaataat tattttttga ataaattggt gaattttctg atgtaagaaa tagcataggc
   131641 aaagaaaaag agaattatta gtttaattca ggtggcagca agtagaactt gcttagagtc
   131701 gaggtagaaa gaagtaagat tagaaagaca ggtattgata agggagtcat tgatgtctag
   131761 gcacaaagaa taatttggat tttaaaaaat gaagtgtttg aacaatagac taaggacaaa
   131821 atactccact ctaggttaaa gaaggaagag taggaaatgg tatgtcgtct ccaaatacag
   131881 aataaaaatc cttctatacc cttcatatca catgactgtg gtttggtaag gaggctgcga
   131941 atgcatacta taattgggtc aaatattcct tagtgtaagg tatggaattg ggttagtaag
   132001 acagatactt tttaaaattg caaatgattg taagcagtaa agcagaaaag aaaattcata
   132061 cagaaggatt tttattctgt atgtagctta gtaacttgta agtatcaata tctttcttca
   132121 ctttttaata agaaaactat gatacaaata caaggttcat ctgctaaggc cttgactgca
   132181 gttgcccaag ttagcaaggt gagcataatc acttcctgtc tgcctcactc cccatatcta
   132241 ggcagtccct aagctctgtg gaatctgctt cctctatctc ctcctcctgc tctccattcc
   132301 cccatcacct attatttctt gttcaaggca ttgtagaggc ctcatcatta acctttcata
   132361 tttcctctgg tctcactccc tccatgggcc ctccacaagg catctggggg ctcactggag
   132421 gataaaaaac cattcagaca gttccctgct gttatactcc caaggctcca gaatgaaagc
   132481 taaagctctc agaatctaca tcaggaacat tgtggactgg cctctcatcc ttgtcctgct
   132541 gcagttcacc ctcatctcct aaaacccact ctacctccac tgccgtcttc tcagtaggac
   132601 ccatgctgtg ggctggaggc tgatgaagac atagaggaga attagaatca acaaggacac
   132661 cagagacttc agagcagtgc aggggaactc ctatgagcca cagggaagga tccatcgaca
   132721 ggtgtggtgt cagttctttc actgtgcaga aagcatgcag cagggaatga tccttcagtc
   132781 aagaggcgat ggatgaggcc acagggtaga gaagtcagag atctggatgg aggaaagggg
   132841 ttttctaggc tattccactc aaacgtttag aataatgagc atatagggat tatctaccag
   132901 ctactctctt tttttaccaa gaaattaaag tgatcaaata gtaagtacca caactgaaga
   132961 gtacactgat tcctgaggta ttctacacgt actcctgatg gttaacctta ttttctctaa
   133021 agagagagcc ttaaactatg tgggttgaat ggggtgagaa tgctgaactt ctgtcttcca
   133081 ctgagcacag cacacattgc cttatgtgtt cctctctatg acgccgtaga agaaagccag
   133141 ggaacaggca cagaaaagag ttaaagaggg tgtgagcaaa aagacagaaa tgaagagtag
   133201 caaaagtatt ttaaataatt aggtttaaga atctaaaact taaatggaga ttaaaatggt
   133261 gccaatgaag aaaagaatag agaacaaaag accatttcaa agaaaatgac acagcactta
   133321 ttctagcata aattactttg tgtttatttt aaaataacat tttcttctca tattcccttt
   133381 cttgagagag ggtcatgtca tatgactctg ttatttggta aggaggctgt gaatgcatat
   133441 tagaattagg tcaaatttct cctcagtata aagtatggac ttgggttagc aagatgatac
   133501 tttttaaaat tacagtgact gtaaacagta aaacagaaaa aaaaattaaa cactagatgg
   133561 gtattttaaa gtaatacttt gaatttttca agggaacttt cctttgtaaa agtaatgagg
   133621 atagggttgc tgttacaata ggagactatg acaattggag tctccagaaa tgagtttacc
   133681 tccttgggcc ctgcattcct gggactcttt aaaggcttgc cctgtgcttc ccacttggcc
   133741 tctcagaaca tcgttcctcc agagccgggg tttaagggca catggaaaag aggggttgtt
   133801 ttctgtcctg aaaggggaga taatagactt ggagtcactc acctacgaca caaagcagtt
   133861 tgggtttagc tagaaatgcg atatgctaat tatttttaaa ctgataagtt tggctgcaga
   133921 attcactctc tgggactttt aatataagga tgtgcaaaac tgggatgtag ccctgagcct
   133981 cacaaagaca gtgtccagtt aaaattacca acctgcagga gaggagcagg gctgagagag
   134041 cctataaagt tggaagaaaa aggtcaaaaa gagcagactg gttttagaaa tagcgttttg
   134101 aagtggcaca gagcaaaggg aattcaaatg gctgactttt tggccgaagg taaaaaggaa
   134161 cctgcagctg taacatgggg tgtgtggcct tctttcacct ctccataagc cctgatcaga
   134221 gactggttga tccttgaaac tgtaatgagt tcctgcttct gtggctggtt aatattttag
   134281 acctgaaact acgcagaata acctgaacta gacacgtact atttctcaac taaaataaaa
   134341 ttaacctttg ccccaccttg actaaggatg tggaacttaa gtggtcagat ggaaaagtag
   134401 gtactaatga aaaactgagg caatgaggca agcgaatgaa gacaaagctt tcccccaaag
   134461 aaagctgtgc tgtttgaccc ttgattgcta cttcatggga gaccaagata aagatgaagt
   134521 ggaaagataa cccaatggtt atgtatagca gcccttcccc ctttttgtct agggcacaaa
   134581 ctgtccattg aatgtgagat gtattaggtc actagcaata tagtatttgc ttgaggaccc
   134641 aggagaatga gcatattgcc tctttccaag agaccccagc atgcctgaaa actcatttat
   134701 tttatctcca gcctggatcc ttcctcaatg ccctcaccct catgccccac cacctgctgc
   134761 acatcagaga agcaatgctt cactcatcaa acacatcaag cctgaaacat aacccatcac
   134821 caccacctcc tccccaagta catgcttggt cacatctgct ctctgcctcc attaactgct
   134881 cagcctcttc tctggtggaa acctagagtt gtctccagta tttcctctct gcccctcttt
   134941 caataagtca gccactgaga tttactgatt cggtctcaaa atgccttttc attctgtgcg
   135001 ttggtcctgg gtgaggctcc catcatctct ttccttaacc atagcagtaa gagtctagga
   135061 ggtgtgttct cctatttctt tcctcctcag ccaattctct gcaccatgaa gatctcagag
   135121 caggagtcaa atcctgttta tccccctatt taaagacttc cactgattcc cagaaccagt
   135181 agctccctcc caacaagaca ttctgagtct tctacttttc atttttggct tggtcctgag
   135241 gcttcatatc agcaaatctc gcccctgatt gcacattcca atcactaggg agcttttaca
   135301 aaatgccagt gccccaggcc cagcacagtg caattaaatc agaagcgctg agaatcactg
   135361 gggatgggtc cagcgattcc tgcagctcag gatgaagatg cagcctgcct tccgcagctg
   135421 tgactgctgg gcgccctgcc actcctgtgg caccacccca agttcccagc cctggcccga
   135481 cttgctatat ggatcagctt ttagctcacc atgatgacgc ttttataact attctgacct
   135541 tgatctgacg ccgtattccc ttctagaatt gaatcctgcc cagctccatt cttcggccag
   135601 tgccatttct taaacttagt ttaaaatgct ggccaggtgc agtggctcac acctgtaatc
   135661 ccagcacttt gggagggtga ggtgggtgga tcacgaagtc aggactttga gaccagcctg
   135721 accaacatgg ttactcccat ctctattaaa aatacaaaaa aaaattttgt atttggcatg
   135781 gtggtgtgca cctgtaatcc cagctactca ggaggctgag gcgggaaaat cacttgaacc
   135841 cgggaggtgg aggttgcagt gagccgagat cacgccactg cactccagcc tgggcaacag
   135901 agcaagactc catctccaaa aaataaataa aatgctacac acccccagtt agaatgagtc
   135961 acttctggca tgccatagca ctcagcatcc agtacctgta gcaaagaggc attggataaa
   136021 catttgttga aatgcaagga aatattcctt ccttcagatg cattctggct ggctgcagca
   136081 gcttcagagc cacttaaact ggcgatgcac ttaacacaaa tcagggaaaa gctggagacc
   136141 ttcagtcctc agttacagaa aaccagatac ataaaccatc aatcctgtgt gtttttttaa
   136201 tcgctgaatt aaaaatgttt gttagttttc cattgttgtt ttcaccaact acggatttct
   136261 catacttcca caatacatct atttctgaaa taacatttga acccaaagaa acatagaatt
   136321 ttagcattct ttaccaaaca gctgtgttga aagggatctg acacacacta gatgctagtg
   136381 ttagcagccc tccacaagta caactagatt gagaggtggc tgtgattgtt tctagccttc
   136441 tagattttaa attttcatag catccagaag agccatttct gtctgagaag agattcattt
   136501 acagtgttca aggagttctt ttgaaaatga aaatgcattg tgtctatagt aacaagaagg
   136561 aattgagaat atactatcat gaatatttgt aaaaagtaga ctatttggta atgttactct
   136621 caagtatcct aaactggttt cttttcaagg ttaatttgac taaaactgtg gcatcttaga
   136681 atcttcaaga aactaaagtg attttatttt gtaattgatt agtatatggg aagtgccata
   136741 tagaatacat tttaactaaa ctattaatag tttctgctta gtagatgcca ggtactgttt
   136801 taagtatgtt ttgtgccctt attcatttcc tatatataat attaattttt catttacttt
   136861 tccagctttc attttgggtt gacagaaagt cagtccttcc catcctgagt gaaacgaatg
   136921 ggaaaatatg agtcggaagt gctggatttt actcctccct taccattgtt tctgagacca
   136981 caaattactt cagcctctct gagatctgga aaatggaaag agcgatttac ttatctctct
   137041 gaggtcctgt ctacattttt tttttttcta gacacagtct tgctctgttg cccaggcagc
   137101 aatgcagtgg cacagtcaca gctcactggg ctcaggtgat cctctcacct cagcctccca
   137161 agtagctgag aatacaggtg cctgccaccc tatctgtcta attttttgta ttttttgtac
   137221 aggcagggtt tcaccatgtt gcccaggctg gcctcgaact cctgggctca agtgatctgc
   137281 ccaccctggc ctcccaaagt gctgggatta ccagcatgag ccactgcgcc tggccctgtc
   137341 tacataatct tatgaacatt ttacatatgc ataatttaaa ggtcatttaa gggcttttaa
   137401 ccttttgtat tatgaaatag atatactaaa atatatacta cttatgttta cagattaatt
   137461 aataatttaa aataaaataa ccatgtaacc actgactagg ccaagaaata aaatattctc
   137521 agctctcaga atgtgactgt gtggtccgtc ccccttatcg caaacccttc cctttggaag
   137581 taaccactac tctttcatga taatcatttc ttagcttttc tttatagttt tactccctgt
   137641 gtatgaatcc ctaaattata gatttagtgt tgcctgtttt gaactttaca tgatgaaatc
   137701 acattgtata taatctttta tgatttgctt cttaatatat tgtttgtgag tcttccatgt
   137761 tgtaaaagtt gtcatttgtt cgctttctat ttgttgtatg aacatactct tatttattca
   137821 tttattctat tgttgatgga cattgggttg attccatttg agacttgtta tagaacaagg
   137881 aatgttggat cattttgagt gtgttcaaac ttatcaaata ataccgaaca gttttccaga
   137941 gttgttcact ccccaagcaa tttaagaaca ttcccattat accacatctt tgctaatgct
   138001 ttataacttc agactttttt agttttgcca atttgtataa atttttgtca aaagcttgaa
   138061 tcactgaatt tcctttttta ttatagcttg tctgatccca gtgaaacaat ctcccagtaa
   138121 gaagaaaatc atcatcattt tagaaaattt agaaaaatct tcactgtcgg agttattgag
   138181 ggactttttg gcacctcttg aaaatcgcag cactgaaagc ccctgcactt tccaaaaagg
   138241 taacgctaat aaagggacca tgctgagaag caagcttctg taatattcta atctttctgt
   138301 ttcccagagt accagttata cttcatgttc tttacgttat tttaatttga atctgtccca
   138361 taacataact cactgaggat gggccattgc tttttggttt gtttcaggaa atggactgtc
   138421 cgaatgttat tactttcatg agaactgctt tctgatggga accatcgcca aggcctgtct
   138481 ccagggctcc gacttgctgg tgcagcagca tttccgctgg gtgcagctgc ggtgggatgg
   138541 cgagcccatg caaggactgc tgcagaggtt cttacgaagg aaagttgtga ataaggtaac
   138601 aaacagcaag tgcagcctgt tgccaggaga gcaggggttt ttgttgtcag gagatctcag
   138661 cttgagttcc accactcact aactatgcag ccttgggcag gtacagcttt ttgacattca
   138721 agggccaaaa aacataatga atgtgaaacc cataacaatt tctgcactac attaactaca
   138781 agaaaaagca aattagtttt accgtggcta tcagctgttc tcaaggaatc tcaccaagtt
   138841 ctaaatgctg tagaaggctt ggttagaaaa ttaatcactc ttcttaagga aaacttacat
   138901 ctttcttgga gccttcaaaa catacaccct tgtgagcaca ttttacaaca ggcctgttat
   138961 actatgctat ggtagatatt aagccacatg aaaaagtaga attctatacc ttttgacaca
   139021 ttttcaagag taataataac ttttagtgac tttcacagaa taacaaaata agtattctat
   139081 attctcccaa atgacaaaaa taattgaaag ctgaccaaat cgaatacatc attatttaat
   139141 atttttaaat tgggccagta gctgagtgtc aaggtagatt agaaataata gagtttgatt
   139201 tagtaagatt ttctcattta atcctgcaca atgggccaca tttggaggac agtattgtca
   139261 ttgcattatt gcaggatttt aagctgctaa taacacccca actgctagct gcttcacaga
   139321 aagaggattt tccccctcac ataaccagat atcttgtggt aggtgtccaa cgtctcaggt
   139381 cccaggtcca ggggagtctg ttgaccctcc cgtcaagact gcagtgtgcc cacaaggctg
   139441 cagacactgt gcccttgtga aaacatgttc aagggcagaa agcgggctgc agcgaaggat
   139501 agagagcttc ggcttcctca gtctcttcct tatcagggag gaaagcactt ttccagaaac
   139561 ataagacttc tctttaatgt ttcattaact aaaactggtt tcatcccaga ccatggccaa
   139621 acctgctttt ccaagattga agctctccac caagtgcttg aacaaatttc tgtgtctatt
   139681 gtgttagagt atgtgtacgc atttgtgctg gggcagggga gatggtggcg gggagaagtg
   139741 tggggtgaga atggcttttg ggaattcatt gaacagtgtc tgccactggt aattagaatt
   139801 aatatctgaa attcctaatt taatgaggga aatctacccc atgttatatt taaatcagtt
   139861 acttggtcat aaatattatg cttttggcca aagcctagcc actgtatgat ctcaacaaga
   139921 aggacgaatg gtgaggtaaa gacagtcata ggtctgtagc ttttcaaatt accgatactt
   139981 gcattaacta tcactgtcaa tatttaaatc tcattgccaa agataattca tgtaaataat
   140041 cagaaaagat accagtttta ttatgtagga ttggcactat ttcaggtaaa gtatacccct
   140101 ctcccgctag ctctctgata aaaattgttt taacttactt tgaaaggaaa gttccaagct
   140161 tcaggttcac tctcttttcc attgcgtttg agagtgggat gtgctgcaaa taatagaaac
   140221 tggaaaaaag gaaatgcctt tcctatacca ataagcactt caagtaggtt aataaaacag
   140281 cccctggggt gtgtgtacaa gggaatggat gagtcctgca aaacatcaga aatcttgtaa
   140341 tgtcacagaa cctaatcttt gtgggcactt aaagcacact ggcaattgat cacaatttct
   140401 tcttctagtt ccttggagag atacaagaaa atcgaccttt caggacaata ctaggctttc
   140461 tactagtatt taataaaaaa caattatacc ctttttagta ggaaatacta aactatcatt
   140521 aattatgtaa tacataatct cagaattgta gcttaaaaaa tataaaagag ttatataatg
   140581 atcattcctc ttttgaagag aaggaaaatt gtaacagatc ccaaagcctc agatagtaca
   140641 gtgatatcaa tttaatagag ctgctggtat cacagaatca tttttttgtt tttccttggc
   140701 caaattattt ccttcatgta ggacatacca gtgttcacaa ttgtcccctg tcttaatatc
   140761 ataattactt ggtacagcaa agatttatgt gaatcttctt tcttgtaaaa tacaaagtta
   140821 gtttctgtgc ctgacttttt tttttttttt ttttttttga gacggagtct tgctctgtcg
   140881 cccaggctgg agtgcagtgg cgtgatctcg gctcactgca agctccgcct cctgggttca
   140941 caccattctc ctgcctcagc ctcctgagta gctggaacta caggcgcccg ccaccacgcc
   141001 cagctaattt tttgtatttt cagtagagac ggggtttcac catgttagcc aggatggtct
   141061 cgatctcctg acctcatgat ccacccacct cggcctccca aagtgctggg attaaaggcg
   141121 tgagccacca tgcccagccc tgtgcctgac ttctaatcaa gggatatttc tcctaaaagt
   141181 aaataaatat ttatttttgt gtgaaccctc cataaaagat ttgattttta taaataaaat
   141241 ataattctaa aaagaattac tccctttagg tcatgtgtgt tatatggtgt tatttaaaat
   141301 gtgcacattt taaattttgg aaaaatgtat gctgaaagag ctctgtacat tttggtgacg
   141361 ttagcatttt atctgagacc ttacttttag gaaaataaaa ttgtttttca ttaccattaa
   141421 taccaggtga acatactaca aatccagata cagcatctcg tcacttaccc agaatatgaa
   141481 atatttaatg tcattcttat taagttaaaa aaactttttt gaacacttat gttctgtaag
   141541 acctggtgag ggactatata cacatatatg taagtaatgt tttcttccag aattcatgtt
   141601 taaaaattga tccagctttc tcctttgtct gcgtgcccct ctattttgtg ttaagttcat
   141661 gtaatcagct acagatctat ataatgcagt ccatctgaca ctgcacacgt aacaaactca
   141721 acatgtcctg tccccaaacc taactccggg cttcccccgc cgacttcctt ttttgttatc
   141781 agtcatccag acttagaact tctcagcctg ttcttcccgt cagtcagtca tagcattttc
   141841 caaatcctca ctttgtggca caccaagctc cagtactaag gttgaaagga cctatagcca
   141901 tggcaactga tcatcaaaac acagtgtgat aagtgcatca gaacagtgtt agctggttat
   141961 tctgtaaaca ttggcccctg gcctggggac tgtgagacaa gaccgggttc ctctcaccct
   142021 cagagagcta gtgttctcat ggaaagacag gccttcaaaa agaaactgtc tatctgtgta
   142081 ggatttggga ccttggagga cagtttttat tcaggaggca ttattcaagt gctattttaa
   142141 aaaaacgtgt tcagtgtgtt agagttgtac atccaaatgc ccggctttcc ctcaggcttt
   142201 taagttaatt gtataagctt tatctttctg tgtataaatc tagcaaaatt taacaatcac
   142261 ctttgaaggg actcatagct taattacatt tctttaaata gtttggtctt taaaacttca
   142321 atatatttta tttctctttt taagaacttc tgctgtctga caaatcttcc caagtactta
   142381 actaactctt gtaaaaccag aaaattaaat ttataaattg tggctcaaat gatctcttaa
   142441 tagccttgta ccatgtacat aaacttaata aaattctctt accccttctt aagaccacaa
   142501 ccctaaactc agttaccatt ttaaactgga catgaagcta ttctaatata tgaaattcct
   142561 gtaaacattt caagtattta aaaataccca atatatgatt ctctcatcct aaccgaaaaa
   142621 ataatgtttg attatattta attctgaata ttaatgaaga taaaaatata ccccctgtcc
   142681 ccatcccccc gaattttttc catctcagga aacctgggtt ctctttccat gaaaatttag
   142741 ggttattttc ttggctggcc aagtctgtat atcagccagg cttgttgagg acttgtgatc
   142801 tggccttagg ctttcctcaa taacaagaaa aaaaccagta gagtcccact aatagtcact
   142861 gtgtacaagc gtctgagtcc gtgccttcca agtggagtag attcagttta cacattacct
   142921 agttctcagc ttgtatttga atctgtaacc tttacccatg ctatttcacc actggactgg
   142981 attcaactat ttaagccttg tctcttcttg agtggcaggg ctacaaatct gataaatgac
   143041 atcagattaa actctgtgtt cccagttctg attctgtccg acttcatggg tacaacactc
   143101 aaatcatgct aattaaacag gtggctaata tgtgctgtga aagaaacagg taaggtacca
   143161 ctatagaaac tcgggcggaa gttgggaaga gtacttattt taggaatttg gggtggaggc
   143221 ctctctatct gtggtcacat tgaaggattt gcaggtcatg ctaatttgtt atgtcaagga
   143281 agaagggttt gctgagaata gggaagcagg gggtctgggc agaaggagca gcacttgcaa
   143341 cacatctcag gcctagggag gaggaggttg gcatgtggaa aactcaggga caactacgtg
   143401 gccttgaagt cattcgttca ggggacatac taggtggggg atcagatcca gcaccttgaa
   143461 ttagtaacag ttacatagac tgtttacttg tagaagcctg tcatttattc atcccttttg
   143521 ttatttgcaa acatcagcat ccattttgac cgctcctcca cagttccttc cctcttccat
   143581 atttgggaca ctcttcccac ctcccctcac caataccatg tcctggacat cctgtgagag
   143641 acccagctga agtccccacc tcatctattt gtctttcttg accacgctgt atttagtcag
   143701 ttcttctttt gaattaccat agcagcttgt gtctgtctgt acttcaagac tgccagtctg
   143761 gaagggatct gaaagataaa gggcctggct caatttcctc atttttccag ctggtaaaat
   143821 tcaaaagaaa aaaaaaagga aggcaattgc agtacctggt gggtggcttt ctccactcca
   143881 tcaaaccgca ccagaactga ccacttgctc ttcattagct tttcacacct tttcttttgt
   143941 ttcctctgta tttcatgagt acactaactt acatggattt ttttcttctt agcagcaata
   144001 acaaataggc atagaataca tagtaggcat acacacctct atgcaaaatt atccattaac
   144061 actgaaggaa tgtatctctg gggaaggaaa taaaaacatg tggttactag aaagtctatt
   144121 tattggatag accttttaat gaaacaccag tttttaatgt actgtccgat aaccactttt
   144181 cccataatac agccaacttg caaaaggaga aatttcatat aaacaacatc tgcactttgg
   144241 agagaggtgg acacccttcc tgtttgttca ggtccttagg aaagacagat tacattctgc
   144301 ctttgggtac tgtgaaatgt gattccgtta cgatgtctaa cagtctgagc tttagaagca
   144361 gtttattaga cagtcattaa gagaataatt cagtcctccc agaaaaagta acgtttccct
   144421 ggggaccgag ttacaatgag agctctaccc tccttctccc ttcctctaca tgtggtcttg
   144481 atgaggcagc tggggagatc cctgtccctc tgtcagctgc ccacaaagct aagcctgttc
   144541 tttcagccct ggctgacggt agaaagtgag gcttaaacag agagcttcag aaatgttaag
   144601 cctgaggaag aagaggaagt tctttagctt aatagtgatt actgaattcc ttttaaatgt
   144661 gataaatgac tcctttatta tttcagcgag atgctgtatc ctatttttct attaaagata
   144721 agccctatgt agttaatgta tacttgcaga ttgctgagag tagatcttaa ataaaaataa
   144781 gtatgtaaag ggatggatat gttagtcagc ttaatttaat aatttcacaa tgtatacatc
   144841 aaaacatcat gatatatacc acaaatatat ataatttttg tcaattatac cttaataaaa
   144901 aatataaata gactctagcc ctggctttgc cactattacc tgtgggacct tgggcgagtt
   144961 attttttctt cctgcctcag gctcctgata tgtaaaatgg ggtaaaaatg cctaactcag
   145021 gctcatggtg agaattaaag gagaaaaatg cttatcacac taacacgttt gcacaactat
   145081 agtatgtgtt attatccctc cttcagccat cccaagtaaa gttaaataag attcagctac
   145141 ttttcaattt tgatttaaag ttttatattt ttaattttgg gcttctaaaa acaaaatgtt
   145201 ctaaaccaag cccctgggtt ccacctccct gtctctctag ttcaaaggtc aggcgccctc
   145261 cccctgcgat cctgtgtgca agattgtcga ctgggctctg tccgtctggc gtcagcttaa
   145321 ctcctgcctg gcccgcttgg gcacacctga agcacttctt ggaccaaaat atttcctgtc
   145381 ttgtcctgta gttcctgggc atgcccaagt gacagtgaag taagtgccat ttttccttat
   145441 ctttctgctt atgatagaga cgtggccaat tcagatgttt gagggtgaga atgctgacca
   145501 ggctgccttg tgccacctcc tgtcactgac acggagtgcc agtgctctct gctctttcag
   145561 aggatggcca cagcttgcct actgtgtgct tcctagggca gctgcatttt tgctgagagc
   145621 taggtttttc ctctattaga aaattctcat ccaagttatg tttggcttgc tatgcagagt
   145681 ctcctgagtg aggtaccaca taagaagttt catcaagtat tgtatgcaca ccctccaaaa
   145741 aacctgcatt ctgttaatga attgaaaagc tttcccttta ttgagacata tgttcagtac
   145801 ttactgtttt cctttgaagc atcttatgag aacagacata tatacaataa ggttaatgaa
   145861 atagaaaatc aggagaaagt tgaaatgaga aaaaatttgt taccatccag tttagtaatg
   145921 gttctgtgac cagcaagcag atttgattct atagtttctg gtgccatggg cagaagtcta
   145981 ttttggaaag caggggatag aaataatatc ttcttagctg gatgtagtgg ttcatgccta
   146041 taatcccatc attgggaagt tgagagggga ggatcacttg aggccaggag ttaaaggtca
   146101 gcccaggcaa cgtagtgaga ccccatctct atttaaaaaa aaaaattagc caggcatagt
   146161 ggcatgtacc tgtagtccca gctattgagt tgggaggctg aggcaggagg atcaattgag
   146221 cccaggaggt caagactgca gtgagctttg attaagccac cgaactccag cctgagtatt
   146281 agagcaagac cctgtctcta aaaagtatat gtatattttc tctattgtaa gacaaaccac
   146341 catttttata acagctaatt ggtgggaaag aagtactata ttaaatatat atttagaatt
   146401 ttgctacaaa ataaatacac ttattgatat aattaccact ttcttcatta ttatgtcagt
   146461 taaattaaag tcttttttac atccagagtc tcaagattct taggaatcat ttttgacctc
   146521 tcctatatgg aatatagtct ttgtcaagaa ttatggaggt cccaagattt ttaccctatt
   146581 tgcaagctac caagttagcc tgccatggtt caggatgctg agttagggac acagcacttc
   146641 atcacccaca acacagcagg caggcagcct gagcttcact tttacataga ttccctttat
   146701 ccctgaagcc ccacagggtg atacatagta gcccatgtgg ttgctggatt tgcctcaaca
   146761 gctgtggaac tccccccttc ccatccctcc aaggtttcta aagagggatg ctgcaactct
   146821 gtcgaccctt ggccctggaa gatgttgttt ttattatcct gatcaggaaa caattctgcc
   146881 ctctgatcct gaaggagaca tttatctctg tcttccaaga ctgaaaagat agtttagaac
   146941 aaaacctgac accagatgtg cagaaatgct gcagagaatt gtctaccaat ggctaagtta
   147001 aggagttgat tttttttttc cgaccacagc ttatcatatt tatacttcag cacttttagg
   147061 aataactgca taatttcgat tcatgctgta gaataccaga attttgtctg tgttcccatt
   147121 cgtactttta tttttccccc gattgtgtag cactagacat taagagagaa acttaaaata
   147181 gatggatcat agtttttgac aattcttgaa agttttatgc aatgtctaag ctttgaaaac
   147241 attcctaacc tgggagatgt ggttttgttt ctatagcctt taatcatata agtgtttttt
   147301 aatactgcaa caaagcataa tctttttttg atggaatttt aattggcatt gagtgctgca
   147361 aatttgggct gcagtcccac tgtttatggc tattaatgca aacagtccac ctgaggtgat
   147421 agctgattga cccccatcct ccctatagaa ctgagcccac ccacacgcac ccttgccttg
   147481 ggacaggcag atttaatttg ccggtgatta tacatcccag gctgggtgcg gtggctcatg
   147541 cctgcaatcc cagcactttg ggaggacaag gcaggcagat cccttgaggt caggagttcg
   147601 agaccagcct ggccaacatg atgaaaaccc catctctact aaaagtacaa aaatcagcca
   147661 ggcctgttgc cacacgcctg taatcccagc tacttggaag gcagaggcac gagaatcact
   147721 tgaacccaag aggcagaggt tgcagtgagc cgagattgcg ccttggcact ccagcctggg
   147781 tgacagagcg agactgtctc aaaaaaagaa aaaaaaagta tcccaatttc agaaatatta
   147841 caatacaatg tatgtgcacc ttattaagga gatgtaacaa agaagttgaa gctatttaga
   147901 catggacttt taggaaatct tttttccaga ttttttcagt ctttaaattt accttccttt
   147961 caatgtgttt attcatgcat ttattcactc agcactcaag cattgattct acattgagag
   148021 agacatgtaa acaatcagtt tcatttgaaa tacagtgtat ttttgaggca gattcaaaca
   148081 cttttgtatt gggtaatttc acttctttga aaactacctg ggaaaggtag catatctata
   148141 gaaacactta acgttttttc cccatagtct tcaaactgtc ctttcacgga attgtgtata
   148201 attattgaga agcctgctcc taagggatga atcggtccct ctcctgctag gtggatgtct
   148261 aagctgtgga atggcgtcat cgcacccaga gttcaagaag caatattgtc aagagcctct
   148321 gtgaaaagac aacctggctt tgggcagaca actgctaaaa gacaccctag ccaaggacag
   148381 caggctgtgg tcaaagctgc tctcagcatc ttgctaaata aagctgtact gcatggctgt
   148441 cccctcccca gagcaggtat gtgggtttct gcagagagga gaggaaattc acacccttgt
   148501 gaaatacctt ttaaaagctg tttttagaga gctttctttc tttgtaatta gaaaaatata
   148561 catcttatag cagtgttcca gaactgtgat tttaattact ggttaatgtt tgaattctag
   148621 acctccaagt aaagttggtg ctggttcaca aaaccccagc ttggatacta aataaatgca
   148681 ttattttgaa cagtccgtat ctttgagaaa cggaaatgta ttttgcttta atcagtgaaa
   148741 ctgcattatc cctgctgtga tttgtgttgt ttcagagcta gaccagcata cagctgattt
   148801 caaaggagga agtttccctt tatccatagt ttccagttat aacacttgta acaagaagaa
   148861 aggagagagt ggtgcctgga gaaaggtgaa caccagtcct cgcaggaagt ctggccgctt
   148921 ctctttaccc acctggaata agccagacct aagcactgaa ggtaaagggc gggggtaggc
   148981 atgttgccta ccaggaggtg gacatacgtg atccagtgtc tgaaagcaaa tatgctttca
   149041 tttttatcac gatgcatttg gtaaaacaaa gtttaagtat tttaatgcac attttcatgg
   149101 aataaactat atagtaggta catttccaaa aatatacagg agatctctac ctgaaaaata
   149161 ccgctttcaa accagaattc caaaattaat ctttaacttg ttaatggtca tttatttatt
   149221 attttgtttc tcttggtgtt cacaatttgt ataatcattg cattattaca taataaaatc
   149281 attggcatat ttctccatta tgtcactcct aagttaatct tacattaaaa aaatatgtgt
   149341 agagacatat ttgataccca tttaaggcct ttccaggtga atcaggtgta cacatttctt
   149401 tcttatgtat gacgtgtacc atgtgctggg ttttagtcta ggcactggaa atagagtggt
   149461 aaaaaatata tatattccgg ccaggcatgg tggctcatac ctgtaatccc agaactgaga
   149521 gagaccaaga cgagtggata gcttgaggtc aggaaggcga aaccctgtat ctactaaaaa
   149581 tacaaaaatt agctgggcat ggtggcgcat gcttgtaatc ccagctactc aggagcctga
   149641 ggcatgagaa ttgcttgaac ctgcgacaca gaggttgcag tgagccgaga tcacaccact
   149701 gcactccagg ctgagtgaca gagcaagact gtgtctcaaa aaaaaaaaaa aaaaagatcc
   149761 tgccgtcatc gagtttatat tctaataaat tggacagatt tcatatgatg ggacatcaag
   149821 tgaaaaatat gtaagctttc attctaacaa agaagatgta acacgtctgt atcttctggt
   149881 gttaggccta ttccttttgg cattgataat aagataatca gctattatat aaattataaa
   149941 tgtctttccc aaaacaaatc caaattggaa taaaaatgaa aagaaatttc cacctcatgt
   150001 gcactgtgga cttcagatta tgtcattcat tttcctcctc tctcaaagta tttgttttgt
   150061 gaaattttat gccaacttta tagcagtggg gtttctaaat gaggtgctta aaatcttata
   150121 tttaaaaaac ataaagttgc ttttagttat gagtatattt tcatttttaa gcttgtattt
   150181 tgttaatttt aataaaaatt taatgttttt ttaatcctat caatatatgc tagggttccc
   150241 caattaccct aagtgcatga tagcaaattg tgaccccttt ttaagtgact gaatgaaaat
   150301 ttactgaata aaatgaattt tcttatactt ttaaaaagat cagtatttta tattgataat
   150361 aagatactgt tttgatctta agagcttgtt attacttccc agagttgtca gagtgtttga
   150421 tttagggagt aagaatcact agactccagc ccaccaattt agtatagacc cccagatgac
   150481 tttctgtagc aaggattata cctttcattt gctcttagtc ctttcagtat gcaagaaagc
   150541 tccaagacaa tgataatgat ctccatttac agagaataaa actgaggttc agaaaccctt
   150601 gggcacctgc tccaaatcac ctctcctgga aatatgcggt tctgtaattg tttcttgcaa
   150661 gcccagtgct attttctgta gtccacaaca ccctgatctt attagacgtg cagtgatcta
   150721 tgggtactca gataactgga cacccattga ggctcttcac tgtgtcattt ctaagtttat
   150781 tagaatctct ataaagttta agaccaactt tttgagctaa cttaattgtt ggtatatgct
   150841 ttagagtaga caaacagaat caacaaaatg aatatgaatt taaagcagta tcatggaaga
   150901 gtctggatca gaaaactata ttacgcttaa atgtaaaaaa agatgaatag acttgaaatt
   150961 atttgtattt ttaataattt tagttttaga actatttgat atcaaatgtt atattctttg
   151021 aagcatgaac ttctttgaca gaataaaact acaagagttt acactgactt caaggaaatt
   151081 tctaaaagtt aactttacaa agtatataat tcatgagtca gtagttgggt tagaaaccat
   151141 gactgacatg cctctcgtta tttttataat ggtaaatttt tccaataatt acactgtata
   151201 tatgattatt acaatggttg gggtgacttt ggttaaaaaa aaaaaaaaaa ccaacacagg
   151261 aatccttttg catgcagatc actatggaag cttatcaaat ttgataaaga gacagcccat
   151321 ttctttcctg acctaaaaca gaaaggccaa tgatgtcaga tcccaggctt ttagggcaga
   151381 gcccaaggct gtgcgctatg tagtaattag tagaagccac tagtcagtgc tttggacaat
   151441 aatgacagaa gtatgactaa agaaactcga cagtgatttt ctttgatctg cttttaatga
   151501 ggatatattt acttttccaa aacattcttt agagaaaatt tgtgttgaca acattaatat
   151561 ttttagaatt cactcaaaag caactgtttt aatgcattca taacattgag tctaaaatgg
   151621 tttataagag tgtttctcaa acttcaacca taacccattg tgagaaatac attttacacc
   151681 atgatctgta cacacaagcc tctgcatttg tgtgtatata taactgatat gcatcagtat
   151741 acctccagca agaaatacag gctattttct ctttttttaa ctgtgtcata atctgcagtt
   151801 taaaaaacat atgattttca gcatttaaat tctatgactt tttgtaccct gttcatattt
   151861 tctcttctgt ataatgcaaa agctgttaaa agttaaattt ctacaagtac atggctaatg
   151921 ccacatatca aaaactatac ttgattacat agtagtgtta gaatgcacac aaaggtagag
   151981 aaagggtgat taccatcatc aaaaggcagg tattaaaatc ttcttttggt cctttgagaa
   152041 caagggccta aggaactagg gacttgacta aagagaagaa cggccatcca taaaagtgaa
   152101 attcaggatt cttgacttga gcttcaggta gtgttagttg taccgagttc catcaaaatg
   152161 tactcgaggg agttggctat tccttgactt tcccacagtg cctctgcagg aggctatgcc
   152221 cagagcctct gtcctgggga aaatctcctc aaatcctgga tactaatcca agaacagtat
   152281 gaaagtactg caaagtccac agtctgtttc ttttaaatac agaattcaag aggcacaggg
   152341 ataatgatct attgaaaatg gttctctttt ttaacaggta tgaaaaataa gactatatca
   152401 cagctgaatt gtaacaggaa tgcttctctg tcaaaacaaa agtaagttcc cctttcaaat
   152461 ttaactcaca gcaaacaaag ataaatcaag taacttcaat tactatttta aatgttccat
   152521 gttctcattt gaatgactat tatgttaata tggttttaaa aaagttatat atgtcattca
   152581 aatgctgata ttaaactgaa atctaatggt gtctttggat aacgtctaaa ttgttcgtta
   152641 agattaatat aatgcaatat gaagactatt ttgcttgtaa tttgttgaat aaggttagaa
   152701 atattatagg tttcatttga tcaaattttg tttatgcatt tgtgaacttt tagatagtca
   152761 ttagatgact tttccacaga tttacagaaa cagtatgact tttttctttt ttttggagac
   152821 agagtcttgc tctcttgccc aggctggagt gcagtggcat gatctcggtt cactgcaacc
   152881 tccacctcca ggttcaagca attctcctgc ctcagcctct tgtgtggctg ggattacagg
   152941 tgcctgccac cgtgcctggc taatttttgt atttttagta gagacggcgt ttcaccatgt
   153001 tggcctggct ggtttcgaac tcctgacctt gtgatccatc tgcctaggcc tcccaaagtg
   153061 ctgggattac aggcgtgatt tttaagtgct ataaatttac agtgataatt tattatattg
   153121 ttcctaagaa atagactatt tcagcttaca aatatcaagg tataaaggat gatttggaca
   153181 attatagaaa tgtttaggca gtttgtaaat aggtccccat gatagcccaa taaattgtgt
   153241 gccctgtcac ttggcatgta acatttagga tcatgtccgc tggtttgcag cattacagaa
   153301 gaggggaggg taaagagaga gaagggagat gaaggaaact gcatggcacg ctattttctg
   153361 ccaggaccgc agctagatcc atgacctgca acagcctgta tcatttttcc agcaacccta
   153421 ggatgtacac ataagggtta tttacagaaa agggaaccca ggaactgagg tgttaagaaa
   153481 acctggtgca tggtcatatt gctagctagc aatagagcca agtttgaaat ccgtgtttgt
   153541 cccattttat cacattgtcc cctatgccac agtgtttagc atcctatctg gcctgggaga
   153601 caagaaacgg caagaataag gagcttggaa tattgtacat caaagtgaag ttctttgtga
   153661 aacaaaattt tatcctctca agaattttga gtaggagtta ccaaaatcct gtggaaattt
   153721 cttgcattaa atgacattta tgaaatactt taaaggctat taaaaacatt ttccctaccc
   153781 cacaccaaat cccaaaaaag gtacagtgtc tagatttcca aattgggaat tgttctcact
   153841 ttgaaaaacg tttttctgaa ctttgtgtta ggtctttaga gaatgatcta tcactgacgt
   153901 tgaatttgga tcagagactc tctctgggtt cagatgacga agcagatctt gtcaaggaac
   153961 ttcagagcat gtgctccagc aagtctgagt ctgatatcag caaggtgagc agtacaaatg
   154021 gggggcattg aatggctcta ctcaacagct gggagacttt tgggggacca caattcccta
   154081 aaagaaattc cttattgata gtatggttaa tgatccaaat caaaccatcc ctcaccttgc
   154141 ttagaaaggc cgtttcttcc taaatatcat ttatacaata aaggagctct actttgtgaa
   154201 gcctgctttt ccaaactcct ccaagacctg aagttaaaat tgtatgttaa ttgcattagt
   154261 acaagtcaca tcaattcatt tgggcagctt ttctttttta tttttggaga tggagtttcg
   154321 ctcttgtcgc ccagactgga gtgcagtggc gggatcttgg ctcactgcaa gctccgcctc
   154381 ccgggttcaa gcagttctcc ctgcctcagc ctcccaagta gctgggatta caggtgtgtc
   154441 ccccacaacg cctggctaat ttttggactt tttagtagag acagggtttc gccatgttgg
   154501 tcaggctggt cttgaactcc tgacctcagg tgacctgccc gcctcagcct cccaaaatgc
   154561 tgggattaca agcgtgagcc actgtaccca gcctgggcag ctttttatat aagcctaaat
   154621 ttgagtttcc tcagatattt ttcctttcca cattcctaac tttggcatat cagtcatcta
   154681 tcagtaagaa aattataaca agcatcacag cagacttatg ttatagacca agcaacaact
   154741 ttctttgcaa atgagaaaaa gaattagctt gtataatgca tatcatcata atctctaagc
   154801 tgtgaaattt gagaccaaat atggaaaaca gtgacctgaa atctcacaga aaacatggac
   154861 agcatcaagt tcaacctgtt ttggcactct agtatctgca gcaggtttca ccgagctgcc
   154921 ttgatagatg ccttatgagt ggctgtaacg ttcagcttcc cctgagacac tcaactgtat
   154981 tatttgaatc gtcataatat ctacgacaaa gtagaattca ctcttattta actttgttgg
   155041 aaacaaagta tatatccact ggaaaagtaa ggtaatgatt aaaatcttgc aaattttata
   155101 tcctttcttt acttgcaaag tgcctttttt ttccctagag agttcttctg gtcttctttt
   155161 gacgttttaa gtggattctt tttccttaga ggatgtttct catgcatttg ctgtcagttt
   155221 tacattaaga cttgaagtct ttctttcatg tgaacagttc aggacttgag gggcagggaa
   155281 gaggataaga gtaacacttc tgctgtgatt tctccaccat ttagctgtgc cttgagtatg
   155341 cacagtgtga ctgtggagac atgaccgggc aaattctgta ttttctagat tgctgattcc
   155401 agggatgatt taaggatgtt tgatagttct ggaaacaacc ctgtactttc agcaactatt
   155461 aataatctga gaatgccagt gtcacaaaag gtaagtgtcc ctttctcccc aaagtgaaca
   155521 aaggatgatt gctgtggaat tgacttcaca aatcatcttt cagtgtgaat cacagagtta
   155581 tttttttaaa ccaaagctaa gaactgagaa ataggataaa ggtaaaagtg ttcattaggt
   155641 tttagaaaga gtacttatag aatattttgg aaaaaaatga cataggaaag cattactttt
   155701 ttcccttcaa tttgattcca aaattttggg tgtctgttga gatctccatg tttttttttt
   155761 tttcatttta tatgacaaaa ctagaaatat tgtagttctg ccttatcctc aggtgatgcc
   155821 tgaaatctaa gatagtacca aagtttatat acactatatt ccttcaatcc gataacctag
   155881 agggctacta agtggtcagt gtgtgggtaa tgtagacaga atgaataagt tgattcacat
   155941 ccagggcaga acagagtagg atggtgcaag atttcatcat gctacttaga atggcctgca
   156001 aatttatgaa ttgtgtattt ccagatcaca gaaaacaaaa ttgtggatgc gggggtacta
   156061 aggtaacaaa actgtcatct tggttgttcc taaggtttcc tgcattttag aaaattagag
   156121 ttaattataa caaaacaaag cactgagtga taacataaag gtcttataca ttgcaaaaaa
   156181 aaaaaatctc aattttattt catcctgact ttccataaca tgcattacat ttcaatgaga
   156241 ctttaaaaat aagtctgaat ggcaactaga agaaccagga ttccagtaga cttccttaac
   156301 cttttgaaat agcttccatg actacagcac tgcaccatta tcagttggtt aataaatggc
   156361 aagagctggc acagcatggt attcctgggt gagcagaaac aatgagaaat gtctcactca
   156421 ttagttgtga ggatgcagac ttcacagaag cactttgtaa tatatggttt gttcaccaaa
   156481 ccatgttgat tgattgtaag ccaccttggg agtagatgag aacggcaaag acctgtgtgt
   156541 gggtgggaag gtggggcgca gagagcagga ttataaagta agcatggtga gactattaag
   156601 ttattaagct ttatctgatc acctagcggc actgggcccc acagccccgc tccctcactg
   156661 cttcattaag ttttgatcct ggctattaca tgtggaacta tgtgagctgc atgcattggg
   156721 agagcaggta tgggagtggg aatttacacg gctgggggct ctaatacaaa atatttaaca
   156781 tgatgtcctg tgaagaaaag catggctttc aagctcactc tatcataatg tctgcctttt
   156841 tttgttcaac tgggaacaat ttagaagccc agcaaaattt ggaggatgac ctaagaaggt
   156901 gacctggagt cagcactgag ccttctggtt ggaaaacagt ctagggccca tccctttgct
   156961 atctttaaag cctcaactca ctccccctgt atttattggc ttgctctgag ctgtgcttga
   157021 ctggacgcca gtctctagga cccaagaatt taggattcct tgtggaacat cgtcagtgga
   157081 aggggccagg aggatcttag caagaggaac agtgaaccac cttccccata agcccaaatc
   157141 actttcttgt gtaaaaatag agaatggctg ctgcttaaat gtctaataaa gaaacaaaca
   157201 ttgtcatacc cctatttctc tgtcacatga ccatattgag ttgctacaat aaggtactgt
   157261 ccacaaaaaa aaagtagtac tgaaagtcaa agttctgggc agctttgttt aagatatttt
   157321 ttaaagcgag tccttttata ctatctgggc tcttatacaa agaaaaaaaa actatgttat
   157381 tgtttaaatg tgcaatttga tgtgggaatt aggaccgctg cctcctagtc ttctctccct
   157441 ttgcccactg aagacactta tttggaggga ctcttcccca agagctagat gatgtttttc
   157501 tcagaaagtg ccagcagagg gcaaagtggt acttactgtt ggcagccttc tgaaaccttg
   157561 actggctgat gccttttctc ttctcctact cagctggtat ttctgggtta gatgcccagt
   157621 ttcttctgtt atcaggaagt atctccattt agaggtaaga gtttcctggg ttagttgaaa
   157681 tcactttctc cttcatggcc agaaggctgg caatgcctcc attgaagagg ggccctgcaa
   157741 ccatcattat ctgttggaaa acaaaaatga gtaagttatc tttattattt gcaacaatat
   157801 aactcctcac tgctctaaca gtaagggaga gtaattgggt ttactaatca agtggcattt
   157861 agcaggcctt ctgaattaaa aacaaatata catatttaaa tcaacaggaa gaacaaatgt
   157921 taataaatgt tttcctttta tgtaaatcca aactaatcct ctgaaaggac aagttcacat
   157981 ctttggttgc atgatgaaat ccacttgagg cttctttttt tttttttttt ttaacttcag
   158041 ggcctggact ctagtctgag gggaagcctg gacaatgggt tttttaaagg tccctggtga
   158101 ttcttacatg catccagggt tgagacccac tgttctaaaa catagccctg atctgtcatc
   158161 ttcattttcc acccatttct ttctttccaa atatatcttt agagggattg agatgccttc
   158221 atgtagcttt tcacatgttc cttttttaca tgtaatttac tacttccctc tgtactcctc
   158281 cccatagaac cttctctcgt cacagtcctg tgcctcttta aagactcacc cccaatgcca
   158341 ccttccctac atgttgttct tttcctcctg cccctaactt tcccatctag aggaattaca
   158401 atatcttctt agcttctagt agatgctgtg tattgaatga attgctctga tttaccaatt
   158461 ctttaaggct aaataaaact tactttaggt cagtgccttt ctacacaaat tagtttttga
   158521 gtttaacatg cacagcaata tggatagtaa acgttataca tttaatacag ataattcggg
   158581 ggttttagcc caggaagcat taaacacctg taactctcct gctcctaaac tccgctgccc
   158641 cctaggcttg acttccaggg tgtcaggagc acttttcagg caggatgctg tgcattggtc
   158701 acctgctcta ttcttgcact cctggccttg aattgctgtg gctcacgcta agcccaagtg
   158761 attctccatg ttctcatcct aactccttcc attctagcct cacacttcca gggactgacc
   158821 aaactacatg tttttagttg ttctgggtac ttctcagtac tttatttcat gtggatattt
   158881 cctgcctcag accatgaagg tacactcccc tcaccatcat gttgcaggta cagaaacaga
   158941 ctagaacagt gtatgtctcc tttccttcct ctgggccatg gcattaatta actctgtaga
   159001 tttgacaata atggcaaaat taaacaactc ccctcaccac cagattctgt atagcaacta
   159061 actgttatcc ttattataat gccatatttc atgttttctg aatactacgt atgtgttgca
   159121 tttgctggtg ttttaaacca aattacaagt tctaattggc cttagtaggc ccatgaccaa
   159181 gtcccatttt gcggacttaa cagtaatttc ttgttaggaa aaatgagatt ggatcctggt
   159241 acctgcactg tttttacagt tgtgactatc accatccaac tcatgacaag caatgtaact
   159301 tctcattttc tttctggtaa cttgacagca taagcatctt tacaaaacaa aagcagaaca
   159361 tactaagcag attcgccctt aacataccat caagtacaca tggaggtgac gaggatggac
   159421 taggatgtgt tccctcacca gatgtagctc agcctttttc caggcttcct cggacgtagt
   159481 taaaaccgag cccatctgtt ttttgtttta tcaggaagct cttgcctttc taagctagct
   159541 tcttgcagtc tagacttctc tttcctttcc ctgtaaatgc aggtggcctg gaccccagat
   159601 ttgtcccctc tttattctcc attacatatt tgttgtttca gtgtttttat attttcccaa
   159661 accactagcc aagtatatat tagagttaca ttgctgttcc acttaagatt agctgagtct
   159721 gaaaatctga ccccaagaga tttcactttg gtgatttagg ggtagtttaa tgaacatgtt
   159781 gtgttgggct ttaaagaatt aggactttaa cagggaagta aaggaaaaat aggatttaaa
   159841 ggggattgga gccaaacttt aaaagaactt tagtgacatg ccagttagtg aggacttatc
   159901 ctttaccttc ctattcacac aaacacagcc ataattctct gcccattttg tgggtaacat
   159961 tggattaggt tggtgaggag agagagaaag gcagctgcta aagataactg aggatttcct
   160021 gctaaattca ctgggagagc agcattagcc agtaatgagc caagcggaaa ggctttagaa
   160081 attagtattg aagaaatgca ataaatacag ttttagaaag aatttgaagt gtggctagac
   160141 atataggtga attagtgggg tggaaatgca ggagataaat gagggctaaa gaaagaactt
   160201 tgggaaatac ttagagcttg aaatactctg aagggaaaga ttatcaatgt gtgacttata
   160261 gagggctaag aaaaatgcta ccatttagga cagcagtccc cagccatttt ggcactggag
   160321 actggtttcg tggaagacaa tttttccacg gacctgggta gtttccggat gaaactgttc
   160381 catctcagat ctttaggcat tagattctcg caaggactgg gcaacctaga cccctcactt
   160441 gcacaattca caagagggtt tgtactacta tgagaatcta atgctgctga tctgacagga
   160501 ggcggagctc aggtggtaat actggctcgc ccccgctcac gtcctgctgt gctgcccagt
   160561 tattaatagg ccatggactg gtccacagcc tgtggcttgg ggacccttga tttaattgct
   160621 caatggagaa aaaggatagt gaggagttaa gctaggcgtt ctttggccgc aagatttttt
   160681 aaaatcgtat gtccatgcca caccccagaa ctattaaata tgaatctctg gtaatagggc
   160741 ccagccaatg actattaaag ctcccccagg tgattccaat gtcatataag acgataccca
   160801 ggagaatgca actgccgcaa ctgccagatg aagccagatt tttcctgtta aattttagtt
   160861 ttgttttaaa ttcttgtaat ggttatattg ctgttgggtg cattattact tttgaagagg
   160921 agaagttatc aaggtcaact ccttcagagg cattcagagt aggtcactta gtaggagtca
   160981 tgtcatgttt gttagtttgc agaatttaat gcaatatagg gaaaatacct tgagtgaaag
   161041 ttgggagacc tgaggtcttg tcccagcttc accactccgt tcactgtggg caaatcatct
   161101 tacctatcca gctctcagat tcttcatggg caaaatgaga gacattgacc aggtaatcac
   161161 aggatttctg aaacattaga gaaatgagaa catgcagctt ccaagtatgg aagatcttga
   161221 gtggcctaac catagatgaa tgtaggttct gctagggaag gaatgtttct cttatgtttt
   161281 ctcctatatg cccccagatt atttgattat tgagtaatag ttcactttta agacttgaaa
   161341 gtagaaagca gaaaagttag gtgatttacc caaggtgaca tagtttgtag agctacctac
   161401 aaatgggact actccaattt ggtgatttcc tcatgcctgt aattttgtga agtttctgtt
   161461 ggtaaggaga tcgacgcctt agcacttgat tcactgactc ctgtatttag gaattttgta
   161521 acagcagatg gattaatgaa aatcatgcag taagtctata ggaaattaat tactcagctt
   161581 ctcctctcca ttttcttttg atttttcacg agaacctata gttttagaga gaaactcctg
   161641 tacatttgct caaagaggag gcaggggtag ggctcataac aggagaagtt tgtgataaac
   161701 ttgtgtggtt tcttgtctct tacaggaggt cagtcctctc agcagccatc aaactactga
   161761 atgcagcaac agtaaatcaa agactgagtt gggtgtttca agagttaaat cttttcttcc
   161821 tgttcctaga agtaaagtca cccagtgttc ccagaacacc aaaagaagca gcagcagcag
   161881 taatacaagg caaatagaaa tcaacaacaa ctcaaaagaa gtgaattgga acttacacaa
   161941 aaatgaacac ctagaaaaac ctaacaaata ggcctgccta caatattctc attattaact
   162001 tcctctattt cacacagaaa ccaaggacaa caagatacaa atacctttaa attgataaaa
   162061 tgttttcact gtaatataaa ttatgagtgc gggaccacta ttcaattttt ttttgtaaag
   162121 aatgtattta taaccaacat tttgttgctt ttttttttaa ttctgtagga ttgaacttca
   162181 ataccaggaa gttatgccaa cttttcaagt agttttataa tagaaaaatt gtaatagttt
   162241 taatcaagat gttcaggggt attaaaacag aactgtgtac tgtatatctg tatatatgta
   162301 tatatgtatg tatatttaag gaagtccaga aatcatactg catacatgct acaaaaaagt
   162361 agcaaaaaag tacaaagttg gcttagataa cttgtaccgt tttaaatgga gatcataatt
   162421 ttatgttcac ttgatgggga atgactagaa tggggcaata acaaatcatt tctaaacagt
   162481 tattttccat taaaagccat attaagtatt ttgcttgtta aattctagtt ttatgtttta
   162541 aatctcttag tggttacatt gccatttggt agcatcatgt atatatttat gcttataagt
   162601 ttgcattatg actcctgtaa aatatgaaat tataatgcaa taaaagtgtt atctttctta
   162661 caaaagtttt gtacctaagt ggatatagat aactgcataa atgaataaat tcagaattaa
   162721 ctccttcaat atttctagta gcacaactga taatattgat attttctaca aatgttactt
   162781 ctaaaattac agacaaaatt acttacacaa ttcagttaag atgctttgac actgaataaa
   162841 atattgattt catgaaatca
//
