# Supplementary material for: Exon prediction based on multiscale products of a genomic-inspired multiscale bilateral filtering
Source: PLoS One. 2019 Mar 21;14(3):e0205050. doi: 10.1371/journal.pone.0205050 (PMC6428306; doi:10.1371/journal.pone.0205050)
Supplement: S1 File — Detailed information on these sequences. (ZIP) (ZIP) [file pone.0205050.s001.zip › S1 File/ENm001/TES.txt]

Homo sapiens chromosome 7, GRCh38.p7 Primary Assembly
NCBI Reference Sequence: NC_000007.14
FASTA Graphics
 LOCUS       NC_000007              48294 bp    DNA     linear   CON 06-JUN-2016
DEFINITION  Homo sapiens chromosome 7, GRCh38.p7 Primary Assembly.
ACCESSION   NC_000007 REGION: 116210493..116258786 GPC_000001299
VERSION     NC_000007.14
DBLINK      BioProject: PRJNA168
            Assembly: GCF_000001405.33
KEYWORDS    RefSeq.
SOURCE      Homo sapiens (human)
  ORGANISM  Homo sapiens
            Eukaryota; Metazoa; Chordata; Craniata; Vertebrata; Euteleostomi;
            Mammalia; Eutheria; Euarchontoglires; Primates; Haplorrhini;
            Catarrhini; Hominidae; Homo.
REFERENCE   1  (bases 1 to 48294)
  CONSRTM   International Human Genome Sequencing Consortium
  TITLE     Finishing the euchromatic sequence of the human genome
  JOURNAL   Nature 431 (7011), 931-945 (2004)
   PUBMED   15496913
REFERENCE   2  (bases 1 to 48294)
  AUTHORS   Hillier,L.W., Fulton,R.S., Fulton,L.A., Graves,T.A., Pepin,K.H.,
            Wagner-McPherson,C., Layman,D., Maas,J., Jaeger,S., Walker,R.,
            Wylie,K., Sekhon,M., Becker,M.C., O'Laughlin,M.D., Schaller,M.E.,
            Fewell,G.A., Delehaunty,K.D., Miner,T.L., Nash,W.E., Cordes,M.,
            Du,H., Sun,H., Edwards,J., Bradshaw-Cordum,H., Ali,J., Andrews,S.,
            Isak,A., Vanbrunt,A., Nguyen,C., Du,F., Lamar,B., Courtney,L.,
            Kalicki,J., Ozersky,P., Bielicki,L., Scott,K., Holmes,A.,
            Harkins,R., Harris,A., Strong,C.M., Hou,S., Tomlinson,C.,
            Dauphin-Kohlberg,S., Kozlowicz-Reilly,A., Leonard,S., Rohlfing,T.,
            Rock,S.M., Tin-Wollam,A.M., Abbott,A., Minx,P., Maupin,R.,
            Strowmatt,C., Latreille,P., Miller,N., Johnson,D., Murray,J.,
            Woessner,J.P., Wendl,M.C., Yang,S.P., Schultz,B.R., Wallis,J.W.,
            Spieth,J., Bieri,T.A., Nelson,J.O., Berkowicz,N., Wohldmann,P.E.,
            Cook,L.L., Hickenbotham,M.T., Eldred,J., Williams,D., Bedell,J.A.,
            Mardis,E.R., Clifton,S.W., Chissoe,S.L., Marra,M.A., Raymond,C.,
            Haugen,E., Gillett,W., Zhou,Y., James,R., Phelps,K., Iadanoto,S.,
            Bubb,K., Simms,E., Levy,R., Clendenning,J., Kaul,R., Kent,W.J.,
            Furey,T.S., Baertsch,R.A., Brent,M.R., Keibler,E., Flicek,P.,
            Bork,P., Suyama,M., Bailey,J.A., Portnoy,M.E., Torrents,D.,
            Chinwalla,A.T., Gish,W.R., Eddy,S.R., McPherson,J.D., Olson,M.V.,
            Eichler,E.E., Green,E.D., Waterston,R.H. and Wilson,R.K.
  TITLE     The DNA sequence of human chromosome 7
  JOURNAL   Nature 424 (6945), 157-164 (2003)
   PUBMED   12853948
REFERENCE   3  (bases 1 to 48294)
  AUTHORS   Lander,E.S., Linton,L.M., Birren,B., Nusbaum,C., Zody,M.C.,
            Baldwin,J., Devon,K., Dewar,K., Doyle,M., FitzHugh,W., Funke,R.,
            Gage,D., Harris,K., Heaford,A., Howland,J., Kann,L., Lehoczky,J.,
            LeVine,R., McEwan,P., McKernan,K., Meldrim,J., Mesirov,J.P.,
            Miranda,C., Morris,W., Naylor,J., Raymond,C., Rosetti,M.,
            Santos,R., Sheridan,A., Sougnez,C., Stange-Thomann,Y.,
            Stojanovic,N., Subramanian,A., Wyman,D., Rogers,J., Sulston,J.,
            Ainscough,R., Beck,S., Bentley,D., Burton,J., Clee,C., Carter,N.,
            Coulson,A., Deadman,R., Deloukas,P., Dunham,A., Dunham,I.,
            Durbin,R., French,L., Grafham,D., Gregory,S., Hubbard,T.,
            Humphray,S., Hunt,A., Jones,M., Lloyd,C., McMurray,A., Matthews,L.,
            Mercer,S., Milne,S., Mullikin,J.C., Mungall,A., Plumb,R., Ross,M.,
            Shownkeen,R., Sims,S., Waterston,R.H., Wilson,R.K., Hillier,L.W.,
            McPherson,J.D., Marra,M.A., Mardis,E.R., Fulton,L.A.,
            Chinwalla,A.T., Pepin,K.H., Gish,W.R., Chissoe,S.L., Wendl,M.C.,
            Delehaunty,K.D., Miner,T.L., Delehaunty,A., Kramer,J.B., Cook,L.L.,
            Fulton,R.S., Johnson,D.L., Minx,P.J., Clifton,S.W., Hawkins,T.,
            Branscomb,E., Predki,P., Richardson,P., Wenning,S., Slezak,T.,
            Doggett,N., Cheng,J.F., Olsen,A., Lucas,S., Elkin,C.,
            Uberbacher,E., Frazier,M., Gibbs,R.A., Muzny,D.M., Scherer,S.E.,
            Bouck,J.B., Sodergren,E.J., Worley,K.C., Rives,C.M., Gorrell,J.H.,
            Metzker,M.L., Naylor,S.L., Kucherlapati,R.S., Nelson,D.L.,
            Weinstock,G.M., Sakaki,Y., Fujiyama,A., Hattori,M., Yada,T.,
            Toyoda,A., Itoh,T., Kawagoe,C., Watanabe,H., Totoki,Y., Taylor,T.,
            Weissenbach,J., Heilig,R., Saurin,W., Artiguenave,F., Brottier,P.,
            Bruls,T., Pelletier,E., Robert,C., Wincker,P., Smith,D.R.,
            Doucette-Stamm,L., Rubenfield,M., Weinstock,K., Lee,H.M.,
            Dubois,J., Rosenthal,A., Platzer,M., Nyakatura,G., Taudien,S.,
            Rump,A., Yang,H., Yu,J., Wang,J., Huang,G., Gu,J., Hood,L.,
            Rowen,L., Madan,A., Qin,S., Davis,R.W., Federspiel,N.A.,
            Abola,A.P., Proctor,M.J., Myers,R.M., Schmutz,J., Dickson,M.,
            Grimwood,J., Cox,D.R., Olson,M.V., Kaul,R., Raymond,C., Shimizu,N.,
            Kawasaki,K., Minoshima,S., Evans,G.A., Athanasiou,M., Schultz,R.,
            Roe,B.A., Chen,F., Pan,H., Ramser,J., Lehrach,H., Reinhardt,R.,
            McCombie,W.R., de la Bastide,M., Dedhia,N., Blocker,H.,
            Hornischer,K., Nordsiek,G., Agarwala,R., Aravind,L., Bailey,J.A.,
            Bateman,A., Batzoglou,S., Birney,E., Bork,P., Brown,D.G.,
            Burge,C.B., Cerutti,L., Chen,H.C., Church,D., Clamp,M.,
            Copley,R.R., Doerks,T., Eddy,S.R., Eichler,E.E., Furey,T.S.,
            Galagan,J., Gilbert,J.G., Harmon,C., Hayashizaki,Y., Haussler,D.,
            Hermjakob,H., Hokamp,K., Jang,W., Johnson,L.S., Jones,T.A.,
            Kasif,S., Kaspryzk,A., Kennedy,S., Kent,W.J., Kitts,P.,
            Koonin,E.V., Korf,I., Kulp,D., Lancet,D., Lowe,T.M., McLysaght,A.,
            Mikkelsen,T., Moran,J.V., Mulder,N., Pollara,V.J., Ponting,C.P.,
            Schuler,G., Schultz,J., Slater,G., Smit,A.F., Stupka,E.,
            Szustakowki,J., Thierry-Mieg,D., Thierry-Mieg,J., Wagner,L.,
            Wallis,J., Wheeler,R., Williams,A., Wolf,Y.I., Wolfe,K.H.,
            Yang,S.P., Yeh,R.F., Collins,F., Guyer,M.S., Peterson,J.,
            Felsenfeld,A., Wetterstrand,K.A., Patrinos,A., Morgan,M.J., de
            Jong,P., Catanese,J.J., Osoegawa,K., Shizuya,H., Choi,S., Chen,Y.J.
            and Szustakowki,J.
  CONSRTM   International Human Genome Sequencing Consortium
  TITLE     Initial sequencing and analysis of the human genome
  JOURNAL   Nature 409 (6822), 860-921 (2001)
   PUBMED   11237011
  REMARK    Erratum:[Nature 2001 Jun 7;411(6838):720. Szustakowki, J [corrected
            to Szustakowski, J]]
REFERENCE   4  (sites)
  AUTHORS   Lowe,T.M. and Eddy,S.R.
  TITLE     tRNAscan-SE: a program for improved detection of transfer RNA genes
            in genomic sequence
  JOURNAL   Nucleic Acids Res. 25 (5), 955-964 (1997)
   PUBMED   9023104
  REMARK    This is the methods paper for tRNAscan-SE.
COMMENT     REFSEQ INFORMATION: The reference sequence is identical to
            CM000669.2.
            On Feb 3, 2014 this sequence version replaced gi:224589819.
            Assembly Name: GRCh38.p7 Primary Assembly
            The DNA sequence is composed of genomic sequence, primarily
            finished clones that were sequenced as part of the Human Genome
            Project. PCR products and WGS shotgun sequence have been added
            where necessary to fill gaps or correct errors. All such additions
            are manually curated by GRC staff. For more information see:
            http://genomereference.org.
            
            ##Genome-Annotation-Data-START##
            Annotation Provider         :: NCBI
            Annotation Status           :: Full annotation
            Annotation Version          :: Homo sapiens Annotation Release 108
            Annotation Pipeline         :: NCBI eukaryotic genome annotation
                                           pipeline
            Annotation Software Version :: 7.0
            Annotation Method           :: Best-placed RefSeq; Gnomon
            Features Annotated          :: Gene; mRNA; CDS; ncRNA
            ##Genome-Annotation-Data-END##
FEATURES             Location/Qualifiers
     source          1..48294
                     /organism="Homo sapiens"
                     /mol_type="genomic DNA"
                     /db_xref="taxon:9606"
                     /chromosome="7"
     gene            1..48294
                     /gene="TES"
                     /gene_synonym="TESS; TESS-2"
                     /note="testin LIM domain protein; Derived by automated
                     computational analysis using gene prediction method:
                     BestRefSeq,Gnomon."
                     /db_xref="GeneID:26136"
                     /db_xref="HGNC:HGNC:14620"
                     /db_xref="HPRD:05833"
                     /db_xref="MIM:606085"
     mRNA            join(1..242,24042..24127,38528..38780,39669..40004,
                     41268..41483,41826..41984,46802..48291)
                     /gene="TES"
                     /gene_synonym="TESS; TESS-2"
                     /product="testin LIM domain protein, transcript variant 1"
                     /note="Derived by automated computational analysis using
                     gene prediction method: BestRefSeq."
                     /transcript_id="NM_015641.3"
                     /db_xref="GeneID:26136"
                     /db_xref="HGNC:HGNC:14620"
                     /db_xref="HPRD:05833"
                     /db_xref="MIM:606085"
     mRNA            join(47..242,38528..38780,39669..40004,41268..41483,
                     41826..41984,46802..48294)
                     /gene="TES"
                     /gene_synonym="TESS; TESS-2"
                     /product="testin LIM domain protein, transcript variant
                     X1"
                     /note="Derived by automated computational analysis using
                     gene prediction method: Gnomon. Supporting evidence
                     includes similarity to: 3 mRNAs, 65 ESTs, 146 long SRA
                     reads, 2 Proteins, and 98% coverage of the annotated
                     genomic feature by RNAseq alignments, including 99 samples
                     with support for all annotated introns"
                     /transcript_id="XM_005250258.1"
                     /db_xref="GeneID:26136"
                     /db_xref="HGNC:HGNC:14620"
                     /db_xref="HPRD:05833"
                     /db_xref="MIM:606085"
     CDS             join(216..242,24042..24127,38528..38780,39669..40004,
                     41268..41483,41826..41984,46802..46990)
                     /gene="TES"
                     /gene_synonym="TESS; TESS-2"
                     /note="isoform 1 is encoded by transcript variant 1;
                     Derived by automated computational analysis using gene
                     prediction method: BestRefSeq."
                     /codon_start=1
                     /product="testin isoform 1"
                     /protein_id="NP_056456.1"
                     /db_xref="CCDS:CCDS5763.1"
                     /db_xref="GeneID:26136"
                     /db_xref="HGNC:HGNC:14620"
                     /db_xref="HPRD:05833"
                     /db_xref="MIM:606085"
                     /translation="MDLENKVKKMGLGHEQGFGAPCLKCKEKCEGFELHFWRKICRNC
                     KCGQEEHDVLLSNEEDRKVGKLFEDTKYTTLIAKLKSDGIPMYKRNVMILTNPVAAKK
                     NVSINTVTYEWAPPVQNQALARQYMQMLPKEKQPVAGSEGAQYRKKQLAKQLPAHDQD
                     PSKCHELSPREVKEMEQFVKKYKSEALGVGDVKLPCEMDAQGPKQMNIPGGDRSTPAA
                     VGAMEDKSAEHKRTQYSCYCCKLSMKEGDPAIYAERAGYDKLWHPACFVCSTCHELLV
                     DMIYFWKNEKLYCGRHYCDSEKPRCAGCDELIFSNEYTQAENQNWHLKHFCCFDCDSI
                     LAGEIYVMVNDKPVCKPCYVKNHAVVCQGCHNAIDPEVQRVTYNNFSWHASTECFLCS
                     CCSKCLIGQKFMPVEGMVFCSVECKKRMS"
     mRNA            join(12459..12534,24042..24127,38528..38780,39669..40004,
                     41268..41483,41826..41984,46802..48291)
                     /gene="TES"
                     /gene_synonym="TESS; TESS-2"
                     /product="testin LIM domain protein, transcript variant 2"
                     /note="Derived by automated computational analysis using
                     gene prediction method: BestRefSeq."
                     /transcript_id="NM_152829.2"
                     /db_xref="GeneID:26136"
                     /db_xref="HGNC:HGNC:14620"
                     /db_xref="HPRD:05833"
                     /db_xref="MIM:606085"
     CDS             join(24042..24127,38528..38780,39669..40004,41268..41483,
                     41826..41984,46802..46990)
                     /gene="TES"
                     /gene_synonym="TESS; TESS-2"
                     /note="isoform 2 is encoded by transcript variant 2;
                     Derived by automated computational analysis using gene
                     prediction method: BestRefSeq."
                     /codon_start=1
                     /product="testin isoform 2"
                     /protein_id="NP_690042.1"
                     /db_xref="CCDS:CCDS5764.1"
                     /db_xref="GeneID:26136"
                     /db_xref="HGNC:HGNC:14620"
                     /db_xref="HPRD:05833"
                     /db_xref="MIM:606085"
                     /translation="MGLGHEQGFGAPCLKCKEKCEGFELHFWRKICRNCKCGQEEHDV
                     LLSNEEDRKVGKLFEDTKYTTLIAKLKSDGIPMYKRNVMILTNPVAAKKNVSINTVTY
                     EWAPPVQNQALARQYMQMLPKEKQPVAGSEGAQYRKKQLAKQLPAHDQDPSKCHELSP
                     REVKEMEQFVKKYKSEALGVGDVKLPCEMDAQGPKQMNIPGGDRSTPAAVGAMEDKSA
                     EHKRTQYSCYCCKLSMKEGDPAIYAERAGYDKLWHPACFVCSTCHELLVDMIYFWKNE
                     KLYCGRHYCDSEKPRCAGCDELIFSNEYTQAENQNWHLKHFCCFDCDSILAGEIYVMV
                     NDKPVCKPCYVKNHAVVCQGCHNAIDPEVQRVTYNNFSWHASTECFLCSCCSKCLIGQ
                     KFMPVEGMVFCSVECKKRMS"
     CDS             join(38670..38780,39669..40004,41268..41483,41826..41984,
                     46802..46990)
                     /gene="TES"
                     /gene_synonym="TESS; TESS-2"
                     /note="Derived by automated computational analysis using
                     gene prediction method: Gnomon."
                     /codon_start=1
                     /product="testin isoform X1"
                     /protein_id="XP_005250315.1"
                     /db_xref="GeneID:26136"
                     /db_xref="HGNC:HGNC:14620"
                     /db_xref="HPRD:05833"
                     /db_xref="MIM:606085"
                     /translation="MYKRNVMILTNPVAAKKNVSINTVTYEWAPPVQNQALARQYMQM
                     LPKEKQPVAGSEGAQYRKKQLAKQLPAHDQDPSKCHELSPREVKEMEQFVKKYKSEAL
                     GVGDVKLPCEMDAQGPKQMNIPGGDRSTPAAVGAMEDKSAEHKRTQYSCYCCKLSMKE
                     GDPAIYAERAGYDKLWHPACFVCSTCHELLVDMIYFWKNEKLYCGRHYCDSEKPRCAG
                     CDELIFSNEYTQAENQNWHLKHFCCFDCDSILAGEIYVMVNDKPVCKPCYVKNHAVVC
                     QGCHNAIDPEVQRVTYNNFSWHASTECFLCSCCSKCLIGQKFMPVEGMVFCSVECKKR
                     MS"
ORIGIN      
        1 attggctgcc cggccccctt tgttcccggg tccgggccgc aggcccgctg cggcggactg
       61 ggcggcggaa gttcgacggc gccgggcgag tggctgttga gcggcgccgc gggagttccg
      121 caggtttccc gtgttcgcag cggagccgga ggccagctga acccggccgt gggatcccgg
      181 ataggaggag gaggggaccc ataggacgcg ttaacatgga cctggaaaac aaagtgaaga
      241 aggtaggggg gcgctcgtgg cgggcggcgg ctgcttcacc tgcgcgggtc gcgcggcgcg
      301 cggcggccgg aggtgccgag gtgggtgggg ctcgcgggcc ccccggtgtg agcccggctc
      361 tgggtctgcg gtgccccggg cccagggacc tggccccctg ggtagaggag gtgctcggcg
      421 gccccgccag ctccccacac tcgggagcga cagaattgga agcgcgagcg agggcgggcg
      481 cgggactctt ctctccagtc tcacggaatc ccagtggttg taggtgttgg aaactttact
      541 taagatgttt cagctctgcc tgtgcctcct caaaaggaaa ggacgagctt agggcgagtg
      601 cgggcgagac cgtgacactt cctggctcag gaagttgaat ttcattaagc ctttgtggtt
      661 tggggctctg ctgtgctttg acagctctga tctcctccct tccggctggg ctgtctgggg
      721 cgctctaaaa tgagtgttga tttaatgcac tgccttcgca cccgtgctgg tgataacttc
      781 taatgtgatt tttttttcgg tcattcatta cttgtctacc gaccgaggca gtgcctccct
      841 cttagggaat tatctgtcaa agagcgcatt ctccttgttt ggcaggtagt cccaaagggc
      901 ggttgtcacc agcgtctcag cgcagggaga cattttcagc ttggctgctg cctcgcaggc
      961 actggaaccg acggccctac ctgagccact cccgggttat gcggagcctg gtgtcgcctg
     1021 ggagaaaagg gtggggacca gactatgact cagaaggaat gctgatgtca cattcgagtg
     1081 aattgccctg tgcgaaagtt ctcctcgttc caggggattt gctcatgttt tactttgtgg
     1141 taaatttaag ctagctgtcc cttatcaaat agagaagttt tgcagagaga ggaagggaaa
     1201 aatacagaaa acagtttttg tttttctcat actcatggtt cctaatattt tatcttctaa
     1261 acacaaagtt tttgacttga gcattaattc tattttatgc ccagaactgg atttttgaaa
     1321 atggatacaa aatattgtgt taggactgca gagttttcgg ttaggaagct attgaccaat
     1381 aaaaactcga aatgagaaaa cagttttttt cattccttgc gactaaaatt ctcaggcact
     1441 caaaaaggta tccaagaaca gaaaaacata aattgttaat ggtagcgtga ttgcattcta
     1501 ttctcttccc atttggtttc tttctttttt tcttttaaat aactgtaata tttttggtta
     1561 atcttgcttg tcatggggga aaagcgggga aagcattttg cccgcttagc tttctgttga
     1621 tgaatactac tctcatttag ttttcaagta ggtaagagct acttaattta gtacttgtct
     1681 aaaacttggg gggtcttgtc cttgctttta agtatttatt tgaagacaac tttgcaaaag
     1741 taaacatatt ttgggctgcc gaggatgaac aggtgaagca caggattttt agggtaatga
     1801 cactattctg tatgatacta taaaatggct gatacatgta attatacatt aatcaaaatc
     1861 catagaatgt agaacaccaa gagtaaaccc taatgtaaac tatgtatgtt ggggataatg
     1921 atgtgtcaat gtgtttcatc acttgtaaca aatgtactgc actgatacgg gttgttggta
     1981 gtccgggagg ctgctggaga caggaaggca tgggggaggt acatgggaac ttcgaatttt
     2041 ctgctcaatt ttgctgtgaa gctaaaaaat gctttaaaaa taaagtctgt ttaatagggg
     2101 gagaaaaatc aaagacattt ttgaaacttt ttgagacaag gagtaattct gagggaagaa
     2161 gttcaaactt aaaaattgta tatgcttgca aaggaaaaat ccagacgttg tttataaaca
     2221 atttccttag agtttgaaaa tgtggattat gataaataat gcccttgaca tatggtgtaa
     2281 ttttcctcgt ttatccccca ctttactttt aaaagttata ttttcaacca agaatcttaa
     2341 ctttctctaa tcctcctctt ctccgcctct accaccccag aaagaattcc ataaattaaa
     2401 ggttttagag agaatcccat gatataacaa atccctgttt cactacgttg tcttcactga
     2461 tgattcttag aatcctcaac tggtaaattg gaagctatta aaaaaccgca gagatgtccc
     2521 gtatgactcc aatttgtgag tcccttaata ggcttgatag tctaacaaaa agtttcccag
     2581 tacaaaattt ggaaatctca ggaatgtatt tcacaatctt agccatactc tcaaaaagaa
     2641 atttatgttc cttttagcaa ttgttttcta acacgtccaa agaaggaaat attacaagac
     2701 tatctgattt accagcagag tcctcaccct attttggtac ctagttttca agtctccttt
     2761 ctttttgact cagttattca agaaaattta tagtttgaat gtaccttgag aaaaggaaga
     2821 ttaaaagttg gaacaaagat acaaccattt aaatacaact aatatgactt ctgttttaag
     2881 atgtatgaca ttttttcctt ctaaaacttt tacattgttg atttcatgag gaatttcttc
     2941 cagacagatg aaaagcatca ttgttccaca ttaacatttc atgtaaaaag aattaaggag
     3001 gactgtcttt attaaacagt gattgagata gatgatacta ttataaaatt cttggtttgt
     3061 aaaaggaaag ctcgtccaca tcagttgtac aaattgggat taattaccag ttaaaaccca
     3121 ccatcacaaa gacaaggggt ttttataatt agattttgct atattttgtt ttgtttgaag
     3181 aaagcgagct gttgctagga tgtgggagct agtttggtta tacaaagttt ttgttttaat
     3241 aatactttag aacagaattg attctatgtc cttgccctgt cttctgagtt acacatctag
     3301 acctctttct tattttttaa gtctcatctt aattggcttt gtgtcagtat ggtccatgtc
     3361 tgcttgggaa aaacagtgga ctttgagaag cagaaacagt ctcattttgc ggtgaatggt
     3421 aaatcatggc caacagccag ctgttttcct ctttcctttc tgtgttactc tcccatgaga
     3481 aatatttttt ttcaattaag aacataccaa cagagaaaga gaactacaat aatttccctt
     3541 ttactgcctg gaattgctgc agggcttttt cattttaccg tgttcatttt ttctctcctc
     3601 taaccccttt attttgatta atcctaatat tttgcatact tttcttaaga ctcttatttc
     3661 tttaatttta ctttttaaaa atatgatgca ttttaaagat tacatgttac taaaaatccc
     3721 ctttctctgt atccaaactt gttttcaaaa cctttgtcat tagccaaaaa agcatagtga
     3781 aaccaaatga atactattgg aaaaaggact aaactacaaa gattatttcc attggaaatt
     3841 agaatgagtt atttgcctta ggtagcccct ggttgaagtg gaaaaggcaa tatatggtga
     3901 cctggatgct caaatctaca attgcattcc aggcttgaag ccattcttgc tgcaagaacc
     3961 attggcaaga ctaagggtaa aggtagggca aggcacatcc agggctttgc tttagaggtg
     4021 ttctgcctct ctgaacaagt gcagaagaaa atgagtggtc ctcggccagg cttttataaa
     4081 actattctaa cccatggtgt gattcattac attggtagaa tatgaaaagt ccctttctct
     4141 taattgtcct gaatattggt tggagaaaaa aactatagta ggttttctat tgattctgtt
     4201 cctttatgct gtcctatgaa gtagaaatag gaatttatat tgctactggc tattacctat
     4261 gtcccatcaa ctcaccctat gactttgctt gtgcatgccc atactccatc tacagttcta
     4321 aattttttcc atccttcaag gaccaaccct tcacactgca cactcctcta ggaaatcttt
     4381 ctccatgctg ccacctagat gaaaaatatt ttctcctttt ctcctgaatt cccaaaacat
     4441 gttattggta acacttagga cactaatcac tctccacctc tggattatac ttatctgttg
     4501 tatgtttcac cttcttacct tgcttacaaa cttcttgaga gatgaatcca tatcctgtta
     4561 cacttacgtg gttattttgt ttgctgttca aagcaacctt aggaagtagg ccttagcccc
     4621 attttcagga tgaagaaact aaaagtttag atagcgtaat ctgaaacctt actatagaga
     4681 actttactat gaacttgaac cataatttga agaatccatg ctgcttccat catgccaact
     4741 aggccgagtc ttatattctt catcttgctc actaaatata tgtggaatga taactgttat
     4801 aaaaagagaa ataaaataag gtacatttca acactttcac tcatttttta aaggaattat
     4861 atttgaggaa gtggtttata ttccaataaa atcaccatcc tgctagtttt ctatattttg
     4921 tttctacttt gtccatgttg tatgtattcc ctttagtgta agttgccatt gacattcttt
     4981 gggcagaggc aaagtatacg aaaagtaaaa gtattgtgaa aaggagtttc tgggaaactt
     5041 ctacagtcaa agaaatagca taaactccaa taatattctg taccttatct tctaagattc
     5101 tcccaacttc ctgacttttg gtgtgagcca atggtaatgc tgtctcctaa ctatgtaaaa
     5161 tggccctagg taacagtgac cctgtatttg gctctttgtt ttgttaagtt taaccaatgg
     5221 catctggaac tataaaggga tgctcgtggt cttttctcgt gttgagctct gcagttgaga
     5281 gaaagcctta cacatagcat gagtaggcta aacctctttt cccttgtagc aaagtgttca
     5341 gagtgcctct ggagtggcag accagacagc taagaatgga gcagctaaaa agaaacaaaa
     5401 aacaaacaaa aaacctctta atattgggag aactattttt ttgttttaat ttcccattct
     5461 tcatgcaaaa acatttctta tgaagctgag aagctgtggg aaacaccaaa atgatcagat
     5521 atttcatgag gctctcatgg agctccagag tgacatccag cattgttagc atgcgatcaa
     5581 catcatagac catcagtgtg caacacgagt taccaagagg ggctttctta gtggaaagag
     5641 agtgataaat tggtaacatg gaagctactt cctgtgttct ttttctgaga actagaagaa
     5701 ggaatacaag ttggccccat gctaatgtgt atataccttt tttacatacc aatcactagt
     5761 gtgtttagaa attaggaaag gtcagtaagt ctccagtata tataaacatc tatagtgtat
     5821 ggaaaggtct tccatagtgt atccgttttc tcacttccat ttatcagtat aatatattta
     5881 aaattgccct aagctgagag ttggtagatc cgagtccact attttttgtg atattaacca
     5941 ctttggctat caatttctat ttatataaaa atcagtaggg gaaccagatg atttctgagg
     6001 tttctccaag tcctgtgact ctttgatcgt gggaaataat atcagtagtc taccatgtgt
     6061 aatgttccac agtgctttaa aatcacacaa atgaagaaca tatatgtata aatatataca
     6121 taaaggagat ggcatagttt aaatgttagt gaattccatg aagaacctat agattgaacc
     6181 aaataatttt tttccacaaa tcttagctat tttcaacttg tttgtactta attttcataa
     6241 tatttgtgga ggtatttgaa gatattaggt taagtttaat taatttaaat ctgtagtata
     6301 aggctctgaa ggctgtaata gtgtgggtcc cataagtcta ggagtgatgt attacttacc
     6361 ttggtattta attatgggaa aatgaaaaat aatggaacat ttattttctt taaaagttat
     6421 ctctctcaaa ataaggctgt taaaataatt ttaaaagatt aaaaaaaaac tatatgagtg
     6481 cttttttacg taccatgcac tgttctagac tctggggtta tagttgtgaa caagaatgac
     6541 actgaactta agcttgtatc atagaattat gctattgcaa gtgttgatag agcaatgtaa
     6601 atattgaaag taagcacaac tggaattata cccgtcagtg aactcttgat aggttagcag
     6661 tacgctatgt ttctaacaca gacagtgagc aattttgatg gtgatccctg ggcttgattc
     6721 ttggttttgc aaactttgta attagggatt cttatttcat ttgtcttaag taatagcaaa
     6781 tgtaaaagat gggaaaatga gaaagcagct tttatgtatt agaatgtgaa aaagattatg
     6841 aatgcataaa gctatacaaa tagacttaca cctataatat acacaaacta taagtcttct
     6901 ccctgcctac aaatgcctta caaaagagtc attcttggat ttcctgtttg cagtcatagc
     6961 taatttttgt ttggtaacta ctgccatggt aaccaaaatt atgattttaa aagaattgtt
     7021 tattaaatca ttaatataca ggaaattatt ttacttttta caaggtggtg gtatccagag
     7081 aaattatatt attaattatg aaatcaactt tttctaggag aggaagataa ggaaacaaaa
     7141 gactaatcaa aaacattgca aaactgcaga ttttcaggat tttaaagaaa aataatttgg
     7201 taattgataa cttcactact gttctttgag taaatatcca tgtttaaaat ttgcctcaag
     7261 cactattaga ggattaaatt tagaggttat gcttttcaac tgcccaacta caatctttga
     7321 ctctcctaca aaagagctgc catttagcat ggttttgtca attttcagtt ctaagtgccc
     7381 tgtctaccta acattctagt tagataatgg ggaattagag cgataaggat atgcatgact
     7441 ataattttct aagtatcact gtatttattt tggtcaaatt caaaaaagta aaaaagcata
     7501 gtttagaatt gccaatttct ctgttcctta gtctgttaga atggtgggga gtcggctcag
     7561 atttgagcat ggcttaaagt gggagagcgt tattagaagc cagcctagtg gggattgctg
     7621 agatctcatc tgctgaatga cagcaaagtt actactctgt aaatatactt aatctgaaat
     7681 gctgaattat cctcaaacca tgagtgattc agcttgtgtt tatcattgtg acattctggc
     7741 cactgtgaaa agctgtaaac aggagtttca gggtgttcat tgcatagctt atctgagcag
     7801 cgagcccagc agaaaagatg gcattcagcc cagcagaaat gccttgataa ggagtccatt
     7861 aatgcatctc tagccacaat gaacttttcc cttgctttgt ttgatgataa agtgatatca
     7921 tgtttcattg aaaaatgacc atgtagatgt taggtggatt tttgttttta tatgaccaca
     7981 acgtgacagt cttaacagaa tgagtcacaa agtaaggatc aaggatctga tttttccttt
     8041 atgagatact ggcctacaat aaaaataact gggggttaaa aaaattaccc tttgtttttc
     8101 gtagagaata ttaaaagtgc agtttagatt taaaactaca gactctaaac tccatatcta
     8161 tcagtatcac ctcttgagca aaataccgat gtcacctttg atagattttt ttttaaaaaa
     8221 ggaaggaaga tgagtgagca aaacagatgt gtaagttaac tacagtgctg gatagaatga
     8281 cataagtgct ataatacaat ttcttatctg ggatgaggaa cctttttata aacaaaaatt
     8341 aatcattggt tgatattttt aaaaacacaa taaaaattta ttacttaaaa gacaaataca
     8401 gggccaatta aaaaaattat taaatgcaag agacacaaaa ttactttaag tatatagtag
     8461 ttcctaattg cctactgtca gtttctctgc ctatctcatc acagactagt gacttacact
     8521 ttgtgaactg ccactttgag tagcacagca ataatagaaa tacaaacaac tgttatgaag
     8581 tcttagaagc agaagtaact aactttaatt gtgtgggttg cgattatttt atcaaggaaa
     8641 cacctcctat agaataaaga agctttcatt aggcaaagaa agcattccat aaagaggaaa
     8701 tagcatgaac caaaggtacc tggctgtgaa aagtcagtaa aaccaccctt gacattttca
     8761 gttttgtctc ttctaaaata aagctaaagt agatgagctg cagtaatttg taatttttcc
     8821 acagtacagg tttgaattaa agaggtatgt cactgagcta gtataagacc ctagcccaca
     8881 gctgaagagt ttctgatctc ccttaactgt gatgattatt taatacattg tgtcatctat
     8941 tgagagagag gaggaaattt cacagtagag tctagctcat ttaggctggt ctggactctg
     9001 agctgtggac tgggaccaca atgttgccag gttttcatcc ttcttagatc agtgaagcca
     9061 acagtaaagg tcatgcccaa ctgcaggagc accttttaag cctcttctta tgccaaagca
     9121 gtcacatgtc cagttctgaa gtcaaggaga gaagtccagt ctagcaacta tgaggctagg
     9181 gcagggatat gatgttgaat actattacgt gggaatgaag gattgggacc attacttcag
     9241 tctaccacgt gtgctataga gggacagttg aatgtagggg cttgaggata cttttctgaa
     9301 gatctttcat gtatcaagag tattctgaga tgatattctg tatggtatca gactacacgt
     9361 ttcaaagcag agtagttttt ggtcattctg aaaaactgta gaggaaagtt aactttgcag
     9421 tatcccttac ttgatattta gggtttcctt tttttaatct ggtcactctt ctgttagctt
     9481 tgaaacatag gcctctccaa attcattcca gccgggtcat gtgacttccg tgttaaacga
     9541 agacatgtaa aactcatttc tttgggaaat ggcaagttgc ctaaggtttt gaaggggaat
     9601 tacaaaatat taccttttat atactgcaac aaatggaaaa tatattctgt gaacattcca
     9661 ataatatgtg ttagactcta tctttggtaa tggaatagaa ggttatccca agataattgg
     9721 cagaatttaa aggtaaaaag aggcaagaca gatttcagtg gcctaactcc acagctcttt
     9781 taagatgtcc caggtaaacc agtagtgatg ttattcattg ttactttctc atggaccaga
     9841 taaaattaag ccagagggta ggatcatcct gtggaccact gttgcccact tttctctaac
     9901 agttagggaa tttaaaggaa gcagcgcaga ctttgacttt tccagacata gatttggatc
     9961 ccacctttga tatttactca gtaatttggc aacagttgct ccttggtttc agagatctaa
    10021 tctgcaaaac atggatagta cttctttatt ggattattgt gaaattaaat aaagtagtac
    10081 atgtaaatgt ttagaacagt gcctgacata tagcaagtac ctggtcagtg ttattaatgt
    10141 tctctgatca gttttgttta gttagttaga ccttagtacc aataagtaaa cattttgaga
    10201 accagaactg cattaaagtt gggtatcagc tttagaaccc tgggttcagt ttttggccct
    10261 ggcgtttatt agctgtgtga atttgggaaa gctacttagc cctgtaaacc ttagtatcct
    10321 catctgaaaa tgggtttcaa ctgtctacct cacagggttg taaggataat cgagatgaat
    10381 atcttaaagc acaaagtatg gtgcctacac atagacaata aacaaatgtg tggtaatcct
    10441 cttcaagaaa ttcaatctag agggaagaaa atcctgcata gatcttcatg ctatttaaca
    10501 gacacctgaa tatattgtca agaattttat gatggcatgc tctcagtaaa ttattgccac
    10561 ttggtacttt gttggacaca aatatccatt taaagttcga taactggggg atatattaaa
    10621 ttactggatt taatatatcc ttttgctaat ttaaaaattt aatatattta atgtatcctt
    10681 ttgctaattt aaaaattatt ctgatttata tttttataat gaaattaaaa tttataaata
    10741 tttctggaac ttgagtacct accatgtgcc aatcgctatg caaaggattc aaagctgggt
    10801 atattaggtt ccctgagaaa gcacttgatt gaacactgca acgtattgtg gtcccgtata
    10861 gggaattggt atgtttccct gattggaatc ttcctcagag tttctgaggt aaattacaga
    10921 aatggttact attctttgca gcacctccca ttaaaaagtg gagtctgttt tccttccctt
    10981 tgaatctgga ctgctttctg acttacttgg atcagtagaa tgtggtagaa gtggtgtgtg
    11041 aatcctaagc ttggacctca agagaccttg cttgcttcta ttgctctgtt gctgggattt
    11101 aagtcttcac agcttcccac agtgaaagct gtggaaggag tcttacagaa gactgtcccc
    11161 actctgaatt actctcatat tcctctgtac atctgaaaga atcaagaatc aatgtactga
    11221 aactgctcta atttcattgg tggcttaaga ttgagcccac tttctgctct agacgaatct
    11281 gattttgatt tttgtgcttg ttgttccatt aaagtgaagg aaaattaaat taacatgcaa
    11341 ctgcaatttt atcttagttg taaataggtg gtatatgcat attttgaaaa ttgtctgatt
    11401 tccttgaatc actagacaaa ttttaaatga tgtctgtgca ccttctttag tggtatagtc
    11461 taaatataga gcaaaaagta tggtaatcca aaccacttct ctgatacatc aaaagttaaa
    11521 acatgggtca aaaattagtt aaggctcttt gatttatgca gcacaacata tcaataaaca
    11581 gaattctttt ttttccagaa taagggatgg tgtgaaaagg gtatgcaata aataaataag
    11641 caagcatgag gacctggcag tagggttctt acatctctcc cttcctttcc tggtttccaa
    11701 gacccctctc cttgctataa gactttgttt ttgttctaaa tgcctgtgaa tgctaatttg
    11761 gggcaaaaga gaaaaacgag aagactgtct ttttgcaccc ccttttctgt tttctttgct
    11821 gtctctgttg ggcattactc tctaggtttc cttggatcct cctgctcctc tgggcagcct
    11881 ccttcagtga agccctcagc caatgccatg agccttttct ttcattctcc agtctgtgaa
    11941 aacacatctg tactgccgtc tttttctgca tgtgctccag ttagatagtt aaagaattag
    12001 tggcaataaa tcacttaatt gtacagtcaa tctactcatc ccctcaccca tgtattatga
    12061 tgggttaccc ctgaagaaat aataccatag cctttaggca tcgcaagaat gatcgcagta
    12121 ttcaagtttg gggataaaga gccttaatta agacctctca aagcagctct ctgtgggatc
    12181 caccctttag aagcagctgt ggagatagtg acacaagacc aaattaggaa tggttgccat
    12241 gatccagatt cttttatgga actcctacag atgcgttttg gaatcaggtt tttaaagtcc
    12301 cttttatagc aaataaatag gaggttttga gggctgttta tgagcgcatt ccattacagt
    12361 gtctttcagc ggagccagag ctcagccaat cctaattaag aagcaatttc agctgcagtc
    12421 attgcttatt ataataattg tgacattttt atagccctac attgtctttc tcaaagtaac
    12481 ggattcagga ggagtccttt tctgagtaga gtccacagaa gaggtattct attggtaagc
    12541 atttcaaatg acttccttca tacagtagta taaaaataat ttgatagcag tccgtttgaa
    12601 aaatgtttat aaggaaccag cttaaactga tcagatggaa tatattttca tcagtcgctt
    12661 acctgaaata agtacaaacc ttttttattt tttaaaaggg gggcctaaat ttcgctccta
    12721 ataatattgt aaggttacat attaagtttc aaatagataa gtagtactgt gagggaagga
    12781 actgctaact gtaaatacta cctaatttga atcaagtaat tttggctcct gatgtcacat
    12841 ggaggtactg aaatttattt tcttttactt aattccatct ccaggtggat ttatataatg
    12901 gaatttaaaa gtttatgtaa atcttttcca atttttattc tgtgttcttt aaggatgact
    12961 gtggcataat ataaacattg cgaaaatttt ctcccaagta tatttggtat tttaataatc
    13021 tggtttgcag ctgtcttctg taacacaagt gtgtgtgtat gtgtgtgtac ccaagtgtgt
    13081 gtaactatat attgagaaag aaaatgagac ttagaggcta aaaatcatat tctaccctgt
    13141 cttctgaaag atcatttcct ggttcttact gagtgaacaa ctaacaaatt gaagggaata
    13201 agtattaatg aggaaggaac aaagttctgc tttagatgcc cattgggtga agagaattta
    13261 aatatttgaa atgggcaaaa taaagagaag tggtagataa gtaccccata tacccctgtt
    13321 cccctttata atatgtctgt ctcgtcacaa atcacttagt ctttggattt aaaatcaaaa
    13381 cagaaaagag gatatagtag gcagcatcta agatggttcc caattactcc cacctactag
    13441 tagtcacacc cttacatatt gccctgccat tgaatgcagg ctagcctgat cagttgccaa
    13501 aaaatgaaat gtggcagaag caatggcatc acttccgaga ttagggatta cagcttctat
    13561 cttgtggttc tcttgctctc tctgggatca cttgccctgg ggagaaccag ctaccatgtc
    13621 ctgaggtacc catgtgggca ggcccatgtg agaaatctta gaagtgggtc tctccctagt
    13681 cgatccttgc agcccagctg accccgattg caaacttgta agagaccgta aacctgccca
    13741 tctacctaag ccacttccaa attcctgaca cacacaaact atgacatgat aaatcgtatt
    13801 ttcaaaccct aagttttggg gtagtttgca gcgaatacag aggtgttcca ttatgaatct
    13861 agaaattcag tgatttgaaa aatttgaaaa gaatgatatt ttgcttcatt gccctgagta
    13921 ctgcataatg tatgtaatct tacatataat atagcagata atttttagta ctagtcgtgt
    13981 ctacatgttt tgagtaaaca cctttcaatt ttgaaatata atttgttcat ttgtatttct
    14041 tgctcattct tttaattttt tttttctctt gctgtaacat tgaaagagac ctattttgcg
    14101 tcaggaccct ggagattttt gttgactcac acctcattct tctgaggatc cccttgtgtg
    14161 tgaatttatc acctcgggga cttccatgtt agtgtagctg atgtgcagac attcagcttc
    14221 ctcataataa gtcccaggtt ttgcctagga tggaggaatt cctgcctagc aaacaatgag
    14281 cagtctttaa gatcaaaatt gattactcta gagaagttac agaagaggaa tattaccctt
    14341 tacattacta tttacctttt tagtttcagt ttggagggaa aaaaaaacag tgactttgta
    14401 gtgagtgcat agagtttgag tgagaaatgc caagatgcaa atctcacttc tgccacttgc
    14461 tagttgggta gtcttaggca agttaatttc tccaagtctc aatttccttt ttatgaaata
    14521 gggatgataa tacttttcca ataggttgtt ggggattaaa tgtgatggtt atatgtattt
    14581 tagctggcag gtagtaacat tttaacaaac ggtggttgag gtgtttttac taacacttcc
    14641 accatcacaa ccctcagtgc tcatttttta aagtatagtt aaaaacactt caacatatcc
    14701 tgccaaaact aaaatttatt attgtttcct agaatgtagc aggatctatt tctgctcttc
    14761 ttcaaatatg ttactgtatg tattgaggta tagatgtttt gagtaatcag ctacaacttg
    14821 attacatctc aaactcaagt agagaaattg tcttgatgac aatacctttg tcattaactt
    14881 aatactgtta ctgccttaag aaatgtaggg atagattgag taggaatcat ccactttaat
    14941 ttgttaaagt cccagaaaac ttgacgtact acctccagaa tatattttat tacaaaatat
    15001 ttaggcagaa agaacacttg tttccttttc attcctaaca taatagtcta tgtgattatt
    15061 tactgctgtc tgtgaacaaa aaagatttct gaccatttgg cttacagtgg attttgtgat
    15121 agagatgcat acagggcttc tggctttata catctaagct gaaaaggtga ggggatgtgg
    15181 aaatgaatcc tagaatctgc agtaaatagt tttattcctg tttccttatg gatgagccat
    15241 gttgacaact aaagaccctt aactgattat tctattcttg agctataata tttggtcttc
    15301 agttaaaaat tccattacat tctattttta aaactgattt aggaaatagg gcttctttat
    15361 cagggcgttc cattttatga cctatcttga ggcactattt attggttagg agcagtcaca
    15421 gctctgtccc agtttcttca tgtggataaa aatgtgggta gtaatagtat ctcagactct
    15481 cataagattg ttatgaggtt aaaatgagat aatccatgta aaatacttag aaccctgcat
    15541 ggcagtgtaa gtgctcaata aaaatcagct gctgctttta ttatcaccac cccttccagt
    15601 gtctttttgt gtgtgtgtaa aaaggcagtg gaagttcctt gggataaaga tatgttatga
    15661 taaagattgt ttgataatta aaacaattaa ataaataaaa ctttctagca ctattgtaaa
    15721 tctcagacac tggcaggtac taggagttca aatatgaaca agaagctcac aatctaatgg
    15781 gggtaaattg atgtgcacac aatcataata tagtaaggaa ggacttaata acacaatttg
    15841 tgccaagggg atagttaaag aaaggtatca cagagttact gacattagaa ttgagtctgt
    15901 gggcccagta gagacaacga ctttggcaga tggagaagaa gaggagcaga ggttcaagca
    15961 aagtgaaaag ctccgcttaa aacagagagc ggctggaggg gagtggtgtg aggaaggcag
    16021 gtggcgccag gctttaaagg atcttctttg catgctaaga aaagtgaaat tcattgaact
    16081 tattaaaacc atctagcaag gggagtgtta tgattatctt taggtttatt aaaataattt
    16141 tgagaatagc aatacaacgt catacaaaat gatcagttag gagagtgtgg tctcaggatg
    16201 atatgatgtg agtttgaaca tgaacactcg agtgcagatg agggagcaga ctgtgtggtt
    16261 tttagaaaag agacactaga atttggagca tcgtaagcat ggctagacaa ggacaaggag
    16321 gcctctgggc cccaggttgg gtgaccaagt gggtggtgac aactttgtct tcagtcttct
    16381 tctcatgtat ttcagccttg agtaagtgag agatgggaag tttttgtttt tattagcaaa
    16441 gaaagagaaa tgtagcagat ttattaagaa tgactaattg tagctcttaa tcacactagt
    16501 tctttgtatt cttacctaag aaagttggca aactaataaa atgtgcaact atttttatat
    16561 ttaagtttgg ttttctgtgt aacctacact ttttatttta tttatttatt tatttattta
    16621 tttatttatt tatttattta ttggagatgg agtctcactc tgtcacccag gctggagtgc
    16681 atggcgtgat ctcagctcac tgcaacctct gtcccctgag ttcaagcgat tctcctgcct
    16741 cagcctcccg agtagctggg attacaggca tctatcaccg cgcccggcta ttttttgtat
    16801 tttttttttt tagtagaaac ggggtttcac catcttggcc aggctggtct tgaactcttg
    16861 acctcatgat ccacccgcct cagcctccca aattgctggg attacaggca tgagccaccg
    16921 tgtctggcca acctacactt ttttggtaat gcaaatcttg ttagagattt ggaaacaggc
    16981 aatgaactaa aacgttcaaa ttttaaatct tgtgtcagat cttaataaaa atatattgat
    17041 tgggtggggg acttcacaga tcacactgga tttctaagag agccatttgc taagaggaat
    17101 tatttagata tgtagttcct ttgtccagaa tatttatctg gatgaacaaa atctaaaatg
    17161 cttctttagg agtgtaatat gaatatatgt gtgtgtatat atacatgcat atgtgtgtgt
    17221 atatatgata ggtggataaa catgcatgca cacacacact gagaaagcgg gagtgggaga
    17281 gagagatgta tatttcatat gatctacctt cattccaata ttattaaaga agtcttagta
    17341 atgcttgttt agtaaccaca taggattctt tactccagag ggaaatttgg ttatgaaaac
    17401 agcatgaatc agatgatctc accctgaata ctgcataata tcttccagac ccaaattgtc
    17461 tccagatcaa ctcagaccat gtttgaaata ccagatgttc catagtcttt tttttgtttt
    17521 tttttttttg ttttttttta agtatctgac atgcagtacc tttttctggg tcagaagggt
    17581 cacctgaaat gttgccaacc tattcgactg ctgaaaatta tgaatatgga tacattgatt
    17641 ccattcccat ttcttattct aaaataagca ggggataaaa gggtgtttgg aggcacagat
    17701 catgggaatg taaattcagt ttatggagcc tgcagttaaa gatacttaag acctatttgt
    17761 ctatgattcg tgtttcacag taaaattatg tagtcacttt tatttttttc ttaggacctt
    17821 gatagatagt cccaaagcct gactgtaatt tctcccaata tagtcaatcc aaaggacctg
    17881 ttttcttgga cgctgaagaa gaaaaattat tctgtcatat ccttttattg atgctggcca
    17941 gaatgtgtta ctaaaattat atgaagtaga cagctttgag acttgtgcgc ttatgaaaaa
    18001 catgtgtttt taggcactaa gtgttgagtc tgcagggaat accgtatcac atttactgtt
    18061 gaaattatgt taaaataatt acgtgcaaca ggactgagtt ttatcattca cagcttaagt
    18121 cttttgtttc ctatgcatac tttataaaac tactccacca gagttacaag tgattctgac
    18181 ttctgagagt cattaatata ttagcttttt caaataatta ttttctattt agtgattaaa
    18241 ctttgagcag atgaccatgc tgaataataa ccaaactaag acacagttaa tctgacacat
    18301 gatttgcaat aaaattaaaa ggtatcttgg agccaatcta gtttaatttc ctcattatct
    18361 agatgaagcc taaagaagaa agatcacttt caaaatccct gaacacgcca gtgacactct
    18421 gtgaccagaa cacaggtttc ctgactctcc tccagggatc tttctacatt ttcaaagttc
    18481 cccgttagct ctctagtatc tataactata tatatatata tatatatata tatatatata
    18541 taatcatttc cttaatattt ggtaattctc acaacataga tatgacatac aggtacacct
    18601 atcttggtta tatttgtcca agggtctaga tttcactttc taaacagcta gttcgcctta
    18661 gctgaggagc taagcctctc tgggctcacc ttcctccctg ccactctctc tcgcaccctg
    18721 ggcatcatta aataacacct tccctattta tatccctcac caagagttct ccagcccaga
    18781 catctgtaga catcttgtag gcagaaacta acctacaaga tttggatgtc caagaatagt
    18841 catagccttg gctcttcagg aaaggagaag aacactaagg agaaggtgtg gtctatgctg
    18901 agggtaaaga gaagagatga gaagaattct gggtcctgga cttcagggaa tcctgaatac
    18961 aaagtgaata atggagagaa attagagaag cccttagagt agatggggtt ccaaatcctt
    19021 gaactgaaac caagaggagt tgaggaacct cagttcttgt gacactctgc ccaaaatagg
    19081 ccctaagaaa ctgtacttgg ggcagttctg gctgtgaaac tccttttacc acagattaga
    19141 gtccatatgc ttcccttcat ctgatatgca tttgacttat gaaggggaga atagcagatg
    19201 attagatgcc tcagttggaa gaaatttgcc tcacactggt agaggtatgt ctgctactgt
    19261 gtaattttat aatataaatt ggatttaaca actgcattct aaattataat tcaatctgaa
    19321 actaggcaca tcctaaacaa ggaaaatgct agagtgtgaa tcacgtatct tctttcttgg
    19381 aaaggcattg tttttgtttc ctaacagagg gttgataaag aggataaaaa tatggaaaaa
    19441 gttctcaccc aataatgtgg cataagtcag agatcttcag tgctggtatc aatgagattt
    19501 aagttttgta gctatatact tatagctata aaataaattt cttactgaaa tgttctcagg
    19561 aaaacaagtt tattgccagt ctgaaactct aatttctcta gctgctaaaa gtgattttga
    19621 aaacttggtg tcatttttgt ttgtgtttgg tgtgtgtgtt tgtttttaat taggactgct
    19681 tccattgggt tatagtagga gaaagtgtat catattgccg tgacccattc cactctcttt
    19741 cacttacttg ctctctgtct gtgatgttta aaagttccct cacacttagg tctgagcatg
    19801 tggggaaaat gaaagtgttt gtgtttggaa aggtagaggg gcactttttc caggcagtca
    19861 caaatctaac tggaaagagt ccataaagag attaagttgg ccttccaggc aggtcccaag
    19921 ggcaaaagaa ccctggaaca atactttctg ggttttccag agcggcctac agagccaatt
    19981 tctcaagtta ctgcttttcc caaggcctgg tctcctggtc cctgtgaggg cttcctgagc
    20041 ttctgctagc agagcttgag aggtgctctt gctcctcacc ctcccctgtt gccctgtggc
    20101 tttcctcttt accagtctct cctgtctctg aggatgtcat cctctgttaa gctggtagcc
    20161 taagacatgg cattgaatgc ttcaagaggt ttagtttctt ccttgggaaa atgaaaagga
    20221 aaacaaaaca aagtactccg cctgctacaa ggccagccct gtcactctga aagtgcttta
    20281 caattttttg gctcttcctt tgccctcttc tgccacaggc cttgtgtatg gtgtttcctc
    20341 tgccctgaat gcacttctct gagccaaatt agatactgct cagcctttcc attgtaattc
    20401 atgcacctct ccttcagcga agcttcccca gccttcctta tttatcttgt cttccttttt
    20461 aaagctctca gaaagtcatc tacacttaga gatggtgcaa gagtgtttct ggaaaagaaa
    20521 gttcttttct ttggggcaga aattagctag tgactctttg gaagacaaga gctcccattt
    20581 gacacgctag tcctctgccc caaaagaaca gtagagcagg agccagatgc tgagttttag
    20641 gtctggtttg ctattgagta gctgtgcaac caggagcaaa ttatccctcc tctctggatt
    20701 ctattttcct gatctcttac atgagggaga tgcctagtcc tgtccagaat aagaatatgt
    20761 gggagacttt aaaagagcag cagttcatga aataccacca gctctagtaa ttctaataaa
    20821 taaaatgata gctattttaa gaatatattg atgaaaagtg tcaaactctg taaaagtatt
    20881 tgaagatctt attctgagcc aaatatgagt gatcaatggc ctatgacaca gccctgagga
    20941 gactctgaga acatgtgccc aaggtggtca ggctacaact tggttttata catattacag
    21001 acatccgtca atacatgaaa gatgtacatt gcttcagtct ggaaagacag gaccactgga
    21061 ggtggggggc ggtccttcca ggtcatgggc agattcacag attttctgat tggtgattag
    21121 ttgaaagcct tattatctaa agacctgaaa tccaaaaaaa ggaatgtctg ggttatgata
    21181 agggggcttg taaggaccaa ggttttatca tgtagatgaa gcctcctggt agcaggtgtc
    21241 agagagaata gattgtcaat gtttcttatc agagtctgtt ctgtcagtct taggtctctg
    21301 tgtttctgct aatgctggtc agctgtgaag cagcgcccac ccacccccag ctccccattt
    21361 cctatcatgg cctgaactag tttttcaggc tcactttgga atgaccttgg ccaagaggtg
    21421 gggtccattc agatgcttca tgggtttata attttatttt tgatttacaa agataaaaag
    21481 ttggtaggag aaaacaactt gcccctttgc aaagttgact ttgtaagtca gtagcgagct
    21541 actccaaagc cttagtgtaa aaactgctga ctcatggagg ttctagttac atttgctgaa
    21601 ctttcaagtt ggattcagaa atagtgaatg agatggtatt gttccaggat gtttgcagtc
    21661 ttttataagc ccagtgttgt tcagaccagg caattccaat ctgaaggcat gcaagaattt
    21721 aagtggccat ttaatttaga ggcagaagca tatttctaga tattatctgt ccacaaatat
    21781 caggatttta tacacacatg taagtttgta tgtgtatgtg caagttcttt gtcatgaggt
    21841 aaaatttatt ccatgttgtg aattatataa aagagagttt aaaagcctct gatttaagct
    21901 aagctatgtg attaagcctt aataatgtaa tcaaaatttt catttgggat tagagtttat
    21961 ttagcaggag atgcatgaac atagtatgaa tcatatccat actccaggca cattcagaac
    22021 taactcttct gtaatggaaa attagaaagg gcctgaaaaa gaaaactttt ttggatttgc
    22081 ttttcatttt actatggata ttgtaatgga gaaaacatgt aactatgctt attacacaag
    22141 accagaaaag tttccctctg tcttttgttt aacctacatt atttccatac tgtgtgaact
    22201 gtgatcatca gtgacaagga aacaatttaa ttgctttaaa aaaaagctta gtgttgacac
    22261 taaatataca atttaaagac tttcatttct tttgaaaatt ggtaatatgg acatggcaaa
    22321 gatgataaag cttagctaat gctggacagt tgtttattct ttagagagta tactttatat
    22381 ggtctaactt aaaagtattg tgggttttcc taagcaactg tgtggaccag ttgggtttga
    22441 atatggcctt aattatggaa aaaggatgtg gtcattttct ttaggacaaa aggaaaggct
    22501 tcacttaaac ttcaggacat gtcagactga tctttcaagg aaccagttac aatgtggttt
    22561 tgattgcata gtgacaaaca cagcttggta aagttacaaa agagggccat tgaaaaatac
    22621 ctattacttg tccagcttga actgctactc taggcactaa ccagtaacta attcctcatg
    22681 gtcactgatg tgatatttaa aacacagagt aatctgatta ctggtggttt gccactgtac
    22741 tgatgtaagg ctggctactc ttttttttcc aatatcagtc gttgggtaaa agagcttaat
    22801 tacaaccttg tgtccttctg ccatctgcac cccactcctt ccacttatta ggccatgtct
    22861 cagcaagttc tcaaagacta ttgtttaata tggtaaagaa gaaaagggtt tgctatagca
    22921 agggtgataa tacagctctc cactccttgc ctccctacaa cttcaggcag aagagcacag
    22981 gccttggagt cagaaagact tgaactcaaa tctctaccat ttattaacat tttgatctta
    23041 agcaagtttc atagtctctg agtttcagca aaaacatttc aaaaatggca aatcatattg
    23101 cctactttgt aagcatttta tatagttctg taagatttta atgagatata agtaaagtac
    23161 ttacctctat tccttgtgtc ttagtctatt cctgctgcca taacaaaata ccttagactg
    23221 ggtaatttat aaataataga aatttatttg tcaagttctg gaggctggga agttcaaaat
    23281 caaggcactg gcagactcag tgtctagtgt gggcttgctt tctgcttcca agatggcacc
    23341 ttgttgctgc atcttcacat ggaggaaggt tcagaagaga tggaagagag gaactcactc
    23401 cctcaggggc taatcccatc aatgagggtg gagccctcat tgctaactgc ctaatcattt
    23461 cataaaggcc cagcttctta atattggtac attggggatt aagttgcaac atgaattttg
    23521 gaggagcacg gacattaaag ccatagcact ggcattcaat aagtgtatat tgtagctatt
    23581 ataataatat ttatcataat aaaaataata tttcagttgt aattcctaaa atctttaatt
    23641 ccttgtttga tgtaaaatat gttattcagg atgagacttg ctttttaagg tatagttttc
    23701 tgagtgttgt acctattgtg ctatggggct gtactatggg gcaagtagtg gccaaagaca
    23761 taaattcatg agtttttgtt atttgcaata tttgtagttt tctatacagt tatattctga
    23821 tgcttttctt ttcatgataa aaagcaatca gaatataaaa tatgttatgt atgtacttgg
    23881 aactgccatg tacatacctg ggtatcatca ttgactaaat ataagatttg tttgaaagtt
    23941 atctcaacac aagtggtaag tggaattaaa agtgcaattt attgaatttt tagatttgta
    24001 aagaatctaa taacagattc atgatgtttt ctttttaaca gatgggctta ggtcacgagc
    24061 aaggatttgg agccccttgt ttaaaatgca aagaaaaatg tgaaggattc gaactgcact
    24121 tctggaggta ttgttttgaa aactgcaacc acattagtaa tttatacttt ttgcaatact
    24181 tcctcagaca gtggagatat cttcgagttc tccagcatgg ttgctaagtt gcagacctgt
    24241 tactgtcttt tctgagaaat gaatacaaca taaaaagtgt tctgtcttac tgtcattaag
    24301 tttgacttag tgaattggac cataataact atttagagtt gttggatttg cttgctgtct
    24361 ttaagatttc cttcgagcct gaaatactga atatatcatc tttctggtgg taaataagtt
    24421 tgtggtaatc ctccaggact gtttaataat ttatttgtta cttttttttt gagacgaagt
    24481 ctcattctgt cacctagact ggagtgcagt ggtgtgatct cagctcactg caacctccgc
    24541 ttcctggttc aagcgattct cttgccttag cctcctgaat agctgagatt acaggcttgt
    24601 gccacgacac ctggctaatt tttctttttt gtattcttag tagagatggg gtttcgccat
    24661 gttggcaagg ctggtctcaa actcctgacc tcaagtgatc agcccacctc aacctcccaa
    24721 agtgctggga ttacaggcgt gagccaccat gcctggccct gtttaataat ttaattattc
    24781 tcttcttaaa aattggtaac tttacatctc atgtctacat tttccgtaaa caaatatgaa
    24841 tactgaatca agcatgtata tgttagttat caggaaatga agttgaattt agatctcttt
    24901 aaaattttta gctgtaaagt tactagtgaa aaaccattga aacacttgaa tttttttaag
    24961 aaaaaaatta attgtagtgt cttggtttga atgaagtgca tatatacaca agacaatgtt
    25021 agtgagtcaa aaatgtgaat tttctataga tcttatcttt aggttgtttt gaaagtacta
    25081 ctgcatatca tataaatcta aaatcagtat ttgaaacctg tgcttatgaa tgactgtcaa
    25141 gtccatagtg gtaattcaca agtctgctca aagttagaat tagcaggaaa aaaaaataaa
    25201 gataactata cagttttagg atggcagcta ccttgttagg atgactctca tttgagaaac
    25261 acttctgtac tacagatttc cacaggaaac cgtttagaat actttcatca gctcttggag
    25321 atgtgtacag tgtaaattaa aggagaatat aaacaaataa aattttagac attaatctct
    25381 tttaaaaact agtttattga atcagttttc agaaacaaag ataattgttt aaaataggaa
    25441 agtcagtaga aacctgctag aactgataca gttcttcagt tttgatacaa ttcttcagtt
    25501 ttagggagct aaagttttcc agaatttttt tttacaagac ttaagcagct ctcccttgtg
    25561 ctgtctcttc aagggacata gaagtggcag tatgtctctc atgttttaaa aaggtaaagt
    25621 gacttaacac aaaatagttt tcatgaatta gaacatctct gctcttaatg ctcacactat
    25681 tttctattgg gcctattagt taactttaca gaaggctgca ctgccctctc ctgggcatag
    25741 tttttacctt acaatcttat aatacataaa atccaaaatc caaaatgctc caaaaccaaa
    25801 acttcttgag tgtcaacacg atgccacaag tggaaaattt cacatacctg accgtgtgac
    25861 aggttgcatt caaaaatgca ttcaaacctt tgtgtcttgt acaaaattat ttaaaatatg
    25921 tataaaatta ccatcagctt atgtacataa gctgtatatg aaacagaaat taattttatg
    25981 tttaaacttg ggccctatcc ccaagatatc tcattgttta tgcagatatt ccaaaattta
    26041 aaaaaaattt gaaatctgat acacttctgt tttattttac ttgtgaaaca ttttgggtaa
    26101 gagatactta acctgcattc tttttagttc tgctatgcag ttgccaaaaa ccgctcgtga
    26161 gattttaaag ctcattccta agagatatca tcttttctct aaagcaagtt agtcattttt
    26221 gttatgtcta tattaatcat tttaatcgat attttcagat gaaaatatat ccgacaagag
    26281 cagatctcca tggcatgaaa ataacctttt acatttcaat ttatcacaca gactcattta
    26341 atcaactggg tgtagtctga aaatctaaga gccataatag tctaggactt tgcatatggc
    26401 ctgtcattca gctggggttg ataacagtcc accccattgg tatttcttag tagttctgac
    26461 atcttcctgg catgggtcca gtcacatttc tctcagaatt cttgataatt ccctgacttt
    26521 ttcaccatag ctaaaagagc tgaagcaggt gcctttgacc tccctatgta gcctctttca
    26581 gtacagtctt tgaagtaaaa tattctagac tagttgtcct gagtgtaaca aagattccag
    26641 gtctagtcta gggccacaga acttatgtgg gtgaagtaga catgggatcc catgaccctg
    26701 cccacttagc ctcctcctcc agcttcatgg tgatccttga cttaggaccc tgagggctcc
    26761 atcgggcaca tttcaaaaat cagagttaaa ttattctcta cctctttatt agtctggcct
    26821 ctcacacaat cacaagaatg gtcttttgaa catggatact attacatact tcagatgact
    26881 taagaaccct cagtagtttc ccactggact tcttttaggc aaatttcttg gcctttgaca
    26941 ttaaacccta acatctggcc tctgcttgct tttccagcct cttccacttc ccttccaagc
    27001 actctatgat ccaagtgctt gatacatact attccctgaa attttgtgcc ttattgcatg
    27061 gtgttctctg cctggaaaac cctacctccc accactagga aacaaaaagt ctcagctcaa
    27121 gaaatacctc tgagaagtct tccctgccca tgtatgtctt ttcaggctgc cataacaaaa
    27181 tatcacatac ctggtagttt aaacagaaat gtactttctt ccagttctag aggctggaaa
    27241 gttcgagatc aggtgccaac atggttgagt tctggtgagg tctctcttcc tggcttacag
    27301 acggctgcct tctcaccacg tgctcacatg gcctttcctt ggtgtgtgtg ggtgtgtgtg
    27361 tgtgtgtctg gagaggaaga gatctctctc ccttttctta taaggtcacc tattccaatg
    27421 gattgtgacg ttcaccttgt gacatctttt aactttactt cttaaaagcc cctgctccaa
    27481 atacagtcac attaggagtt tgagcttcag catatgactt tgaggaaaca cagttcagcc
    27541 cacagcaccc ccttcccctg cttccacata cccccaagtt gttaggaatc attttccttt
    27601 ttatcacctt gtatacttac agaaagccag gagataaata cccagacctc attcttcatc
    27661 actctgattt tctgctggca cctcccattg tcccattgcc agtgacaagg gatcccacag
    27721 gtgtagtcct taaggatcag ccttctggga aatagcacag agtactgagg catggagaat
    27781 gaatctggag aggtgaatgg aagatgccgg atcaaggtgt atcaccatag ttgcaggaga
    27841 ctaaaaatta attattagga atttagagtg aacttgtaac ttaactagtc taacctcatt
    27901 ttacagatca aagacctaaa ccaaaggaag ttaaaatgac ttgtttgagc ccatgagtta
    27961 ttaataatat aatttgtgaa tgatttctat gtgtcacaca ccagtaagca cttgtaataa
    28021 ttttctactg ctgcataaca aattactaca aactttgcaa gttaaagcaa caactgttaa
    28081 ctcaacatcc atcattatta ttattattat tattattatt atttttgaga tggggtttca
    28141 cccttgttgc ccaggctgga gtgcaatggt gcgatctcgg ctcactgcaa cctctgcctc
    28201 ctaggttcaa gtgattctcc tgcctgcctc ccgagtatct gggattacag gcgcccgcca
    28261 ccacgcccag ctaatttttt ctatttttag tagagacggg gtttcaccat gttggccagg
    28321 ctggtctcaa acccctgacc tcagcagatc caccagcctc agcctcccaa agtgctggga
    28381 ttacagacat gagccactgt gcccagccaa catccattat ttttcaggtt agaagtctgg
    28441 gataggggag ctggcttagc tgtctatgct tagcacctca aaaagctgaa atgaaggtgt
    28501 tggccaggct aaaagtactc acctttaagt gcgagggaag aatctgcttt caagctcatt
    28561 cttgttggta gaatctattt tctgtggttg gagaaccaag gtccctgttt ccttgttggc
    28621 tgtcagctgg gggctggcta ctctcagctt ctagaaacca gtcacattca ttgaggtaca
    28681 atgccttcca tcttcaaagc cagcaccact gcttagaatc cttcctgcac ctcacatgcc
    28741 tccaacttcc tcttctgctg cgagccagag aaaattcatt gctttttaag ggctcacatg
    28801 attagagtag gcacgcctgg aaaatctccc atttgccata taaaagtaac ataatcatga
    28861 aagtaacacc aggggacaga agtcataggg gccatgttaa cattctgctt accacagcac
    28921 tgtatgtacc tgattgtacc taatcctcct aatatttatt ttattatgta tgagaaatca
    28981 aagacgtagg aaagttaaat aacttactaa agttatggct tatagatggc agagctgaat
    29041 ttgaactcag agttttccaa aacctttctc catggcagag tagatattag aatgcacatt
    29101 tttcactctc agggccagtg aactttgaac tgcaccaggc tgtcgcctct gaagtgtgat
    29161 tgttgtgaca cagacatcct tgtggacaaa ggtgtacttt tactgtgagc tctctccttt
    29221 ttcagtgtgc ccatgattac aacagtagag gaaaataaaa ggttcaggaa gcctaataat
    29281 gacccaataa gaaacactat ctgctgggaa tgctttcaag taatatatag agataaagag
    29341 tgtttattga aatgtatgac acagacccaa ggtttccagg agtttatagc cagttatttc
    29401 acattgaagg tataattaat ataattgcaa ccatgtcatt tatcatatta agtaacagaa
    29461 ttattgtttt gctttacctt tgttaaagtc tcctaataaa acagttgcat tttattaaaa
    29521 atgcgttact tgattataac atacatctgt tcagaatttc tgattgattt agagctgggt
    29581 gaaaactaaa aattccctac cataaatgga ttaatacttg tgttgaattc tgtcacagag
    29641 gcccacactt aaatccatat atgtatatcc ctgttacaaa agggcagctt ccaacccttt
    29701 taaattatgg tttgtagcaa tgccatggcc gtgcttttaa atcactgtga atgctggcag
    29761 catgtcaaag cactctagtt tctactgctt gccttggaaa aatagtaagt tttacaaata
    29821 gtgatacaaa aaaatttctt ttgggagaat aaaggatagt ttcttgattt ttttcagctt
    29881 gaaaatgtaa atatgtttat ttgtctgagg caatactttt ggtagttttg ttcttgcatt
    29941 cgctctccca ggctcgctct ttctctctct ctcactcctt ccctccccct cgctcctccc
    30001 tttcctccat acatattaat gtttgcatat atatgtgtta atggtgctaa attctttttg
    30061 tacaaacaac tttttataca aataaccctc ctccatcccc acaccttaga gcttcccaat
    30121 ctgccaatcc acctttgcac ctttttaaaa gaatcatgaa aaagactttt aaactaactt
    30181 aattctgaat ccccttccct ttttttcccc atagaacttt tcttaacatc ctatggagaa
    30241 tctggagaga gaactgctca ataggacagt ttagaaaatt tagaggtttg aaaactgtgt
    30301 taaatatggg aactgattta tatactctct taaaactatc aactcagtat agcacaaata
    30361 aataaacaag ctgtttaaat ctatatatat catcagaagt tacttatgga tcatctgatg
    30421 aaagataatc cacacaccgt gcaaacagcc ccttgcacat gggtattgtg ctcacccata
    30481 ctctgtttgt gtttttgttt taggtttgta taaaaccacg tttttaaagt tcttcatttt
    30541 cttaagggta gaatctgggt tagtttaggc tgaaattgaa tatgtgataa acgtcccact
    30601 tattctcagg ccgctcttgg ataacaagat cacagtggca tccttttctt ctccaattcc
    30661 acaacaaggt ttttctttta ataaatgtat tggattgctt ccaaatgact ttgaaagttt
    30721 ttataggtat ttctaaaagt aaaatgtttt agtttaaatg tgggagactc aaatataaaa
    30781 cactgtagat tagaactcta agaaaaatat ttttaaaacc taaaactagg taagtggtaa
    30841 tagcacagat ttccacaata gatagctcct ggcacctggt gctgatttta tagtatgttt
    30901 tcttgcagag tagtttgtag ctggctcttc tccttgtaga aatggagctc cagtgtaagg
    30961 cttctggaag ggatgtggtc atcccaactg ttttaatgat gacagctcta gttgaagagc
    31021 catcccaccc ttcttgggtc acattcttac caaggactct gtcaccacaa ttcaccacat
    31081 tggaggatgc agatgaggct tttaatatag tcatgatttt taaaattata acaaatcaat
    31141 cataggtttt ctctacttag gaaactgaaa attatatggc atagtatgac ttcttaggta
    31201 tttctttttt cttaccacta gcgttattgg tatgttgttt taacctgatt ttactcactt
    31261 attaacaaag gtatgttggg tggttaaagg cattgataga aaagcagagg cttcctgaga
    31321 ttgtgaattc ttctaattgt caagacaaat aataatttaa aaaaatacag agctggttct
    31381 tctataatta gtaaatttaa ctctttatat ttaacacttt cacagtaaat ataacttttt
    31441 taaccaagcc acagctcacc atagtttatt catgcttcag aaatcatcag gctttatttc
    31501 acttgtatct tttattattt atctttcaga ttctaaaatc tgacccttat tttgtggtat
    31561 tcatgttgta ctggtgtaga acatagattg taaaaatttc caaagtccag tgtttattat
    31621 acggcctcga tcctttaaga taccactttg ctaattattg ggatgcatgc tgtagctcac
    31681 agccatataa ggatctattt agctatatta agaactaaat tcccactcca ccttcttccc
    31741 ccctcaggaa ggtataattt taaacttgaa ccaaaagcag tgtgatagtt ttataaataa
    31801 ttacattgtt tttgttaacc aaagagtaaa agtaaagaac atgctgtagt aggataactt
    31861 gctgctttcc actagatggg agtatgagat aaccagatgt tagaaagatt attttatagc
    31921 tgaactagca tatgcaaatt cttcaacaaa ttcttaccaa ataaagattt ctgactagtg
    31981 tgcacaagga aagcaatttg cctcttcacc acctatctct ctctctctct ctctctctct
    32041 ctctctgtct ctgtctcgga atatacaagt caaatctaat attttcagtt tgcatactga
    32101 aaagtatttt aagaaaattc agaatacaac aaactaaaat ctataattaa taatgtatta
    32161 tttggcaatg agatacattt gggtttttag ttgttttttc tgtttctgat gtagataaat
    32221 tccatgattt atattaattt taaatttaga aaacttagta aattcttctt aatgctaatt
    32281 aatacattgc atttctctgt ggtcatagca tctgtgaata gcaacagttt agtttttttc
    32341 tttctgatga attcttgtaa cttttcacac tgctctgatt agtaccttca gaaccatatg
    32401 attagaattg gtgatagcaa ggttgctttc ttgcttcaca tcttaaaact aatgcagtaa
    32461 gtatgatcta tgctgagtgt ctgggtttgt tccccccatg cctcatcctc taggaactct
    32521 ttctagaata gtttctattt ccttttacta gtttctgcta ttctctttat tttccttcct
    32581 tttacttcag gcttattatg cctttttcct aacttcctga gttgaacact tagtacttta
    32641 ttttttcctt ttttctaatt tgagtgtttt aaactataaa ttatttagtt atctagttac
    32701 ttcaacatgc attcttagcc taattgtatc taatgttaat ccatgtttat atagactgaa
    32761 caatgtaagt atctttagaa tgtgttttac aacactcaga tcgccactct tattgttatg
    32821 ttgtcgttgc catgtatatt gcttccagct taaattttta acaccactcc ctactcctct
    32881 gtttttctct gtcacctttt ccagcttctt ttcctctact agactctttc ttgagtcctt
    32941 actttttccc tctacatttt tgccaacagg cacagatgat ctctttaact catattcatt
    33001 atatattgtt ccctgaccac caaatttata tttcctacca ggctacagtt tttaacatga
    33061 gagttataga tcctacactc tgtgatatct ttaccttgtc tcacaggcat atcaaattta
    33121 tcagtggttt cattttggag acttccatca accttcccca ctccatactg caaaactgtt
    33181 catcttttga atatactatc ttaataaatt atattcattc tactaattta ctcatcccag
    33241 aaacttggtt ttatttttca agagactgag tgtattagtc tgctctcagt tagtcaagac
    33301 atacccaaga ctgggtaatt tataaaggaa agagctttaa ttgactcaca gttcagcatg
    33361 gctgggaagt cctcaggaaa cttacaattg tggcaaaaga ggaagcaaac acatccttct
    33421 tcacatggtg gcagcaagaa gtgcctagca aaagggagaa aagcccctta taaaaccatt
    33481 agctctcatg agaactcact caccatcacg agaacagcat gagggtaaca ggccccatga
    33541 ttcagttacc tcccaccatg tccctcccac aacacgtggg gattatggga aatacaattc
    33601 aagatgagat ttgggtgggg acacagccaa accatatcat tctgccccag cccctcccaa
    33661 atctcatgtc ctcacatttc aaaacacaat tatgcccttc caacagtccc ccaaagtctt
    33721 aactcactcc agcattaact caaaagtcca agtccaaagt ctcatctgag accaggcaag
    33781 tcccttctgc ctgtgagcca gtaaaattaa aagcaagtta gttacttcct agatacaatg
    33841 agggtacagg cattgggtaa atacagccat tccaaatggg agaaattggc caaaagaaag
    33901 gggctacagg ccctatggga gatcaaaatc caatagggca gtcattaaac gttaaaattc
    33961 caaaatgtcc tttgacttca tgtctcacat ccagggtgtg ctaatgcaaa aaaggtgggt
    34021 tcccatggcc ttgggcaact ccgcccctgt ggctttgcaa ggtacagtcc cactcccagc
    34081 tgctttcatt ggctggcatt gagtgcctgc agctgtcctt ggatctccca ttctggggtc
    34141 tggaggatgg tggccctctt ctcacagctc cactaggcag tgcccttgtg gggactctgt
    34201 gtgggggctc caaccccaca tttcccttcc acactaccct agcagtggtt ctccatgagg
    34261 gctctgcccc tgcaataaac ttctgcttgg acattcaggc attttcatac atcctctgaa
    34321 atctaggcag aggttcccaa acatcagttg ttgtcttctg catacctgca ggaccaacac
    34381 cgtatggaag ctgccaaggc ttggggcttg caccctctga agcaatgggc caagctatac
    34441 cttggcccct tttagccacc actggagctg aagaagctgg gatgcagggc agcatgtccc
    34501 aaggctgcac agagcaaggg atccctgggc gtggtccacg acagcatttt tccctcctag
    34561 gcctccaggc ctgtgatggg aggggctgct gtgaagctct ctgacatgcc ctggagacat
    34621 tttctccatt gtcttggtga ttaacatccg ggcaccttgt tacttatgca aatttctgca
    34681 gcgggcttga atccctcccc agaaaataac tttttctttt gtatcgcatt gtcaggctgc
    34741 aaatttttca aacttttatc ctccgtcacc tcttgaatgc tttgctgctt aaaaatttct
    34801 tccaccagac aacctaaatc atctctctca agttcaaagt tttgcccctg cctacagatt
    34861 ctagggcagg ggcaaaatgc caccagtctc tttgaatagc cagagtggcc tttacatcag
    34921 ctcccaacaa gttcctcatc tctatctgag accacctcag cctggacttc attgtccata
    34981 tcactatcag cattttggta aaactcattc aacaagtctc taggaagttc gaaactttcc
    35041 cacatcttcc tgtcttctga gccctccaag tctctaggaa tttccaaact ttctcacatc
    35101 aacctgtctt cttagccctc cagactgttc taacctctag ctattaccca gttccaaaat
    35161 cacttccaca ttttcaggta tccttatggc agcaccacac cctttaaagt accagtttac
    35221 tgtatttatt agtctattct catggtgcta ataaagacat acctgagact gagtaattta
    35281 tttataaagg aaagagattt aattgactta cagttcagca tggctgagga ggcctcagga
    35341 aacttacaaa catggtggaa cgcaaagcaa acatgttctt tacattgtgg cagcaaggag
    35401 aagtgccgag caaaagggga aaaagtccct tataaaacca tcagctctca agagaactca
    35461 atcactatca tgagaatagc atgagggtaa cagccctcat gattcaatta cctcctacca
    35521 catctctccc acaacacatg gggattatgg gaactacgat tcaagatgaa atttgggtgg
    35581 ggtcacagcc aaaccatatc actgagcctt ccctttgcca tcactatgtc caaataaacc
    35641 actaagttta gtcagttttt tgttcaagga gacctcaaat ttcttccttt cttttcatct
    35701 ccactgttga atactctaat ccaagccata gcatatttta cctggaccac aacaataacc
    35761 ctccaagatg taaattccat ttgtgaagta gtggcagcat cctgttattt agaaccatgc
    35821 cattgcaaac tggatgcata attaacatgt tagcttgtct ccctattgcc agttatgttt
    35881 cacccctaat ccatttacca catggcagat attgtgatat ttaaaattac agatctgatc
    35941 attttattcc attaccaaaa agcctttgct gcttcctgat tgctcttatg atgaagccca
    36001 aattccttaa tgtgttctat gagcccctgc atgacttcat gcctacctct ccagtcttat
    36061 caccctccta ttgactcatc ttcctacagt cataccaacc tcccctggtt atgacaccta
    36121 aggggacaat ttctttccta attcaggacc actgaaggta ttcctcttta tacccaatac
    36181 tagagacttt tctttccttt tctcctcccc agatacacac ccacatacac agtttacacc
    36241 tatgtttcat acatcgtcca gatctcaacc taaatatcat cttcttatgg ggtcccttct
    36301 tcacgagttt gaagtccaaa ttacaccctc tcaagggacc ctatactttc tttcctatca
    36361 caaatgaaat tttctctgtg tatgtgtgtg tgtgtgatta tttaatgtct atctcccacc
    36421 agagagtaag ttctagaaat cagagactag gccccttttt tttttttttt tttttaagca
    36481 ctatgtccta gtgtcaagta cattgcttgg cacatgggca ctcgtgtatg ttgcatgaat
    36541 gaatgaatgt ctgtgtgcca gaccagagtg aagaagagaa cattgtcctt gaactataag
    36601 aaacaccatg atggcagaga gcacatggta ggtggcaata agtgtttgaa gaaataaaat
    36661 aagggaagga aagagaaagg aaaaacaaag ggaaggaaat ggagggcaaa agaaattgag
    36721 aaaaaaatga gaaaggctgt aaacctaaat ctaggattat aatctttgat gggaaaagtt
    36781 tccctgtctc tcactaaaaa aacaaacaaa caagaaacct tggataatag ctataaaatg
    36841 ttaacatgca ataaagtaca aagcctcttg cttaaataag gaaacatata atttttgtgg
    36901 ttttatttaa ttcatttctt tttattattt attttattca ctattgggtg acagcataag
    36961 gaatatcaga tggggttaca ctcagacatg tccctttaag tgtgcacttt ttaatcagtc
    37021 ttttttttta atggtacaat tgaagatgtc tattattggg gccatcacca cttctttcag
    37081 tgaattcatt gaaaaaatct tggttggttt tgataaaaat caaatgaata attgcttctc
    37141 gttatcatat cagaaatgca gatgcacgtt tggttgacaa aacacactga atttgttaaa
    37201 atacttactt agaaaattca gttgaaacgt tatggtacca tctaaatcac aaaacttaat
    37261 tcagtaattt ccaaaaatac attattagtg actgataatt ctgctgcttt cctctttttt
    37321 tcaccttcca ttttaggttc agaatgtacc tgtgcagtgc aggtgtttta catgggtaaa
    37381 ttgcatgtta ctgaggcttg ggttataaat gatcccatca cccaggtagt gaccatagta
    37441 cctgagagtt agcttttcaa acgtttctcc ctctcaccct ccccactcta atattcccta
    37501 gtgtctgtta gttccatctt tgtgtccatg tgtactcaat atttagctcc cacttataag
    37561 tgagaatatg tggtatttgg ttttcctttc ctgtattaat tcacttaaga taatgacttc
    37621 cagctgcatt cattttgctt caaaggacat gatttcattc tttttttatg gctgcatagt
    37681 attctatggt gaatatgttc cacattttct ttatccagtc taccattgat gggcgtctag
    37741 gttgattcca ccatgtcttt tctattgtga atactactgt gataaacata cgggtgcatt
    37801 gtccttttgg tggaacaatg cattttcctt tgggattgct gggttgaatg atagttctaa
    37861 gttctttgag aaatctccaa actgctttcc acagtggctg aactaattta cattctcacc
    37921 aacagtgtat aagcattccc ttttctccgc aacatctgtt attttttgac tttttagtaa
    37981 tagctattcc gactgatgga agatggcatc tcatcatcgt tttgatttgc attccttaat
    38041 gattagtgat attgagcatg ttttcatata ttttttggcc atatgtatat cttcttttga
    38101 gaaatatctg ttcatgtcct ttgcccattt tttaatgggg ttgtcttttg cttgttgaat
    38161 tgttccttat agattctgaa tattagacct ttgtcagttg caggatttgc aaatattttc
    38221 ttccattcta taggttgtct gtttgtcctg ttgccagttt cttttgcttt gtagaagctc
    38281 ttcagtttaa ttgggtccct ctttcaattt ttacaaccta gcttttaaaa gccttatcaa
    38341 gcaaagtcgt gttttgtttc cttcttgctt aaatatatgg atacttattc tccctcctaa
    38401 aaaaggactt gcctttgcat accatgatat agaataggcc taaaagtatt ttatgaacta
    38461 taaatgtatg aacataaata tcaattaggt acaattaatc attttctact tattttcaaa
    38521 attatagaaa aatatgtcgt aactgcaagt gtggccaaga agagcatgat gtcctcttga
    38581 gcaatgaaga ggatcgaaaa gtgggaaaac tttttgaaga caccaagtat accactctga
    38641 ttgcaaaact aaagtcagat ggaattccca tgtataaacg caatgttatg atattgacga
    38701 atccagttgc tgccaagaag aatgtctcca tcaatacagt tacctatgag tgggctcctc
    38761 ctgtccagaa tcaagcattg gtaaatgata tggaacagag agtttcttta ttgaagttcc
    38821 tggagtattt atttggggca gtttctttga tgacctaatc aacttcacac atcccagatc
    38881 tgttattctt ccggggttct cattactttg acttctgatt cctgttctag tcttttgaat
    38941 gtaagactag atacttcata aaatttttcc aactccctag atatgtttac ctttttgagg
    39001 gaatggtcta acgttcttaa taattagatg gaaatcagat gttttatatc aatctagtaa
    39061 ctcttctagc ttagtcttga gaggatttat cttaagatgg taaagaagag aatttttgtc
    39121 atagtttaga actgaaaaaa atattcaaca ttatctttgt gtttttttca tttcctttat
    39181 taatactata taagaccaaa aagatcacag ttttatatca agctccttcc actattataa
    39241 caaccaaatg aaacatttgg aagtctttta aggttagtta aatcattaaa gtgaattttg
    39301 cgatatcatt ttttatgtaa taaaaatgtt cctggtccta cagaccattc caaacatgtc
    39361 tgcctaaaag tttatgtttt ctttcaattg tacatttgtt tatttagctt aagtaaacag
    39421 tagtaactca gatcttacaa actgaaaaaa tatataattt catggagaga aagtgttact
    39481 ttttacccaa ctaaatctat ttagtgtacc gtttttgagt tttaacttct taatatactg
    39541 tgagggtgag ttgctgctat tggatagaac ccacttcttt cttaagtaac ttgcttctga
    39601 tgtgtgttat gaaacatcac actgcctaat ggccaatccc agttaacatt ggcctccttg
    39661 tggttcaggc caggcagtac atgcagatgc tacccaagga aaagcagcca gtagcaggct
    39721 cagagggggc acagtaccgg aagaagcagc tggcaaagca gctccctgca catgaccagg
    39781 acccttcaaa gtgccatgag ttgtctccca gagaggtgaa ggagatggag cagtttgtga
    39841 agaaatataa gagcgaagct ctgggagtag gagatgtcaa acttccctgt gagatggatg
    39901 cccaaggccc caaacaaatg aacattcctg gaggggatag aagcacccca gcagcagtgg
    39961 gggccatgga ggacaaatct gctgagcaca aaagaactca atatgtaagt agagtggtca
    40021 cactgttagc ctgatttgta tactttacag aatttttttc ccttactttg aacttttttg
    40081 gggactattc ctctgagttt ccaaaaggga ataagtatgg ggaataaata ggatttagat
    40141 tcagtttaga cttcccacag agggtcatcg tgtttgaaac ttctgtctaa agccaaattt
    40201 tctatgtatt tattatcaag gataattgtg gatagtgagt tttatgtaca gacagtagtt
    40261 ggtattggca tgctgatcaa agacagcatt attattctat agtctgtttc taatcataat
    40321 gttggtatta attgcttatc tctgctgccc ataaatagga atatatgctt aggttaattc
    40381 agttttgctt gtgagaacgt gcctaaaatt caaacttaaa tttaattttt gtggatatat
    40441 agtgaagctt ttttttaagt ctcttctaaa gggagaaatt gaagtatttt gctaatgact
    40501 tgatggtagg aggcaattat gacacagatg aacagacata agaactaaac ctgctgtaat
    40561 atattcctca tagctccagt tagcacacca accaataagg cttagtcctg aaaaaagagc
    40621 actaataagc cctgaggtga tagttttaga gaatctactt aaaattgacc tgaaaattac
    40681 tattttcctt tttccataag tgaccttaat tcaggaaata atgcctgtta cacacagggt
    40741 gaatgaagta gatttgaata gccgggagaa agctgagatt ccatttcaca gaattattaa
    40801 tacgttatta tctacatcga caaatttgta atttcagtag aaattatgtc tcttcaaagt
    40861 tgtttctctg aatttctact gaagtcaatg ataagaaatg gcagtcttag ctgggcacag
    40921 tggctcacgc ctgtaatccc agcactttgg gaggctgagg cgggtgaatc acgaggtcag
    40981 gagattgaga ccatcctggc taacacggtg aaaccccgtc tctactaaaa atacaaaaaa
    41041 attagccggg cgtggtggca ggcgcctgta gtcccagcta ctcgggaggc tgaggcagga
    41101 gaacggcgtg aacccaggag gcggagcttg caatgagccg agatagcacc actggactcc
    41161 agcctgggcg acagagtgag actcagtctc aaaaaaaaaa aaagaaagaa agaaaagaaa
    41221 tggcagtctt ctaatgacta ggttgttctg gatggcttcc ctttcagtcc tgctattgct
    41281 gcaaactgag tatgaaagaa ggtgacccag ccatctatgc cgaaagggct ggctatgata
    41341 aactgtggca cccagcttgt tttgtctgca gcacctgcca tgaactcctg gttgacatga
    41401 tttatttttg gaagaatgag aagctatact gtggcagaca ttactgtgac agcgagaaac
    41461 cccgatgtgc tggctgtgac gaggtatgtt ctatgggacc accggcatgc tggtgccctc
    41521 ttagaccctc atatggtccc tttacctaga aggcaacaag acttgaccaa acagcagttg
    41581 ctctgtttac atccaaagaa gttttaaaaa ataaacttct gatatcattc attctgtctg
    41641 tgttaattgg gttgacaaat gaaagactag aaatataaaa gattgattta gactaaacta
    41701 agtgatagca taagttcaag ctttaggtta tcattttcaa actttagacc ctgagaaagt
    41761 atgttgttac agatataaat ctcttattat ataaaaatcc atctttattt ttatcttctt
    41821 cctagctgat attcagcaat gagtataccc aggcagaaaa ccagaattgg cacctgaaac
    41881 acttctgctg ctttgactgt gatagcattc tagctgggga gatatacgtg atggtcaatg
    41941 acaagcccgt gtgcaagccc tgctatgtga agaatcacgc tgtggtgaga agtgttctaa
    42001 ggatatggtt gcctcagcct gctttaggac ttgagtttat gcttttctta aagcctctta
    42061 caaatgggaa acagaaagca gtcctcctaa gtagaaagca aattattcct accacagggt
    42121 gttaaaatca aggcaattca aaaacaatac atgcattgac tatgagccac ctcaagattt
    42181 ctacttgtga aatttacaat atcaattata ggtactgctt aataataaaa tcctcactta
    42241 aaaaaattct taatgggaat gagattgttt tattttcatg gttagcaatc agattccatt
    42301 tcaataaagg tgtctagggg ctattgatat tctttagctc tatttgaata tgatgctttc
    42361 tgtttgtgtt attggaccac ccactggaat tttgtttttg ctacctggag attgtaagat
    42421 acctatttct taaaccctca ttgaattgat ttagcataac aaaacttggc ctgcgtattt
    42481 agatttttgt gtgggccaaa cattccaatg tgaaagtata ttttttcttg catttactct
    42541 gcttacacag agctgctgtt gtataatggc caagtgatgg taatgtagat aaagggtaaa
    42601 aagttgacca tagatggtaa agtgtataat ccaggagtat ccaaatagac atttacttct
    42661 ttatatgcag caaaacacat atgtgttaat ggtcccctga gctatcaagt aaaagggact
    42721 cctggctaag gaatgaaatt acatatggtt tatatagtta tatatagtta taagagtgtg
    42781 gtactgtgaa gataaggtaa caagttttta tgtcaatgcc aattttcagc gttcacccat
    42841 tgccccagat acagttattc attctctatc aactgtgcct caccaatata tttcacattc
    42901 ttataattac aaccattcta ctttagacct ttttttttgt tgttattttg actattgcag
    42961 tggcctcaaa tttcgttcct ccactttcat tcatcttgct caaaagctac ccaccataat
    43021 gatggaaaat tatcttccta aaatgcaaat tattaaactt ttgatagatc tggccccttc
    43081 ttgcctctcc tgtcccttct actagttatc caacgcaaat catacatttc cacacgttca
    43141 ccatcatttt ctagtttaca cactgttgtc ttttgcttac tcctaatagt ttttctaata
    43201 caccgtactt ttccctgttt tacctgactg tacctacaca tttattcctt tagattcagt
    43261 ttaggtttaa ctttttttcg gaacaccttt cctgattcac tatgcccaaa ctccaccatt
    43321 tcctccagac tctccatgtt cccaatggtg tgtgtgtggg tgggtgtgtg ggggtgtgtg
    43381 tgtgtgtgaa tatcattcat ctgtctcctt cactagactg taagcagctg gagggtagag
    43441 cttgccttat atcttgcttt ctatatcttc agtgtcagca cttagaaaat gtttgagtga
    43501 ctgactcgtg ttcttaatat ttctcgcttt ggggttacca tggtcattcc tttacctagg
    43561 gaacaagacg tcaaatcacc atgtaacctg atacattatt tagctaaaaa ctgcttcaat
    43621 gaatattgtt gcaacagttt ttctacagac taaaggtatt ataatgtata cctttttttt
    43681 tgctgctgtc tgacctttag tctcaaggac tagaatgtaa ctccatcagg gcagggattt
    43741 ttttatctgc cttttctatt ctgttcccaa cactaggaca acataggtgc tcaataaaaa
    43801 tttattgaaa cagatgaaac tgcttttttt tcttttttta gctgttacaa gcttctctgt
    43861 attacattgt ttctaatcaa tggcagggta taaccacaga tatgatttgt ttaaataaaa
    43921 gaattttcaa attatttagt tttatagcat agcatcattt tggccaggca tggtggctca
    43981 cgcctgtaat cccagcactt tgggaggcca aggtgggcga atcatgaggt caggagttcg
    44041 agaccagcct ggccaacatg gtgaaacccc gtctctatta aaaatacaaa aaaattagct
    44101 gggcgtggtg gcaggtgcct gtaattccag ctacttggga ggctgaggca ggagaattgc
    44161 ttgaacctgg gaggtggagg ttgcaatgag ccgagatcct gccactgcac cccaagccca
    44221 ggtgattgat agtgcgacac tccgtctcaa aaaaaatata tatatatgtg tgtgtgtgtg
    44281 tgtgtgtgtg tgtgtgtgtg tgtgtagcat catttctttt atgtttactt tctcagtggg
    44341 atataccatt ggcctttgcc taatattaaa atgagcatac atatccattg ccagaacaga
    44401 ttccagctaa cagcaaagag agctacccac acagcatgct acattatata aaatttggag
    44461 aaggttatct agttcagggc attgatctgc ttagatcttt tcatcttaaa gagagaaaat
    44521 acaaattatt tttagacctg aaatcaagtg ctcaactcca aacaacattt ctgagaaaaa
    44581 aaaaaaaaag tacctggaag gaaaaaacat ggcagatgca cctactttgt ctctgtgtag
    44641 tcactagaac tccatagtta cccccagaat tcacatccgt cagattcata ggacactcct
    44701 gcagagagct cattacaaca ggtgtcatta gctcttttac atcctgtgta caaataagaa
    44761 gagggattga aggaaataag aattctttga aatattaaag gtttaggaac atgggaagat
    44821 caaatggcag gcaggaagtg gtgaagcaca tcatctccct gaagggttct gcagtcccca
    44881 ggcccttggc gcagcctggg ccaattttag atttttgagg aattagggaa cagtagattc
    44941 gacctgtgat tacatgtcag attttgaatg aatggtaatc aaattattag taaaatgaaa
    45001 ttttatgaaa ccccagactt taattctcta taccatttat gtgtactaat tatctttttg
    45061 cttaattttc ttaatttcat gtgtaattga acattagtta tctctttttt gtaaattgca
    45121 actgaaaatg tgtgttttgg gtaattttaa aaaatcacag gtctgagaaa aagaagatag
    45181 atcatggtct gaaagcaagg gaataaaaca cacggtgtat tttacaagaa cacattcaaa
    45241 atacataaac aagaaatatt gaaagactgt tcttatcaca aggaaatcat aaatgtttaa
    45301 ggagagggat atcctaatta ccctgatttg atcactacac tatgtataca tgtattgaaa
    45361 catcacatag tacacccata aatatgtaca attatgtgtt gatcataaat tttaaaatgg
    45421 aaagattaat atgaaatgca gaaaataaga cattctaaat gcataataaa gctataaaaa
    45481 tatatacaaa aagcagttgc ttgcatggtg cagctgcaca ttagaaatgt gcttgtaatt
    45541 gaaacgttca tttttatagt attcaggaat agtgtgttga tcaaagaatt ttcattgtat
    45601 ctcagggaag actgggttga cctaacttat agattacaga gctataatct ctgtaatcag
    45661 aagcaatgta acaaaaatat gcaggtctga aatggacata tataaccagg cctcacttca
    45721 ctgcctaaac caattaccca gtgagtagca gccacatttt gaagtctttt caagtaagga
    45781 ggctcaagct gaatgacctc cactcacctg ttcccacccc ttatccctca gtaattcctg
    45841 acaatcacat tacgagacca agggtgctta agattagtca ctgtgatacc agacagtctt
    45901 gctggcttct tcacttgtta tgaaatattt aaaacaaaaa ctttaagaca gccatattca
    45961 ttcagaacat gtataaacta taaggcatgg actatccagt gtttcagagg tccgaactgg
    46021 ttttctgttt tctgctataa cataggttat ttattcattt tcctcatgtg catgtttgaa
    46081 taagaagaaa attttgtggt gtaaatgtat gtatgtttgt gtatgtatat acatgtttgt
    46141 atgtcatgta tatatacata acacatactg aatggtacag ggattgtaag tattaatgtt
    46201 ctacaatatt agattacaca taaattatga ctgatcttat gacagaatag aagccaatta
    46261 actacaagtt atatttttag tgcaaattca tttttctcaa acactgtcag tatttttaat
    46321 tgagtcctta attactttga acatgatttt aatttactac tgtctagaaa ttagtggtgt
    46381 taataatctc atgtgtcata ggtaagacag gtaaaattac cacttcaaag ctttaatgaa
    46441 caaggaaaaa tcataaactt ctgtgtaatt acaaatgtgc aatctaataa aatacatcag
    46501 aactaagcac actgctttgg aacttcccat caagactttc tgccttgaat gccatgaagt
    46561 tatcttacat gcatcaaatc acctgtttgg ccttcactcg ttatttctca ggctgctcag
    46621 aatattgacc tccattaaca gttggccaaa aaggttagct agaaggccac cctccattgt
    46681 gtatttctga ggttgtcatt atgagtttta atttatcatc taaagaaata tgtcctaaga
    46741 tgaaaatgtt accattacag cttgatctct caccctcttc tcttgtatta tttcttaata
    46801 ggtgtgtcaa ggatgccaca atgccatcga cccagaagtg cagcgggtga cctataacaa
    46861 tttcagctgg catgcatcca cagagtgctt tctgtgctct tgctgcagca aatgcctcat
    46921 tgggcagaag ttcatgccag tagaagggat ggttttctgt tcagtggaat gtaagaagag
    46981 gatgtcttag gaggagggca cccagaagta tcgagccata gctatccaaa gtggtctgca
    47041 tttctactgt aaaatgcaat ttgaaaaaaa taaaacgcaa aaaaagaaac tgtaaaggaa
    47101 accaagagat tttgtttaat ttttttggcc attttttctt catcaatttt ttttcggtct
    47161 caacttttaa acttggttta agcatttgat ttgtaaaaca gtaaataatt gtatctttcc
    47221 atagcttttc aaatgtgaaa tcatttttgg aagcttggat ctcattaaac ttcatgtctc
    47281 tattccattt gtgccacaca cttaaaagtt agtgtactga atggaaagat gagcattcct
    47341 agttctacac ttcttttttc cccctcatgt gtaaaatgaa aagaaaacta aatttgccct
    47401 aataccaagg cgctacgttt attgcctcgt cttattcact gacctttgta atgatacaca
    47461 gtgaattctt tttgacaaag agaaatgcag tgtagtatgc agagctgctg ttttaatgcc
    47521 tatgcattta ctctttcctg atttaggcag aggtggcatt ttctttattg catttctcta
    47581 tttttttaat gtaccctacc ttcagtattc tctttgtaag ttggtgactt gcatctgtgg
    47641 ccttgaatat tttattatca catgtggcat aacagtatcc acacttttta gttctttatt
    47701 tttttttttt tattttgagc aattctcctg cctcagcctc ccaaatagct gggattacag
    47761 gtgcatgcca ccacacccag ctaatttttg tatttttagt agagacaggt tttcaccatg
    47821 ttagccaggc tggtctcaaa ctcctgacct cagatgatcc gcctgccttg gcctcccaaa
    47881 gtgctgggat tacaggtgtg ggagccacca tgcctgaccc acacactttt tacttgtata
    47941 gatgattttt ggcttggaca taaaagccaa gccacccatt tgcttttaat ccaaagaaca
    48001 tgtatagttt ttgtacccag agactatgat ttatattgat tgcacttgcc tgccatgatt
    48061 tagataagat tttttttgca tggtttttat tctttcctaa tggatcctgt tttataatac
    48121 ttccaagcct gtccatggat atatcaaatg tcttcacttg tatattttca tggctaggta
    48181 tttctaatgt ttattcttcc ctgtgtactt ctacacatag ctatgcacta tgaaaattaa
    48241 atggaatgaa tgatatgtat attactcaaa ataaagtttc tttcacttta ataa
//
