# Supplementary material for: Exon prediction based on multiscale products of a genomic-inspired multiscale bilateral filtering
Source: PLoS One. 2019 Mar 21;14(3):e0205050. doi: 10.1371/journal.pone.0205050 (PMC6428306; doi:10.1371/journal.pone.0205050)
Supplement: S1 File — Detailed information on these sequences. (ZIP) (ZIP) [file pone.0205050.s001.zip › S1 File/ENm001/WNT2.txt]

Homo sapiens chromosome 7, GRCh38.p7 Primary Assembly
NCBI Reference Sequence: NC_000007.14
FASTA Graphics
 LOCUS       NC_000007              46659 bp    DNA     linear   CON 06-JUN-2016
DEFINITION  Homo sapiens chromosome 7, GRCh38.p7 Primary Assembly.
ACCESSION   NC_000007 REGION: complement(117276631..117323289) GPC_000001299
VERSION     NC_000007.14
DBLINK      BioProject: PRJNA168
            Assembly: GCF_000001405.33
KEYWORDS    RefSeq.
SOURCE      Homo sapiens (human)
  ORGANISM  Homo sapiens
            Eukaryota; Metazoa; Chordata; Craniata; Vertebrata; Euteleostomi;
            Mammalia; Eutheria; Euarchontoglires; Primates; Haplorrhini;
            Catarrhini; Hominidae; Homo.
REFERENCE   1  (bases 1 to 46659)
  CONSRTM   International Human Genome Sequencing Consortium
  TITLE     Finishing the euchromatic sequence of the human genome
  JOURNAL   Nature 431 (7011), 931-945 (2004)
   PUBMED   15496913
REFERENCE   2  (bases 1 to 46659)
  AUTHORS   Hillier,L.W., Fulton,R.S., Fulton,L.A., Graves,T.A., Pepin,K.H.,
            Wagner-McPherson,C., Layman,D., Maas,J., Jaeger,S., Walker,R.,
            Wylie,K., Sekhon,M., Becker,M.C., O'Laughlin,M.D., Schaller,M.E.,
            Fewell,G.A., Delehaunty,K.D., Miner,T.L., Nash,W.E., Cordes,M.,
            Du,H., Sun,H., Edwards,J., Bradshaw-Cordum,H., Ali,J., Andrews,S.,
            Isak,A., Vanbrunt,A., Nguyen,C., Du,F., Lamar,B., Courtney,L.,
            Kalicki,J., Ozersky,P., Bielicki,L., Scott,K., Holmes,A.,
            Harkins,R., Harris,A., Strong,C.M., Hou,S., Tomlinson,C.,
            Dauphin-Kohlberg,S., Kozlowicz-Reilly,A., Leonard,S., Rohlfing,T.,
            Rock,S.M., Tin-Wollam,A.M., Abbott,A., Minx,P., Maupin,R.,
            Strowmatt,C., Latreille,P., Miller,N., Johnson,D., Murray,J.,
            Woessner,J.P., Wendl,M.C., Yang,S.P., Schultz,B.R., Wallis,J.W.,
            Spieth,J., Bieri,T.A., Nelson,J.O., Berkowicz,N., Wohldmann,P.E.,
            Cook,L.L., Hickenbotham,M.T., Eldred,J., Williams,D., Bedell,J.A.,
            Mardis,E.R., Clifton,S.W., Chissoe,S.L., Marra,M.A., Raymond,C.,
            Haugen,E., Gillett,W., Zhou,Y., James,R., Phelps,K., Iadanoto,S.,
            Bubb,K., Simms,E., Levy,R., Clendenning,J., Kaul,R., Kent,W.J.,
            Furey,T.S., Baertsch,R.A., Brent,M.R., Keibler,E., Flicek,P.,
            Bork,P., Suyama,M., Bailey,J.A., Portnoy,M.E., Torrents,D.,
            Chinwalla,A.T., Gish,W.R., Eddy,S.R., McPherson,J.D., Olson,M.V.,
            Eichler,E.E., Green,E.D., Waterston,R.H. and Wilson,R.K.
  TITLE     The DNA sequence of human chromosome 7
  JOURNAL   Nature 424 (6945), 157-164 (2003)
   PUBMED   12853948
REFERENCE   3  (bases 1 to 46659)
  AUTHORS   Lander,E.S., Linton,L.M., Birren,B., Nusbaum,C., Zody,M.C.,
            Baldwin,J., Devon,K., Dewar,K., Doyle,M., FitzHugh,W., Funke,R.,
            Gage,D., Harris,K., Heaford,A., Howland,J., Kann,L., Lehoczky,J.,
            LeVine,R., McEwan,P., McKernan,K., Meldrim,J., Mesirov,J.P.,
            Miranda,C., Morris,W., Naylor,J., Raymond,C., Rosetti,M.,
            Santos,R., Sheridan,A., Sougnez,C., Stange-Thomann,Y.,
            Stojanovic,N., Subramanian,A., Wyman,D., Rogers,J., Sulston,J.,
            Ainscough,R., Beck,S., Bentley,D., Burton,J., Clee,C., Carter,N.,
            Coulson,A., Deadman,R., Deloukas,P., Dunham,A., Dunham,I.,
            Durbin,R., French,L., Grafham,D., Gregory,S., Hubbard,T.,
            Humphray,S., Hunt,A., Jones,M., Lloyd,C., McMurray,A., Matthews,L.,
            Mercer,S., Milne,S., Mullikin,J.C., Mungall,A., Plumb,R., Ross,M.,
            Shownkeen,R., Sims,S., Waterston,R.H., Wilson,R.K., Hillier,L.W.,
            McPherson,J.D., Marra,M.A., Mardis,E.R., Fulton,L.A.,
            Chinwalla,A.T., Pepin,K.H., Gish,W.R., Chissoe,S.L., Wendl,M.C.,
            Delehaunty,K.D., Miner,T.L., Delehaunty,A., Kramer,J.B., Cook,L.L.,
            Fulton,R.S., Johnson,D.L., Minx,P.J., Clifton,S.W., Hawkins,T.,
            Branscomb,E., Predki,P., Richardson,P., Wenning,S., Slezak,T.,
            Doggett,N., Cheng,J.F., Olsen,A., Lucas,S., Elkin,C.,
            Uberbacher,E., Frazier,M., Gibbs,R.A., Muzny,D.M., Scherer,S.E.,
            Bouck,J.B., Sodergren,E.J., Worley,K.C., Rives,C.M., Gorrell,J.H.,
            Metzker,M.L., Naylor,S.L., Kucherlapati,R.S., Nelson,D.L.,
            Weinstock,G.M., Sakaki,Y., Fujiyama,A., Hattori,M., Yada,T.,
            Toyoda,A., Itoh,T., Kawagoe,C., Watanabe,H., Totoki,Y., Taylor,T.,
            Weissenbach,J., Heilig,R., Saurin,W., Artiguenave,F., Brottier,P.,
            Bruls,T., Pelletier,E., Robert,C., Wincker,P., Smith,D.R.,
            Doucette-Stamm,L., Rubenfield,M., Weinstock,K., Lee,H.M.,
            Dubois,J., Rosenthal,A., Platzer,M., Nyakatura,G., Taudien,S.,
            Rump,A., Yang,H., Yu,J., Wang,J., Huang,G., Gu,J., Hood,L.,
            Rowen,L., Madan,A., Qin,S., Davis,R.W., Federspiel,N.A.,
            Abola,A.P., Proctor,M.J., Myers,R.M., Schmutz,J., Dickson,M.,
            Grimwood,J., Cox,D.R., Olson,M.V., Kaul,R., Raymond,C., Shimizu,N.,
            Kawasaki,K., Minoshima,S., Evans,G.A., Athanasiou,M., Schultz,R.,
            Roe,B.A., Chen,F., Pan,H., Ramser,J., Lehrach,H., Reinhardt,R.,
            McCombie,W.R., de la Bastide,M., Dedhia,N., Blocker,H.,
            Hornischer,K., Nordsiek,G., Agarwala,R., Aravind,L., Bailey,J.A.,
            Bateman,A., Batzoglou,S., Birney,E., Bork,P., Brown,D.G.,
            Burge,C.B., Cerutti,L., Chen,H.C., Church,D., Clamp,M.,
            Copley,R.R., Doerks,T., Eddy,S.R., Eichler,E.E., Furey,T.S.,
            Galagan,J., Gilbert,J.G., Harmon,C., Hayashizaki,Y., Haussler,D.,
            Hermjakob,H., Hokamp,K., Jang,W., Johnson,L.S., Jones,T.A.,
            Kasif,S., Kaspryzk,A., Kennedy,S., Kent,W.J., Kitts,P.,
            Koonin,E.V., Korf,I., Kulp,D., Lancet,D., Lowe,T.M., McLysaght,A.,
            Mikkelsen,T., Moran,J.V., Mulder,N., Pollara,V.J., Ponting,C.P.,
            Schuler,G., Schultz,J., Slater,G., Smit,A.F., Stupka,E.,
            Szustakowki,J., Thierry-Mieg,D., Thierry-Mieg,J., Wagner,L.,
            Wallis,J., Wheeler,R., Williams,A., Wolf,Y.I., Wolfe,K.H.,
            Yang,S.P., Yeh,R.F., Collins,F., Guyer,M.S., Peterson,J.,
            Felsenfeld,A., Wetterstrand,K.A., Patrinos,A., Morgan,M.J., de
            Jong,P., Catanese,J.J., Osoegawa,K., Shizuya,H., Choi,S., Chen,Y.J.
            and Szustakowki,J.
  CONSRTM   International Human Genome Sequencing Consortium
  TITLE     Initial sequencing and analysis of the human genome
  JOURNAL   Nature 409 (6822), 860-921 (2001)
   PUBMED   11237011
  REMARK    Erratum:[Nature 2001 Jun 7;411(6838):720. Szustakowki, J [corrected
            to Szustakowski, J]]
REFERENCE   4  (sites)
  AUTHORS   Lowe,T.M. and Eddy,S.R.
  TITLE     tRNAscan-SE: a program for improved detection of transfer RNA genes
            in genomic sequence
  JOURNAL   Nucleic Acids Res. 25 (5), 955-964 (1997)
   PUBMED   9023104
  REMARK    This is the methods paper for tRNAscan-SE.
COMMENT     REFSEQ INFORMATION: The reference sequence is identical to
            CM000669.2.
            On Feb 3, 2014 this sequence version replaced gi:224589819.
            Assembly Name: GRCh38.p7 Primary Assembly
            The DNA sequence is composed of genomic sequence, primarily
            finished clones that were sequenced as part of the Human Genome
            Project. PCR products and WGS shotgun sequence have been added
            where necessary to fill gaps or correct errors. All such additions
            are manually curated by GRC staff. For more information see:
            http://genomereference.org.
            
            ##Genome-Annotation-Data-START##
            Annotation Provider         :: NCBI
            Annotation Status           :: Full annotation
            Annotation Version          :: Homo sapiens Annotation Release 108
            Annotation Pipeline         :: NCBI eukaryotic genome annotation
                                           pipeline
            Annotation Software Version :: 7.0
            Annotation Method           :: Best-placed RefSeq; Gnomon
            Features Annotated          :: Gene; mRNA; CDS; ncRNA
            ##Genome-Annotation-Data-END##
FEATURES             Location/Qualifiers
     source          1..46659
                     /organism="Homo sapiens"
                     /mol_type="genomic DNA"
                     /db_xref="taxon:9606"
                     /chromosome="7"
     gene            1..46659
                     /gene="WNT2"
                     /gene_synonym="INT1L1; IRP"
                     /note="Wnt family member 2; Derived by automated
                     computational analysis using gene prediction method:
                     BestRefSeq."
                     /db_xref="GeneID:7472"
                     /db_xref="HGNC:HGNC:12780"
                     /db_xref="HPRD:00999"
                     /db_xref="MIM:147870"
     misc_RNA        join(1..383,2497..2723,8006..8219,25414..25678,
                     44906..46659)
                     /gene="WNT2"
                     /gene_synonym="INT1L1; IRP"
                     /product="Wnt family member 2, transcript variant 2"
                     /note="Derived by automated computational analysis using
                     gene prediction method: BestRefSeq."
                     /transcript_id="NR_024047.1"
                     /db_xref="GeneID:7472"
                     /db_xref="HGNC:HGNC:12780"
                     /db_xref="HPRD:00999"
                     /db_xref="MIM:147870"
     mRNA            join(1..383,2497..2723,7942..8219,25414..25678,
                     44906..46659)
                     /gene="WNT2"
                     /gene_synonym="INT1L1; IRP"
                     /product="Wnt family member 2, transcript variant 1"
                     /note="Derived by automated computational analysis using
                     gene prediction method: BestRefSeq."
                     /transcript_id="NM_003391.2"
                     /db_xref="GeneID:7472"
                     /db_xref="HGNC:HGNC:12780"
                     /db_xref="HPRD:00999"
                     /db_xref="MIM:147870"
     CDS             join(301..383,2497..2723,7942..8219,25414..25678,
                     44906..45135)
                     /gene="WNT2"
                     /gene_synonym="INT1L1; IRP"
                     /note="Derived by automated computational analysis using
                     gene prediction method: BestRefSeq."
                     /codon_start=1
                     /product="protein Wnt-2 precursor"
                     /protein_id="NP_003382.1"
                     /db_xref="CCDS:CCDS5771.1"
                     /db_xref="GeneID:7472"
                     /db_xref="HGNC:HGNC:12780"
                     /db_xref="HPRD:00999"
                     /db_xref="MIM:147870"
                     /translation="MNAPLGGIWLWLPLLLTWLTPEVNSSWWYMRATGGSSRVMCDNV
                     PGLVSSQRQLCHRHPDVMRAISQGVAEWTAECQHQFRQHRWNCNTLDRDHSLFGRVLL
                     RSSRESAFVYAISSAGVVFAITRACSQGEVKSCSCDPKKMGSAKDSKGIFDWGGCSDN
                     IDYGIKFARAFVDAKERKGKDARALMNLHNNRAGRKAVKRFLKQECKCHGVSGSCTLR
                     TCWLAMADFRKTGDYLWRKYNGAIQVVMNQDGTGFTVANERFKKPTKNDLVYFENSPD
                     YCIRDREAGSLGTAGRVCNLTSRGMDSCEVMCCGRGYDTSHVTRMTKCGCKFHWCCAV
                     RCQDCLEALDVHTCKAPKNADWTTAT"
     gene            complement(910..36164)
                     /gene="LOC105375467"
                     /note="Derived by automated computational analysis using
                     gene prediction method: Gnomon."
                     /db_xref="GeneID:105375467"
     ncRNA           complement(join(910..1232,22260..22428,24755..24900,
                     32381..32583,36125..36164))
                     /ncRNA_class="lncRNA"
                     /gene="LOC105375467"
                     /product="uncharacterized LOC105375467, transcript variant
                     X1"
                     /note="Derived by automated computational analysis using
                     gene prediction method: Gnomon. Supporting evidence
                     includes similarity to: 1 mRNA, and 100% coverage of the
                     annotated genomic feature by RNAseq alignments, including
                     3 samples with support for all annotated introns"
                     /transcript_id="XR_927897.2"
                     /db_xref="GeneID:105375467"
     ncRNA           complement(join(910..1232,22260..22428,24814..24900,
                     32381..32583,36125..36164))
                     /ncRNA_class="lncRNA"
                     /gene="LOC105375467"
                     /product="uncharacterized LOC105375467, transcript variant
                     X3"
                     /note="Derived by automated computational analysis using
                     gene prediction method: Gnomon. Supporting evidence
                     includes similarity to: 1 mRNA, and 100% coverage of the
                     annotated genomic feature by RNAseq alignments, including
                     3 samples with support for all annotated introns"
                     /transcript_id="XR_927898.2"
                     /db_xref="GeneID:105375467"
     ncRNA           complement(join(910..1232,22260..22428,24755..24900,
                     36125..36163))
                     /ncRNA_class="lncRNA"
                     /gene="LOC105375467"
                     /product="uncharacterized LOC105375467, transcript variant
                     X2"
                     /note="Derived by automated computational analysis using
                     gene prediction method: Gnomon. Supporting evidence
                     includes similarity to: 1 mRNA, and 100% coverage of the
                     annotated genomic feature by RNAseq alignments, including
                     3 samples with support for all annotated introns"
                     /transcript_id="XR_927899.2"
                     /db_xref="GeneID:105375467"
ORIGIN      
        1 agcagagcgg acggggcgcg cgggaggcgc gcagagcttt cgggctgcag gcgctcgctg
       61 cgcctgggga attgggctgt gggcgaggcg gtccgggctg gcctttatcg ctcgctgggc
      121 ccatcgtttg aaactttatc agcgagtctc gccactcgtc gcagacgcga gcggggggcg
      181 ggggcgcggc gaggcgccgg cggccgtgac gaggcgctcc cggagctgag cgcttctgct
      241 ctgggcacgc atggcgcccg cacacggagt ctgacctgat gcagacgcaa gggggttaat
      301 atgaacgccc ctctcggtgg aatctggctc tggctccctc tgctcttgac ctggctcacc
      361 cccgaggtca actcttcatg gtggtaagtc cacgcgcacg ggcgcggggg attttggaga
      421 tcggaatggg gaccgcattg gccacataga cccttcctgg ctgcgttccc ccgcggccgc
      481 agcagtctcg gattctggcc cgaaccctgg ctactgccct cttatcgccc catggtgagc
      541 cccttctctt ttcccagaag atcatttcag ctttgacaac tccataaaac cacattcccc
      601 ctcaaatgag agctccgatg tttggtttat ttggatccag ctgagcgaca gcaaaatcag
      661 ccaatttctt atcctgttga gagacgtgct agcctggtct ccagctctag cacagacgtg
      721 tgtgtgtgtg tgtgtgtgtg tgtgtgtgtg tgtaaattca ccttgaaaac tacaaccgcc
      781 tcccccatcc cagcccccac cccgccaaaa ctgcctcaag gtaaatcgac gggccaattc
      841 agccagtcag gagttgtaga acctaaagcg tgtgactttg tattatttcc cgtccttcca
      901 cattccaggt tcaccccagt ggggcggaag aacattttgc tgcctccagt tagagactat
      961 ggctttaatg caaagctaca gaccccgggg tctgtctcta agatgttacc ttgttcacaa
     1021 ccgtccccgc gaagagtaac tttgctgctt tcctttgtac gttggtctgc aatttattta
     1081 tttatttttg catagtgatg gaatgttgaa ccataccagg tcgctaaaag ttccaaaggc
     1141 agattccctc cccatctaga aaccgttctc catctgccga ctttctggtc ttggaaagag
     1201 atagagttga tagccctgta atttccttgc acctaaaagt ttcagaacag atattaaaat
     1261 attgattcag agacacccgt tatcgtgggc taatttttaa agaatctggt aaggggtctc
     1321 agctaaatta cagactagag cagggaaatt tttaggaaga cactggagct cttcaaagga
     1381 gcaaggcaat gcgctgatgg gaagaggggt tcaattcctt cctaagccgg ctttgaacag
     1441 ggaggcgttt agccttgaca ttgctgacac aggatcaaag attgatttat cagactgacc
     1501 atttttcaat aaaatgacta tttctgtttc catgggtgta taaacattat ttattgctca
     1561 ggctttttgt cacattgtct ctcagctgtc acttaaatat attttttgga agtcacagct
     1621 gtaacgattt tatgatcata taaaataatg aaaatacaag aaaaagacat tctccttgtt
     1681 tgatcgcttc aaaagacacc tatggcagct tgggttatat aaaaggtacc tttctaaaca
     1741 tttcacgact aatagagaac atctgggtag agatgatgat gtaatttttt gttaaagttt
     1801 cttttcaaaa agtactttat ggagttatag cactgtttga ttcttccaaa catttagtgt
     1861 ccttaataac aatagaaaga attttttcca aaggatcttt ataaaagcca aaaagagcta
     1921 caaaatggaa atatttaaaa ggctcttcag taaggaaaga acagcctgtc tgtgaggaga
     1981 gtgtaacatc agataccagc gggtgttgat tagacagata cagacagttt ttaagacatt
     2041 ctgtcaaata atgggaacga agagcttcta aggtcagctt cccccaaagc caagtccaga
     2101 cacattgtgt cactgagatc tgagccttct tgagaacagt cttccacaca ttctccccaa
     2161 gacacgttgc ttcttacccg tcattcactt ccccaaatgc cgactttgcc tctgtgcccc
     2221 tgcccagagc atcatctggt agacctagct tcatgtccaa cagacagtca tcacagcatt
     2281 ttggggatga cttctgcaag atcactcact acgcctgcct gccttgccgg tttctccact
     2341 aaattaaaaa gtaaataccc ttgctttcta atatcaccag aaggataagg aattcatatt
     2401 tgaaaagtgc tttgaactcc ttagtctccc aggaacactg agccaggcct ccctgttcac
     2461 gttgccctca cctctgtgtt ggttggtccc ttataggtac atgagagcta caggtggctc
     2521 ctccagggtg atgtgcgata atgtgccagg cctggtgagc agccagcggc agctgtgtca
     2581 ccgacatcca gatgtgatgc gtgccattag ccagggcgtg gccgagtgga cagcagaatg
     2641 ccagcaccag ttccgccagc accgctggaa ttgcaacacc ctggacaggg atcacagcct
     2701 ttttggcagg gtcctactcc gaagtaagtc tcctgccttc acccagccct atggctctcc
     2761 actcatgcac agctccctca ctccatcttc aaagaccctg cttatcttct attgcatttt
     2821 attccatcag aagtttgttc agttgggcgt cattgtccct gttctacagg tgaggactag
     2881 agaaatcaag gaacatgtct agaggtttgt aagaggtgaa tcaaaaggaa gaagtagaac
     2941 cccaggctgt tgtcttttca ctctttgctc tgtccatcac tccaatatgg cacatcctcc
     3001 aggttcagac ttcgtctcta agagacgaga gggaggagcc acaagtctct tttgactttt
     3061 tccttggctt tctggggctt cctccagaag aatttgagca gatcatcagc atagaatctt
     3121 caaatctttt ctcagcaaag gattatcagt attgcaaaaa caccacttaa gtgatattaa
     3181 gaagcagaga caaatctcta ctcaccactt ttcaccttcc atttagctac tcagccttgg
     3241 tgcctctgtg tctaaattca acatttttcc tcccaacaga ttgtaaattc tgtaagggca
     3301 gaaactaacc tatattccct gcaccttgct tggtgccttg tgtattgcag gccctgttca
     3361 ttcattatga tgaatgagtg gataaacttg tagtggctac ctattatttt ccagctacat
     3421 tttaagcaat aaggatagct atggaggata gaggtgggaa acatgaatac atagaggttt
     3481 tttcttcctt agcaggaacc ttaaacattt tctaattacg tagtaaactt cttaaaagtt
     3541 ctgaatatgg aaagtagctc actagctagg acacaatcaa agaaaattaa ttgaaaatca
     3601 tatttcattt tcaaataata cccatctgct aacctggcat tattagcatt ctccaggaaa
     3661 caccacagtc catttgctat tagaaaatct gacagaaaac acagcagttt atgtgcaaac
     3721 ccccaaaata ggaaactttt tacttgtttt tgcctacccc cccccccaat tcctaagaaa
     3781 atcatccaga ctgtgcactt ggtaatgctt aacagagggt gtttctatca tgtaatcatc
     3841 acagccctag ggttttatga ggccaaatgc ataactgaat gtctctaaaa tcccccaagg
     3901 gcgtagtact ctcattctta gagtatccct aaagttaatt tactgcgata ttctgcaatt
     3961 ttattctcta gtttaagaac tatattcttc tgcattcctt ttggagtttc aatatgacat
     4021 cgcaaatttt tgaaaggtta ataataaatt tcagcttcat ggaattttaa gacttcacct
     4081 agattatctt gccagtgaat caattaaaga aactggacct tgttaaagag agtttgcaaa
     4141 tatctagcac gagtaatctt tggatatatt atgcatggct ctcagtgttt aaaacatatc
     4201 aggatttttt ttcaaagtgc ttacaaccat tttgcaatga tttcaaatta gatgtacatc
     4261 tcatttatga aatgatcatc tctggatcta ttaagatatc tacatatttg aataaaacct
     4321 ttagatcaca tatcaaagga agcaatattg accagtgatc ctaaagaaaa tatatccatc
     4381 aaagctgggg attcatttat aaaatactgt aacttaatct tgacactatt attttcttca
     4441 gagctgtaga attgctgaga tgaaggaggt tcgaactaga ggtaacagcc aggctcactc
     4501 ctataatccc agcactttgg gagactgagg tgggcagatc acttgaggcc aggagttcga
     4561 gatcagcctg gccaacatgg cgaaacccca tgggtgtggt ggtacatgcc cttaatccca
     4621 gctacttggg aggctgagga atgaaaatca cttgaacctg ggaggaggag gttgcagtga
     4681 gccaacatat tgccactgca ctccagcctg ggtgacagga ctggaggaaa cagaactagt
     4741 ttaaattagt ctagacctca ggtaaataag agattctaac ttgtacttcc ttcagatttt
     4801 tttcagatga agcagaatac tttgccacag tactcagaac ttaaaccact catgctacac
     4861 aatttctttc cattcttcac agaaggccag gttccctctc agacatttat gcaaactctt
     4921 gtgactgtca gtgatgattt tgtgttggtt atgggagggc tgaatttggc ctaaagcagc
     4981 ttatcctgga aataatcaag aaattccaat gaagctatcc aaagatttct acaattagtt
     5041 gcttggagaa aaagttacgt cttagagttg tggacaccta aatatgctca tagatgaata
     5101 ggaaaggcaa agggcaagac catttataag aagaacataa aattaccaaa atgtcccgtg
     5161 gtcatagaga aatggagaac atttgcctgt ttgactttag agagtcagaa taagacagta
     5221 caatttttag aaacatttgt aatttactca ttcaacagat agttaccagt cacaggcaga
     5281 gaaacaagga cagaactagc aaaactaaaa atattcctgc aagaatacac ctccaaaatt
     5341 ctagaattag ccttagaaaa cacaaaggta attagttctc atccttataa atattttctt
     5401 ataaagcaaa tactttaaag agaattgaac aatccataac cttcaagaaa ccctagcttc
     5461 tagagttttg ccttcctagg taacaatctc tctaccccaa ataaaaactg tgcctatgta
     5521 cttaataggc attgcttgat ttatctccat acaaaaatta gagaaacttc aatagcaaca
     5581 cattaggaaa tacagatgtc accacttaga tttggatttt gtttcatttt gtgatagctg
     5641 taaaaaggat ctttctaaga aaaggcccaa gatcaaaatt tgttttgtta caaagccagc
     5701 tcttgaaatg tgctactact tcacacataa cattttagtg attcatctaa acacgtaact
     5761 gaaaacattt tagggctatt atctacatgg taccaaacca tctggaggta aaatgaaaaa
     5821 ccagtcaatg tgctaaattt ttaatttaaa taaaggaaca tctagctatt tagtaatgtg
     5881 tttgaataat acatgacaaa tatttagaaa agtcatattt ttgctttgga aattatttct
     5941 gaaatgaagc agattgtgat ttgttttctt tcagtcaaca agttaatgta attgtttcca
     6001 agttatacca ggatgaattc tgcacctaga caatttattt ctcttgttgc tttcgaaata
     6061 ctgtctggtt acctgatata gtatcatccc cgtcttccat gtctttcccg taatagacca
     6121 cttcataaaa tgtctcttct ttctccttaa aaaataagac tagtgctaca tacttaagct
     6181 tttgggaatt tcctcctcta tgtgatctct ctaaacatgg gcgccggctt ctaaatccca
     6241 aaccaagctt tagaagataa atggggtaac tatggaaaag gtattttcct aaactgtaaa
     6301 atggatataa taaaagttta atttatctga aagccactat ctgagattaa gtcacattag
     6361 catgtattag tcgccttctt ttacaaaaca tctcaattcc acttagaata tctgtggtct
     6421 atatagtata agctgggact ctttaaaaca gctctcgtaa ccatcatatt tccctctgga
     6481 gagcactacc tgctacctat ggcgaatagt catataattg attttaccta actacagggc
     6541 atgattgatt ccttttttga tggttagagg tttggggggt aaatattttc tgaaagctga
     6601 ggtaagtgcc atttaatatg gtgtagatat gttttcctga tttttaataa tgagactagc
     6661 agagcaaata ttgcaaggga tgtataataa attttagcac tgaatgacaa acggaaacaa
     6721 gcagggcttc aatgtgaaaa ggtggtttgc tctcccagct gtgtggttca aaaagtcaca
     6781 ctcctcttga catattgaat caccaaatgg ttctctgttt tctgccttgc attggcatta
     6841 ggttatccag cttctatttg gattgttaat atatttgccg cagcaaccat taataaaagg
     6901 gcatgctaat aacaatgaaa tacagctcca cttgaaaaat gaggtgcaca cggaccctaa
     6961 agagccttat atctgtcact ataccacaac accgtgttat gagttactac agattattaa
     7021 aataatttaa tgtagttatt gcactgaaat atgtaccttt cagcctgtaa gtgaaagtag
     7081 cctgtgctct aataaagaac aattctaaga aagcacccca aagggttctt gcccaagtct
     7141 aattataggc ggtaaatttg tttccttcca gaaaaaccaa agaaaaactt ttcactgtct
     7201 tttacccaat accagtgatt agtgcaggtg ttccagaaga aagtaaattc accttaatag
     7261 ttagacatat agtatgtaac tcaaggatat tgcatactgc cttcagcaat ctctcaatta
     7321 cttatgaaag tcaatgccaa gcccaagctc tccagtgtta atgcaagggg ctggttactg
     7381 ccagaattct cttcccacct tagtccctag atttctttga attcagtatt tcattctcaa
     7441 taatttaagt gcatatgagt atcttcagta agtcctggag gtttggaagg atattttgag
     7501 gaaagctgtg gtgtcatgag tacccaacta tattgtggaa tgatagaatt gtagcattca
     7561 gactgtaaag aaaaaggcct agagatgcta tgctcctctc ttctaggaca tctagagctc
     7621 tctgttgaaa cagggcaagc ctgtgtttga gactaatgtg aagccaggag ctgggcaagg
     7681 ccatcttttt ctttgatact gcttatttaa gaagagctgc cacacagata cctaaattga
     7741 caaaaaccta tattagatgg agatggttca tattaaagaa agagcctggg ctctagaaaa
     7801 gaacccttca agaatatcag taccttgttg tctagtggca aaggttgtct gaaacagagc
     7861 aaatattaaa caattgtcat atgaaagtta ttcagaaata gtgctaccgg accactttta
     7921 agaaaagcat ttttgtttca ggtagtcggg aatctgcctt tgtttatgcc atctcctcag
     7981 ctggagttgt atttgccatc accagggcct gtagccaagg agaagtaaaa tcctgttcct
     8041 gtgatccaaa gaagatggga agcgccaagg acagcaaagg catttttgat tggggtggct
     8101 gcagtgataa cattgactat gggatcaaat ttgcccgcgc atttgtggat gcaaaggaaa
     8161 ggaaaggaaa ggatgccaga gccctgatga atcttcacaa caacagagct ggcaggaagg
     8221 tatggaaatg caacggtgct cattttgtag gctgcatggc tttataaacc acttaggcag
     8281 agcttatctt aaacttccct agaattgata aaatgctgtg tagtcacaac ttcctactgt
     8341 cccccagcca ttagctgttt gttcggaaga ataccaacaa ctaggttgaa atattcccac
     8401 ccacactcca ccttccttcc tatagctagt tgaaggagtc cacccattgt gtttggcatt
     8461 gtgttgattc aagtctttta tggtctctct ggacactgtc atttaagcag aagatatgaa
     8521 ctgtgggtta ggatagtgct tcatcccaca tagcaatgtt acactgaatg cttatatcta
     8581 agggatataa agattagacc cagagcatct tttcttacat gtatcatgaa aacaactcat
     8641 caagcatggt ttgttggctt cttctagatt tagggatgcc ctctttggga acctgaccca
     8701 agtctcactc ataaaagccc caccttgttg tttctggtgc tggataagta agtggaccag
     8761 gagaagacat gatcctcaga gggtattctg gccccttctc ctctagacct gactaacttc
     8821 ctgggctcca gtcagtgtac accctttaac catcatttgt taaatgagga aactgaagcc
     8881 ctcaaggtac tcaaggtcac aaggaagtta gtagaaagga ctagaaagtt aggtttcaac
     8941 acgtagtcca ggggtgcttt accctaggat taaaccattt caatgccaat gttcagaccc
     9001 actgatgacc catgtctttt ggtatggtgg tatgaccaga ataactagag aatttaatgc
     9061 tgtacttgat gcttttgtgt ggaaagcatt aactggctgg gtgaatcaaa tatttgttca
     9121 gaactattct agaataatct aattgccaat aggaagaggt aacgataatt tgtcttttat
     9181 caacacaaca taaaaatgtg tttgatatta atatataaag aaagataagc ataaaattga
     9241 aaggtccctg ggggggcttt aataggaaaa ataatagaaa agaatggatg aaaacccctt
     9301 tactaggctc ctggagagaa caaatctcat ttaaaggaag ttagaaggaa agaactcttg
     9361 cttagcacat ggtataacat gagtgtgacc tgaactgttt acaaatagta cctttcttga
     9421 actttaaaaa tcaacattcc taattttcat gaatttatga acttacagtc actactgcca
     9481 agaaaataga ctatggttgt gcaatcctac aactattggt aattactgtt tgtgcaatga
     9541 tttggataaa aaaatttaca ctgacctttg tcctaacatt gatagtacat gtataagtta
     9601 taaagtgtgg tgactttgat aggagtgtgc tgcttaattg ttcaaacagg gtatatagtt
     9661 agatttctct atttggaaag ataaaagata ttgtatccaa aagaacattg acttatcaaa
     9721 ataaatgtta atttcactaa ataggtcatt agatattgaa tgtttcaact cttcaagaca
     9781 atagatcata gctattatat tttaggccct gaataaacac aacttttaat gtaaatcaca
     9841 tgattcttca ccgtgtagag gtgaacagct gtcaggcctc agatattctc ctgcctgctc
     9901 tgcaaaactt aggaggctac ttttgattgg aataaaagtg cacacactga ctttttaaaa
     9961 tgtggcttta attaatggtg ggtgggcaga ctttttcaag gagatgcatg atgtcagtga
    10021 atatgaactt taatgagagt aaatgtattg agataaacat gcgtctctaa ttctcttctt
    10081 gcggtcatta gacccccagt ctctactccc cctttgtact agcagaaggt ctgtggaatc
    10141 aaaatgagaa cagcctgggc ttgtttgaag gcaggcctcc tgagctaagc ctccaactgg
    10201 cttggctcta aggctctaga aagcccccac ctcccagggc tgacggtaac atcagtccac
    10261 tttttttctt cttctttgtg cttttcagca ttttccaaat tggccaatat gaacatctac
    10321 tttttaaact gggaggggta ggggagagca atatatttca tttttttaaa aaccatctat
    10381 tctaagattg ctctgtttag ctaatgttaa aagtcagaat tcatcactgc cattcataac
    10441 gggccttaat ttttccccaa tatttgaaca atttatttat tatagcagtt ggttagagca
    10501 ccctcatgtg tctctgtact gtaatgtcat tttagatcct ctgtgctata tcatttaatc
    10561 atagtttcag cagaattcat aatgatttct ttctttcatg tttacttaaa tgctcatcct
    10621 tgattgagtc tagttttcca cctccaatta ggactatgaa taagtactaa aaagataagc
    10681 ctgtcttgtt caaaacaaat attctatcag gaaggaaatt ctatagcatc cttcagcagc
    10741 tctgtttagg tctaaagaaa ccatgctata aaaacttcca aattacattt taagatagtt
    10801 ttaggtaaat tacatgcaaa aggtcaatat ctgccattta tttcctttga tgagcttgca
    10861 aacaagcacc ttttaaattt gtccactctt ccagcctggg caacatgatg aaaccctgtc
    10921 tctacagaaa aatataaaaa attagccagg tgtggcagtt ctactaccac agctattcag
    10981 ctactattcc cagctatact caagaggctg aggtgggagg atcatgtgag ccagggaggc
    11041 tgaggctgca gtgagtcttg atcacaccac agcattccag cctgggtgac agcacgagac
    11101 cctgtctcaa aaaaaacaaa acaaacaaac aaacaaacaa aaaagttagt tcactctttc
    11161 ttctaagatg aaataatgaa ataatcacaa cttctttaaa tgttcctaag ggaatctgta
    11221 tgaaaataac tcatgtttcc agtcttactg cccttccatc actctgaaag tttctataag
    11281 agtaggaatt tccataagaa taagaggaat tccatgaaaa tactttccct aaaaggtgcc
    11341 tctaacttaa aaatagaaaa gaacatggga cttcaaatca gatgcacctt tgttttaatc
    11401 ttacaatacc agtggctttg ctcattgaat ctcggttttt ctcatgtatg gaagggcatt
    11461 ttgtggtgct acgggaagac aagtgtaagg cagatagcac agaacctggc atgtaataga
    11521 tgcttaataa aagttccttt cccttttgtg aagttaagat tatttgtaac tcaggtaaca
    11581 gagctaggca gaagtccatc cagctggaat tattatttag gattcaatct gatcactcca
    11641 tctatctata gagtcatctt ctattcagtt aacatactaa taaaaccaag catatagtat
    11701 tttttaattg ataaaatact gtcaaatgtt ttataatttg atatttccaa aacccctgta
    11761 ggaataaaaa atagtattca tatttctact tttcagatga gcaactgggc ctgagaggga
    11821 tggagagact aaagcagggt catagaatca tgaagtacta gatcctggga gttcacatcc
    11881 gctcctgttc tcccatgtgc ccttgtctac atttccatat tgcttttgtt gagaatttct
    11941 gagaaaagaa acaatatttc tatatgtacg ggggaaaaac cagcagctac tacctttgga
    12001 aggtagttta ctgatgattt tttttctttg tgtgtgtctt cacacatttt ctaaaatgaa
    12061 tgtgtatcgg tttttaacga caaggaaaag tggttttaag tgctgaaaac ctaactgcca
    12121 gtcatcgtga gcacacccaa accaatttag ccttcttttt ggaggattcg cagaatttca
    12181 acaaacagca ctgcaacttt cagagctctg ttcttgtatt ttgggactaa ctttggttca
    12241 acagttattt tattaaggaa ttactttggg aaaggcatca gttttggtac taaatcaatg
    12301 tggaaaagaa taaaacaaag cagcccctga ccataagaaa ctaaatttta gtcaaggaga
    12361 aaagagtaat acaattgcaa ggcaggcaat gctatgtggt ataataacat aatcagccac
    12421 agggccagtt agctgaggag ataatggttg tatcataaaa agaactgggt gtttgagctg
    12481 gagataaaag atttcccatg gttgagatat ggaaagcact ttccaggatg aagggacttc
    12541 aagacaaaga cagatattgg agcaggaagt gtatcataaa gttgagggat acaagaactc
    12601 tagggtggag ttcaagactg agatttaata ggaactgagg ctgaaaattt gaaatttgag
    12661 tcccagccag atctggagag cccttttttt tttttttttt tttttttgag acagggtctc
    12721 gctttgttac ccaggctgga gtgcggtggc acaatctcgg ctcactagag cctggacctc
    12781 ctgggctcaa gcaatcctcc cacctcagtc tcagtagccg ggactacagg cacttgccac
    12841 catgcctgac taatttgggg tgtttcttat ttgtttgttt gttttttggt agagatgagg
    12901 tttcgccatg ttgcccaggc tggtcttgaa ctcctgggct caagaatctg cccaacttgt
    12961 cctctcaaag tgctaggatt acaggccttg agccacggca cccagcctgg agagtctcaa
    13021 atactgtgca gagacatttg gctgccactg ggaaggcaag aggaaggcat tgaacagtgg
    13081 gagagaaagt taaatactta agtttaattt tcatgcattt gttaatttct ctagagtcca
    13141 ctttgaaaga gtgatagcta tcaaagtttg acccttctgt aatatgcttg agttcatgac
    13201 ttaaaaaatt aactgggcaa ggtggcatgc aactgtaatc ccagctactg gggaggctga
    13261 ggtgggagga tcacttgagc tcaggagttt gagaccagct tgggcaacat agtgagatcc
    13321 catatcaaaa aaaaatagat ttactaggaa aattgtgaga aatttgcctc tctttgaatt
    13381 ttattttttg ccttaaatat acatataagt actgatatag aaagcttctg ggtgtttatt
    13441 aatattaaaa aatcagcata tggcaactgt tgatatttac attttcaaca tgatagttaa
    13501 tgttattatt ggctactcta ctcattggga gctcttagtt taggagttct tgactgaggc
    13561 attatggagg ataaggccct ggcatcagaa aactggctct aatacttgag caaaaccttg
    13621 cataagttac caaactaggg ttgccatata aaataaaata cttatgcata tacaccaggt
    13681 ggtaagcaag cctcaggggt aggtaccatt attatacagt ttgcatatga ggagactgag
    13741 gtttagcagg gtggccagaa tcagcaaata aattgaatat atttgctcat tgaaatcatc
    13801 tgaaattcaa acttaacttg gcatcctgta ttttctatgg agaagctcag agggtgaggg
    13861 ggtccaaaat ttctagttcc actcactatc caaacaagca ccaccgaaga tcagtgctgc
    13921 agagcactag ggcctgcccc tgagcatggc ctacctgggc gctgggacag acaagatact
    13981 tctaagttcc acctacagaa agtgcttcaa agtaaacaga agtggatgtt gtactacatg
    14041 taagtaaaac tttacaagca agcaaatcta aattctaata aagacttaaa aaattttttt
    14101 tttttggaga cagggtctca ccctgtcacc caggctggag tgtgcggtag tgcaatcatg
    14161 actcactgca cagggctcaa gtgatcctcc cacctcagcc tcccaaggag ctcaaaccac
    14221 aggcatatgc cactgtgctc aactaatttt tttttttttt ttatgtttca tagagacagg
    14281 gtcttactat gttgcccagg gtggtctgaa actcctgggc ccaagtgatc ctcctgccat
    14341 ggcctcccaa agtactagga ttacaggcat gagccactgt gcctggccaa gactttaaaa
    14401 aattgatccc ttgatgccac ttaaaatgaa taataataaa caaataatgg gtctgaccta
    14461 agagaactgg ggcatgatga caaagaaatc acactcttag aaagtaggga atatcaatag
    14521 gaaagaaaat gccaaagcca tactgaactg cagagccacg ttgctttcac ctcctattca
    14581 tcctgaccct cccttcaaca atcttgagca tctttgtggg gcataaattt cacttagtag
    14641 gtatttgttt acttactggt ctccttagtt cataaaatga aaagcatttt taaaagttag
    14701 atcagttctg ccaggctcac ttctgtcttg ttggacccca aaataatatg tgcttgatat
    14761 tagagatctt tatttatcat atgaaccaaa aactaaccag aagtcaagtc ccaagacagg
    14821 gaataactct taacaaaatt gttgcagttc catgtaaagt tctattgtta gtggaaaatg
    14881 ttttttagac ttgcctcatt agtcaataag aattattata tatatggtta gtcaacggta
    14941 atgttcttga attccacaaa tgtaaattcc acaccttata ttttctagct aagcccaccc
    15001 acagtcactg tttttaaaga atgacagtgc tcaagaaatc acaatgtctt aagttaataa
    15061 atgtttgcat aagcaaatca gctgcacaat ttttaataaa tttttcttct tagttccaga
    15121 gtgtgtatgt ttaaaaggta tgagttggcc caattttcag taacttctat ctgagagatg
    15181 tggacctgtc aaaaggattc aattgtgaat aaatgtactt ggcttcaagc cagcaggtga
    15241 aaattaaata atatgttttt aatgagagtt tccctcagga aaactgatat agaaccagaa
    15301 atatattagt gactttgtag aatataccca actaaaaagt gaagtactaa cacttcttca
    15361 aatgctcaag tttaactaaa taatttagtg aaaacacagt atatggggac ctaaaataaa
    15421 ttctaactag gatttctaag acaagttgtt aagttggcaa atatttcaca cagcatacaa
    15481 tggactgcct tctttctgat aggaagaaaa tcagtatgac atgacacagg gttcataaac
    15541 tttgcaaaat gcaggtacct acaagaaaaa aattctcatg ttctgcaaag aagttttaca
    15601 aagacactgt aagggctgct tgggctcagt cttcagaaga actgacttaa gaaaccaaaa
    15661 cttccttagg agaagtttgt ctttataact ggcaatataa ttccttttag actataatta
    15721 gatacgcaaa cactaagtgt aaaagcttat agaactcact gaatccaagg aacatgagcc
    15781 ccagagactg gcaaacccta atatgaaaaa caccagcaga gtgatgtcga ctttggtgtc
    15841 agacaggctt ggcttatatc ctgcctccct gggttatctc acttactgcc tgtgagatct
    15901 agggcaagct cctctactcc tgggtgtttc aatattctta tctataaaat gggataataa
    15961 tagtatatac cttacgtggt agtgtggact aaataaaata gtgaatataa agtgcttagc
    16021 atggtttgat atatggtaag aaattaaaga atgtgatgcc tcagtattat actgacacaa
    16081 agttagagca gagaaatata aaatagaatt gttctagcct acacaatgca tgtattttct
    16141 tcttccatag ctcttttttt taaacagact tctgcgtctg gtatagaatg ctaatatcta
    16201 gaagtttgtt taaaagaaaa aaagaacact aaaaaatgga agtttcttaa attttaaaat
    16261 tagaaaatag cctctgcagg tcaaaggctt aaaatgctca aaataaataa aaaatgaagg
    16321 gccacataaa aaaatctgct aagattttag cactgaagca gttatgagcc tattgaagag
    16381 cttttgttga gaatagttat atattaagct aaaaatggtt tctatgaagc taaacaccaa
    16441 aagagtcctg ctgtccttag aagtcatcaa aaaactactt ttttagcata gctatgtcac
    16501 atgaacaagt atttattgac aggatgccac gtagtaaaac ttagatggga ttaaggcaca
    16561 tggggaggag tggggactga ttaagaattg tgctggccag ttggtgatat taagaaccat
    16621 gggggctggg agaattgaga acaggagcat acgagaaggc tgaaaatgga atcttgacag
    16681 cgacctgcat taagaatcaa agaagaagga agtagaacaa gagacttttc aggaaagatt
    16741 caagagacaa aatagaaacc aggatgtgac tgtgtcatgg gctatggcct tgaggttctg
    16801 aaggaagctt tcggtatccc acattagcaa gaggcagcaa gtcattgtaa ttgattctta
    16861 ttctaattct ttctcttccc attgtaaaaa cagtgcttgc acatagtatc aaaagcaaca
    16921 gcttgagcag tgcagaaatg tataaattgg taccgttttc tcccctcaca gtccttgtct
    16981 ccttccagaa catttcaaag tgcaaactga ctcaagaatg tgaatgggac atgtaatgtt
    17041 tcccctcttc ctcccaaact tcattaaaat tgtagtaata gaaaaaaaag ggtttaaatt
    17101 gacaataaga agaatagtaa aagaaatgaa agagctaaat gaatttctgg aaaatggaaa
    17161 gcaaatgaat aaattgtagc tcacaaagaa ggatggagaa gccacagtct agaagaataa
    17221 aagcaaatgg ggcaactgcc aacatgggag ggaagaagcc ctgagaatgc ctcagatata
    17281 aataagccct ggagagaaac ataggcctga aaattgggaa taactgaaaa ttccattgat
    17341 ggaataggga accccaaccc ctcccttctc cccatgagca gaactccgcg gaagtcggtc
    17401 atttaacatc ccaggctttc tggagtaaga gtcttcagca taagagccag tgtcctgggt
    17461 gcagtggcac ctgtgtgtag tcccaactat ttgggaggct gaggtaggag gatcactcga
    17521 gcccaggagt tcaaagctgt agtgccctat tatggtgcct atgaatagtc actgcactct
    17581 agcctgggca acacagcaag agctcatctc aaaaacatag tcattgccct gccaactcac
    17641 cagaaagcaa tattttttgg tccacaagcc ccacctctac aaccagagtt cctaaatgcc
    17701 tttttactac ttcattctta aatatgaaga gactgtccaa ggattatcat atattagatt
    17761 caatacagca gcgtgaaaga aaaagacaaa taaattgcag gaaaattact cctgcaatta
    17821 ctgcaggaga aaatgcagta attcaaggat aaaagaactt ttttatagcc taatcagttt
    17881 cctcacagaa acataatatt gacacccaca aataagaacg gaagctttga aaaagtgacg
    17941 attagagaaa aagaaagaat ttggaagaga aagccaaata aacctctcag aaagtacatc
    18001 aaaaagccca aaagataaat gtttaaggag gtccataaac atcccctgct cttttccact
    18061 tgagtttgaa accaactgaa aaatggacaa atggatggac taaaagtatc agttttgtga
    18121 ttgaagaaaa tgctgcccta gaggacgcgg gctggaagca cggtgctccc gagcagtcca
    18181 accctgagcc aggcagattc acctaccaca ggctggccct tggagcccct gcagcaaggg
    18241 agccacatgc tagatggtag gagctgatca caactcattt ccacaggcta ccagatcccc
    18301 aaagagaaag aacccaggca cacaagccct gctccttcct ctaaacttac cagttggatg
    18361 aatcacttat cttcctctgg gtagacatga gtaagggggt ggaaagagcc aggactgtta
    18421 ctctgatgga atttcttcct caagaaatcg ggaagaaagt attgaaaaga tgagagaaaa
    18481 cataagtgac atagaggacc aattccaaaa tttggcaacc ggctaattag aatgccatta
    18541 aaaaagaaaa aaatgaccag atgcggtggc tcacgcctgt aatcccagca ctttgggagg
    18601 ccaaggcggg tggatcatct gaggtcagga gttcaagatc agcctggaca acatggtgaa
    18661 accccgtctc tactgaaaat acaaaaatta gctgggcgtg gtggcggatg cctgtaatcc
    18721 cagctagttg ggaggctgag gcaggagagt tgtttgaacc tgggaggcgg agttgcagtg
    18781 agcagagacc tcgccattgc actccagcct ggccaacaag agtgaaactc tgtctcaaaa
    18841 aaaaaaaaaa aaaaaaatgt ggaggagagg attgaaaggg gctgctgagt gctgaacaag
    18901 attaatgggg aataatattg tgatatttca gaacccaaga ataagggaat gattctggga
    18961 gctttcatag gggaaaaaat acaaagtaaa gtgaaaataa gaacaaatcc attttcaaag
    19021 aatccaccag acttcccata tcagacttcc catctgcaac attagaagcc aaaagcctgt
    19081 ggaggtatac tttcaaagtt ttaaatccag aattctatac ccagccaagc tattaatcaa
    19141 gtgtgaaggc tgactgaaga catgtcagac atgcaagaat tcagaaaatg cgtccacgtt
    19201 aaaggagtta ttcaacactg tactgcagca aaaaggagga atacatcaaa agagaaaaca
    19261 tggcatctag gatacagcgt gtccaggcta gcagggcata acgttaggtc tgagctgtgg
    19321 agccagtcct ggttggcaca agaggacgga agactgtggc tgcccccagt aaatgaggag
    19381 aagtgacgag caggtggaac aattgtgagg tggaaaacgt gaggtgatag ccaatgcaac
    19441 tggtagcaaa tagaacgaga aaacacccaa cttcacttta agaacatcct tcattgatac
    19501 aaaggtttgt gatcttggat cagagataat gaactgcaat cctggcacag ttcttggctg
    19561 tgcagttaat aatattatgt agatgtttat tgtttttaaa ttttagaatc aaaatttact
    19621 tatagttaca gaacagaggt cctcgacttt agtcactcat tcttttatca tccaaataaa
    19681 atgtctccag tccctccatc agcggctgtg catgggaaac caccctccca ccccaaccaa
    19741 gctccttgcc cagtgcctct gaagacccca gggggagtat cctgccgcta tagcctgttg
    19801 ctctggtgtg gcccacttat ccattgatcc attggtattt ggcttggaca ctggccacca
    19861 cccatctttc attccctcca aagcagcact agcagagatt gtcactggtg acacattttc
    19921 cttgagattc tgatgtcttg gaggcatagg gtaggaaaca atctctaatt gaataacgat
    19981 ttccccgttc ttagaaatgt aatgccagct tctgccgcag gaattcttca ccgctgtaac
    20041 cctccatagg ccccagactc ccgccacggt gcaggggttt ctcaccttct cctctgcatc
    20101 cctgggtctg gatgattctg aaccctgact gcatattaga atcaatcaac tgaggaacca
    20161 caagtacctt caaggcccag gcctcacgtc caccctaggt tctaatttgc ccagtctggg
    20221 gagaggctgg aaatgatccc caggtgattt taatatgtag ccaggagtga cacctactga
    20281 cctgccctct ccagttgcca ggaagaaagc ctcaaattcc tgttatttta ctatgtggag
    20341 taatttcacc ctttttgttt cccctctctt tcaagaccat gaaatccctc aaactgtagc
    20401 cagattgtaa aagaacattt ttcccttttt ccgccagcta tacacacata tgcaggcctt
    20461 taaaaactgg atcataccac atatattgtt ctacattttg cttttatcgc ttgactttct
    20521 ttcctgcctg taagactgac ctacttcatt gttcagagac cacataatat tccattatta
    20581 agcatatacc gtaatttgct tagccatttt cctactgatg tcatttgggt ttttcctcat
    20641 attttgctgt tactaattat gcaatagctg catgaagatc catgtgggtg tgtatccttc
    20701 caagcttgtg cagatgtttc cagagtggaa tcaccaggtc aaggatacgt acatttaaca
    20761 tttttgcagg tattgcaaaa acactcttca tttaaatgat ggatcgctat actcccccac
    20821 caatggtttg ttaaagcatc tcttcccctg gactgttact aacaccaaac attatcagtc
    20881 tttttactat tttactatat ttttattctt caagttaaaa aaattgacat ttttacaatt
    20941 tttgctaggc aaaaaaggtg tattatttca gtttgcattt ctccagttac taatgaagtc
    21001 gaacaccttt ttgtcctttt gttagtactt tgtatttctt ctgtgaattg tctaataaat
    21061 ttttaatgat tagtttggaa gatgtaatgt aatcccccat tatttctctc tctacctctt
    21121 cttcctcctc tgccccatta taacaggtat gtaatatttt aagtcaattc ttgattattc
    21181 aaaagaatgg agggggttgg gcacagtggc tcacacctgt aatcctagca ctttgggagg
    21241 ctgaggcaga tggatcacct gaggaccagc ctgaccaaca tggagaaacc ccgtctctac
    21301 taaaaataca aaaaaatagc aaggcgtggt ggcatgcacc tgtaatccca gctactcagg
    21361 aggctgaggc aggagaatcg cttgaacctg ggaggtggag gtggcagtga gccgagatca
    21421 caccattgca ctccagcctg ggtgacaaga gcaagactct gtctcaaaaa aaaaaaaaaa
    21481 aaaaaaagaa tggagggaaa cagaatgcat aattcaaaat cacaattcaa atcataattc
    21541 aaaatcacaa tgtgatttat agtagaattt taagtgtgtt ttcagaaata gcacacatct
    21601 gagattcaca tctttgttct acctttaaat agctgggtga ccagggattt tcctttcctc
    21661 gcagagcgca ggttttcata agcatagaat gggaacgata acttactttg cctgacggtg
    21721 ataattagat aatatgtgta aaccacctgg tgtggagcct ggcacatagt taagcactca
    21781 ctcaatacat ggttgttatt gttatcatgt tataacattt gaatactgga gttgctctaa
    21841 actaggaatc ctcattgtaa gtttcttgcc ctcatatcct tactctcacc tcagttactc
    21901 ttgaaaacag gctgcctcag cttacatccc cttctctctg cctctctgat tgagtacagt
    21961 tttgtccact tcaaggttaa gggtttgaat ttcaagtctg caaacccagt acatagaaga
    22021 gatgaaggta gccccaaact gcaattgagc actgaacatg ctgtgcgtta acagtgggtg
    22081 ctggagacgt gagcaagccc aatactagag atgctgtctc aatttcctcc caggttaatt
    22141 gtcagataaa gcctgtcatt aatccacaac caagaagtga ccatggtacc tgttgaaata
    22201 ctttctgcta caagtaacag atcccaaagg cactaaaaaa aggaggaaag tttactaact
    22261 tggatcacaa aaagtctggc ggtagggcag gtccaaagtg ggctcatcga gcagctcaac
    22321 agcatcccca gaacccagat cttcacatct gtcaagtgtg cctgcagctt gctgcctgtc
    22381 ggcattgctg ccctcaggtt gcagagaggc tgctgcagaa accagcatct agagacagag
    22441 acaaggtatt tcttcttatg tgactctttt attttattat atgttatttt tgagacaagg
    22501 tctcactctg tcacccaggc tggagtacag tgatgcaatc atagctcact gcagcctcaa
    22561 acaccagact caagcgatcc tcccacctca gcctcctgag tagctgagac cataggcacg
    22621 tgccaccacc tccggctagt tttttctttt tttgtagaaa cagggtctca ctgtgatgcc
    22681 caggctgttc ttgaactcct gggatcaagt gatccttttg cctcagcctc ccaaagtgct
    22741 gggattacag gcataagcca ccgtgccccc acctcacgtg tctcttttaa agagtgaaga
    22801 aacatggcca ggtacgatgg ctcacgcctg taatcccaac actttgggag gctgaggcag
    22861 gtggatcaaa aggtcaagag atcaagacca tcctggccaa catggtgaaa ccccatctct
    22921 actaaaaata caaaacttag ccaggcgtgg tgacccgcgc ctgtagtccc agctattcgg
    22981 gaggctgagg cagtagaatc gcttgaacca gggaggcata ggttgcagtg agctgagatc
    23041 gcgccactgc actccaccct ggcaacagag caagacacag tctcaaaaac acaataaata
    23101 aataaaaaat aaagagtgaa gaaacttttt ttttacaaga ctcctaagag atttctccta
    23161 tcataggatt ggcccaaact gaatcagcac atgctccaag ctggaaaaaa gttagtggca
    23221 agacagtgaa attactatta gcgatttaga ctactctggg gtcagaagtc atttgtaaca
    23281 caaggctgcc caacatctga acaaaaactg ttagcaagga agggaggagg ttgcacagat
    23341 gatcctgtca ccaccacatg tttttttaag gatttataat gttattttta agatccaatt
    23401 ttaaattaat atgcaaattc ttcaattaat tgtataaaaa tatcagtttt gaagtttatg
    23461 atctggaaat tcaatactag aaagggaggg cagaccagat gcattggctc acacctataa
    23521 tccctcacca ttttgggagg ctgagatggg aagattacct gaactcaaga cttagggacc
    23581 agcctcagca acacagtgag acccccatct ctacaaaata ttttttaaaa ttagctgggc
    23641 atggtggcat gcacctgtag tcctagctat gcaggagcct gaggcaggag gatcgcttga
    23701 gcccaggagt tcaaggccgc agtgagctac agtcacacca ctccactcca gcctgggcag
    23761 cagggtgaga ttctgtctca aaaaaaaaaa aaaaagaaag aaagaaagaa gaggaggagc
    23821 agtaatattt cctgtcattt ttaaagctag ggatattact tatgattaaa taacctagat
    23881 ttaaaaagaa taaacttgga agaatgagca ttcatattta attcctaagt acttgatgtg
    23941 gagtgagttt tgtgtggtgc tctccaagat cttaggaggg acagctcctg gacaggtgag
    24001 agccacatgg ggaagagtgg tggagcccag atggcactcc cagggttgtg tctgtggcag
    24061 aggcctgcca tccaggccat cctgtgagct tcctaccaaa cactcataat ataaagatgg
    24121 gggtggggca catggggcag tgtaattccg aagaggaatt tcattctaag acatccttta
    24181 aagatgccca ggtccctgta actgggagag ccaagctaag cacatgcttc ctgctcactt
    24241 ctccatcctt gccctccagg ggtggctcgt gctgaggagg ataaatttca aatgtagtgg
    24301 gtaccccatc cacaacggag gtgggggtaa agtgggaaaa acacctagtg ccaaggcccg
    24361 acctggggag agtgggagtg aattcttatt actgagcttg ggcaagtcac ctgccttccc
    24421 catccctggt tcctcatcta taaaatggga agagcagtag atcaaagttg ttgtgaggac
    24481 caggagtgct aataatctct tcacttgagt gagcaaagga gaaaatgggc cagggcagga
    24541 taactctcac caaattgctt tggggaaagt gctgctctgc tggctcatga aaacaaagca
    24601 gaagcttccc tggaagtttc aggcccacct gtcccctctc ctctccacag gcctcgcacc
    24661 cacagaaaag gggtctctat attgggagcc agccgagatg agcttgtccc agtttccttt
    24721 gcttcctgtc taagaaagat caaagcaaac ccacccctgt catctaagct gaatctcccc
    24781 aagttactgt cagcctcagg gtcactaact gactttgcag tacagcctgg ctctgtcttt
    24841 tcctggctgt gtaactttgg gtgagtgctt ccacctctct cagccttgct tctcggtcat
    24901 ctgcaaaata aatacagtag catagaattg ctatagtaca attaccctga ttggtttatt
    24961 gcaggattcg gacttagcag ttattttgtt aatttaattt gcataataca tacattttta
    25021 tattatttta ttttaaactg gacagcatta attggatagt atacattttt aatataataa
    25081 agctctattt atttagaaaa taattcaatc cctcactctt ctaactggcc acatgccctg
    25141 ttaaattgtg aggtttctgt tatactgata gccagtgggg tacacagtta ggtgctatcc
    25201 ctcccctctc cacccactgc ccctgcctgc tgcagtcagg gcaggtggct aatgtggcta
    25261 acaagtgaca agcaatgctt caacatttcc cagtcacttg ccccaggatc cagcatcctg
    25321 agaatcactt ctggattgct gggaggtaag gagagttgga gcatgtgtca cctgctcgaa
    25381 cctcactgaa cttgcccctg tctttttcgg caggctgtaa agcggttctt gaaacaagag
    25441 tgcaagtgcc acggggtgag cggctcatgt actctcagga catgctggct ggccatggcc
    25501 gacttcagga aaacgggcga ttatctctgg aggaagtaca atggggccat ccaggtggtc
    25561 atgaaccagg atggcacagg tttcactgtg gctaacgaga ggtttaagaa gccaacgaaa
    25621 aatgacctcg tgtattttga gaattctcca gactactgta tcagggaccg agaggcaggt
    25681 aagttcaaaa gactttcttt atagtaccta attctttcaa caattgatac tccacaattt
    25741 aaatgaggtt ctgtattttc agcctgctct ctttaggttc aaagctcacg atccttatca
    25801 ttcttattga aactgtacag ggctgggcgc ggtggctcat gcctgtaatc ccagcacttt
    25861 gggaggccga aatgggcaga ttgcttgagc tcaggagttc aagaaaagcc tgggcaactc
    25921 catctctacc aaaaatgcaa aaaattagct gggcatggtg gtgcgcatct gtggtccagc
    25981 tactcaggag gctgaggtgc actccagcct gggtgacaga gtgaactcca tctcaaaaaa
    26041 agaataaaga aaagaaaaga aactgcacag agagctctcc taagcaactg gagaaatgga
    26101 ttgacagtgc acagattctg gagaaattga aaccccacaa tgtccagggc aaaaagtcaa
    26161 gatacgcaga ttagcaaaat tcttcagcct gggcagattt ctagttagtg gactatgcac
    26221 actagggaga gcagcccagc atctttcatg tgatcctgaa gctgagagca ggatacatta
    26281 aatcccacca ctgtgactat ggaaaatggt cccagggctt taaatttaga ctcttctgaa
    26341 atctgcccta cttcaccttc cctgctcttt tcaatatgct tagaaattgc caaagataaa
    26401 aagcaagaat gtatccccac tctcttggct ataggtgggc agtgtataat aaaggctgtg
    26461 tcagaggccc ttcatttatt aaagccacac cattcccttc cagatggtac cttctccatc
    26521 cctcaaagaa cagctctgtc agcctcaaca ccgcagctgt cccacctatc aggtttacac
    26581 atgttcatgc tctacctctc actcctcttg atcaaccctg agctccaggt ttagctcatt
    26641 ctttgtaaag attctagtgc aaaataagaa tgagtacaag tctaaattca taggaggtga
    26701 tgggagtcca cagcccaagt caatttctaa gacttggtag aaagcaaagg aattcattat
    26761 cagaaaaaaa aatcctctta gagtctgatt tttttttatt tcaaaataat tgcagaggca
    26821 ccaataaaat ggtatggatg gcagccagct gtcagttaga ttgaccaaga ggcaaagtta
    26881 ccagggaatg tcacaaggaa gccaaagcct ttttttgccc ctgagtggtt gaattgcctt
    26941 catggtttga tgagctagtt ctccgcagca tttgagcagg ttgctacatg cagcccaggg
    27001 attaatgaca acggagcaga ggaccagatg ctgtgccccg ctgcattcct gacatgcttt
    27061 gggacctcta acaagtcatc ctacctgtca ggccaaagtt atagccaaat caccatgaaa
    27121 cctgtgcttg gatacaggat tgtcccaggg gtctgacccc cctctaccag tcactagctg
    27181 tttaacctca gcctcctcac actgagcatg gagatgctgc tgtcttgatc atttaagtcc
    27241 tatgcattga ctcctgtgca ctgggtactg ggctgagatc attgcacaca tggtcttatt
    27301 ttatccttac agtaggatcc ttacagcagc cctatgacag caatacattg aaacttgtta
    27361 ctaaccagaa aaaattgaat aagaggtggc tcctagatga tcaacaccaa ccaagaacca
    27421 cgttcacatc ttacttttta agtcagataa gcaaccctag atatcacctt ctccattgta
    27481 cagataagaa aagtgaatga cctgctcacg atctcaccgg taggagaggg tggatgtctg
    27541 atcccttggc ctgtgctttg acccattaga cagttgctcc tgcctgcctc caaggacaca
    27601 tatgtgaaaa ggccttgggg agcaaaaacc ttatttcaaa tataagagga ccctcttccc
    27661 cagcatgtct tttctggttc tttggattga agcagtttgc acagggaagc aggctggtgt
    27721 acctgaggaa tatgtactgc cttaggtata acaggtatga catttattgt caatgaaata
    27781 tagaccatat ttttttttac cccacagagg tgattctgaa tctaatccct gctgcctctt
    27841 caagttacta agttattctt gcgtactccg ctttttcaac tctttgtatt agaaagaaat
    27901 tctctttctt aatcctaaaa tagcagatat atctgtagta cccatcacat gccagagctg
    27961 cagctacatt ctctcattga ctctcacaga aagtctataa ggtgagtatg ttattatccc
    28021 attttatggg aggacactga agctctaaga ggttaaagat tttccctacc cacttgtggt
    28081 tagtaagagg cagatcaggg acttaaacct gagcctggct gtctcgtctc atctcatctt
    28141 gtctcgtctc atctcatctc gtctcgtctc gtctctcttc tcttctcttt tctttttttg
    28201 agacagagtc tcgctctgtt ggccaggctg gagtgcagtg gcacaatttt ggctcactgc
    28261 aacctccgcc tcctgggctc aagcaattct cctgcctcag cctcccaagt agctgtgatt
    28321 acaggcatgt gtcaccacga ctgggtaatt tttgtatttt tagtagagac ggggtttcac
    28381 catgttggcc aggctggtct caaactcctg acctcaagtg atccacctgc ctcagcctcc
    28441 caaagtgctg ggattacagg cgtgagccac tgcacctggc tgtggctgtc ttttcaacaa
    28501 cgattttact ctgcctctcg ctgcacacag ccgcaggtgc tggctttctg aagaaagcta
    28561 tataacttac tttctctctt atctgtcttc tgtcttagac aaattttagc ttatctgact
    28621 ttaaaaaatt tgaaattggt tctcagttgg tgttgattaa ccaagatcta ccctattctt
    28681 tttttttttt ttttttagtt gccagttcca atatattgga tcagatttcc agtaagattc
    28741 ctagattatt tataaattat ttgaactgta cttagttaat gtcctttttg gctgagccta
    28801 agaaaatgcc aaagtggttg gtgcaaacct tgcaatattt ctttttaatt ctgttgacca
    28861 tcagatgatt attttagtaa aaatatgatt taggatattt gatattatgc aagcacaagt
    28921 ccagatagtt aaaatttttt tattgtatat atttggagtc atatgcaatt agccacatgt
    28981 atgagatgta tgagatgcaa gttttatctg agaaaacctg cttccatcca tatggctgct
    29041 gagggccttg ctcttggtta tgtgaccaat ggccttttaa ggatgaggct tggccaggca
    29101 cagtggctca tgcctataat cccagcacct tgggagactg aggcgggagg atcacttgag
    29161 gccaggagtt caaactcagc ctgggtaaca tagtgagaga ccccatctct aaaaaataaa
    29221 aaataaataa agttgaggtt ttatcctggc cactttctac tagaaatttc tgtagcatgt
    29281 gctctagcaa gtcagtcatc ctggagagaa cagagtcatc ctggagtgtc ctctaacctc
    29341 tggttagtag aggcaggggg tgtaacagag aatctgagac ctgtaagaag gggccttaaa
    29401 gctgcctttc actcagtggg atctgggagc ctctctcttc tcaaaatgaa ggtgttgggt
    29461 cagtgtatca tcttctcagt ctgcactgga gagctaccag catgcacaca ttattgagta
    29521 agcacaccac cgaggccccc aaccccaccg tgctaaaatc ctattgcatt aggaaaggcc
    29581 tattttctgg tgaacggaac tctcacgtgt tcaaaatggg ctatcatcct gggatagcca
    29641 ggctccaaaa caagtcaaaa gtttgcagtc aaatttaaat caagtaatta atatagaatt
    29701 tcttgttttt cattttctct tttaaaatca gcattaaccc ttcctgacat tgcatctcat
    29761 actgctcact ctacttcgtt gtggttattt tgtttggttt tgcttctttc tttgctttcc
    29821 atcattgctt ttgtttttaa atcgtgcaca cttaatattc aacttagtgg gcgccttcta
    29881 cttgccagca ctggggaagc gatggtggtg agcaggttga acattattag ggaatcagta
    29941 tttggaactg actggcttta ctcttgctgg tcagcaactg cttcctgtcc aaggtagctt
    30001 gttgactgat gtgagctggc ttgttttatc aattaggttt gtgcaactga tgcagtctac
    30061 aggtctggtc tacttttttc caaaggaagt ggctcttcag aaacctattg aaccagcatc
    30121 ttagggagct gttcccgaaa ttatataagt ttctctgttt ttcatcattt taattttttt
    30181 tttattgctc tgttgcccag actgcagtag caccatcgtg gcttaccgca ggctccgact
    30241 cctgagctca agtgatcctc tcacctgagc ttcccaagtg gctgagtcca ctggcactgc
    30301 ctctgcaaac ttttcaaact taaacacctc aaagtttgaa aaatcagtga tttaggcagt
    30361 gtatgattcc taattttccc taattattag gcaagaagaa attcagggag acatgagttt
    30421 catatatata tgttttttca gtacctgatt tcttgctaag gaaaactaga taactctaaa
    30481 taaacatctc ccaaaaaaca tctcccacca tgtcttgccc agtataagag agtcattctt
    30541 tcactcctag gccagcatcc tcaggaaccc tctttgactg caaataaaca aaattatttc
    30601 agccatcaaa gcttttactg acagcagtta ccaagtcagc ctctagagaa gtcctgaagt
    30661 aacgctacta ggctagtgaa ctttgatgcg aaaaattgca gagtcgagac cccaggttat
    30721 tcctggatgg ggacagacct agctggagaa ggatgcgaga acatttgttg atttcctgct
    30781 gcgagtcagg ccctgcgcta cacaccttat gtacatatgc tctgactctt caaggcaatt
    30841 acctccattt atagagaagg aaagtgaggt tccgcaaagt tacttaactt gcccaagatg
    30901 gcatggcctg tgagaataaa aaaaataaaa acaaaaaccc atacctttct cactgtgcca
    30961 cttacgtccc agtgtgtgtg tgtgtgtgtg tgtgtgagtg tggttgggag taggtcctgt
    31021 gtgatgaaga ggcagcatga ggacatggga actttatggg gtgaggtgcc cacaaagagg
    31081 ggaggtcaaa agtaatcaga atcaagcttc acccacattt tggttaggtt gccttgaagc
    31141 ccttttcaat tacaagcccc tcagattttc aaaagcgtca atgcctttga ttgctcctaa
    31201 gaaatagaaa gctggccagg ggcagtggct catgcctgta atcccagcac tctgggaggc
    31261 cgaggagggc ggctcacctg agtttgggag ttcgagacca gcctgaccaa catgaacaaa
    31321 ccccatctct actaaaaata caaaattagc caggcgtggt ggtgcatgcc tgtaatccca
    31381 gctactcggg aggctgagtc aggagaattg cttgaacctg ggaggtggag gttgtggtga
    31441 gccgagatca caccattgca ctccagcctg ggcagcaaga gtgaaactct gtctcaaaaa
    31501 aaaagagaaa agaaatagta agcttaaaaa ccaattaagg aagatattat tatggcaaga
    31561 acaacagcaa aagacatttt cctctagtct tcaactgaag aaagtgagtg ctctgaggtt
    31621 caactataat tactcgcccc atgcagctca gatctgaaga gtacgtacaa ccgtgtgatg
    31681 ttgtgcatgt gacattttgc aggccaaatt ggaggctaga tcttggaagc tggactgtct
    31741 gggatgagta tcctggtggc tctatagtta tctactctgg ttactgctcc aggcatctgt
    31801 aaatcaaaga agcccttaag gtacagatag gttcatctct aactgaggaa tgctgctgct
    31861 ctcccctcca gagaatgcgt ctgcacctaa tcacaggcca ctttcactag ttatgatgta
    31921 aaaaccctga cctgggccag aggtcaccct gaggtctcct ctccaactgc aggaaacaag
    31981 ccacactcca cctcttctcc agtcaagttc aaaaaacaaa cggagctcag tcattgttta
    32041 atttgttgcc tgcgaaaaac ccaaaagcct ggttgacaac tccaggctgt gaatggtgta
    32101 agcaccgagg tatcacattt ttcccccaca taaatcatat ttggcaaaca gaactcagaa
    32161 cccatgggta cacaatccca atcatggttt tcagagactg gtgttctctc atgcccagtg
    32221 gtgtggccta ctttgcagaa gctcatgaat gccgggattg tgtcccacca gctgattaaa
    32281 aacaagggaa catgttttta atgattaaac atgattaaaa atatgtcagc caatagcaat
    32341 gggtggatct tacttagata ctaatatgtg aagttctaac ctgtacacct taagtccctc
    32401 atttcttcat tgcacaaata ttgattgaga tcctcctatg tgccagacac tcttataatc
    32461 actgggaacg caggattgag gaaaacagac tcagtcctta tcctcgtggt gtcatcgact
    32521 tcatggtcct tgaagcagta gccaggcact gggacacagt ctaggtgctg gagaaccctc
    32581 acactggggc aggaaagtgg tggtgtttag gtttcagtcc ttgttgcatt gctctgttat
    32641 aaggtcttat cttatatatg tcattttgac aaggtaaaga ataagttatt catctccttc
    32701 tgctttgaca cttatagaaa ttcatggatt gatatctaaa aggtgctaag atagctagac
    32761 cagaagagaa ttgtagaaaa aaatgtttca ctgaggctta taagtcacca ttttcatggg
    32821 tagttattga ttatactcta gaattagtag taattactat ccattgagcc ttcttttcaa
    32881 actctttagt ggcatatagt ataattagcc tttccctcct tcccaaaaca gtcttatttc
    32941 cttgacttta taactacact cctctgcttt tcctcctgct ccaataacta gtcctttctg
    33001 atttcagttg ctagtttctc cttctccaaa ttttgaagat cttccaggct gtctgaactc
    33061 tctttgctct ctctctgtac tttctccctg gtttggtctc tccattccta tggttttaaa
    33121 tgctgtccct gtccttgtct gccttctgta ccatcatcct gtatccaatt ccctgcttga
    33181 cagcttcacc cagatttcat acaattatat caacctgctt ctgcttaaaa ctggactcct
    33241 tatttgccct gtcccctgaa acttgttttc ccccagccct cctcatctca gaaaatggta
    33301 ctgcctgcca cccacttcca tggtcaagca taaacctgcg agtcattcct tacactcctt
    33361 ccttgtcacc tccatcatcc cgggtaccac tgggacctct taaatgtgtc aaggacctat
    33421 ctgcttctcc atccttacta ccaaccccta ggtccaaaca gagctatgtt cttttgagca
    33481 tagcatgtgc cacagtgtgt atagcgaatt tgtataaaca tgtgtttgtg acctgcctgt
    33541 accaatggag tccactgagg atcctgtgac ggcaggaact gtatctgcct tgctcactag
    33601 ttccccaact cctagtacac aaacatgtgt tgaagtgaat tgaatggcaa attataaaaa
    33661 aacataaaac agtttcatta gattagctgc attcttctgt gtgttagcgc tgcttcatag
    33721 cttaaagata acttggttcc tttgaagggg attactaggc acatctccac ccagcactgc
    33781 ttagctttta actcacagcc tatgaaaatt cccatttaag cttaagtgtt caatggaatt
    33841 tttcctcata ttcaggcgca ttcatgaggc atttatggag tttcagatgt tgcttgcctg
    33901 gctattcccc tggagataaa aagtctcaag tgggccgggc gcagtggctc acgcctgtaa
    33961 tactagcact ttgggaggcc gaggcaggag gatcatgagg tcaggagatc aagaccatcc
    34021 tggctaacac ggggaaaccc cgtctctact aaaaatacaa aaaaattagc cgggcgttgt
    34081 ggtgggcgcc tgtagtccca gctactcagg aggctgacag gagaatagcg tgaacctggg
    34141 aggcagagct tgcagtgagc cgagattgtg ccactgaact ccagcctgag caacagagca
    34201 agactctgtc tcaaaaaaaa aaaaaaaaaa aaaaaaaagt ctaacgtgaa ctaatgcatc
    34261 agcagactat atctatcgct tttaactggc agcagagact cagttctttt actcttggag
    34321 gggcattttt cactcactac tatcagtggc ctccctgagt agttcctaat tctcatatta
    34381 acagcaaaaa tacttttcac atccaatgct ctttgatgtt gtaggcagaa tctataaatc
    34441 tgtgttattt ttaaaataca aacttagtag aattactata tttttaggat acactaaaat
    34501 gtgccttaat ttgaattgac agtggtaatc agattgaatt gtgaatactg aaaaaaggat
    34561 tttttttcta aaaaaaaaga tacttttcag gaaaaaaatg tttattttct tatttctaat
    34621 tctttgacat agtttgaact actgacaaat actttaccaa atagatgccc ttttatcttt
    34681 gtattttgga aatagaaact actcatttcg aattaccaat taaatgtgtt gcaaacaaaa
    34741 ggatgacgtt aaaatacttt aaaataacaa atttgcttac ttcatttaag ctttccccat
    34801 gacacctatt ttgtactggt aaatatcttt tttaaagata tgcaaatttc atattattag
    34861 ggaaagagcc ctgtgtgatc tataaggaga ctttggtgct acagattgct gcatatcact
    34921 atttctccaa ttggactaat gggcaaatta acttctctgg gtctcttaag aaatggctgt
    34981 ttcatctagc aatttctaag gttcctttga ttcagtaagt gaatgaatta attattaagt
    35041 ttaattaagt ttgcaataac agaaccttaa attgatacca caaactttct taagttgtca
    35101 tttttaattt ctatcattta aaaatgtgcc acgtttttgg tatgtgtttt ccatatacca
    35161 agcaagatca ttttaacaga gccaaggttt agctggtctg ctgccaccat ggtgcctgaa
    35221 gactgggtga ccagtccctg gagaaatgtg ccctcatcag gcaaaaggaa agctgatctt
    35281 aatttttttt tttcttttcc ctgagacgga gtcttgctct gtcacctagg ctggagtaca
    35341 atggcccaat ctcagctcac tgcaacctct gccttctggg ttcaaacgat tctcctgcct
    35401 cagcctcccg agtagctggg attacaggtg tccaccacca tggccagcta atttttgtat
    35461 ttttagtaga gatggggttt caccatgttg gccaggctgg tcttgaactc ctgacctcaa
    35521 gtgatctgcc caccttgacc tcccaaagtg ctgatattac aagcatgagc caccacaccc
    35581 agccttgatc taaattttta agacactatt tttaatgtaa tatttaataa atcagcacat
    35641 atgtgttgac cacacagtat atagaagaaa gcataagaag aaagcataag acccaacccc
    35701 tgtccctggg gagacaagat gcatgaaaaa atgatcaaat atttccaaac agtgcatgaa
    35761 ccctgtggcg tgatgtgcat tacaggccta atgaaggagg ttagctgggc ttgcagaccg
    35821 aaagtgctgt atagaaaatg ctgaagtagg cctgaatctg gaaggatggg aagacttctg
    35881 atggaaggag ttacaggaaa ggccaatgca gcagatgaga gtaacttttt gtttttgttt
    35941 ttgttttgag acagtctcgc tctgtcgccc aggctggagt agagtggcac gaccttggct
    36001 cactgcaacc tccacctcct gggttcaagc gattctcctg cctcagcctc ctgagtagct
    36061 gggactacag gcacgccacc atgcccagct aatttttgta tttttaatag ggacagggtc
    36121 tcaccatgtt ggccaagatg gtctcgatct catgaacttg tgatccgcct gccttggcct
    36181 cccaaagtgc tgggattaca ggtgtgagcc accgtgcccg gccgagagta actcttatga
    36241 ggaaacagtc tacatgactg tgacatcaga aagtcacctc agtgggacag tgaagagata
    36301 ccctggttag caggtatagg tggactacag tgggaaatag ctttgagtag gctatgtagt
    36361 gccagatatg gaaagcctca cagagtctga ccagaacaac tttaattcca ttacaagatt
    36421 tgctaattta atgggacatg ctttcctgtg ccagtcaaac ttttccaact tacgaaaaca
    36481 ctgaataaaa tcatctgaga taagtgaaga tattgtcttt cctatgtagc ttaagctgtg
    36541 cagtccaaat gtgaggaagg ggtgagcctg accagtggat gaatgtgcgg tctctaacat
    36601 ttgctcttta acatacttta gttccctcaa taaatctgtg tcattaatga caacatgtaa
    36661 gacaaccaga ggagaaacag cctattggat gacaggctta agtgaatctt ggtttatgcc
    36721 ctaatagtca acatatgggc ctctgtcatc ctagagtggc aggaatttcc agacacaggt
    36781 ctatccagag agaggggatg gggggagaag gaggtgagga ggagagggag agatagagac
    36841 agagagagaa tagggagaga agggcgggga gagagagaga aagagagatt gagagaggag
    36901 ggaccccttc ctccgggtcc cagaggtatg ggtctgggaa ctattagcaa aaacccctct
    36961 gttcctcctc tgctgtcagc aagatgcatg ttagtggaga cagaaatgtt tttacactgg
    37021 gaaccctgac tccattatta attttatagc tctagaaatg ggatgctcaa ttccatcaag
    37081 ttccctcggc attgctccac caaaagtgtt acatggtccc aaacttatgt gatttagaaa
    37141 ctccaattct ttgtcctttt ttttaatctt atgcatttgt gagctcttgt gcgagtcagg
    37201 atgacaacac atatgggcaa gcaaaaggtc catctggctg gaagcagctc cttcccacag
    37261 cacagacatt gccaaacctt aacgactttg cctggatctt atagacactg ggtttaggac
    37321 gatgatctca caattgtttg gtataaagat gacaagaagt ttcgagtctg caaccttctg
    37381 tgtctgggag ttgggctctg gactcaggca ggccacacat cctgggaata cttcacaaat
    37441 ataaagcaaa aggaagtcag ggaaaatgaa tttccaactt gtcactttcc tcttaggtga
    37501 actatgtaaa tcaaactgca ataagaaata acattataaa ccaacatgaa tgattttgta
    37561 gaacaaacat gttaaatgtg aagcatccaa atatatgttt atccttttaa agtatcaatt
    37621 tgggagactc taatgatagg accggtaatt gaaactattt ttaaaatgtc tcttctggag
    37681 tatttttaag agccagctac acttgttttg tagatacagt gtagtacaaa tatttgtcct
    37741 ataaagatca agatggctgt tggaaatggc tcagagaatc ttcaaatgaa gtatgaagag
    37801 ttaggtagat gatcagactg agtaattata ttcttgatga gatacaaatt gatgctattg
    37861 gcttctctga accagaaggt tctgcctaga gagggctcaa tgtcctcagc attggccaca
    37921 tcagtgacat attaaaacca ccttgagggc acacataatt tggagacatg catcctggca
    37981 ttacaaacaa attattctca tttctcttaa aggttacagg catccagtag gaatatcagt
    38041 ataggaaaaa tgcagcatga gcaactgaca ccatgttaac ccagtctttt tttcagtttc
    38101 ttacataact ttatgtgttg taattgtcta cagcatatca tgagctgaag aaaaaggccc
    38161 tctccccaaa aagttacatg tcaggatctt tgcacgttac tcatttgata aaagaattag
    38221 aagagagtac gggaaagacg ctgctgcact ggtcacataa tgttataaag caggctgctt
    38281 tctggtgcct ggccgggcac caggactggg cactcggcaa agggtcagaa tgtcacgact
    38341 gtcaagagct tgagctctac agtcaggcaa gcctgcttgc aaatcttgtc cttgccacca
    38401 gctgcctgtg tgatcttggg caagttactt aatcttcctg aatctccatt tcctcatttc
    38461 caaaatggtg ataataatag taccttcctt ataagcttat gagaattaaa ttagacaatg
    38521 caggcaaaat gcttagcatg gggcctagct cacataagtg ctccataaat attggctcca
    38581 gttgtgaaca gaaagaaaag aaagagagtg aaaagaagat agagggaaag gaagaaagaa
    38641 gaagaaggaa tgggaaaaaa aagtgagaaa ggatgaatga actttcactc cattcagctt
    38701 ggaaaatgtg aaaactcacc cttatgggat taaggctgat agatgtagct gggtttgtct
    38761 ccccagtggt tcctgttgtg gcccaagcaa gggtgagtga ctcagttaac aagtttgtat
    38821 attatttgag aaaaaacatc taaaagtatg tgtcccaaag atttagaact aaacaaatag
    38881 gcagttggta aaagtcagtg gctccttttc attaaaacac acacacatac acacatactc
    38941 ttggttctta tattttattg gaaacataat ggtgatgctt tctgttttgg aaagaccaat
    39001 ggaacagtat ggccctactg ctattgataa taatgagtct ttattgtaat tcattaaggg
    39061 gaaagtaatg ccagcgattt tgtatagatt ctgcactctg gaaatgttct tttcagggtt
    39121 tctatgaaat ggctgtatgt tctgctaaaa tgacagcaag tgtcaaaact gcccttctgc
    39181 cctacagcct gtcattagat ctaattagat ccaaaccccc aaacagggcc aatttgtcat
    39241 ccatcactag gcagcctcat cctcccttcc agctgcaggg actgcccttt cccgcccagt
    39301 tggcccattc cttggtgccc cgatgcctca tgggggcccg tcacagctcc aggctgcgac
    39361 ctcactgctg ttctctcatc agtggctctc aatcctcaaa aaccctctct cattttccat
    39421 cttctgggcc ctcattatgc cgtttgggca gccggtggag agtggcatgt tcagattgtg
    39481 ttttccagca ttttataact gaacattgaa ctactgagac atattgccag aggctttgtt
    39541 ccctttactg aaaccacttc tgagttaagc ttttgtcaat ggtcatagct ttgtctgctc
    39601 ctctctctga gttctgatgg tgttgaggtc actacactga gcaatccttc tgttcagaca
    39661 gtctggttca gttttctgca tctgggggac aaaagacacc atgaccatta cagaaggctg
    39721 agtcagacca caagctcaaa ccttcttagg ctggaagcca ctcaggaaag aaagactacc
    39781 aagttagatt tcagtgaaag gccaacagtc tgagtcagga acgagacact tcacctcctt
    39841 atcctggccc ccttaagccc aaagccctac ggcagataaa gaattctaat gcatggtacg
    39901 gtattcccat tttgataaat acagatcagt agaagggaag aatgtttact gctgctcagc
    39961 gcatgtgaac aataacaaaa aagtaaaaat taagagtcac ttctgggata ccaagtgaga
    40021 gcacttttca cacccactgg gggtctcatt cacacccgtg gcttcagtta ccaccactgc
    40081 acaaaagatt tctaaacctg agtcttcatg cccacctctc tcctgagtcc cagagagtat
    40141 tttcagcaaa catttctacc tgaatgcccc acagtcacag caaactcaac ctgttgaaaa
    40201 ctgaattcat tatcttttct ctaagctgac ccctaaccaa gtgtccccca tgtcagggaa
    40261 ttaacagcac caacagtcac tcaggccaga acctgagaaa ccttgacttt tctcatcctc
    40321 ccccagtctc cactcagtca ccatgtccca caggtcctgc ctcctcacct tctcttgact
    40381 ctagtaaccg ctccagttcc cactaccact gtcttaatcc aggccactca tgtcctgccc
    40441 agagtctgta ttggtctcta acttgtcttc ttgtcctcac tccagccccc tccacttcat
    40501 tccagcccca cacccttgga gatccttctg aaacacaaat gagaacatgt tgcccttttg
    40561 tgtgaaggcc cttaatagca ttctgttgcc ctcaaggtca agttgaaacc ccttgaccat
    40621 tcccagtgca gcttcccctc accactccag cctcatctcc tgacactctc ccctttgagt
    40681 actgtatacc agccacaggg aacactttcc tgctcctcac acgttgcaga gctttgctca
    40741 tttcctggcc ttggcacatg ccaccattgc tttctccttc tcttcctcct cctcttcctt
    40801 tttcttcttt ctcctcctcc ccctcctcct tcctctcctc ctctttctcc tcttcctctt
    40861 ctcttcctcc tccttgtctt cctcctcctc ttcctctttc ccttcttcct cttccccttc
    40921 tttctcctcc ctccccttct cctcttcctc taccaccttc ttcttgttat tgaaatatga
    40981 aatgcagaag agtgcccaca ttccatgtgt acagcacaat gaattttcac aaatggacac
    41041 acccacatga cctgtgccca gataaaaaac ctgaaggggc ccagtattcc agaggcatgt
    41101 ctcatgctct ttttctctat tccccaagga aaatcacctc cttttaatag caatgactag
    41161 tttttcccat ttttgtactt taggtacatg aaaacctaat ctgaaatgaa aaccttgtgc
    41221 agatatctac tgctgcaaaa cataccactg gaaaatgtaa tggcctaaaa taatcttaaa
    41281 gtcccaccct tgcttttatc accactcttg gccctactct ctttcatcct cttcatcacc
    41341 aagcctcttg aaaactttac ctacactcac tgtccccatg tcctctcctc caccacattc
    41401 atctatgtca tccactgaaa ctgctctcat cgagggcgcc agttacctcc ttggtgtgca
    41461 gccaaattaa ctttttttta gtcttttcct acttgacact ccctctactc cttaattcaa
    41521 tgagtcatca agttctagtg gttcaccctc ttcagccaat catgtatttg ttctgcttgt
    41581 ttcttcacgc aatatctctt gtctgaagta ttccaacagc cctcctccct gccctaagct
    41641 gctcttccag acttaccttc gcgacctagt tttcagaatt aaaggtctag acaggtccac
    41701 cacccacctt gtaataaaaa tcaaactgtg gcatggcata aagacccttt aggccaggcg
    41761 tgtgagtcac gcctgtaatc ccagcacttt ggtgggggtc aaagcaggag gatcgcttga
    41821 gcccaggagt ttgagaccag cctgggcaac atggcaagac cctgtctcca cagaagatac
    41881 aaaaattagc tggatggggt ggtgtgtgcc tgtagtccca gccacttgag aggctgagat
    41941 gggagaattc cttgagccca ggaggtcgag gctctagtga gccatgttcg tgccactgcc
    42001 ctcaagcctg ggtgacagag tgagaccctg tctcaaacaa caataacaac aacaacaaca
    42061 gaccctttaa cctgttgctc cagcctccct ttctatgctc attgtcccta atagcctccc
    42121 tgaatcagca gtctgttgtg aacttgccct cagaatttct gccagaaggt tctatcttgc
    42181 ccaggttgct gtttacccca ttctttacct gcaaatcttc tagtcatcct ttacacctat
    42241 ctctaatgct acctcctctg taaaactgtg cagttgatgg atctatttgc tactattaat
    42301 accaagaaat atcactatta taatatgctt ggctcatgcc cttagaacat aagctcctga
    42361 gggcaggatc ttcatttttt ttctctgata tatcccatgt tcccagaact gtgcctagca
    42421 catagtagtc actcaataaa cacttgctag atgaagatat ggatagttaa catttattga
    42481 gcacttattt tatgccaggc actttcatgc actatctcat tatgttctca ccaaaagctc
    42541 tatgatgaaa gaactatttt tattccagtt ttgcacagga ggaaactgaa gcttaacaag
    42601 tttaagtaac ttgcccaagg ccacacagtt gatacatggc aaatctggga tttgaacgct
    42661 gattgtccaa gctctaaata acctcatttg actgtctttg agctctgttt gctgtggtgc
    42721 tttgcacatg actgtactgt gggttacagt aggtccttag caaatcaaac aacccaaagt
    42781 agtggaagta tctctttaca tatttaactc tgcgccatat agagggttca ctgagaatag
    42841 gaacttggtc ctatttattt tattctccct tgtgccccaa gccccaagca gctggcacag
    42901 tgtcttacat atgtttatgt tcactaaatg tttactgaat gaaataatgg gtgtgctgtg
    42961 aagaggcagc atttggcagt gagtcctttc tgcataatca gtaaattttg aggactgtcc
    43021 tgatggctgc ctggaatcca agctgagctg ctgcctcttc taaccccatg cttcttcagc
    43081 acgatgcagg ctcggagcca tccctggctg acccaccctc caccctgacc ccggcctttt
    43141 gccatccttc ctgtcctcat gaagttcccc ggccagtctt cctgctctcc gccgccaatc
    43201 attctgacca aacgctgccc caccctctcc tcttcttgac cccgtgccct gcttgaacct
    43261 tgctgcttcc ctggtcatcc cgaacaggca gggcaacatg acatttctgt agataattcc
    43321 aacacagagc ggactgtgat aaacagagag acagtcacga ggcatcgtca gagatatcaa
    43381 aaggaagaca ttcctagtta aatgatggag aaactgaaaa tgaattaagt cactgtcttt
    43441 ttcatcctga tataagtcgt tttgttttgt tttttaaata agagtttagc ttctctaggt
    43501 ttatcaatta ggtgggattg ttgatagcaa gcaatagaaa ctgggacagt ttaagccaca
    43561 aggggaagct tcttataagg atacagagtc tctaggaact caaacgttcg aatgcagtca
    43621 ggcctcaggg agaaatggaa gcagaaccag aaaatagtcc aggatctggg cagcatttct
    43681 ttccatgtct tgtcttcact gtcactgtat atttgcttca tttctgtttt tctgtggacc
    43741 tcctcgagtc cacagacctc accatggtgt acagctgcca acagcaacta agtggcaata
    43801 gtgatcatct gtgtcaaaat cacaaatcaa cagagaattt acctgattgg cccagcacaa
    43861 gtcagttgat tgcccctggt ccaatcattg ttcaccagtg agcagggtga tgttatacaa
    43921 catggctgcc aggtgcccat ctctgtgggg gaggaagtag aaaggatcat ggtaagccca
    43981 gcatactctc ccaaaatgtc tacaatgctt tgttctgttg tctgataatg tgcttataaa
    44041 agaattctga gtgcgtcccc aagaatagag taaatgaata aaaggctttc tagctttaaa
    44101 attatttttc agaaacaaat acttaaatat ggattgccat ttagcaaaca tcaccctgat
    44161 taactaagac aatattccat tggtaattcc tggcagattt tctatgccaa ttttgtttat
    44221 tgaaggcctt gaatcctggc ttcgcctggg acctcacaca catctatatg tcctgctaga
    44281 ctgcagcagg agagacagtt aatatgataa acctggtggg gcctttctcc ttcctcaggg
    44341 tctcacacaa atgatgccca tgtctcctct tcagaaccag agttctattc cctttctcat
    44401 aagccagtgt aatcaggtct atggagataa aattccctcc ctttgagggc tccatgccct
    44461 gacaaatttg aagagagcta accttggtca ctgcttcctt aatgtggttt gaggtaggga
    44521 gaaggagcca ggatggatcc ttcttttatt ctgatctggc tctgctcgat caaggatcct
    44581 taaattcaag gctgggtaag gataatctga aaagtcgatc caactcagaa gtgggagagc
    44641 tggattcagg gtgtccaagg aaatccaaag tttcatgttc acctttttgg gactcggccc
    44701 tctcagcacc actgcactct ctgcagctgg cataatggga tttgcacaca tggcatgggc
    44761 ccacagaacg agtataacag ccccaggctg taggaagaga gggtcagggc tctgtcctgg
    44821 aggatggacc tcgtgactcc tcctctggag gcatattgga ttccacccag accttttcag
    44881 taacactccc tggcttgtct tccaggctcc ctgggtacag caggccgtgt gtgcaacctg
    44941 acttcccggg gcatggacag ctgtgaagtc atgtgctgtg ggagaggcta cgacacctcc
    45001 catgtcaccc ggatgaccaa gtgtgggtgt aagttccact ggtgctgcgc cgtgcgctgt
    45061 caggactgcc tggaagctct ggatgtgcac acatgcaagg cccccaagaa cgctgactgg
    45121 acaaccgcta catgacccca gcaggcgtca ccatccacct tcccttctac aaggactcca
    45181 ttggatctgc aagaacactg gacctttggg ttctttctgg ggggatattt cctaaggcat
    45241 gtggccttta tctcaacgga agccccctct tcctccctgg gggccccagg atgggggggc
    45301 cacacgctgc acctaaagcc taccctattc tatccatctc ctggtgttct gcagtcatct
    45361 cccctcctgg cgagttctct ttggaaatag catgacaggc tgttcagccg ggagggtggt
    45421 gggcccagac cactgtctcc acccaccttg acgtttcttc tttctagagc agttggccaa
    45481 gcagaaaaaa aagtgtctca aaggagcttt ctcaatgtct tcccacaaat ggtcccaatt
    45541 aagaaattcc atacttctct cagatgggaa cagtaaagaa agcagaatca actgcccctg
    45601 acttaacttt aacttttgaa aagaccaaga cttttgtctg atcaagtggt tttacagcta
    45661 ccacccttag gggtaattgg taattacctg gagaagaatg gctttcaata cccttttaag
    45721 tttaaaatgt gtatttttca aggcatttat tgccatatta aaatctgatg taacaaggtg
    45781 gggacgtgtg tcctttggta ctatggtgtg ttgtatcttt gtaagagcaa aagcctcaga
    45841 aagggattgc tttgcattac tgtccccttg atataaaaaa tctttaggga atgagagttc
    45901 cttctcactt agaatccgaa gggaattaaa aagaagatga atggtctggc aatattctgt
    45961 aactattggg tgaatatggt ggaaaataat ttagtggatg gaatatcaga agtatatctg
    46021 tacagatcaa gaaaaaaagg gagaataaaa ttcctatctc atattatgca tgtgacccat
    46081 ggaatctcat aactgaaaga cttgaaggat gaaaattttg gggatacaag attggtgaac
    46141 taaaatgctg acagagaggt ttccagagct aactcgtgcc tggggcggcc ttacaataag
    46201 cagatgcctg aaagaagtcg gccacgtccg ccgtctgcta atgcccatca cccttcaagc
    46261 ccagtttaaa gacctgtcat atttaattgt atttatttga tgcttacaag atgatgtgat
    46321 actgtagcct aaagcaaatg acacatagca ttgcttataa agttggtaac cctgctatat
    46381 tatattgcaa acaaatcgta acttggagac tatgtttaag ggactcaact gtaattatgg
    46441 gagcatcagt atgcaaatag tggttggctt ctgccatcag ccaaaagatg acattcaggg
    46501 aaaatggaga ggctgcctgc accgtttttt tatgttaaat gaaagaaagg tgaaatagct
    46561 acttctcgtc ttcttgaaaa atttggttct tattctgtat atgacttcct tacagtgcta
    46621 cattaacagg atatttcatt acatgcatct ggtatcaaa
//
