# Supplementary material for: Exon prediction based on multiscale products of a genomic-inspired multiscale bilateral filtering
Source: PLoS One. 2019 Mar 21;14(3):e0205050. doi: 10.1371/journal.pone.0205050 (PMC6428306; doi:10.1371/journal.pone.0205050)
Supplement: S1 File — Detailed information on these sequences. (ZIP) (ZIP) [file pone.0205050.s001.zip › S1 File/ENm004/BPIL2.txt]

Homo sapiens chromosome 22, GRCh38.p7 Primary Assembly
NCBI Reference Sequence: NC_000022.11
FASTA Graphics
Go to:
LOCUS       NC_000022              50621 bp    DNA     linear   CON 06-JUN-2016
DEFINITION  Homo sapiens chromosome 22, GRCh38.p7 Primary Assembly.
ACCESSION   NC_000022 REGION: complement(32413845..32464465) GPC_000001314
VERSION     NC_000022.11
DBLINK      BioProject: PRJNA168
            Assembly: GCF_000001405.33
KEYWORDS    RefSeq.
SOURCE      Homo sapiens (human)
  ORGANISM  Homo sapiens
            Eukaryota; Metazoa; Chordata; Craniata; Vertebrata; Euteleostomi;
            Mammalia; Eutheria; Euarchontoglires; Primates; Haplorrhini;
            Catarrhini; Hominidae; Homo.
REFERENCE   1  (bases 1 to 50621)
  AUTHORS   Cole,C.G., McCann,O.T., Collins,J.E., Oliver,K., Willey,D.,
            Gribble,S.M., Yang,F., McLaren,K., Rogers,J., Ning,Z., Beare,D.M.
            and Dunham,I.
  TITLE     Finishing the finished human chromosome 22 sequence
  JOURNAL   Genome Biol. 9 (5), R78 (2008)
   PUBMED   18477386
REFERENCE   2  (bases 1 to 50621)
  CONSRTM   International Human Genome Sequencing Consortium
  TITLE     Finishing the euchromatic sequence of the human genome
  JOURNAL   Nature 431 (7011), 931-945 (2004)
   PUBMED   15496913
REFERENCE   3  (bases 1 to 50621)
  AUTHORS   Lander,E.S., Linton,L.M., Birren,B., Nusbaum,C., Zody,M.C.,
            Baldwin,J., Devon,K., Dewar,K., Doyle,M., FitzHugh,W., Funke,R.,
            Gage,D., Harris,K., Heaford,A., Howland,J., Kann,L., Lehoczky,J.,
            LeVine,R., McEwan,P., McKernan,K., Meldrim,J., Mesirov,J.P.,
            Miranda,C., Morris,W., Naylor,J., Raymond,C., Rosetti,M.,
            Santos,R., Sheridan,A., Sougnez,C., Stange-Thomann,N.,
            Stojanovic,N., Subramanian,A., Wyman,D., Rogers,J., Sulston,J.,
            Ainscough,R., Beck,S., Bentley,D., Burton,J., Clee,C., Carter,N.,
            Coulson,A., Deadman,R., Deloukas,P., Dunham,A., Dunham,I.,
            Durbin,R., French,L., Grafham,D., Gregory,S., Hubbard,T.,
            Humphray,S., Hunt,A., Jones,M., Lloyd,C., McMurray,A., Matthews,L.,
            Mercer,S., Milne,S., Mullikin,J.C., Mungall,A., Plumb,R., Ross,M.,
            Shownkeen,R., Sims,S., Waterston,R.H., Wilson,R.K., Hillier,L.W.,
            McPherson,J.D., Marra,M.A., Mardis,E.R., Fulton,L.A.,
            Chinwalla,A.T., Pepin,K.H., Gish,W.R., Chissoe,S.L., Wendl,M.C.,
            Delehaunty,K.D., Miner,T.L., Delehaunty,A., Kramer,J.B., Cook,L.L.,
            Fulton,R.S., Johnson,D.L., Minx,P.J., Clifton,S.W., Hawkins,T.,
            Branscomb,E., Predki,P., Richardson,P., Wenning,S., Slezak,T.,
            Doggett,N., Cheng,J.F., Olsen,A., Lucas,S., Elkin,C.,
            Uberbacher,E., Frazier,M., Gibbs,R.A., Muzny,D.M., Scherer,S.E.,
            Bouck,J.B., Sodergren,E.J., Worley,K.C., Rives,C.M., Gorrell,J.H.,
            Metzker,M.L., Naylor,S.L., Kucherlapati,R.S., Nelson,D.L.,
            Weinstock,G.M., Sakaki,Y., Fujiyama,A., Hattori,M., Yada,T.,
            Toyoda,A., Itoh,T., Kawagoe,C., Watanabe,H., Totoki,Y., Taylor,T.,
            Weissenbach,J., Heilig,R., Saurin,W., Artiguenave,F., Brottier,P.,
            Bruls,T., Pelletier,E., Robert,C., Wincker,P., Smith,D.R.,
            Doucette-Stamm,L., Rubenfield,M., Weinstock,K., Lee,H.M.,
            Dubois,J., Rosenthal,A., Platzer,M., Nyakatura,G., Taudien,S.,
            Rump,A., Yang,H., Yu,J., Wang,J., Huang,G., Gu,J., Hood,L.,
            Rowen,L., Madan,A., Qin,S., Davis,R.W., Federspiel,N.A.,
            Abola,A.P., Proctor,M.J., Myers,R.M., Schmutz,J., Dickson,M.,
            Grimwood,J., Cox,D.R., Olson,M.V., Kaul,R., Raymond,C., Shimizu,N.,
            Kawasaki,K., Minoshima,S., Evans,G.A., Athanasiou,M., Schultz,R.,
            Roe,B.A., Chen,F., Pan,H., Ramser,J., Lehrach,H., Reinhardt,R.,
            McCombie,W.R., de la Bastide,M., Dedhia,N., Blocker,H.,
            Hornischer,K., Nordsiek,G., Agarwala,R., Aravind,L., Bailey,J.A.,
            Bateman,A., Batzoglou,S., Birney,E., Bork,P., Brown,D.G.,
            Burge,C.B., Cerutti,L., Chen,H.C., Church,D., Clamp,M.,
            Copley,R.R., Doerks,T., Eddy,S.R., Eichler,E.E., Furey,T.S.,
            Galagan,J., Gilbert,J.G., Harmon,C., Hayashizaki,Y., Haussler,D.,
            Hermjakob,H., Hokamp,K., Jang,W., Johnson,L.S., Jones,T.A.,
            Kasif,S., Kaspryzk,A., Kennedy,S., Kent,W.J., Kitts,P.,
            Koonin,E.V., Korf,I., Kulp,D., Lancet,D., Lowe,T.M., McLysaght,A.,
            Mikkelsen,T., Moran,J.V., Mulder,N., Pollara,V.J., Ponting,C.P.,
            Schuler,G., Schultz,J., Slater,G., Smit,A.F., Stupka,E.,
            Szustakowski,J., Thierry-Mieg,D., Thierry-Mieg,J., Wagner,L.,
            Wallis,J., Wheeler,R., Williams,A., Wolf,Y.I., Wolfe,K.H.,
            Yang,S.P., Yeh,R.F., Collins,F., Guyer,M.S., Peterson,J.,
            Felsenfeld,A., Wetterstrand,K.A., Patrinos,A., Morgan,M.J., de
            Jong,P., Catanese,J.J., Osoegawa,K., Shizuya,H., Choi,S. and
            Chen,Y.J.
  CONSRTM   International Human Genome Sequencing Consortium
  TITLE     Initial sequencing and analysis of the human genome
  JOURNAL   Nature 409 (6822), 860-921 (2001)
   PUBMED   11237011
  REMARK    Erratum:[Nature 2001 Aug 2;412(6846):565]
COMMENT     REFSEQ INFORMATION: The reference sequence is identical to
            CM000684.2.
            On Feb 3, 2014 this sequence version replaced gi:224589814.
            Assembly Name: GRCh38.p7 Primary Assembly
            The DNA sequence is composed of genomic sequence, primarily
            finished clones that were sequenced as part of the Human Genome
            Project. PCR products and WGS shotgun sequence have been added
            where necessary to fill gaps or correct errors. All such additions
            are manually curated by GRC staff. For more information see:
            http://genomereference.org.
            
            ##Genome-Annotation-Data-START##
            Annotation Provider         :: NCBI
            Annotation Status           :: Full annotation
            Annotation Version          :: Homo sapiens Annotation Release 108
            Annotation Pipeline         :: NCBI eukaryotic genome annotation
                                           pipeline
            Annotation Software Version :: 7.0
            Annotation Method           :: Best-placed RefSeq; Gnomon
            Features Annotated          :: Gene; mRNA; CDS; ncRNA
            ##Genome-Annotation-Data-END##
FEATURES             Location/Qualifiers
     source          1..50621
                     /organism="Homo sapiens"
                     /mol_type="genomic DNA"
                     /db_xref="taxon:9606"
                     /chromosome="22"
     gene            1..50621
                     /gene="BPIFC"
                     /gene_synonym="BPIL2"
                     /note="BPI fold containing family C; Derived by automated
                     computational analysis using gene prediction method:
                     BestRefSeq,Gnomon."
                     /db_xref="GeneID:254240"
                     /db_xref="HGNC:HGNC:16503"
                     /db_xref="HPRD:16560"
                     /db_xref="MIM:614109"
     mRNA            join(1..92,2805..2892,7080..7203,10963..11083,
                     17126..17254,18470..18625,18768..18831,21735..21795,
                     26615..26706,28586..28762,30694..30747,33052..33119,
                     45062..45104,47318..47381,48475..48551,50041..50621)
                     /gene="BPIFC"
                     /gene_synonym="BPIL2"
                     /product="BPI fold containing family C, transcript variant
                     X5"
                     /note="Derived by automated computational analysis using
                     gene prediction method: Gnomon. Supporting evidence
                     includes similarity to: 3 ESTs, 1 Protein, and 100%
                     coverage of the annotated genomic feature by RNAseq
                     alignments, including 3 samples with support for all
                     annotated introns"
                     /transcript_id="XM_017028740.1"
                     /db_xref="GeneID:254240"
                     /db_xref="HGNC:HGNC:16503"
                     /db_xref="HPRD:16560"
                     /db_xref="MIM:614109"
     mRNA            join(1..92,2805..2892,7080..7203,10963..11083,
                     17126..17254,18768..18831,21735..21795,26615..26706,
                     28586..28762,30694..30747,31923..32093,33052..33119,
                     45062..45104,47318..47381,48475..48551,50041..50621)
                     /gene="BPIFC"
                     /gene_synonym="BPIL2"
                     /product="BPI fold containing family C, transcript variant
                     X4"
                     /note="Derived by automated computational analysis using
                     gene prediction method: Gnomon. Supporting evidence
                     includes similarity to: 5 ESTs, 1 Protein, and 100%
                     coverage of the annotated genomic feature by RNAseq
                     alignments, including 3 samples with support for all
                     annotated introns"
                     /transcript_id="XM_011530091.2"
                     /db_xref="GeneID:254240"
                     /db_xref="HGNC:HGNC:16503"
                     /db_xref="HPRD:16560"
                     /db_xref="MIM:614109"
     mRNA            join(1..92,2805..2892,7080..7203,10963..11083,
                     17126..17254,18470..18625,18768..18831,21735..21795,
                     26615..26706,28586..28762,30694..30747,31923..32093,
                     33052..33119,45062..45104,47318..47381,48475..48551,
                     50041..50621)
                     /gene="BPIFC"
                     /gene_synonym="BPIL2"
                     /product="BPI fold containing family C, transcript variant
                     X1"
                     /note="Derived by automated computational analysis using
                     gene prediction method: Gnomon. Supporting evidence
                     includes similarity to: 2 mRNAs, 5 ESTs, 3 Proteins, and
                     100% coverage of the annotated genomic feature by RNAseq
                     alignments, including 4 samples with support for all
                     annotated introns"
                     /transcript_id="XM_011530088.2"
                     /db_xref="GeneID:254240"
                     /db_xref="HGNC:HGNC:16503"
                     /db_xref="HPRD:16560"
                     /db_xref="MIM:614109"
     mRNA            join(4703..4740,7080..7203,10963..11083,17126..17254,
                     18470..18625,18768..18831,21735..21795,26615..26706,
                     28586..28762,30694..30747,31923..32093,33052..33119,
                     45062..45104,47318..47381,48475..48551,50041..50621)
                     /gene="BPIFC"
                     /gene_synonym="BPIL2"
                     /product="BPI fold containing family C, transcript variant
                     X3"
                     /note="Derived by automated computational analysis using
                     gene prediction method: Gnomon. Supporting evidence
                     includes similarity to: 2 mRNAs, 5 ESTs, 3 Proteins, and
                     100% coverage of the annotated genomic feature by RNAseq
                     alignments, including 3 samples with support for all
                     annotated introns"
                     /transcript_id="XM_011530090.1"
                     /db_xref="GeneID:254240"
                     /db_xref="HGNC:HGNC:16503"
                     /db_xref="HPRD:16560"
                     /db_xref="MIM:614109"
     mRNA            join(4721..4740,6432..6548,7080..7203,10963..11083,
                     17126..17254,18470..18625,18768..18831,21735..21795,
                     26615..26706,28586..28762,30694..30747,31923..32093,
                     33052..33119,45062..45104,47318..47381,48475..48551,
                     50041..50621)
                     /gene="BPIFC"
                     /gene_synonym="BPIL2"
                     /product="BPI fold containing family C, transcript variant
                     X2"
                     /note="Derived by automated computational analysis using
                     gene prediction method: Gnomon. Supporting evidence
                     includes similarity to: 2 mRNAs, 5 ESTs, 3 Proteins, and
                     100% coverage of the annotated genomic feature by RNAseq
                     alignments, including 1 sample with support for all
                     annotated introns"
                     /transcript_id="XM_011530089.1"
                     /db_xref="GeneID:254240"
                     /db_xref="HGNC:HGNC:16503"
                     /db_xref="HPRD:16560"
                     /db_xref="MIM:614109"
     mRNA            join(7080..7203,10963..11083,17126..17254,18470..18625,
                     18768..18831,21735..21795,26615..26706,28586..28762,
                     30694..30747,31923..32093,33052..33119,45062..45104,
                     47318..47381,48475..48551,50041..50619)
                     /gene="BPIFC"
                     /gene_synonym="BPIL2"
                     /product="BPI fold containing family C"
                     /note="Derived by automated computational analysis using
                     gene prediction method: BestRefSeq."
                     /transcript_id="NM_174932.2"
                     /db_xref="GeneID:254240"
                     /db_xref="HGNC:HGNC:16503"
                     /db_xref="HPRD:16560"
                     /db_xref="MIM:614109"
     CDS             join(7080..7203,10963..11083,17126..17254,18470..18625,
                     18768..18831,21735..21795,26615..26706,28586..28762,
                     30694..30747,33052..33119,45062..45104,47318..47381,
                     48475..48551,50041..50163)
                     /gene="BPIFC"
                     /gene_synonym="BPIL2"
                     /note="Derived by automated computational analysis using
                     gene prediction method: Gnomon."
                     /codon_start=1
                     /product="BPI fold-containing family C protein isoform X3"
                     /protein_id="XP_016884229.1"
                     /db_xref="GeneID:254240"
                     /db_xref="HGNC:HGNC:16503"
                     /db_xref="HPRD:16560"
                     /db_xref="MIM:614109"
                     /translation="MCTKTIPVLWGCFLLWNLYVSSSQTIYPGIKARITQRALDYGVQ
                     AGMKMIEQMLKEKKLPDLSGSESLEFLKVDYVNYNFSNIKISAFSFPNTSLAFVPGVG
                     IKALTNHGTANISTDWGFESPLFQDTGGADLFLSGVYFTGIIILTRNDFGHPTLKLQD
                     CYAQLSHAHVSFSGELSVLYNSFAEPMEKPILKNLNEMLCPIIASEVKALNANLSTLE
                     VLTKIDNYTLLDYSLISSPEITENYLDLNLKGVFYPLENLTDPPFSPVPFVLPERSNS
                     MLYIGIAEYFFKSASFAHFTAGVFNVTLSTEEISNHFVQNSQGLGNVLSRVASTSVGL
                     VILGQRLVCSLSLNRFRLALPESNRSNIEVLRFENILSSILHFGVLPLANAKLQQGFP
                     LSNPHKFLFVNSDIEVLEGFLLISTDLKYETSSKQQPSFHVWEGLNLISRQWRGKSAP
                     "
     CDS             join(7080..7203,10963..11083,17126..17254,18768..18831,
                     21735..21795,26615..26706,28586..28762,30694..30747,
                     31923..32093,33052..33119,45062..45104,47318..47381,
                     48475..48551,50041..50163)
                     /gene="BPIFC"
                     /gene_synonym="BPIL2"
                     /note="Derived by automated computational analysis using
                     gene prediction method: Gnomon."
                     /codon_start=1
                     /product="BPI fold-containing family C protein isoform X2"
                     /protein_id="XP_011528393.1"
                     /db_xref="GeneID:254240"
                     /db_xref="HGNC:HGNC:16503"
                     /db_xref="HPRD:16560"
                     /db_xref="MIM:614109"
                     /translation="MCTKTIPVLWGCFLLWNLYVSSSQTIYPGIKARITQRALDYGVQ
                     AGMKMIEQMLKEKKLPDLSGSESLEFLKVDYVNYNFSNIKISAFSFPNTSLAFVPGVG
                     IKALTNHGTANISTDWGFESPLFVLYNSFAEPMEKPILKNLNEMLCPIIASEVKALNA
                     NLSTLEVLTKIDNYTLLDYSLISSPEITENYLDLNLKGVFYPLENLTDPPFSPVPFVL
                     PERSNSMLYIGIAEYFFKSASFAHFTAGVFNVTLSTEEISNHFVQNSQGLGNVLSRIA
                     EIYILSQPFMVRIMATEPPIINLQPGNFTLDIPASIMMLTQPKNSTVETIVSMDFVAS
                     TSVGLVILGQRLVCSLSLNRFRLALPESNRSNIEVLRFENILSSILHFGVLPLANAKL
                     QQGFPLSNPHKFLFVNSDIEVLEGFLLISTDLKYETSSKQQPSFHVWEGLNLISRQWR
                     GKSAP"
     CDS             join(7080..7203,10963..11083,17126..17254,18470..18625,
                     18768..18831,21735..21795,26615..26706,28586..28762,
                     30694..30747,31923..32093,33052..33119,45062..45104,
                     47318..47381,48475..48551,50041..50163)
                     /gene="BPIFC"
                     /gene_synonym="BPIL2"
                     /note="Derived by automated computational analysis using
                     gene prediction method: Gnomon."
                     /codon_start=1
                     /product="BPI fold-containing family C protein isoform X1"
                     /protein_id="XP_011528390.1"
                     /db_xref="GeneID:254240"
                     /db_xref="HGNC:HGNC:16503"
                     /db_xref="HPRD:16560"
                     /db_xref="MIM:614109"
                     /translation="MCTKTIPVLWGCFLLWNLYVSSSQTIYPGIKARITQRALDYGVQ
                     AGMKMIEQMLKEKKLPDLSGSESLEFLKVDYVNYNFSNIKISAFSFPNTSLAFVPGVG
                     IKALTNHGTANISTDWGFESPLFQDTGGADLFLSGVYFTGIIILTRNDFGHPTLKLQD
                     CYAQLSHAHVSFSGELSVLYNSFAEPMEKPILKNLNEMLCPIIASEVKALNANLSTLE
                     VLTKIDNYTLLDYSLISSPEITENYLDLNLKGVFYPLENLTDPPFSPVPFVLPERSNS
                     MLYIGIAEYFFKSASFAHFTAGVFNVTLSTEEISNHFVQNSQGLGNVLSRIAEIYILS
                     QPFMVRIMATEPPIINLQPGNFTLDIPASIMMLTQPKNSTVETIVSMDFVASTSVGLV
                     ILGQRLVCSLSLNRFRLALPESNRSNIEVLRFENILSSILHFGVLPLANAKLQQGFPL
                     SNPHKFLFVNSDIEVLEGFLLISTDLKYETSSKQQPSFHVWEGLNLISRQWRGKSAP"
     CDS             join(7080..7203,10963..11083,17126..17254,18470..18625,
                     18768..18831,21735..21795,26615..26706,28586..28762,
                     30694..30747,31923..32093,33052..33119,45062..45104,
                     47318..47381,48475..48551,50041..50163)
                     /gene="BPIFC"
                     /gene_synonym="BPIL2"
                     /note="Derived by automated computational analysis using
                     gene prediction method: Gnomon."
                     /codon_start=1
                     /product="BPI fold-containing family C protein isoform X1"
                     /protein_id="XP_011528391.1"
                     /db_xref="GeneID:254240"
                     /db_xref="HGNC:HGNC:16503"
                     /db_xref="HPRD:16560"
                     /db_xref="MIM:614109"
                     /translation="MCTKTIPVLWGCFLLWNLYVSSSQTIYPGIKARITQRALDYGVQ
                     AGMKMIEQMLKEKKLPDLSGSESLEFLKVDYVNYNFSNIKISAFSFPNTSLAFVPGVG
                     IKALTNHGTANISTDWGFESPLFQDTGGADLFLSGVYFTGIIILTRNDFGHPTLKLQD
                     CYAQLSHAHVSFSGELSVLYNSFAEPMEKPILKNLNEMLCPIIASEVKALNANLSTLE
                     VLTKIDNYTLLDYSLISSPEITENYLDLNLKGVFYPLENLTDPPFSPVPFVLPERSNS
                     MLYIGIAEYFFKSASFAHFTAGVFNVTLSTEEISNHFVQNSQGLGNVLSRIAEIYILS
                     QPFMVRIMATEPPIINLQPGNFTLDIPASIMMLTQPKNSTVETIVSMDFVASTSVGLV
                     ILGQRLVCSLSLNRFRLALPESNRSNIEVLRFENILSSILHFGVLPLANAKLQQGFPL
                     SNPHKFLFVNSDIEVLEGFLLISTDLKYETSSKQQPSFHVWEGLNLISRQWRGKSAP"
     CDS             join(7080..7203,10963..11083,17126..17254,18470..18625,
                     18768..18831,21735..21795,26615..26706,28586..28762,
                     30694..30747,31923..32093,33052..33119,45062..45104,
                     47318..47381,48475..48551,50041..50163)
                     /gene="BPIFC"
                     /gene_synonym="BPIL2"
                     /note="Derived by automated computational analysis using
                     gene prediction method: Gnomon."
                     /codon_start=1
                     /product="BPI fold-containing family C protein isoform X1"
                     /protein_id="XP_011528392.1"
                     /db_xref="GeneID:254240"
                     /db_xref="HGNC:HGNC:16503"
                     /db_xref="HPRD:16560"
                     /db_xref="MIM:614109"
                     /translation="MCTKTIPVLWGCFLLWNLYVSSSQTIYPGIKARITQRALDYGVQ
                     AGMKMIEQMLKEKKLPDLSGSESLEFLKVDYVNYNFSNIKISAFSFPNTSLAFVPGVG
                     IKALTNHGTANISTDWGFESPLFQDTGGADLFLSGVYFTGIIILTRNDFGHPTLKLQD
                     CYAQLSHAHVSFSGELSVLYNSFAEPMEKPILKNLNEMLCPIIASEVKALNANLSTLE
                     VLTKIDNYTLLDYSLISSPEITENYLDLNLKGVFYPLENLTDPPFSPVPFVLPERSNS
                     MLYIGIAEYFFKSASFAHFTAGVFNVTLSTEEISNHFVQNSQGLGNVLSRIAEIYILS
                     QPFMVRIMATEPPIINLQPGNFTLDIPASIMMLTQPKNSTVETIVSMDFVASTSVGLV
                     ILGQRLVCSLSLNRFRLALPESNRSNIEVLRFENILSSILHFGVLPLANAKLQQGFPL
                     SNPHKFLFVNSDIEVLEGFLLISTDLKYETSSKQQPSFHVWEGLNLISRQWRGKSAP"
     CDS             join(7080..7203,10963..11083,17126..17254,18470..18625,
                     18768..18831,21735..21795,26615..26706,28586..28762,
                     30694..30747,31923..32093,33052..33119,45062..45104,
                     47318..47381,48475..48551,50041..50163)
                     /gene="BPIFC"
                     /gene_synonym="BPIL2"
                     /note="Derived by automated computational analysis using
                     gene prediction method: BestRefSeq."
                     /codon_start=1
                     /product="BPI fold-containing family C protein precursor"
                     /protein_id="NP_777592.1"
                     /db_xref="CCDS:CCDS13906.1"
                     /db_xref="GeneID:254240"
                     /db_xref="HGNC:HGNC:16503"
                     /db_xref="HPRD:16560"
                     /db_xref="MIM:614109"
                     /translation="MCTKTIPVLWGCFLLWNLYVSSSQTIYPGIKARITQRALDYGVQ
                     AGMKMIEQMLKEKKLPDLSGSESLEFLKVDYVNYNFSNIKISAFSFPNTSLAFVPGVG
                     IKALTNHGTANISTDWGFESPLFQDTGGADLFLSGVYFTGIIILTRNDFGHPTLKLQD
                     CYAQLSHAHVSFSGELSVLYNSFAEPMEKPILKNLNEMLCPIIASEVKALNANLSTLE
                     VLTKIDNYTLLDYSLISSPEITENYLDLNLKGVFYPLENLTDPPFSPVPFVLPERSNS
                     MLYIGIAEYFFKSASFAHFTAGVFNVTLSTEEISNHFVQNSQGLGNVLSRIAEIYILS
                     QPFMVRIMATEPPIINLQPGNFTLDIPASIMMLTQPKNSTVETIVSMDFVASTSVGLV
                     ILGQRLVCSLSLNRFRLALPESNRSNIEVLRFENILSSILHFGVLPLANAKLQQGFPL
                     SNPHKFLFVNSDIEVLEGFLLISTDLKYETSSKQQPSFHVWEGLNLISRQWRGKSAP"
ORIGIN      
        1 tgagtttaag gcgcaaggtg gagaacacat cagcttcaaa ggcagagaga atcgaaggtg
       61 ctctccagct ttggacactt cctctgcttg aggtaagact catgaacaaa cttcaggtct
      121 ctgccagcca tgatctccaa actggagatg tcccagattt ggtaggacac tttgaacagg
      181 cagctgtcat atatcctggg ttattattat tgtctgccta gatttttctg tatctttgtt
      241 tgtttgtttg tgtgatgtca catatgcgca cctggaggct tcttaggcaa aagctttagt
      301 gacagctaaa cagccataag agagaaaaga gttggtttaa accacctact tagttttgca
      361 tcatggaaca atgttaagag ggttgctcag tgatctggac ttatttttgc ctccatttca
      421 gaggggaacc cagcacagtg gcagaaaatt ctatcttgtc tctcaaaatc agcatggtta
      481 ggactaagga gttgttataa tctctgtgct ttcaaggcag gtcttaaagc acatcagtga
      541 cctagatcct gccagagcaa aactagccac ccacttgcct ggactgttga acttgttggt
      601 gttaggcata gagttttggg gaaaagacat gctatgaatt ctcaaggtcc ttgtcattag
      661 agatgttgct ataaaactag atgtgaggag tggatccctt gaaatattct gcccacgttc
      721 catacctgtc gatttagact tcttatgtac ggtcattttg tcttaaccaa tatgtcggaa
      781 tacccttcta gtttagactt ctttaaacct gttgaactta atttttcaac ctgcgcctct
      841 gttttgaagg ctacatttta ctcattcatt actcccttaa tcggtttttc cagagtcagt
      901 caaagctctt gccaagcagc agtagtagta ggaccatctg tgagtttcag gtgttttcta
      961 aattggactg gcattttctt agctgtcagg atgactcaca caaggaccat ttaatttagg
     1021 agtattattc tgtctgtgta tttgtatgga aaaataatga ctactgagat tttgaatctt
     1081 ggaaagaagc aattccccag aagcaacaaa atagataact tgctggtggg gtttttaagt
     1141 gatcttggat ccttttaaca ggcaactagc cctgcctgca cttgtcagcc aaattactta
     1201 accttttagt agtcatcacc ttgcttgaca aggttccttt cctcccctgc ccataagtta
     1261 tcatcgtaac tgaacaattc aatgaaaagt tatgtacaat tcaccccttc ataccccagt
     1321 aatttctttc actcataaaa tttctagagg aaaaatatgt tttcctgcct gtaattttgg
     1381 attcctggat ctccatcaaa gtgtaccact tcagaaactt tttttaacca agaagggaaa
     1441 acaggtttta ctgctggcag ggaatttaaa actccagttg tgtccaagaa aataagaagg
     1501 gatttgcact gtgatgcttg aacgtttcta gatgcttatt gaatttttcc accttgaaaa
     1561 tggtgtttgg ttttctgtgc acatgtaccc tagaacttaa agtgtaataa aaaaaattga
     1621 gtaactttta aacaacaaca acaaaaagga aaatggtgtc aagcaactcc tatttaaaat
     1681 tcccagatga aaatgaaaac cctagcatgt atcgagtcat tcaataaaaa taaattcatc
     1741 aacactagaa ttaggaacca gaagaacaag gttgggttcc caggtgcctt acttactgtg
     1801 ggatcttgga cgagtcatca gattctctaa gcctccatgt ccacgtgtct aaaatgggag
     1861 taagataata agaacatcca cttcaaagaa ctgtgagttt tgtaaagggt aaagaaataa
     1921 aaatttatta ttttagttgt tattccattc acaagtaata tttcttctct ggtttattat
     1981 gtttttttca ctatagaaat ggagagctct atattatata tgatagtttg gtttttcctt
     2041 tttttctaac catttgtaga acctttctta gttgactgga atcttttaag tcagtcagtt
     2101 gatcagttag cacatattaa tttgggtctt accatgtgcc agggagagat atcatgtctg
     2161 ccttaatttg cacacagtct aataggtaca gacattttgg tcttaacatt ctttcccatt
     2221 gcattccatt gctatgaaaa tatttttctt ttttttttct tttttttctt ttttcttttt
     2281 tttttttttt tttttttgag atggagtctc gctctgtcgc cagactggag tgcagtggca
     2341 caatcttggc tcactgcaac ctctgcctcc tgggttcaag tgattctcct gcctcagcct
     2401 cccacatagc tgggactaca ggtgtgcgcc accacacctg gttaattttt gtatttttag
     2461 tagagacagt ttcaccatgt tagccaggat ggccttgatc tcttgacctc atgatccgcc
     2521 caccttggcc ttccaaggtg ccaggattat aggcgtgagc caccacgccc ggcctatttt
     2581 tgctctttta aaacaaaaat ctctctaatg cctgtcttgg cataacacat ccatttacaa
     2641 tttttagccg gcagtgatat tagcaagact gcttttcagt ttggcctcgc catatgttaa
     2701 aatgtggaaa tgctcctata ccagttggtc agcagccact aacctgagtc ccagaagtgt
     2761 tctcctcact cccatagttc atctctactt atcccccttt ccaggacacc ttgactaacc
     2821 tccaagggca actaaaggat caagaaaggc ccagcacagc agaagatcag ctggatctag
     2881 ctcctgcagg aggtacatgc atccattcag agtgttaaga tgctgttact gtcactctgc
     2941 ctctcaggac atggagggct ttacaccccc ttatcccact caccacattt cctccaacct
     3001 tcagatcact cattgcttgg ccagagatcc tcctctccta cccaaatccc ttcccctcag
     3061 ctctcaaccc tcccatttcc ctgtgcttcc cttagtgctg tctgcaccct gaccaccctc
     3121 aagtcatcct ttcttagctc tgctcccaac actgctcccc agtttccctc tgtaacttgt
     3181 cctgtagaac ccaaaccagc tctttagggc tgaaatatca tgctggattc ataaggccat
     3241 atcagtggta aaataccaaa atgccttaat agctaagggt aaggagccaa tactctgagt
     3301 gtccccctcc tattcccagt gcccccaact actctggccc ctcctgtaag acatcccctg
     3361 tcctccccat gatctggcac tcaacttcct ggcccctgct ccaggactgt ggccaacatc
     3421 tgtttcgatg gatgcctgca gtttactagt acacaaatac tttgttaacc atctctgtaa
     3481 agaagtgtaa tacatgatag agtaaggtaa gggatattcc ttcatttatt cattctacca
     3541 ttgattcatt ctaccaacac ttaacagtca ctcactctat cccaggcact gagccagacc
     3601 taggacctcc aaaccagttg cagtctctgc cttcaggcac ttatattctg gtagggaagg
     3661 caaatcataa gccagaaaag aaacatacac gcatgaataa atatgtattt tgatcaaggg
     3721 ttaaaaggaa atgaaattaa ctcagggaag tcataaatgg ctttagaaag aagatggtgc
     3781 tttaaatggg ccttagggat atgcacggtt tctgcaggca taggcagagg ggaaaaacat
     3841 aggcaatagc attaggcaga aaacgtggca tgtgtttagg gaccagtagt tcagtttggc
     3901 tggatggtgg ggtatagagg gggctcctag gagatcaggt gagagatgta agcaggttga
     3961 cccagccagc cttctcagac ctgaagatga acttacccac agacaggtga agaccttatt
     4021 tctaaacctt tggcctccag caaaataccc acataagcat tcactaatct gagcacaggc
     4081 cccctgtgta agttggggag tttgtgcact agacaaaatt ccagcccaat ggatacatag
     4141 gatagccctt ccacctccca cccagctgcg tacactggtg tggggttttc ctaaaatgct
     4201 ttccactggc tccactttgt gccaagaggc tggcatctct ccagaggggc gccttttccc
     4261 atttcacaca aaagcccaag ataggctagc agtggccttg cctggacact tccatcccta
     4321 atcagactgc tctgttcttt tcaagcaaat tctctagaag tccctttata tacattgccc
     4381 cattcccacc tccatggcct caccttaaag cctactcacc ccccttaatc aaacctctca
     4441 cctacttcgg ccaagggctc cacctcttac agtgacctct tttccttcac ccaggctgct
     4501 tctgaatcct actcatctct gaatccttac ctgaccacct ggcctgaccc ctccctctat
     4561 ctaaacacat ggctctcaca gtttcctctt tttttatttt attttatttt attttgagac
     4621 aggatcttgc tccgttgccc aagctggagt gcagtggcat gatcacagct cactgcagcc
     4681 tccacctccc aggctcaagc aattctccca tctcagcctc ccaagttgct gggattacag
     4741 gtgtgtacca ccatcctcag ctaatttttt agtttttttt ttaattttta ttttttattt
     4801 ttggaaatgg agtctcactc tgtcgcccag gctggagtgc agtggcatga tctcggctca
     4861 ctgcaagctc cgcctcccgg attcatgcca ttctcctgcc tcagcgtccc gagtagctgg
     4921 gactacaagc gcccgccacc acacccagct aattttttgt atttttagta gagatgggat
     4981 ttcaccacgt tagccaggat ggtctcaatc tcctgacctc gtgatccacc cgcctcggcc
     5041 tcccaaagtg ctgggattac aggcatgagc caccgtgccc agccttattt tttatttttt
     5101 gtagagatgg ggtcctgcca tgttccacag gctggtctca aactcctggg ctcaagcagt
     5161 cctcctgcct tggcctccca aagtgctggt attataggta tgagccacca cacctggctt
     5221 acttcttcct ctctgaccac atccacaagg tcaccttcct gggccttcct tgatttgttt
     5281 catgtttgtg tgttagcgca gtggtacctg ccacctgtga gtcttttgca tgtgtaagtg
     5341 cagcagtgat agctcaccca gattgtaact tccaaactag aaagaaggcc tgtgaatata
     5401 ttactcactt gattttcatt aaaagaaacc caaattactg ctgcttttgg gacctgtgct
     5461 tcatctatca agaaaatggg atgccattaa tttgtttggt ctattaattc aacaagcata
     5521 cgttaatcat tcatgtatgc caagtatggg tgatataaca gtgagtaaga tgtggtccca
     5581 ctctttgcag agaatgttta tttcatcaaa aatctgttgt gtgcctacta tgtgccaggt
     5641 attgtactgg actccagagt tatagaagta agacacaatc cccatgacaa agggatagac
     5701 aagtaaaaag acagtcacaa tacgggatgg tgtatactaa gattaagggc ttccccaggt
     5761 gctggagaac ccataaggca cacatggccc aattcacagc ttgtgaaaga gacttcattc
     5821 attcattcat tccatctgcc attcagtagt tccctaatgc ctgctgtgtg ccagtcacta
     5881 ttcaaggtgc tgaagtgatg aagtccttcc ccatgaagcc taaaaattcc agcagaggag
     5941 atagacaata cacacatcag taactggata ctacactaga tgatgataag tgctttggag
     6001 aaaataaagc aatggtggag tcataataac agggccacag ggaaggtgtc catgttctgc
     6061 attgagtggc taggaaagac tttgctgaga cgacatttga gttatctgaa gaagtgcaag
     6121 accgggttct ttgaggaaga ctatgccagg aagaggaaac agcaaataca aagatcctgg
     6181 tgtacaggct acttagatca ttaaagaaag atcaagttag ccagtgatgc tgggatcatg
     6241 agagccaggt gtgtgtgtta aggacagagg tcaatgagga agtggaggca tagggtcatt
     6301 ccatcagcta caaggccctc tacaccttgt agctgataaa atgacttcgg cgtttacact
     6361 gagtaagaag gggaaccact gaagggcttt aatgggggtg gggagtaaca tgatctaact
     6421 ttcattttaa gaggctcact ctggctgtgg tgtggagaat ggccagaaag gagcaatggc
     6481 cgaagcagag agaccagtaa ggaggctatc acaaaaatct atgtgaaatg gtactggctt
     6541 gaaccagggt aagaggagaa gtcctgcctg caaacagaca acatcgtgta tcagatgttc
     6601 taatggacgc atatgcactg tgtaaagtgt ggtgggatcc cagagtagaa tgtgatgagc
     6661 ccagggtaaa atgacttggt gagggaagtt ttcacagaga gggacatgga gctggccctg
     6721 aaggatgcat attcactact agtctgtgaa aaacataggt caggggccat gtgtaggtca
     6781 acactacacc cttagcacct agaacacatg ctggtgtgtt caataaatga ttgctgaatg
     6841 aatggatgga tgggtgggag agcgcatgga tggatggatg gatggatgga tggatggatg
     6901 gatggacgga tggatggttg gatggatgga tggatggatg gatgaatgga tggattggat
     6961 ggatgtattg agttctggaa gtaaacagta aaaatgagaa aatctagaaa tgttggattt
     7021 aattgaccaa agagaaagtc aagaataata aaggaacctt aactgttggt taatttcaga
     7081 tgtgtacaaa gacaatccca gtcctctggg gatgtttcct cctgtggaat ctctatgtct
     7141 catcctctca gaccatttac cctggaatca aggcaaggat tactcagagg gcacttgact
     7201 atggtgagtt ggatgttttc agaagccaga cctcaggccc actaggtggg gtctgtgacc
     7261 caaactgaac agctcataac atgggctgtc tcctgactga gaaacgccgt actgtggggt
     7321 gatccagtac cttatgcaga aactgctaag atggctgcga agaaagcgtt gcctaaaaaa
     7381 tagtcaactt gatgggaggc atgtccaaac acagcacaga ttctcattgt ctctctctct
     7441 ttcccatata tacacataat gaacatctga gggttccaaa taagacacat ttgtaggata
     7501 caggaaagga aatttgaaag taaaagtaac accttggggc ttcagaaagg gcttggtttc
     7561 aaaagggact tagaatcccc taaaattggg ttaaaatgta atatgggtga ctgcattttt
     7621 ctgaggagag gctccttcat atttattgga tgtgggaagg agtctgaaac actgaaaggt
     7681 taaaagccac tcctttagag aacatttata aacactaggg agagacaaac gttgggatgt
     7741 gattttcctt gggctaagat gaggtgggag cagattgtgg agagggaatg gactgcaaaa
     7801 atcaaagtat atggacctgt tttctcctgt gaaattttac ttgagattag ctaagggtag
     7861 gttgatgatg gagctttctc agtcctcttt aactaaagca gtcaacctaa gcactgctag
     7921 tctaaccaag aaatacctaa ctaagcctaa ctaagaaatg cttcttctac tataccagaa
     7981 aaaataaaat aaataaatga gggaagggag ggagggaggg agggaagaaa gaaagaaaga
     8041 aggattgagg gagggaggga aggagggagg gagggagaga gggaagaaag aaggatttag
     8101 agacaactcc ttgtttttct gctagtacat catctagtgc aggagatcta aaattgagcc
     8161 atcttgcaca aatgttatgt ggacaatggt gtgtgtagaa atacgtacca ggaatatatg
     8221 tatgtgtata tgcatgtgtg tgtatcttgt tactatactg atgtgctgat gtgcaaagaa
     8281 atacatatca gaaacagata tcttgtaaca gtattaaagt tgtgcagttc ttttcttcac
     8341 cttctggagc agagtcatta aaagaacaga tctgaagtct atccacatgg ctgtaaatgt
     8401 cagttctgtt gctttccttg atacatggcc ttgggccagt ggattttctc atatggaaaa
     8461 tgggatgata aaaatggtgc ctacctacct acacttagtg tgaggtgagg atcaaacggg
     8521 atcatccatg ggctataatc ccacccacag gaaatatagc atgggctagt ggagaagggc
     8581 agcctttgaa ttcagaatca tttcttgagc atctaccatg gccggcctct ttgaatgtgc
     8641 tttctgggct gtgtgttgat ctaattccac caacaaccct acaaataagc tgttgtcatt
     8701 ttatagagga ggaatatgac atttcccaag tctcacagca gtaagggact caggcaaata
     8761 tgaattcagg tctgtgctgc cggagcttga aacctgcact ctatcatcta ctccctgttc
     8821 ctccaagctc tggataatgc tgctcactag ctgtgggctc tcgggcaagt tactgaacct
     8881 ccctgagcct cagctgcctc ctttgtgaaa caaggataat aacacctcgt cactgggttg
     8941 ctgtgaggat ccaagaagag aggagagaac gtatgtggag tcctagcata gacaggcact
     9001 caatacaaat taggtatttt taaaatttta tcaatgattt atgcctccac attttctagt
     9061 aagagatctg atgtgtctgt tattagtaat atctgcaaga tattttttta aatggaaggc
     9121 caggcgtggt ggctcatacc tgtaatccca acgctttggg aggccgaggc aggaggatca
     9181 cgaggtcaag agatcgagac catccaggtc aacatggtga aacccgatct ctactaaaaa
     9241 tacaaaaatt aactgggcat tgtggcatgc gcctgtagtc ccagctactt gggaggctga
     9301 ggcaggagaa tcacttgaac ccaggaggca gaggttgcag tgagctgaga tcgcaccact
     9361 acactccagc ctggtgacag agcgagactc tgtctcaaaa aaaaaaaaaa aaaatggaga
     9421 tgaaaatgaa aattatagta cctacccata ggattgttgt ggaaaataaa tgaattaaca
     9481 tacgtaaagc gcttagaatg ctgtctggcc atagcaaata tggcccaaca agtatcagct
     9541 actgtcattt tcacatgtgt gaacagaccc ctccaaggtt actattgtca tagatgaaga
     9601 aagtaagaga cagagaagct atgtaacttg cagagtcaca caagctattc agtggcaaag
     9661 ttgggattca aacctaagct ctctggtagt gcctctggct ctatcttcac atcctttata
     9721 tctgtctttg catcaccata ttgcaatatt tttttctggc attttagagg ataaaacctg
     9781 ctcttcttca tccccaacaa ggataggata actggaaagg aacttaaact gcaaaataag
     9841 gggataaagg caatatttcc tccttgaaaa gggtgaaagt aaatgttctt cattaactat
     9901 ggaggttact tttctcaagc tctttaatgt gggagaggtc tcttttcccc aatgagctca
     9961 gagaaatgtg tcgtgtgatg cttccatata aagaagctga tgagttattc caggatgaaa
    10021 caaaagcagt cgttattaag tttttaaaaa tatcaggatc ctttgacaat ctggtcaaaa
    10081 tgtagattct ctcccttcaa aaacgagaca catatgcaca cacgactcac ccacagtttt
    10141 ttattagaat ttcatgtagt tcaggagttt cctacagccc aagaaccaca ggccaaaaat
    10201 tcttgagctt aaagaatctg aaaggaaaaa agagtgtgga ataaccttct ggaactgtcc
    10261 atagcacaca gattctggag ccgaagtgtc tgaatttgac cactggctcc cctagttctt
    10321 agctgtatga tttgggcaac agtgaacttc tctgaggctc agggtcttac tctactgccc
    10381 aggttagagt acaatggtgc aatcatggct tactgcagcc tcgacctcca ggacctaagc
    10441 aatccttcca actcagcatc ctgagtcact ggtactatag acatgcacca ttatgcccag
    10501 ctaatttttt aatttttttt tttgttgttg ttgttgttgt ttgtttttgt agagacagga
    10561 tctcaatgtt tcccagactg gtttcaaact ccttggctca agcgatcctc ccgcctcaac
    10621 ctcccaaagt gctgggatta caggcatgag ctactgctcc tgacctgaag aaaatgttat
    10681 acttttcttc tcacactgtt ctgtgataaa actctttagt cctcctgacg taatgaaaat
    10741 gtctcatgtt agctctgtgg tcttggacaa gttccttagc ctctctgaga accagagttt
    10801 tcatctgtaa accagagaca ataataccca ctttgtgggg ttgccatttt ctaagtatct
    10861 aagggcatgt ctcactcaat aaattgtatt tgtgtggtta atgttattat gctattatta
    10921 tctttgtcat tatcaacaga ttctttcttg tttccttcac aggtgttcaa gctggaatga
    10981 agatgattga gcaaatgcta aaagaaaaga aactcccaga tttaagcggt tctgagtctc
    11041 ttgaatttct aaaagttgat tatgtaaact acaatttttc aaagtaagta aaaagaagag
    11101 cattttgcct cttataagaa gctcaaagga aacagtggag gaattctatg gaagccccac
    11161 gatttcatca gaatccagcc ttcttatctt tttctgttct gctgtcctta gctctggttt
    11221 ctattctcaa gtttgcctca tggctcaata tggccactgc ggttccagcc atcaaatcat
    11281 catgtttcag gcagctaaaa ggaggaagag acgagggtaa aggcgttctt aaaagctgag
    11341 tcagtcttct tttttaatga gtttttctga agctctaccc taataagatc ctgcctaacc
    11401 aacaatggac agaacttaat tatatggcca catttattag caagggagac tggaaaacta
    11461 gttttccaac caaacaagtt tgtcgttccc aataaaatca ggaatgttca gggaagaaag
    11521 tgaattggaa gttcagacag caactgacaa tctctgccat agtctccagc aaaagcccca
    11581 aaggcagtat aaggagagga tagctttgtc catctggagc tcagtcttaa aggtcaaggg
    11641 agagtcaagc tcttctaagg ggttctctgt gactgtgatt cacaatttgc cccaattgtt
    11701 aaagatttta cccatccagt gataattccc tgctactcca accctttggg gtgatcattc
    11761 ccctgctgtc aatgataata ttctataaaa ccaagaggtt ttttgttttt tgtgtttttt
    11821 ttttttttga gacggagtct tgctctgttg cctaggctgg agtgcagtgg cgcgatctcg
    11881 gctcactgca agctctgcct ccaggttcat gccattctcc tgcctcagcc tcccaagtag
    11941 ctgggactac aggcacccgc caccacgccc ggctaatttt tttttgtatt tttagtagag
    12001 acggggtttc accgtgttag ccaggatggt ctcgatctcc tgacctagtg atcggccgcc
    12061 tttggcctcc caaagtgctg ggattacagg cgtgagccac cacgcccagc ccaaaaccaa
    12121 gatgttttga caaggaggaa gagagatggt gacttaggga aagtttctgg ctaatgctct
    12181 gatctgtata aagttagcca ttcaacaagt atttattgag cacctgctac atatcaagcc
    12241 ttgtcctagg aacaggggat attaggctgg gctcagtggc tcacacgtgt aatcccaacc
    12301 ctttgggagg ccgaggtggg aggatcactt gagctcagga gtttgagacc agcctgggca
    12361 acatgacgaa aacccatctc taccaaaaat acaaaaaatt agctgggcat gatggtgcac
    12421 acctgtagtc ccagtgacat gggaggctga ggtgggagga tcactggagc cctggaggtc
    12481 aaggttgcag tgatccatga ttgtgccact gcactccagc ctggacaaag tgagaccctg
    12541 tctcaaaaaa agagaaagca ataggggata ttgtagtgaa caacatacct gcccttaaag
    12601 tccagtggga gagatggaca ttaaatatat atttacaaaa ctaattattt aattacagta
    12661 ataatgccac agcagaaagt acaggaagaa ttgtacaata tcatgtgtag gtggagatgg
    12721 ggagaaacag gtattttctt tttttaaaaa tttatttata tatatattta ttatacttta
    12781 agttctaggg tacatgtgca cgacgtgcag gtttgttaca tatgtataca tgtgccatgt
    12841 tggtgtgctg cacccattaa ctcgtcgttt acattaggta tatctcctaa tgctatccct
    12901 ccaccctacc ccaacctgcc ccacaacagg ccccggtgtg tgatattccc cttcctgtgt
    12961 ccaagtgttc tcaatgttca attcccacct atgagtgaga acatgtggtg tttggttttt
    13021 tgtccttgcc agggatctag aactagaaat accatttgac ccagccatcc cattactggg
    13081 tatataccca aaggagtata aatcatattg ctgtaaagac acatgcacac gtatgtttat
    13141 cgtggcacta ctcacaatag caaagacttg gaaccagccc aaatgtccaa ctatgataga
    13201 ctggattaag aaaatgtggc acatatacac catggaatac tatgcagcca taaaaaatga
    13261 tgagttcatg tcctttgtag ggacgtggat gaagctggaa acaggtattt tcatgcattg
    13321 ctagacaggg tggataaacc aatacaatcg ttttaggcct gtgctgtcta aacagtagcc
    13381 actagccaca ggtggctatt aaacactaaa tgcagctagt acaactgagg aaatgcattt
    13441 ttatttattt gattttcatt aattttaatt ataaaaactg atgctcagtt tgactactga
    13501 aaagctttta agtatgtttg gaacaatttt gtaagtttac tttttcaact gaaaatctta
    13561 tcaaatctaa atacaggttg agtatccctt atccaaaatg cttggaacaa gacgtatttc
    13621 agatttttaa ttgttttgaa ttttggaata tttgctttat acttacttat catccctaat
    13681 ccaaaaatcc aaaatgctcc aaggggcatt tcctttgagc atcatgtcag cacttaaaaa
    13741 ttttggattt gggatgctaa acatatatag gtcagtatct ctcataaaat ccaatgtttg
    13801 aattgaggtg tatcatgagt ataagataca tacgagattt tgaaaactta tttttttaaa
    13861 aaaagaaaat atctcattag taatttttat attggttaca tattcatatg acaatgtttt
    13921 acatatattg gcttaagtaa atatattaag aaaattaatt tcacctctct tttccctttt
    13981 taaaatgtga ttactacaag attttaaatt actgtcatgc attgcttaac aacaggaata
    14041 tgttctgaga aatgccttat taagtgattt cattattgtg caaacattat acggtgtatt
    14101 tacacgaacc tagatggtat agctaactac atacctaggc tatatgacat agcctgttgc
    14161 tcctaggcta caaacctgta aaacatgaga ctgcactgaa tactgtaagc aattgtaata
    14221 caatggtaag tacttttgta tctaagcata tctagtcata gaaaagggac agtaaaaata
    14281 cagtatataa tcttatatat atgtgtgtat atatgtgtat atatgtgtgt gtgtgtgtgt
    14341 gtgtgtgtgt gtgtgtgtgt gtgtgtgtgt gtatgctctt tgacccaaca attccactgc
    14401 tcagcatcct ccttagagaa gtacatgtac acggctgggc gtgatggctc acgcttgtaa
    14461 tcccagcact ttgggaggcc aaggtgggtg gatcagaagg tcaggagatc gagaccatcc
    14521 tggctaacac ggtgaaaccc catctctact aaaagtacaa aaaattagcc gggcatggtg
    14581 gtgggcgcct atagtcccag ctactccaga ggctgaggca agagaatggc gtgaacccgg
    14641 gaggcggagc ttgtagtgag ccgagatcat gccactgcac tccagcccgg gcgacagagt
    14701 gaaactccat ctcaaaaaag aaaaaaagag aagtacatgt acacaagcag tatgtatgag
    14761 gatgttcact gtgacattgt atataataca gaagtgctag aaagaaccta gatgtccacc
    14821 aacataggaa tgattttttt gaaatggtac atccatccac agtttgaaat actctgcagc
    14881 agttataaag aattggttag acctgcatgt atcaaaatga aaatatttcc aagatatagt
    14941 aaatgaatct ctgccatcct cttcccacag tgggactcag gatgcgtgac agagactagg
    15001 taggaaagga tgcatagaag aggaaatatt attagcaaat aattgtttct tatcagctat
    15061 cacatttatg ttttaaattt ttcttcatct tcattcacaa caatcccttt cttgggtgca
    15121 gtaattatac acaaatgaag tcattttgtc tccccgcccc tacctgtgag tagcacttct
    15181 tttgagtgat tgaatctggt taagcgcctt gcccaagttt ttacagctgg tactaaactt
    15241 ggctccaagt caagcactct ttgcacaata tgtgaagtgg catagcctcg tggtgaagag
    15301 tctgaagtca gactgaggag ggttccaggt ctggttctgc cacttatata tgacttcagc
    15361 cacttttttt atcttcttat ctttgaaatg gggattgcaa aaacagcaac cacctcatag
    15421 gattactgtg agagttaaaa tgagctaatg cgtgtaatgc acttaccaca atgcctggca
    15481 ggtagcaacc actcaataga tattcataat aatttctttt tttttttttg agacgaagtc
    15541 tcacactgtc acccgggctg gtgtgcagtg gggcgatctc ggctcactgc agcctccact
    15601 cctgggttca agggattctc ctgcctcagc ctcccaagta gctgggacta caggcacatg
    15661 ccaccacacc cggttaattt ttatattttt agtagacacg gggtttcact atgttggcca
    15721 ggctggtctc gaactcctga ccttgtgatc tgcccgcctc ggcctcccaa agtgctggga
    15781 ttacaggcgt gagccaccgc gcccagctgt tcataataat ttcttataat gcatgtggcc
    15841 atctaccttt gcaggttaca tgcaactcac tgcctcctag ttaccctttt gacagcccag
    15901 agaatcctag gggaagtcaa ctctctaagt ttctccacta gcaaagatac tgtccacata
    15961 gaggacattt ggaaatagga ggaaggcacg tttctgattg tcccaatgac aggtggggag
    16021 ggacactact ggcatatgca ccaaatgtcc tgtaatgtgt atgatagtcc tctacaaaaa
    16081 tagctgtgcc aagggctgga cacagtggct cacgcctata atcccagcac tttgggaggc
    16141 cgaggcgggc agatcacgag gtcaggtcag gagatcaaga ccatcctggc taacatggtg
    16201 aaagcccgtc tctactaaaa atacaaaaaa ttatccaggt gtggtggcat gcgcctgtag
    16261 tcccagctac ttgggaggct gaggcaggag aatcccttga acccaggagg cggagattgc
    16321 agtgagctga gatcgtgcca ctgcactcca gcctgggtga cagagcgaga ctctgtctca
    16381 aaaaaaaaaa agaaaaaaga aaaaaaatag ctgggccgtg caaaatacaa atatcacccc
    16441 tttcgtgaaa cactggaact gctgaaggaa aaataatgat ggcaatgttg tgcctttttt
    16501 ttgtctttaa ataagctaaa caagtagatt gtttgattat ttacaaatat atttctaggc
    16561 caggcgaggt gtctcatgcc tgtaatccca acactttggg aggctgaaac aggaggcttg
    16621 ctggaggcca ggagttcaag accagtctgg gcaacacagt gagatcctgc ctctacaaaa
    16681 aaaataaaaa atattagcca agtgtgatgg cacatgcctg tagacccagc tgtttggaaa
    16741 gctgaggcag gaggattacc tgagcccagg agttcgaggc tgcagtgagc tatgatcaca
    16801 ccactgcact ccaacctggg agacaaatga gaccctgtct caaaaaaaaa aaaaaaaaga
    16861 gagcgagaga gaagaaaaat tacatatata tttctaaact tgctcatttc cctcatcaac
    16921 tggattcaag ggacttcctg gtaagagttt gaggagaatt aggaggcagt tccccagaga
    16981 cagccttgca gacaggaggt tcttttctct gtaggagttc acaatggcct caatggtaag
    17041 agctctgcaa ctgtgttccc aagtttgctt gactgaagag atgtgctgga agagtcgccc
    17101 taacttcttg tttctggttt tacagtataa aaatcagtgc cttttcattt ccaaatacct
    17161 cattggcttt tgtgcctgga gtgggaatca aagcgctaac caaccatggc actgccaaca
    17221 tcagcacaga ctgggggttc gagtctccac ttttgtgagt attccactga aatgtctgca
    17281 gctgttctgg gagaatgtga gcaaaaacgg aaaatgtaga aattcaccaa tgtttttggc
    17341 aataggcttc tttccctcat tattaacaat ctttctcaaa agcatttttt tccaggtgag
    17401 gcttaaatta ggaaatccta ctggggggtt ttgatgaaaa acattcttct cttaaaggca
    17461 gagcatatga tcaaatgtca tttaagattc tcttaagaac tagaagtccc tgactatcag
    17521 agaaacagat gcatgctcaa cattttcgat cacccacaaa tcactgcatg atcttgagcc
    17581 agccattcaa cacacttccc catctgcagg agtaagtgat gggaaatgga gtctttctcc
    17641 ctcacacaga ggttgaagaa tggtagtcag cttaagcctg agcccaactg gaaggccttt
    17701 gcaccctcgt gtagaaggag gaaatcagat tcaaggtact tttacaggcc agttgcaatg
    17761 tgtaaatcac tgttctgggt gtaatgttta ggtctgcctt ggttggtgcc acaggataac
    17821 acattcattc ttccactaag tcagtcaaca accatttatt gagtgcctgc tgtgtaacat
    17881 ttatccccat ctaaagaact ccagtcttgt agattgtaga gaaatgacac gttccccaca
    17941 gcaacataga ttcatgtatt cattcattta ttcaatgact catcaaccat atgctgagta
    18001 cttactctgt gtcaggccac atgctaagtc ttggggacat ggaaatgagt aacacacaat
    18061 ccactccctc aaggagttca cagactacat ctaagcatca ctttttcatc tatgcccttc
    18121 ctgaataaag tgttgccagt cttgcccttt cttttctctc cccaaacaaa cattgtatat
    18181 gaagggtgct caatacaagc tcactcgctg ccagggccag agcactcagg gtgaaataat
    18241 tagaatatcc caatagctgt tagctttcac atattcagta cttcgtctgt tctgggaata
    18301 ttcaatcagc acccactctg ctcctacctg ttgtaggtgc aaggaagtca gaggtgaaca
    18361 tgacaaagtc actgcagtcc aggagcttag agtctctggg taatcagaga aacaagatcc
    18421 atctctgtgc ctgactcagg cttggataac cttgcacttc tttaaacagc caagacacag
    18481 gaggggctga tctgtttctc tccggagtct actttaccgg tatcattatc ctaacccgaa
    18541 atgactttgg tcatcctacc ctgaagctcc aagattgcta cgcccaactg agccatgccc
    18601 acgtctcatt ttccggagaa ctcaggtgaa tgagagccct gggttgggca gtggctagtt
    18661 aggggctgga tactcaggca tcgcctaggg aaggtttaca aatggctgat tatggtctct
    18721 gagtaacctc tttttttttt tttttttttt ttcatttttt tcctcagtgt tctgtataac
    18781 tcctttgctg agcccatgga gaaacccatt ttaaagaact taaatgaaat ggtgagtctt
    18841 tagaggttag gcaaccacag taaaatgcca ttagtagaag ttctatcatc ctttaattaa
    18901 ttcttttttg tttgtttgtt tgtttttttg agacagagtc tcgctctgtc gcccaggctg
    18961 gagtgcagtg gcacgatctc cgctcactgc aagctccgcc tcctgggttc aagggattct
    19021 cctgcctcag cctcccaagt agctgggact acaggtgccc gccaccatgc ccggctaatt
    19081 ttttgtattt ttagtagaga cggggtttca ctgtgttggc cgggatggtc ttgatctcct
    19141 gaactcgtga tccgcgcacc ttggcctccc aaagtgttgg gattacaggc atgagccacc
    19201 gcgcctggcc aatcctttaa ttaattctta atcaagaaac ctttattgag catctactgt
    19261 gtgctaggca ctatccaagg cactttcaca cacattaaat atcctttgca acttaataac
    19321 agtttctcaa atccctacta tgtgccaaat attgtggtag gtgcttggga tgcagagata
    19381 aagaaagcaa cagcacatct ctcaaatttc ttaccatagg gtgggcaaac aaccaacaag
    19441 aatttactta ttatgtacct attgcatgct cagctgccat ggactaggat ctgttgggaa
    19501 taggacagag ggatacactt gtgtattcaa aagctcaaac tcgggcttgt gaaacaataa
    19561 ctaactgagt acttgaattt agtatacagt tacacgatca ttagattgag caggagaggt
    19621 tcagagaaat ggaaaatttt gaagaaatag ggcctggaag tgtcctggga gataattttt
    19681 acaggatgca gaacttgaac tagatcttaa catataggta ggatttgtat atgtaaggaa
    19741 tgaaggataa gaagaggtat ttccaggaca tacaatagga ataagttaag aaaatagaat
    19801 atattaagat cctttccaaa gctataaggc ttctagtctc agaagtcagt gtctgaagaa
    19861 gggaaagatg gaattgtcta tgcactctct ttccaataat gaccacacct tccctgaacc
    19921 gtttacctgt attttggggg agataaggac agggatgagg aggaatagaa aagaaggaag
    19981 actcttctgg aaaagaaggg acaaagacag ggtctggtca cgtccatctc tctagtgctc
    20041 agctcggtgc ttgacagaca ttataggtgc ttaatgaaag tcgtaaggaa atcaacactc
    20101 agaagcatca agcagctcat cccaggaggt ggcgcagctg tccaggactc agaagcctta
    20161 tagtccttct ccatccttac ctgacagatg ctgagtgcca atgagtgtgc atattagagt
    20221 ccctggcaaa gtgcactgtc atcctcaagg accccaaact tgatcattcc cctgtttgaa
    20281 acgaggcacg gtccttttgc ctctgacagg aggccagtga agaatgagtt atgtcacaga
    20341 agccaataat taagtttgcc tgaaattgat ttatggctta aagataatag atgtttctgt
    20401 gattctctct gtgccactgg aagatagaaa agaatgctga gaccacagct gtctagctgt
    20461 gtaaactgag ttcaaatccc ggctatgcaa cacctggcaa ctcacttaac ctctctaagc
    20521 tttggttttc ccatctgtaa ttaggggacc gtcatgcctc cctctcaagg ctgtagtgaa
    20581 ggtgaaatgg agttaaacta acaacggcta acacttactc aatgcttact ataagctggg
    20641 caagtttaca tggattactt ccatttctac tcacaatgtg atgaggtgga cacaattatc
    20701 atccccatgc aaatgttgca gatgtggaaa ctgagatcaa agaatacaag taacttgcca
    20761 agggattcaa ccctcggccc caggcagcca agcctgtgct gtacccacta tgccaagcac
    20821 atcaatgagc acacaagagg cacatcagtg ctgatacctc tgccccttcc taaaaatatt
    20881 aatgtgactc aagactaatt ttcaaattcc aaaaaggtgg caacaaaata gatctctaag
    20941 tagatctctg atataatgtg ctctccaact agcccagggg gaaagtaaaa gctctagctc
    21001 tggggccggg cgcggtggct cacgcctgta atcccagcac tttgggaggc cgaggcgggt
    21061 gaatcacgag gtcaggagat cgagaccatc ctggctaaca cggtgaaacc ccgtctctac
    21121 taaaaataca aaaaattagc cgggcatagt ggcgagcgcc tgtagtccca gctacgcagg
    21181 aggctgaggc aggagaatgg catgaaccag ggaggcggag cttgcagtga gccgagatcg
    21241 cgccactgca ctccagcctg ggtgacagag cgagacttcg tctcaaaaaa aaaaaaaaaa
    21301 aaagctccag ctctaaccat tccaggtagg gcatgcaacc gctcctagag gagatggcaa
    21361 gctggcggca cccccagcag tcaggaaaga tacagcagct ccagcagcag gttcctcggg
    21421 tataacagca tggactggga cgcatgccct atcatgtcac agaaagaaac gacaagggct
    21481 cactcactct ttacagggct gattggatgt agtgctagtt gctacaaagt tcagctggca
    21541 ttcagtgaca taccacccgt atctacgtaa agcgaggccc atagacatca acaaatttaa
    21601 gagaatgtct cgatgaccaa agggataatg actgctaacc agaaggcctt tgtttgcagg
    21661 gtctaggccc atcaataagg ctttccagta caacatggta acttgctttt ttctttttat
    21721 tcctttgtgg ccagctctgt cccattattg caagtgaagt caaagcgcta aatgccaacc
    21781 tcagcacact ggagggtgag tcttagaact gtcttttcca gatggttgtc ttcctacctt
    21841 caaaagctgg tactgcctgg gtttgctttt caaggcggta tagcttgagc tatccatcct
    21901 gcttcatatt ctgcaaatta gagccccggg aaggtgcttg ggaggatgtg ccttgtgctt
    21961 agggcatatg tactctttgg ctaataacta acttcactgc cacaagaggg gtggctccag
    22021 ggggatgaga tgtaggttca ggaactaaac cctcacgagc acgaacccaa gcagtgacat
    22081 tacatccctt ctcttcagag ggattaacac tgatcttgac caggttattc tggggttctc
    22141 agcctgcagt ggctgccctg agcatcaagt cctcgcacct tagcatggac tacaagattc
    22201 accacacccc atctcctact tacctctctc tgcttcatct ttctctttac ctttctctgc
    22261 cccagcaatc aaactgtttc cactgccctc ctcacccctt gcctttgctt ttgctgtttt
    22321 ctctgcctgg aagagcttcc tctctcctcc atcctttcat tcctttaacc caggagtccc
    22381 cagtccctgg gccacagaca ggttagaaac tggactgcac agccggaggt gaacagtggg
    22441 caggcgactg agcattactg cctgagctct gcctcctgtc agatcagtgg cagcattaga
    22501 ttctcatagg agtgcgaacc ctattgtgaa ccgtgcatgc gagggatcta ggttgcatgt
    22561 gccttatggg aatctaatgc ctgatgatct gaggtgaaac agtttcatcc cgaaaccatc
    22621 ccccccaacc ccaggccatg gaaaaatcat cttccattaa actggtccct ggtgctaaaa
    22681 aggttgagga ccgctgcttt aacagataca tattgagtgc ccatttctaa acctgcagag
    22741 tttagccagc actgtgctaa accctggagg atttaatcct ttccgttctc tatctctctt
    22801 tatatgttgt gttccctcct ctttatattt aagacccagc tcagacatag cctcttccag
    22861 gaaaccttac ctgacagccc ccactccgta aagttatgcc tcctctgtgc tcacatgaca
    22921 ctttggacat ctctctctca ctttgcactc catccattca ttcaccaatg gcgcgctgag
    22981 cacctgaaat agcctgagca ctgttcttgg tgctggggat gcagcagtat tcccaggcaa
    23041 cagacatacc tgccgtcatg ggagtagtgg gaggagacag acagcaagca agataaacaa
    23101 gtaaaatcta agttatggca gtgataagtg gtaagaagaa aaataaagca gtggaggagg
    23161 tggagaggaa tttccattct agatagagtg accaggaaag ccaccactga gcaggtggca
    23221 ttactagaaa aacccaaagg gagtagaaag tgagctgctg ctcaatctag atgaagattc
    23281 cagatcgagg aaactgcagg cacaaaaacc ctgaggctga atatctcaag tgtgctgggg
    23341 aggctgtgag aaggacacac taggagcagg gggttggggg agagcaggca atgaggccag
    23401 agatggggaa gaggggatgg tttgatcttc agggatgtgt agggactgca aagtccacct
    23461 cttaatctaa gatgggatgc ctttgaagag taaggccggc atgacttaac ttacagttta
    23521 aggagatcgg tctggcttct gtgctaaaaa aaatagacag gaaggaaggg ggtcaagggc
    23581 aaaagcaaag agactactta agagatgagt gcagtgaccc atacaattaa tgatggtggc
    23641 cggcctaggg tggggtgatg aagatggtaa ggcatgttgg gattctggat gtaccttgaa
    23701 ggtcaagaca gtggtttttg tgcaacagat caaatgtagg tcaggagaag agtgaagggt
    23761 gactttggtg ggtaaaaccc taagcaattg gaaaattgga agaagggatt tagcatttat
    23821 tgagatggga aagaacctaa gaacaagttt gtagcaggat catcaggagc ccagtttaga
    23881 tcagcctttg ctgtgttgta ttataatttc ctgttgatat atctgtctac tccccaagac
    23941 tatgagttcc ttgggtgcag gaactttgac tcaccgctgt gcccccagcg tcaggcacag
    24001 cacctagccc attagattaa gaaatatcag gcgcagtggc tcactcctgt aatcctagca
    24061 ctttgggagg ccaaggtggg aggattgctt gaggtcagga gttcaagacc tgcctaggca
    24121 acatagtgag accttgtttc tatataaaaa aaattttttt ttaattagcc aggcatggtg
    24181 gcgtgcgcct ttagtcccag ctacagggag gctgaggtag gaggattact tgagcccagg
    24241 aggttgaggc tgcagtgagc caagatcatg cagtgagcca agatccagtc taggtgacaa
    24301 agtgagatct tgtctcaaaa aatatatata ttagactgat aaatggatgc agatggatga
    24361 aagaaaatga atggattgga gatgtaggga aggaaaacaa gatgtagtga ggaaagaagt
    24421 agccaaggat caccatgttc tagctttcct tgagcaagtt cctttacctc tgagcctcac
    24481 tcaccacatc tgtgaaatga ttgctgtccc tcagagtaac aacttgaaag tattttaaaa
    24541 actgtggcaa tggccaggca cagtggccca cacctgtaat cccagcactt tgggaagctg
    24601 aggcgagcaa ctcgcttgag gtcaggagtt caagaccagc ctggccaaca gggtgaaatg
    24661 ctgtctctac taaaaataca aaaattagcc agaggtggtg gcgcaggcct gtaatcccag
    24721 ctacttgggt ggctgagtca ggagaatcac ttgaacccga gagacagagg ttgcaatgag
    24781 ccaagattgt gccactgcac tccagcctgg gtgacagagc aagactctgt ctcaaaaaaa
    24841 aaagtgaaaa ataaaaaata aaaactatgg tggcttagga taatattatt cctttatctt
    24901 agcaagatac ttcatctctt cttgcttttc atctccatct atgacatgca agaaaagaga
    24961 agacatgatg ctcaggtaac tttctctaga acagggagta ggtcttcata ttgtagaaca
    25021 cataatggtg gtcaggaaag cagctctcca aagccgagtg ggaaacctga gccctgagtc
    25081 actgcacata caactagctt cagagactaa aatctgtgct ttcatttatt tttttttttt
    25141 tagacggagt ttcgctcttg ttacccaggc tggagtgcaa tggcacaatc ttggctcacc
    25201 gcaacctgcg cctcctgggt tcaagagatt ctcctgcctc agcctcccaa gtagctggga
    25261 ttacaggcgc gtgccaccac accttgctaa ttttgtattt ttagtagaga tggggtttct
    25321 ccgtgttggt caggctggtc tcaaactcct gacctcaggt gatccgccca cctcagcctc
    25381 ccaaagtgct gggattacag gcgtgaccca ccacacccag cccaatctgt gctttctgga
    25441 acttcaccca ccactgcacc ctggtcccct tgacttctgc tttattctga aaatgataat
    25501 acataaaatt atttggatta gcagcactgt gcctaagaat ctccttggcc tctccaattt
    25561 agtggacttt attttctctc acacaatctg tttctaaaaa tatttctaat gacaacagta
    25621 aagcatactc cttgttaaaa aaaaaaaagt tctaactgca atttataaca tcaaactgaa
    25681 gagtctttca ttataccaag ccaatacata tctctaaata ttgatatgag ttttgtgttt
    25741 gtactaattt cctttttaaa aaataactat atagggctgg gtgtggtggc tcactcctgt
    25801 aatccccgta ctttgggagg ccaaggtggg tggatgactt gaggtcagga gttcgaagcc
    25861 agcctggcca acatggtgaa acgctgtctc tactaaaaat acaaaaatta gccatgtgtg
    25921 gtggtgggtg cctgtaatct cagctactag gaaggctgag gcatgaaaat tgcttgaacc
    25981 caggaggcag aggttgcagt gagctgagat tgtaccactg cactccagtc agggtgatag
    26041 agtgagactt tgtctcaaaa aaaacaaaaa acaaaaaaca aaactataca tgcattttgt
    26101 gtgtttgtat gtgtgtatac ctaaaaagat atacagtagt cctcccttat ctgcagtttt
    26161 gccttctgca gtttcagtta tccgtggtca accgtggttt aaaaatattt aatatctcaa
    26221 tgtgaatttg agagagagag agagagacca cattcacatt cacattcaca ttccttttat
    26281 tacagtgtat gtaggggttg gtactgtcca cactttcagg catccactgg ggtcttggaa
    26341 catatgccct gcagataagg gggaccactg cacaccaaaa ttttagtgat gcttctctca
    26401 gagtaataca cttggaaaaa atgttcactt tcttcttttg atttatctac ttttcctggg
    26461 ttttcaaaag ataacatgta ttacttctga aaagcaggaa ttgatctttt aaacagagaa
    26521 tttaaaatta tattgttcta gatagacatc attcatatat tatactatgc ctttaatgaa
    26581 tatggatttt cttttttctt tgttggttat ttagttttaa ccaagattga caactacact
    26641 ctgctggatt actccctaat cagttctcca gaaattactg agaactacct tgacctgaac
    26701 ttgaaggtaa ctttatcatc atcagaatcc tcagcctggc tgtcaacagc caatatttag
    26761 aaaacaatga ttatggactg ggcacggtgc ctcacacctg taatcccagc actttgggag
    26821 gcccaggcag gtggatcact tgaggccagg agtttgagac caggctggcc aacatggtga
    26881 aaccccgtct ctactaaaaa cacaaaaaat tagccagtgt ggtggcacac agctgcattc
    26941 ccagctgttt gggaagctga ggcaggagaa ttgcttgaac ctggaaggca gaggttgcag
    27001 tgagccgaga tcataccact gcattccagc ctgggtgaca gagcaagact ctatctcaaa
    27061 aaaacaaaac aaaatgaaaa caaaaacaaa aacaaaaaac aatgattctg tacagaagga
    27121 aatctatata catgctcttg gaataattta attttctttc aagcaactgc ctcatgttta
    27181 caccttttca aaagactctt gaacgtttta ttgataagca aatgattgta ttgtacaaca
    27241 tatgtctgcc ctcttcagga gaaggatcat atgtctttgc ccctaggagt aggtttgagg
    27301 ctaggaggca gcaagtagag cagtctgcat ttattggaac taaacacatc agtagctggt
    27361 acacgttggc acttccattc ctaagtgttc aggttagtgg atttaactga gggctgctga
    27421 cctctgtcag ggccataagc acgtggcatt agtgttcact gatcatggaa aaacaatcat
    27481 tgtggttatg tttcattttg ccccaaagct aatatcattg tcttttaaaa tgcatattgg
    27541 ctcatatttc actcaccaga gtctttcaac tcagttcagt gttggacaag acaatatttt
    27601 gtaataacgc cctatagcta atgagagcag tgctagaaat gctacaaaaa tgccttaaac
    27661 catttggagt cttgggtctt ctttctatga ttccccaggt actcagcaga cacagatttt
    27721 gaaggtcaag tgtttgacac cactacatgg cacctcagga agtgctttta ctcagagttg
    27781 tccttccagc taaatacacc tccttctttg tcttagaaaa gttcaaacaa gggttctcat
    27841 tgggttacac cctggggtga aacagacaca cctaaatatg ctcaagaatc ctaagagctt
    27901 tgaaaaatag tcactggtca aggagtcaga aagccttaac agtttttcat cattactgag
    27961 tttctaggat tcttcttctt cttcttcttc ctcttctttt tcttcttctt cttatgcttc
    28021 ttcttctcct tctccttctc cttctccttc ttttccctcc tcctcctcct cttcctcctc
    28081 ctcctcttcc tcctcctcct cctcctcctc ctcctcctct tcctcttctt tcttcttctt
    28141 cttcttcctc ttcctcttct tcttttggac aaggtccccc tctgtcaccc aggctggagg
    28201 ctgaagtgca gtggcacagt cacaattcac tgcagcttca acctccctgg ttcaagggat
    28261 tcacctcact cagcctccca agtagccgga actacaggta cgcgccacca cacctggcta
    28321 atttttgtat tttttataga aacggggcct gccatgttgc ccaggttgat catggaaaaa
    28381 cagtcattca atcaattcaa actccagtgt tccagtgatt cacccgcctc agcctcccaa
    28441 agtgttggga ttataggcgt gagccaccac acctggcccg agcttctgga attcttattc
    28501 tgacttcaga gggtccatct tcttagtctt cttagaattt gagttttcac ctgatacact
    28561 ggtctttctc tctcttttcc cacagggtgt attctaccca ctggaaaacc tcaccgaccc
    28621 ccccttctca ccagttcctt ttgtgctccc agaacgcagc aactccatgc tctacattgg
    28681 aatcgccgag tatttcttta aatctgcgtc ctttgctcat ttcacagctg gggttttcaa
    28741 tgtcactctc tccaccgaag aggtgaggag agttaactga ggatgtcaat ggtcaccatc
    28801 attcagcctt tttataagta tcctattgta gaacttttat gccacaattt cgattctggg
    28861 acctttttag gctatcactc ccagcaagac agtgaaggaa tgagggaatt gtggagtgaa
    28921 cattgttacg ggttgagcat cccttatcca aaatgcttgg gaccagaagt gttctggatt
    28981 tcggattttg tcagattttg ggatatttgc attatatata cttaccggtt gagcagccct
    29041 aatctgaaaa tccaaaatct aaaatgctcc aataagcatt tccgttgtgt atcatgtcag
    29101 catttaatag ttggattttg gggcactttg aattttggat attcagatta ggaatgttca
    29161 acctgtatta gttggggagt tgtcaagttt ccagttctgc taatacctca ccactcacca
    29221 ctgttctaga ttaatctcca ataatagcaa gatccctttc catcatgtat tgcctgtgac
    29281 cttagaggta atttcaattt atataacttc tgtgggccag aatttcttca tctggaaaag
    29341 gcagataata atagttcctt actcatagag tttatatggg cattaaaaga tttaaataca
    29401 tgtcaagcat tcagaccaat ccccaacaca gaataagtgc gatataactg ttgcttatca
    29461 tcattgtcat cattattccc tgtattatgc tgacgtaaag ttatcctggt tgtaattaca
    29521 gctggtttat ctacaatgat cagtaataat acagatattc attgatcctc tgtcatgcac
    29581 ctccctttta taatgacagc actgtctcta gccagtcaac caaaaacttt tattgagcat
    29641 ctctttttga atctcctcat tctatatgtt ttaattatat aagtaggtat aaagcttatg
    29701 ttcagaatgg taagtatggc agcagtggct atcttacgat actgagaatt agacacttct
    29761 agctgcagac ttcaaaatca tttatctctg aaggtaaatt ccttaagcat ccagtatctc
    29821 agtaatccct aaaagtgagg acagtaacac aaggcttatc gttaatgact gtagaatatg
    29881 tatacataga tagattgtaa tatatataag tgaagaatat gtacacatag attgtaatat
    29941 atatataaat aaagactatg tacatataga ttgtaatata tataaatgaa gaatatgtac
    30001 acatagatgt aatatatata aataatatgt atacatagat tgtaatatat ataaagaata
    30061 tgtacacata gattgtaata tatataaata aagaatatgt acacatagat tgtaatatat
    30121 ataaatgaag aatatgtaca cagagtgtaa tatatatata aagactatgt acatatagag
    30181 tgtaatatat aaatgaagaa tatgtacaca tagattgtaa tatatataaa taaagaatat
    30241 gtacacatta gattgtaata tacataaata aagaatatgt acacatagat agattgtaat
    30301 atatatataa agaatatgta cacatagata ggttgtaata tataaaaata aagaatatgt
    30361 acatatagat atatatatat ataactaaaa ctttgttgta ctacatacgt acaattcatg
    30421 tgtaaacatt ctacagttat taacaataga ctgtattgtt cccagagtta aaagaaatat
    30481 aacatcctgt gtgaccttgg gcaagtcact ttacttctct gagcctcgga ttccctatga
    30541 ttgggctata aaatgatagg tcacctttaa acactgaata ttttatggtg taacagcttc
    30601 acaattcgtc aaattatagg gaacactaca ttttccctga aaagacaatc cacgtaaaat
    30661 cctaacagtg acataatggg ctttattttc cagatttcca accattttgt tcaaaactct
    30721 caaggccttg gcaacgtgct ctcccgggta agtgctcagg gtttgagtct tgatagtgta
    30781 tttggctcca ttgcaattac ttctggaaga cttgtgggtt ctacgtattc ctttttggat
    30841 aagtccctct gtctattatt gggagttttt tctcgtaatc gaatatctac aaatatttac
    30901 tgaacagtac agtttaaagt gcaattaaca tacaagtgag agtataattg taagttcaca
    30961 aaataaatca ccgtgccttc cacaatattc catcatactt gaaataatta gtttaaataa
    31021 aggatttatt agtggaaatg aaggattcaa ttcttaaatg aaggattagt gcccacactt
    31081 gtaactgtag taaaaagcaa ctgttaatat tgtgccttcg tagcacacta agtattgaac
    31141 ataatgaacc tacgggctag ggattgccct tgaggacaaa gagatgttca tgtagcatcc
    31201 tggttctaga gcaaggatct tgagtcagat agacctagat ttgtttttgt ttgtttgttt
    31261 tttgagacag ggtctcgctc tgtcatccag gctggagtgc agtggcacga tcttggctca
    31321 ctgcaatatc cgcctcccct gctcaagtga tcctcccaac tcagcctccc aagtagctgg
    31381 gactacaggc acaagccact atgcccagct aatttttcta ttttttgtag aggcaggatt
    31441 tctccatgtt gccctggctg gtttcaaact cctggcttca agtgatccac cgatctcagc
    31501 ctcccaacgt gctaggatta caggcatgag ccactgtgcc cagcccagac ctagatttga
    31561 atcccaattc taccacttat tcccctagaa ccttgagaac atcatttaac ctctgtaaga
    31621 ctcacgttct ccactatgaa acagggatgc tgatagaatc tgcctcacag ggattttctg
    31681 aagattaaat gtgataatat ataaagcccc tggcacagtg ggtagtatca agtattatgt
    31741 tcagtaactg ccaactgtta tcatcgtttg atttttgtgt gtaattatga ttattaaaga
    31801 gctttttttc tattctaact gcacaatgta agatttagtc accacaggcc atcctaacct
    31861 tgtgatctcc cttcaccaac tcacgcctca caatctttat ttctttctcg gaatgtgggc
    31921 agattgcaga gatctacatc ttgtcccagc ccttcatggt gaggatcatg gccacagagc
    31981 ctcccataat caatctacaa ccaggcaatt tcaccctgga catccctgcc tccatcatga
    32041 tgctcaccca acccaagaac tccacagttg aaaccatcgt ttccatggac ttcgtaagtc
    32101 tggggagaca gtggagcagc ctgtagatgc caatcctgct cctgctgtgg actgttggcc
    32161 agcagctttt aaacgtttga agagggtggg gatgctacat tgattaagag tgaggatgga
    32221 ggctggacgt gatggctcat gcctataatt ccagtgtctt gggaggctga agcaggaaga
    32281 ttgcttgagg ccaggagtta gagaccagcc tgggtaacat agcaagacct catctctcca
    32341 aaaaaaaaaa aattgtttga attagccagg tgtggtggtg ttgtgcacct gtcatcctag
    32401 ctactcagga ggctgaggtg gaagtgttgc tctgaaccca ggagtttgag gctacagtga
    32461 gctatgattg caccactgca ctccagtctg ggcaacaggg taagaccctg tctcagtgag
    32521 gtcagagttg agggaagggt atgtgtggca ggatgggagg taagcactca cactctcata
    32581 cattgtaaaa tctctccagt ctctacttca tgcacgctct tcccaccacc tacctcagtt
    32641 acatggacag ctggaattct ctcttttttt ttaatctaaa taagtcaatc aaggtagaat
    32701 tcatttttac ttgagcaaat gaaggccaaa tgcaatctga tagaaggaca taataaacct
    32761 aacaaaaatg tcatacgcac ataggcacat acacacacat acataaagaa gagcgattag
    32821 gagaaaaaaa aaattcaaag gagatcatca aacaaaaagt ctttgcaggt agcttcccta
    32881 actacaagac aggattttca gaggtctgta tttccaatgt cttttagact tccaatgtct
    32941 ttacactaag ggggaatgtt gggcttataa tgtttcaact attggaaatt atactgatgg
    33001 ccaaaattga cactcactcg tcttaataat aaatgctttt attgtctata ggttgctagt
    33061 accagtgttg gcctggttat tttgggacaa agactggtct gctccttgtc tctgaacagg
    33121 taagatcaat caatttgact gttggggcac cttagtaata agtgagtcaa ctgatcagag
    33181 acaaagtgac cattaagaaa acaagtgatc tgtaatctca gctactcagg aggctgaggc
    33241 aggagaatcg cttgaacccg ggaggcagag gttgcagtaa gccaagatca caccactgca
    33301 ctccagcctg ggtgacagtg agactctgtc tcaaaaaaaa aaaaaaaggg acgttaacca
    33361 ttgtgtgaac atgagtcagt taagcacctc tcctgtaatg ggccagataa ctttaaagta
    33421 tgtactttac taaaaatggt actgtcaagc ttttcttttt tccattatag taacataaaa
    33481 ataaaatagg gaacaaaata attataaata taattttgta atatggtcag gtgccatctt
    33541 acaggctctc acctgtaatc ccagcaattt gggagtggga ggattgcttg aggccaggag
    33601 tttgagccca gcctgggcaa caaagtgaga cctcatctct acaaaagctt ttttaaaaat
    33661 tagctaggcg tggtgtgcac cgctgtaatc ccaactactc aggaagctga gagggaagaa
    33721 ttgcttgagc ccaggagttt gagattacag tgagctatga tcgtgccact gcactccaac
    33781 ctgagcaata gaatgagacc ttgtctctca aaaaaatata tctctctcac atattttata
    33841 ttatatattt tatatacata tacaaattaa atacataaaa tattacatat gtaataaata
    33901 tatttttata tttatataaa acattttata aaatatatta tgttttatat attatattta
    33961 tttcctatat tttattttta tttattttat ataaacatac aaagaatata tatataattc
    34021 tgtaatagaa gtgtacattc taatggtaca gcaatataaa cttcagttct tctttatcaa
    34081 attcatagag catgctagtg aggaaagagc ataaagcttt gggagttaag gaaccaagtt
    34141 tccagtcctt attcacaggc tctatgactg tgatccagtc tgttaacctc cttgagcctc
    34201 agtttcctta tctgcaaata aggaagttga actggatcat gcctaaggta ccttcagact
    34261 ctgaccatct gatcccatta ctagaacaga gaagttaaca agatcttccc catggcctgt
    34321 ctgactgtca aatgcatgtg acacacggtg aaaggccatg tgcaggccac agacgcagat
    34381 cattgaccac taagtgccat tcggcagaac cgtctgcaaa gcccattttc ctcagcccta
    34441 taaagctggt agttgaagtc atccatcaga ctacctgggg ggagaattta cagaaagatt
    34501 agacggcata gactaaatgt atggaagaaa aggaagcaat gaaacagacg taagcagagt
    34561 cagaaaagat ctgagaaacc agcagagggg gagtaaatca atcacaagtc aacgtggtag
    34621 ttatgaagtc tattgtggaa acatggaaaa tggccaggcg cggtcgctca cacctgtaat
    34681 cccagcactt tgggaggacg agacaagtag atgatgaggt caggagttcg agaccagcct
    34741 ggccaacata gtgaaacccc atctctacta aaaatacaaa aattagccgg gcatggtagc
    34801 atgtgcctgt aatcccagct actcgggagc ctgagacaga agaattgctt gaagccggga
    34861 ggtggaggtt gtggtgagca gagattgcgc cactgcactc cagcctgggc aacagagcgg
    34921 gacttcatga aaaaaaaaaa aaaaaaaaaa aaaaaacaaa ggccagttgc catggctcac
    34981 gcctgtaatc ccagcacttt gggaggctga ggcgagcgga tcatgaggtc aggagatcga
    35041 gaccatcctg gctaacatgg tgaaaccccg tctctactga aaatgcaaaa aattagctgg
    35101 gcgtggtggc gggcgcctgt agctccagct gcttgggagg ctgaggcaag acaatggcgt
    35161 gaactcggga ggccgagctt gcagtgagcc gagatggcgc cactgcactc cagcctgggg
    35221 gacagagcga gactccatct cagaaaaaaa aaagaaaaag aaaaaaagaa aagaaacatg
    35281 gaaaatgttt tcaagaaaat tatgttaaat ggaaaaaaca gaatacaaaa ctgcacaaac
    35341 acaacagctg ttaattgtat aaaatagctt tgcatctgga agaggaaaat agctttgcat
    35401 ccggaagagg aaaatagctt tgcatctgga caaggaagtg aatcacaaaa ctgaaaatga
    35461 agagttgtat taggatatgg gattatgaga gggttctttt ttcattaaaa ttttctttgt
    35521 aagtatattg tttttccaac aaagggaata taattttgtt tttttttgag atggagtgtt
    35581 actctgtcac ccaggctgga gtgcaggggt gcgatctcgg ctcactacaa cctccgcctc
    35641 ccgggttcaa gtgattctcc tgcctcagcc cgccaagtag ctgggattac aggcgcctgc
    35701 caccacacct ggctaatttt tgtatttttt agtagagatg gggtttcacc atgttggcca
    35761 ggctggtctc aaactcctga cctcaggcga tctggggcct cggcctccca aagtgctggg
    35821 attacaggcg tgagccacca tgcccagaaa tacaatgttt tgtttgtttg tttgtttgtt
    35881 taaagtagta tggtttccca gaaagaaaag gttttacgaa ggtttactcg catttaccaa
    35941 gcccttcaaa gcagtcctga cttcttcatt agcttccttt aggcacaata ggcacagtgc
    36001 ctagagccac aatactttaa aagcccatga gaggccgggc agggtggcac acacctgtaa
    36061 tcccagcact ttgggaggcc aaggtgaatg gattgcctga gcccaagaag tcgaggctgc
    36121 agtgagctat gatctcaatc tgggcgacag agcaagaccc tgtccaaaag cacacacaca
    36181 cacacacacg cgcgcgcaca cacacacaca cacacgtttt aatgtatttt aaaataataa
    36241 tttttaaaaa tgaatacaat ttagacttga tcatacttat ctttatatca aatagttata
    36301 aaatataatt ttcatttttt ttaacagaag aaaggtcccc aaagacaaaa gtgcctcagg
    36361 cctccagaag tcatgaggtg accccatttc cagggaatca ggctgatgaa actctgaacc
    36421 atgaagagtg atctttatct ggcagttctt ttttgttttg ttttgttctg ttttgttttg
    36481 agacagaatc tcgctctgtc acccaggctg gagtgcagtg gcacgatctg ggcttactgc
    36541 aacctctgcc tcccaggttc aagtgattct cctgcctcag cctcctgagc aggtgggact
    36601 acaggcgcac gccaccacgc ccagctaatt tttgtagttt tagtagagac ggggtttcac
    36661 catgttggcc aggatggtct tgatcttttg acctcgtgat caacccacct tggcctccca
    36721 aagtgctggg attacaggtg tgatatttgg cagttctaat acagaggatg aaagccagag
    36781 agcatgaggg tgagggggga aggaaccaaa ggtgagaaat tggcagcatc tgagatcggc
    36841 cacgagcgga aggaaggaga gaatctggat agcattgcct gagcatcggg accgtgatgc
    36901 tcagtctgtt gggaaacaaa gaggaaagaa ccaggaggaa aggaaaggct ggaaatgggg
    36961 agtgatgcgg ggcggggcac aggggcaggg ctgctaactg aggcagaagg ttcctagaga
    37021 aggtagaaac aacacttgca tctgagcagg tgtctggttt actggcagga tctcaaggaa
    37081 gaatttaatc atgattcaac ttcagggttg tggcaagaag gtgcaaaaga ctttaagaag
    37141 catggagacc aggttcactt ttctgcttaa atcaaactga gccttatctc taatgtttct
    37201 ataatactag taagcaacag cacgttcaat ggctgttatg tttatttatg ggagtaatag
    37261 aaaaaactgt tttaagccga taaatttaca tcatcccgga aatgtgtgaa ttcattctct
    37321 tggcttccta cagtccacag agttctttga cctcatgaac atgaaccctg aaattaggac
    37381 ctctggcttg ttgtctgttg cccagcagtc tcctggaaat tctccgctgg gcagacttct
    37441 ggtgctctga tgccttagct gggtctgagc agggctggct acataatttg cagggcccac
    37501 tgcaaaatga aaatgcagag cctcttttca aaaggattaa gaatttcttt tttctttctt
    37561 tctttttttt ttttcagaca gagtcttgct ctgttgccag ggctggagtg cagtggcacg
    37621 atcttggttc actggagctt ctgcaccccg ggttccagtg atcctcctgc ctcagcctcc
    37681 tgggtagctg ggattacagg cgtgtgccac cacacatggc tgatttttgt atttttagta
    37741 gagacggggt ttcgccatgt tggccaggct ggtctcgaac tcctgacctc aggtgatcca
    37801 cccgcctcgg cctcccaaag tgctgggatt acaggcgtga gccaccgtgc ctggtcaaga
    37861 attttaagat agagatggca aggcattaaa ccaagcacag ggggcttcta agcacaagtg
    37921 agggtgtctc ctgcatgggg tgttatagca aacctcaggc agtgagcagg ctgggggcaa
    37981 ggcaggtggg ctgggcctca ctcaggttta aagcagccaa accaggaggc aagactttgc
    38041 agaggagcca aggctgtgtt gaaatgacag ccctgggctc tggcagtagg atccctagcc
    38101 ctgcctccca tgcaggctgc cccagctggc tcctccactc ctgggctccc caggcttttc
    38161 aagatgagct ggtttggtct tgggtgatat cagagagatg cagcaggaaa aggatcaagt
    38221 gggtggagat cagtggaaca tccctgagaa gaaccaggga acacgggggc tccaaattac
    38281 tctccccaga acaacatggc ctctctaact atcccctgcc tgaatgtgcc tcttcctgga
    38341 gctgctcggg gctggctgca tagacagcaa atacagaaat cagagacaaa ccccgtgttg
    38401 gtggtctaga cagactgtag gatcacaggc tttggagtca gactagctgg tctggttctg
    38461 atcccagtgc tgccactaat tagctctggc atctcaggcg agtttcttaa cctctcttgg
    38521 actccatttc ctcctctgta aaatggtgta ataaagacta cttcaggaga aggttgtgag
    38581 aagtatgaga gttaatacag gtaaagtgtg tggttgccat tcaatagctc tgtgatcttg
    38641 ggtgtaagtt atttaatctc cataaagcat aaaacgggaa taatagtacc tacctccagg
    38701 accattcatt taatctattg accattattg tgcactgttc caggccctgg agacacggag
    38761 ttgtaaggtt taaatgaaat gacagaggca ccgggcttgg cacgggacct aatagacggt
    38821 aaaggcccaa taataaagaa tagtcatgaa ctgtaccaaa aaaagactat ttcttagctg
    38881 ttggctttga ctatgatttc aaatttagag atagcctcag ccaggacaag gaggtgctca
    38941 atcgtacaag atcatttcca gagtcccctg attcagaata cacttcgctc ccctgtatcc
    39001 tgcccatgga tagctaagaa atagtccttt tttgtataat tcatggctat tgtttattat
    39061 tggatctttg tcatctacta ggtcctgtgc caagcccaac acctctatta tttcatttta
    39121 aatcttacaa ctctgtgtct ccagggcctg gcacagtgct caataaatgt cagtagatta
    39181 aatgaacggt cctagaggta ggtactatta tccccatttt acagtttgta gagattaaat
    39241 aacttactga aggtcacaga gctattgaat ggctgagcca gaacttgaac ctgggtgagt
    39301 ccgctttcaa agcagtgagt atttacttac cacagtatac tgcctttgat gtagtgaaga
    39361 gctttgactt agaaaataag gcaaggccag gcgtggtggc tcacgcctat aatctcagca
    39421 ctttgggagg ccgaggcagg tgaatcatct gaggtcagga gttcgagacc agcctggcca
    39481 acatggtgaa actccatctc tactaataat acaaaaatta gctgggcatg gtggtgcatg
    39541 cctgtaatcc cagctactct ggaggctgag gcaggagaat cgcttgaatg caggaagcgg
    39601 aggttgcagt gagccgagat cacaccactg cactctagcc tgggcgacaa gagcaaaact
    39661 ccgtctcaaa aaaaaaggaa gaagaagaag aagaagaaga agaagaagaa gaggaagaag
    39721 aagaggaaga agaagaggaa gaagaagagg aagaagaaga ggaagaagaa gaggaagaag
    39781 aagaagaaga agaagaagaa gaagaagaag aagaagaaga agagaagaag aagaagagga
    39841 ggaggaggag gaggaggagg aggagaagaa gaagaagaag aagaagaaga aagaaaataa
    39901 cacttaagat ttaggaaata aataccttta tacccttgcc tggaagagga aacccataag
    39961 catggagtca cgctaagttg aaacaggcag catgcccttt ttcaatattc agcattgata
    40021 aaagaaagag aaaacactgg aactggttgt gctgaaatag aaaaaaacac acagcacttt
    40081 tgtcaccgca tcaaggaatc aaggggagaa aatggtgaag aaagtaaaaa actagcaatt
    40141 ctaataatac acttgaactc tttgagcatg tctagttaag agcacagtct ctggagtcag
    40201 gcatatctgg atttgaattc tacctctgcc acttgctacc tagtgacctt aagcaagtta
    40261 cttaacctcg ttaagtatca gtttcctcat tagcaaaaca gaacacccct ccatagggtt
    40321 gttgtatggg tggatgagat aatgtatgta aatcacttag cacaacagtc agcatatagt
    40381 cattgatcca gaaatatttg ttcctagtag tactagtatt tcattctttt tccccattct
    40441 aagatcaaat tttgaccaaa taacagggag aaactgatcc caagagacat gacaagtcag
    40501 gatggttttt aaagctgtgg agttttaaac cagactcact gctctattta caattgagag
    40561 ttgttccaaa catacttctc tttggaggca acctcagtac agtttggccc acatagtaga
    40621 catattttag attacttcag aggccaagtt aaatgacact ttcccttttt tggtcttcat
    40681 ccagatcact taattctaac cctcttttct taatcccatg caaagctcaa ggcaatcaga
    40741 tgtacgttac tgttgagcca tctataactt aggaggtttt tttgtttttt ttttgacatt
    40801 gcattgattg agactttgga cactccaaat tgaactccac catcaacaca catccacaac
    40861 acacacacac acacacacac acacacaccc acaccctaca actcctccca agcaacatag
    40921 cgagagaatg caaatatagc tgactacaag cagatggaat cactacctaa ctctactcct
    40981 caagcttggg catataaaca attcccaatg atggacaagt cagtggagct cagacttggc
    41041 acctgggctg acccccccaa ctccaccctt cctctgaact actcttgaag ccatggcaga
    41101 agaatgccac agtggggtag cccctgccag aggaggaaac cccaaatgga agcttcttcc
    41161 agaatttcca ggctgcagga aacaatgaaa ttcaaacatt ggataactct tactcatcaa
    41221 aagggtcctt taatagtgga atgggttcaa cacattcttc cctttaaaac ttttcatcat
    41281 tggattaaat ccaccgtctg aggttttcaa gctcttcatc cactggtcct acttctcaag
    41341 ccggccaacc ttatcttcct aagctcacta aaatgaacat tctgctttag actggctcac
    41401 cttcaaagtg accccaattc caacaaacac tccccaaccc atgtccttca tccgctcatt
    41461 tatccacaca tccattcagt aagaatttac tgagaaccta ttatgtgctt tgcactgttt
    41521 ttaacacaga aggacaatgg tttctatttt cccagtccac agcctggtgg gagaaacagt
    41581 actgggtgcc aaggacatgc tagagatgtg tacagagtct tctctcaaag ggaaacttgt
    41641 tttcccccca tgatatgccc catatcacat acacatgcat gctcacacac acacatacac
    41701 acacacaact ctagcctacg ctggtttctt catcttttcg cactctcttt tttttttcaa
    41761 aacgtagtct tgctctgtcg cccagactga aatgcagcgg tatgatcttg gctcactgca
    41821 acccctgcct cccagtttta agcaattctc ctgcctctgc ctcccgagta gctggggatt
    41881 actggcacgt gccaccatgc ctggctaatt tttgtaattt tagtagagat ggggttttgc
    41941 tatgttggcc aggctggtct cgaactcctg acttcaggtg atccacccgt ctcagcctcc
    42001 caaagtgctg ggattacagg tgtgagccac cgcgcccagc ttcacaccct ttttagagtc
    42061 tctgcagcaa gtctgtatgg tgtgtaaacc catgaagaag cacctgagta taccttgctt
    42121 tgtgttgttc tctaccttct acaaacgact tctctccatc cctcataatt ataggtagag
    42181 gttaaattct tcacattgcc tcgcacattc ctgagcacag aatgagcacc tgggtaacct
    42241 gttggcctgc tgttcttttc tccatgctgc agccagagtg atctttataa aacacagaca
    42301 tcatctcctt tcttaaaaaa ccttcattgg atttcttgct ctgaggataa aaaatgaaaa
    42361 tcgtaacaca gccagaggca ctgagcctag tcaatcctgt ctgcctctcg catcgccctg
    42421 ctgtgctctc ccagctctca gttccctccg tggggctttt gcaacccctg cctggaaccc
    42481 tccccactcc gttccccatt ctgccttttg aatcttattc atccttcata tttcagctca
    42541 agcagccctc ccctggaaac cttcctacat ctaccaaatg aaatcaagtt cctctttgta
    42601 ttttgactcc acgaaattgt ttctttcctt aagagcattt atctcaattg taattaaacc
    42661 ttaattagtg ggatgatttg attaatgatt gccaccccac taggtggtaa gctacatgag
    42721 aacagtggtt gtgtctagtt ttgctcacaa ggctgctatc tctagcacct gtcccagtgc
    42781 tgacacataa taaatatttg ctggatgacc caatcaatga ataagtgaac attaagtacc
    42841 tctgtactca atcctaggaa tacaagaatt ttgatcagga gagtatctct atcagacatg
    42901 cctgtaacgt agcttcccct ggggatggtg tagaagatgg attggaaagg gtcaatagtg
    42961 gaaacaggga gatttgttag aaggctgatg cagaagtagg gctctagacc tgggcaaaag
    43021 tgagccatag aaagctaaga ggaaaagcaa gatacgaaaa agagagctct gggatgggca
    43081 tcaggagatc tgagtcccag taacaaatct gccgttaata tttctcctct ttgaccttca
    43141 gtttctccct ctgcaaaatg aaggagtctt ctctattcat tactatttct tcatagtatc
    43201 attattattg catagaaaaa tcaactgtgt atattgggag gactacttat ggatcagctc
    43261 ttggcaaaat tgggaaacag acaacgttga ccttgagttt tcttatgaaa attcccataa
    43321 aatatcaagc aacaggacac gctgtcactc agccttacca agctgggaga ggggtcaggg
    43381 aggaggactc ccttctactt ggacctacag caagtgctct gttgatattt gaaaaagaac
    43441 atcaaggaca ttatgtgctg ttataactgt tagcatttct cttcctaata aaaatggctc
    43501 atattcagag tgataaggat atgctaggca cagttctaag cattttatgt gcatcatttc
    43561 attcaatttt cactacagcc ctgcgaggca ggtattgttc ttttttaatt gtattgttta
    43621 atggacatat cgtaatttta cattcatgga gtacctagtg atgtttcaat gtgtatcaat
    43681 gtatagtgat cagatcaagg caattagcgt gtctattatc tcaaacattt gtcatttatt
    43741 tgtgttgagg ctgttctatc ttccctctag ctatttgaaa ctacacaata tattattgtt
    43801 aactatagtc atttcacata ttcttattca tatttcatag ttgagaaaat taagatccag
    43861 agagattaag taaatctaca gagttaagaa gaggcagaaa tggggttact aacaattata
    43921 ctgtaccttt cacatcagat agctttctta gctaatgctt cccttatctg caacgattga
    43981 acagctaaaa aaatggtgtg agtgatgtgg ctttctgatg ggtgtggcct agactggtca
    44041 tagaatttag tgtcaagtag actgggatta taaaggctca gggaagttac aaggctgagg
    44101 ctgagttcag agccagaaac ctgaaaacta tttttttttt ttttttttga gacggagtct
    44161 tgctctgtca cccaggctgg agtgcagtgg cgcgatctct gctcactgca agctgtgcct
    44221 cccgggttca caccattctc ctgcctcagc ctcccgagta gctgggacta gaggtgccca
    44281 ccaccatgtc ctgctaattt tttgtatttt ttagtagaga tggggtttca ccgtgttagc
    44341 cgggatggtc tcgatctcct gacctcatga tccgcccgcc tcggcctccc aaagtgctgg
    44401 gattacaggc ttgagccacc atgcccggcc aaaactgttt cttaagattg ttctacattc
    44461 caagttgcca acattaagtt ccgtgtagca aacgcccttg gggaacccac cctggttaca
    44521 aatccaagcc ctaaactatt cctgctctgc ttcttaagca gcaaaatata ggggtagaag
    44581 atgtaataga actcgatgtc ttcccagttt tatttgtgtg tgtgtgtttt atttttatct
    44641 gttttttttt tttttttttt ttgacagggt ctcactctga tacccaggct ggagtgcagt
    44701 ggcatgatct tggctcactg tagcctccac ctcccaggtt caagcaattc tcctgcttca
    44761 gccttccaag tagctgggac tacaggcaca tgtcaccatg cctggctaat ttttgcattt
    44821 ttttagtaga gtcagggttt caccatgttg gccaggctgg tctcaaattc ctgacctcaa
    44881 gttatctgcc tgccttggcc tcccaaaatg ctgggattac aggcgtgggc caccatgccc
    44941 agccttgtgt gttttttttt aaatagtgac ttttgaactg aaaatatcct tttacttttt
    45001 ggtttctttc tactaaggct gttgttttca aatcctttaa acttttcttg ttttctttta
    45061 gattccgcct tgctttgcca gagtccaatc gcagcaacat tgaggtagga atctgagctc
    45121 ttggggttac caagcactgg aagaacgagg attctcctac tatatataat agcgaattaa
    45181 ttgttttctg tgacttggag tccttgattc ctccataatt gtaggactta actttgaaat
    45241 tctttatgta gctactcatc aattgagccc attaaccatt cacgagagga actctacagt
    45301 ttacttttat ttatgcagaa atactttttt aaaaactcaa aagactgttg agacattgta
    45361 taatgctaga aaaacaggca ttctcaggga atgcctgttt tctcaataaa ataatcctct
    45421 agagttatag acgagacata tagagttaca tatcccaaag gaatatgtaa attattaagc
    45481 catgattagg tttactcttt gaacactttc tgcccatctc ctaaaattag gtcaatgctg
    45541 cttgtatgga tacctttgtg ggaggggggt tcccagcctt gtgactttct gattggaaga
    45601 tgatacccca acatgtgact tggaatcccc cttccctcaa gcttcaggaa gatcagctaa
    45661 atcactatct catacattca tggatggcac tatcatagag aagttaagtg ggtttcggtg
    45721 tcagaatgcc cgggtagaat agtgcctagt tcatgggcag cactacataa tgttaattat
    45781 tagtattaac ggtattcatt tactgataaa tacttattga gcccggaact gttctagaca
    45841 aaacagataa aatctctacc ctcaaggcgc ttacattcta aagcagtggt tctcaactag
    45901 tgattctcag ctagggacat ctggcaatgt ctgaagacat ttttggttgt cacagcctga
    45961 gatggaagga gacatactaa tgacacttgg tgggtagagg ccagggatgc tgctacacat
    46021 tcacagtgca caggacagct cccaacagca aagaatgatc catcccaaaa cgtcaagagt
    46081 gccactcctg ggaaaccctg ttccagagtg tgtgtgactg tgcttatgtg tgtgtgacag
    46141 gctgagagta gcatacaaca aacaaacaaa tatagtgttt actaaaagaa atactataga
    46201 gaaaaagaaa tcaggatagg cagtgcaagt agttgggagc tgaaattaca accttggggt
    46261 tgttgaaagg attagctgag attatatatg aaatgcactt agcacactga ccacatagaa
    46321 ggcattaaat gaacagtggc cactattttc atattcgcag taactgtttc agttattgtc
    46381 acttctgtgt tttcatattt acggtaatta tttcagttat tgtcattttt acgtcaagag
    46441 gcagtgtagc ataatagttt catacataaa ctctgaggtc ccaactgcaa aagtgaattc
    46501 ccattgtcca ttttcacaat ggtgataaag acatacccac tgcactccag cctgggcgac
    46561 agagtgagcc tccatctcaa aaaaaaaatt tttaaataaa aaaaaaagaa aaattgggtg
    46621 ttctggggat ggcaatagct ttggagcgtg atgtaacaca agggaactcc tgtggccgag
    46681 attcccagta agtaaaggga agattgctaa ttgggaaatc taatagttgt tcttgactgt
    46741 cttggtagat acctgagctg ccacatttgc tggcaccatg tagtccctct gaatttgcta
    46801 tcaccaaaat ccagtgtaga gggaagcaga agtgtctgtc ctcaagaggg aaaaagttag
    46861 aaaaccctgt aatatgattt tctacaaagc tattatccct ctgaaaagat cctagttatt
    46921 gctttctagc ctaagaagtt ctgggaaagt acacatccaa accaggcatg gtactttcga
    46981 agcacccatg attggccagg tgtggtggct cccacctgta atcctagcac tttggaaggt
    47041 caagattgga ggtttgcttg agcccaggac tttgagactg ggcaacatag tgagactctg
    47101 tccctaaaaa aaattttttt aacttagcca ggtgtagtgg tgcacacttg tagtcccagc
    47161 tgcttgagag gctgaggcag gaagattgct tgagcccagg agttcgaggc tggagagagc
    47221 catgatcaca ctactgcact ccagcctggg taacaaagca aaaaaaaaaa aaaaaagccc
    47281 gatctgccaa ttgattctat ttcctctttt attttaggtc ttgaggtttg aaaatattct
    47341 atcgtccatt cttcactttg gagtcctccc actggccaat ggtaagggat tattggaaaa
    47401 caatgtgact gtaacatcgg ctaacattta acatctgcat cggctgcact ggggattgtt
    47461 tgggactttc caccctgaag cttgtacttc tatcatgtta tcatgaatcc aggccagcgt
    47521 cagaatttgc aaagtttgta ccatcaatgc tgtggtggca catttagtta ttctaggtcc
    47581 aagccctgtt agcaattcta tttgcaaact cagcaagatc ggccaactct ggttgagtta
    47641 aggagattga aaccatgctc cttaggcagt aaagaatctc cttccagtca accggaaacg
    47701 agattatttt ccctacggga tatctccgtg gttcttatgc caggaccact aactggatag
    47761 acacagtttt catgaatgac aatcctgggc cttctccttg cacagcagtt gttcataaac
    47821 tgcagcatct ggagtctggc ccagtatatt agacaccaaa atgttctcaa gacccactaa
    47881 ttatgtattt tcaaaatata catcgggtag gctaaaaatg gacagcattt ctctactgtc
    47941 caaatgaaca taattgtagg tgcatttttt attaatcaca gattaatgag caattcttcc
    48001 aggaaaattc tagggacata tcagagagaa tgcaaacatg gaaccgggga gaatgaaaag
    48061 atcaactatt aaaaagctgt ccatgccggg ctcagtggct cacgcctgta atcccagcac
    48121 tttgggaggc caaggcaggc gaatcacctg aggtcaggag ttcgagacac gcctggccaa
    48181 catggtgaaa ccctgtctct actaaaaata caaaaaaact tagccaggca tggtggtggg
    48241 catctgtaat ctcagctact cgggaggctg aggcaggaga atcacctgta cctgggaggt
    48301 ggaggttgca gtgagccaag atcacaccat tacattccag cctgggcaac aagagcaaaa
    48361 ctccatctca aaaaaaaaaa aaaaaagcaa gctgtcagtc agtctcttac taaaaagctt
    48421 gctaaaacct ctgtgcttgt gcccaattgt tttacgtctt gttctatatt ttagcaaaat
    48481 tgcagcaagg atttcctctg tccaatccac acaaattctt attcgtcaat tcagatattg
    48541 aagttcttga ggtaagaatg caaatctcac ctcttaactg acccatttct ttttatagta
    48601 gactaagcct cctcctgttt tgcttgtttt tgttgttgtt gtttgttttt gtcctgcttt
    48661 gctttttccc agaccaggga atcttataaa catgtttagt tcttaaatca caattaacag
    48721 aaaatattta gagttgagtc taaaaatcag accaagatca atttcactta gcagccaaat
    48781 ccacagtata agaagatgcc ccttagcacg ctttatttta cttattccac aagacaatct
    48841 gtaaggctgg aattattagt cccattttac agatgaggaa aggaggactc agagagaagt
    48901 ggctcaggca gctggaaagg agcatggctg ggacaggact ggctcttctg attctcccag
    48961 tcagaagact ttcccctgaa ccaaaggcac acacctttga gttcagggat cgaatcgttt
    49021 tccggctcat cattatgcat tcacttcaga ataccttttt ttctttcttt ctttttggca
    49081 ttgttgtttg tttggggagg tggaaatatg tttctaaaga aattctccaa tcctgtacag
    49141 tccaggggtc cccaacaccc aggcccagga cctgtcccgg tctgtggcct gttaggaacc
    49201 tggttgcaca gctggaggtg agcggccgag gagtgaacat tactgcctga gctccacctc
    49261 ctaccagatc agcagcaaca ttagattctc ataggagcac aaaccctatt gtgaactgcc
    49321 tgtgcaaggg atttaggttg cacgctcctt atgagaatct aactaatgcc tgatgatctg
    49381 aggtggaaca gtttcatccc gaaaccatcc cccaatccca gtcagtggaa aaattgtctt
    49441 ccatgaaacc agtcgctaat gccaaaaagg ctggggaccg ctgccctaca ctaccgtgca
    49501 tgctctccca cttccctgct tctcccccac tgcttctaca atggctaagt cacatcgggt
    49561 gacagtactc caaaatggcc tttcctttct ctggggcatt cacaaagtag ggccagggta
    49621 gaggagggcc tgactctctg taggacctgg taaagaaacc atctctcagc tgggcatggt
    49681 ggctcatgct tgtaatccta gcactttggg aggctgaggt ggtcaggagt tcgagaccag
    49741 cctggccaaa atggtgaaac cctgtctcta ctaaaaatac aaaaattagc cgggtgtggt
    49801 ggcacacacc tgtagtccca gctgcttggg agactgaggc acgagaatca cttgaaaccg
    49861 agggacggag cttgcagtga gccaagatcg caccaccaca ctccagcctg ggcgacagcc
    49921 tttgagactc catctcaaaa ttaaaataat aaaaaaaaga agccatctct tcctcacgcc
    49981 tcagacaaac ccagacatgc ccaagttttg acgttatctt cattgtcaca tcctttccag
    50041 ggtttccttt tgatttccac cgacctgaag tatgaaacat cctcaaagca gcagccaagt
    50101 ttccacgtat gggaaggtct gaacctgata agcagacagt ggagggggaa gtcagcccct
    50161 tgattgccgg tttgcaattc accccaggaa gtaaatggtc cttaatccta caactactgt
    50221 aaacccagaa gggaaagaca gtacacactg gaattgtaaa gcccttgtga attgcttagg
    50281 cagaaagttt tctttcttaa gccttcagga acccagaata aggcagactc tgttaaaggg
    50341 ataaatagag gtgtctgaat gtgagtgtat gcatgctgcg tgtgtctgtg tttatgtttg
    50401 tttgtttgtt tggggcaaga aagattctag gacaagagct aggcatgtac ttctgaccag
    50461 gtgggtaagc aactctaagt ctgtatttgt attggtcatt ctcagtggaa atcccttagg
    50521 ccctctagtg gttttcccct acctgcatat tggttttcat gttttatatt cactgttact
    50581 atcttctgtg tttaattaaa attgttttct atcaacttca a
//
