# Supplementary material for: Exon prediction based on multiscale products of a genomic-inspired multiscale bilateral filtering
Source: PLoS One. 2019 Mar 21;14(3):e0205050. doi: 10.1371/journal.pone.0205050 (PMC6428306; doi:10.1371/journal.pone.0205050)
Supplement: S1 File — Detailed information on these sequences. (ZIP) (ZIP) [file pone.0205050.s001.zip › S1 File/ENm004/C22orf24.txt]

Homo sapiens chromosome 22, GRCh38.p7 Primary Assembly
NCBI Reference Sequence: NC_000022.11
FASTA Graphics
Go to:
LOCUS       NC_000022              11842 bp    DNA     linear   CON 06-JUN-2016
DEFINITION  Homo sapiens chromosome 22, GRCh38.p7 Primary Assembly.
ACCESSION   NC_000022 REGION: complement(31933521..31945362) GPC_000001314
VERSION     NC_000022.11
DBLINK      BioProject: PRJNA168
            Assembly: GCF_000001405.33
KEYWORDS    RefSeq.
SOURCE      Homo sapiens (human)
  ORGANISM  Homo sapiens
            Eukaryota; Metazoa; Chordata; Craniata; Vertebrata; Euteleostomi;
            Mammalia; Eutheria; Euarchontoglires; Primates; Haplorrhini;
            Catarrhini; Hominidae; Homo.
REFERENCE   1  (bases 1 to 11842)
  AUTHORS   Cole,C.G., McCann,O.T., Collins,J.E., Oliver,K., Willey,D.,
            Gribble,S.M., Yang,F., McLaren,K., Rogers,J., Ning,Z., Beare,D.M.
            and Dunham,I.
  TITLE     Finishing the finished human chromosome 22 sequence
  JOURNAL   Genome Biol. 9 (5), R78 (2008)
   PUBMED   18477386
REFERENCE   2  (bases 1 to 11842)
  CONSRTM   International Human Genome Sequencing Consortium
  TITLE     Finishing the euchromatic sequence of the human genome
  JOURNAL   Nature 431 (7011), 931-945 (2004)
   PUBMED   15496913
REFERENCE   3  (bases 1 to 11842)
  AUTHORS   Lander,E.S., Linton,L.M., Birren,B., Nusbaum,C., Zody,M.C.,
            Baldwin,J., Devon,K., Dewar,K., Doyle,M., FitzHugh,W., Funke,R.,
            Gage,D., Harris,K., Heaford,A., Howland,J., Kann,L., Lehoczky,J.,
            LeVine,R., McEwan,P., McKernan,K., Meldrim,J., Mesirov,J.P.,
            Miranda,C., Morris,W., Naylor,J., Raymond,C., Rosetti,M.,
            Santos,R., Sheridan,A., Sougnez,C., Stange-Thomann,N.,
            Stojanovic,N., Subramanian,A., Wyman,D., Rogers,J., Sulston,J.,
            Ainscough,R., Beck,S., Bentley,D., Burton,J., Clee,C., Carter,N.,
            Coulson,A., Deadman,R., Deloukas,P., Dunham,A., Dunham,I.,
            Durbin,R., French,L., Grafham,D., Gregory,S., Hubbard,T.,
            Humphray,S., Hunt,A., Jones,M., Lloyd,C., McMurray,A., Matthews,L.,
            Mercer,S., Milne,S., Mullikin,J.C., Mungall,A., Plumb,R., Ross,M.,
            Shownkeen,R., Sims,S., Waterston,R.H., Wilson,R.K., Hillier,L.W.,
            McPherson,J.D., Marra,M.A., Mardis,E.R., Fulton,L.A.,
            Chinwalla,A.T., Pepin,K.H., Gish,W.R., Chissoe,S.L., Wendl,M.C.,
            Delehaunty,K.D., Miner,T.L., Delehaunty,A., Kramer,J.B., Cook,L.L.,
            Fulton,R.S., Johnson,D.L., Minx,P.J., Clifton,S.W., Hawkins,T.,
            Branscomb,E., Predki,P., Richardson,P., Wenning,S., Slezak,T.,
            Doggett,N., Cheng,J.F., Olsen,A., Lucas,S., Elkin,C.,
            Uberbacher,E., Frazier,M., Gibbs,R.A., Muzny,D.M., Scherer,S.E.,
            Bouck,J.B., Sodergren,E.J., Worley,K.C., Rives,C.M., Gorrell,J.H.,
            Metzker,M.L., Naylor,S.L., Kucherlapati,R.S., Nelson,D.L.,
            Weinstock,G.M., Sakaki,Y., Fujiyama,A., Hattori,M., Yada,T.,
            Toyoda,A., Itoh,T., Kawagoe,C., Watanabe,H., Totoki,Y., Taylor,T.,
            Weissenbach,J., Heilig,R., Saurin,W., Artiguenave,F., Brottier,P.,
            Bruls,T., Pelletier,E., Robert,C., Wincker,P., Smith,D.R.,
            Doucette-Stamm,L., Rubenfield,M., Weinstock,K., Lee,H.M.,
            Dubois,J., Rosenthal,A., Platzer,M., Nyakatura,G., Taudien,S.,
            Rump,A., Yang,H., Yu,J., Wang,J., Huang,G., Gu,J., Hood,L.,
            Rowen,L., Madan,A., Qin,S., Davis,R.W., Federspiel,N.A.,
            Abola,A.P., Proctor,M.J., Myers,R.M., Schmutz,J., Dickson,M.,
            Grimwood,J., Cox,D.R., Olson,M.V., Kaul,R., Raymond,C., Shimizu,N.,
            Kawasaki,K., Minoshima,S., Evans,G.A., Athanasiou,M., Schultz,R.,
            Roe,B.A., Chen,F., Pan,H., Ramser,J., Lehrach,H., Reinhardt,R.,
            McCombie,W.R., de la Bastide,M., Dedhia,N., Blocker,H.,
            Hornischer,K., Nordsiek,G., Agarwala,R., Aravind,L., Bailey,J.A.,
            Bateman,A., Batzoglou,S., Birney,E., Bork,P., Brown,D.G.,
            Burge,C.B., Cerutti,L., Chen,H.C., Church,D., Clamp,M.,
            Copley,R.R., Doerks,T., Eddy,S.R., Eichler,E.E., Furey,T.S.,
            Galagan,J., Gilbert,J.G., Harmon,C., Hayashizaki,Y., Haussler,D.,
            Hermjakob,H., Hokamp,K., Jang,W., Johnson,L.S., Jones,T.A.,
            Kasif,S., Kaspryzk,A., Kennedy,S., Kent,W.J., Kitts,P.,
            Koonin,E.V., Korf,I., Kulp,D., Lancet,D., Lowe,T.M., McLysaght,A.,
            Mikkelsen,T., Moran,J.V., Mulder,N., Pollara,V.J., Ponting,C.P.,
            Schuler,G., Schultz,J., Slater,G., Smit,A.F., Stupka,E.,
            Szustakowski,J., Thierry-Mieg,D., Thierry-Mieg,J., Wagner,L.,
            Wallis,J., Wheeler,R., Williams,A., Wolf,Y.I., Wolfe,K.H.,
            Yang,S.P., Yeh,R.F., Collins,F., Guyer,M.S., Peterson,J.,
            Felsenfeld,A., Wetterstrand,K.A., Patrinos,A., Morgan,M.J., de
            Jong,P., Catanese,J.J., Osoegawa,K., Shizuya,H., Choi,S. and
            Chen,Y.J.
  CONSRTM   International Human Genome Sequencing Consortium
  TITLE     Initial sequencing and analysis of the human genome
  JOURNAL   Nature 409 (6822), 860-921 (2001)
   PUBMED   11237011
  REMARK    Erratum:[Nature 2001 Aug 2;412(6846):565]
COMMENT     REFSEQ INFORMATION: The reference sequence is identical to
            CM000684.2.
            On Feb 3, 2014 this sequence version replaced gi:224589814.
            Assembly Name: GRCh38.p7 Primary Assembly
            The DNA sequence is composed of genomic sequence, primarily
            finished clones that were sequenced as part of the Human Genome
            Project. PCR products and WGS shotgun sequence have been added
            where necessary to fill gaps or correct errors. All such additions
            are manually curated by GRC staff. For more information see:
            http://genomereference.org.
            
            ##Genome-Annotation-Data-START##
            Annotation Provider         :: NCBI
            Annotation Status           :: Full annotation
            Annotation Version          :: Homo sapiens Annotation Release 108
            Annotation Pipeline         :: NCBI eukaryotic genome annotation
                                           pipeline
            Annotation Software Version :: 7.0
            Annotation Method           :: Best-placed RefSeq; Gnomon
            Features Annotated          :: Gene; mRNA; CDS; ncRNA
            ##Genome-Annotation-Data-END##
FEATURES             Location/Qualifiers
     source          1..11842
                     /organism="Homo sapiens"
                     /mol_type="genomic DNA"
                     /db_xref="taxon:9606"
                     /chromosome="22"
     gene            complement(<1..870)
                     /gene="YWHAH"
                     /gene_synonym="YWHA1"
                     /note="tyrosine 3-monooxygenase/tryptophan 5-monooxygenase
                     activation protein eta; Derived by automated computational
                     analysis using gene prediction method: BestRefSeq."
                     /db_xref="GeneID:7533"
                     /db_xref="HGNC:HGNC:12853"
                     /db_xref="HPRD:00215"
                     /db_xref="MIM:113508"
     mRNA            complement(543..870)
                     /gene="YWHAH"
                     /gene_synonym="YWHA1"
                     /product="tyrosine 3-monooxygenase/tryptophan
                     5-monooxygenase activation protein eta"
                     /note="Derived by automated computational analysis using
                     gene prediction method: BestRefSeq."
                     /transcript_id="NM_003405.3"
                     /db_xref="GeneID:7533"
                     /db_xref="HGNC:HGNC:12853"
                     /db_xref="HPRD:00215"
                     /db_xref="MIM:113508"
     CDS             complement(543..629)
                     /gene="YWHAH"
                     /gene_synonym="YWHA1"
                     /note="Derived by automated computational analysis using
                     gene prediction method: BestRefSeq."
                     /codon_start=1
                     /product="14-3-3 protein eta"
                     /protein_id="NP_003396.1"
                     /db_xref="CCDS:CCDS13901.1"
                     /db_xref="GeneID:7533"
                     /db_xref="HGNC:HGNC:12853"
                     /db_xref="HPRD:00215"
                     /db_xref="MIM:113508"
                     /translation="MGDREQLLQRARLAEQAERYDDMASAMKAVTELNEPLSNEDRNL
                     LSVAYKNVVGARRSSWRVISSIEQKTMADGNEKKLEKVKAYREKIEKELETVCNDVLS
                     LLDKFLIKNCNDFQYESKVFYLKMKGDYYRYLAEVASGEKKNSVVEASEAAYKEAFEI
                     SKEQMQPTHPIRLGLALNFSVFYYEIQNAPEQACLLAKQAFDDAIAELDTLNEDSYKD
                     STLIMQLLRDNLTLWTSDQQDEEAGEGN"
     gene            1..11842
                     /gene="C22orf24"
                     /gene_synonym="HSN44A4A"
                     /note="chromosome 22 open reading frame 24; Derived by
                     automated computational analysis using gene prediction
                     method: BestRefSeq."
                     /db_xref="GeneID:25775"
                     /db_xref="HGNC:HGNC:23051"
     misc_RNA        join(1..130,7248..7374,10914..11842)
                     /gene="C22orf24"
                     /gene_synonym="HSN44A4A"
                     /product="chromosome 22 open reading frame 24, transcript
                     variant 4"
                     /note="Derived by automated computational analysis using
                     gene prediction method: BestRefSeq."
                     /transcript_id="NR_126507.1"
                     /db_xref="GeneID:25775"
                     /db_xref="HGNC:HGNC:23051"
     mRNA            join(1..130,7248..7447,10914..11842)
                     /gene="C22orf24"
                     /gene_synonym="HSN44A4A"
                     /product="chromosome 22 open reading frame 24, transcript
                     variant 3"
                     /note="Derived by automated computational analysis using
                     gene prediction method: BestRefSeq."
                     /transcript_id="NM_015372.2"
                     /db_xref="GeneID:25775"
                     /db_xref="HGNC:HGNC:23051"
     mRNA            join(6909..7374,10914..11842)
                     /gene="C22orf24"
                     /gene_synonym="HSN44A4A"
                     /product="chromosome 22 open reading frame 24, transcript
                     variant 2"
                     /note="Derived by automated computational analysis using
                     gene prediction method: BestRefSeq."
                     /transcript_id="NM_001302820.1"
                     /db_xref="GeneID:25775"
                     /db_xref="HGNC:HGNC:23051"
     mRNA            join(6909..7447,10914..11842)
                     /gene="C22orf24"
                     /gene_synonym="HSN44A4A"
                     /product="chromosome 22 open reading frame 24, transcript
                     variant 1"
                     /note="Derived by automated computational analysis using
                     gene prediction method: BestRefSeq."
                     /transcript_id="NM_001302819.1"
                     /db_xref="GeneID:25775"
                     /db_xref="HGNC:HGNC:23051"
     CDS             join(7096..7447,10914..11245)
                     /gene="C22orf24"
                     /gene_synonym="HSN44A4A"
                     /note="isoform a is encoded by transcript variant 1;
                     Derived by automated computational analysis using gene
                     prediction method: BestRefSeq."
                     /codon_start=1
                     /product="uncharacterized protein C22orf24 isoform a"
                     /protein_id="NP_001289748.1"
                     /db_xref="GeneID:25775"
                     /db_xref="HGNC:HGNC:23051"
                     /translation="MVPTGWAGLGGAVVHGPGKLEKAVPSPRALDFLSVKWEAAMMNG
                     KVPFFFSSESLGYFATGRPADNVMTTQEDTTGLHQKTSLWTMSRPGAKKVMNSYFIAG
                     CGPAVCYYAVSWLRQGFSINLTSFGRIPWPHAGVGTCPSPQSWISPFLQSHREHHYAK
                     TSSHSQPSPQSLALCLAYSRCSINICQMTECISLASGCHQALREPGRSEESFWIPATP
                     YISNIFSES"
     CDS             join(7096..7374,10914..10931)
                     /gene="C22orf24"
                     /gene_synonym="HSN44A4A"
                     /note="isoform b is encoded by transcript variant 2;
                     Derived by automated computational analysis using gene
                     prediction method: BestRefSeq."
                     /codon_start=1
                     /product="uncharacterized protein C22orf24 isoform b"
                     /protein_id="NP_001289749.1"
                     /db_xref="GeneID:25775"
                     /db_xref="HGNC:HGNC:23051"
                     /translation="MVPTGWAGLGGAVVHGPGKLEKAVPSPRALDFLSVKWEAAMMNG
                     KVPFFFSSESLGYFATGRPADNVMTTQEDTTGLHQKTSLWTMSRPGAKKVSVST"
     CDS             join(7297..7447,10914..11245)
                     /gene="C22orf24"
                     /gene_synonym="HSN44A4A"
                     /note="isoform c is encoded by transcript variant 3;
                     Derived by automated computational analysis using gene
                     prediction method: BestRefSeq."
                     /codon_start=1
                     /product="uncharacterized protein C22orf24 isoform c"
                     /protein_id="NP_056187.1"
                     /db_xref="GeneID:25775"
                     /db_xref="HGNC:HGNC:23051"
                     /translation="MTTQEDTTGLHQKTSLWTMSRPGAKKVMNSYFIAGCGPAVCYYA
                     VSWLRQGFSINLTSFGRIPWPHAGVGTCPSPQSWISPFLQSHREHHYAKTSSHSQPSP
                     QSLALCLAYSRCSINICQMTECISLASGCHQALREPGRSEESFWIPATPYISNIFSES
                     "
ORIGIN      
        1 acaaagccag acccccaggc gtgggaagat ggaaccagaa caattcgaac gagcagagca
       61 aaacagatcg gaattgcaga cttcaggtcg tggcagagaa aaccagctga gacagggcgc
      121 cacttactag gtgattcttt attccaagtt ggggaacgga ggaagacgag agggggagcc
      181 cccgggtccg gtgaaacgct ctaggagaaa tgcggctcct tcgcgtcccc tagggcaccc
      241 tctgcccccg gccgggttcc gaactaagat gtggcgaccc cgaccggccc gccccccttc
      301 cggggctgcc ttcgcgatcc cgaactgcac cctcccggat cccccaccct gggcccagcc
      361 tcaggaagtg gcggggcgcc cagcgggagc gggaagcgcg ggctaagggc gggcgggcgg
      421 ccacgcccag ccgggtcgcc gggtcgccca tggccgggag gggaacgcgc ccgcggccat
      481 ccccgtccct ccccaacgcc aggccccccc cggccagccg cccgggctcc cggcgcgctc
      541 accgccttca tagcggaggc catgtcgtcg tagcgctccg cctgctcggc cagccgcgcc
      601 cgctgcagca gctgctcccg gtcccccatg tcgctcgcgg ctcggcctcg cctcgcgcct
      661 cacaccgctg gctcgctagc cctcccgccg gtcagtccgc tccccggtcg ctgcggaggc
      721 cgccgccgcg cacgcgcact ggctcgccgg ccggccggag gctgcaggct gcaggctgca
      781 ggcagcgccg ccgctcgcgc cctctcgctg gctcgccccg cgcgctgtgg ctcgcgccgc
      841 ggacaacgcc gagggaggag acgcggccgc gctgggggat gggaggacgg gacgacgcct
      901 gcgcagtgag agtggccagg ccgggcggcg gggagcggcg ggagtgggag gggggaaggg
      961 cgggccggcc ctaacggtct atttcaaggt gacgtcacct actataaata gccaccgccg
     1021 ccgccgccgc ccggcctgaa agccgcgcag gcgctctgcg agtgctgcat tttaccgccg
     1081 cagagatgga ggtggagaag ggaaagccgg gcaggagact gcggagccgg tggagggggc
     1141 gcggtgatgg cggctgcaca ggcagtgcat tgtcatagcc ccaccctgaa acgcgccact
     1201 ccatccacgt tagagatctg gcttgagaag ggccccaaaa gcaagcaaac atactggcgg
     1261 agaagccggg agaccgcgtg ccccgagggg cgggtccgcc cagccccgcc ccagccgtcc
     1321 cgcccgcccc gagccctgcc tgtccatgcg ttctgctggg ccacaccttg tactggtccg
     1381 ggcaggatcg agtccgaccc tcggggacag ccccgctaca cagacacaca caatcgaacc
     1441 caacctgaga cgtagccttg ggcaggctgt gccttccacc agaggagggg actgggtggc
     1501 cagggcggga caagtaatat tcaggacaca ttaggagcca gcccagtgct agtcccgtac
     1561 aagcatcctc ctctttaatc ctcactaccc agcccacagt gggcacagct ggtctcccca
     1621 tatttaaaac gtggaacctg aggaaaagcg aggttagtga cttgctcagg gttacgcagc
     1681 ctgtaagtgg tggggccagg atctgagtcc aaacccaggc tgaactttct cttgtggcaa
     1741 agagctgggg tggcccaact ggctggtcac tgagcccctc ccaatcctgg ctggtattgg
     1801 atgctgaggg tcccttgtgc caggccctgg actgggctgc ccgacaagct aggaaaatga
     1861 tgattaaaac aaggccccca cttgatttca acacgccaag ggcagtgcag gagagggggc
     1921 cttgggctcg ctgagaattt tattgagcat ctactgcatg ctcagcccac agggataagc
     1981 tggatcttga aggagagtca ggaaaaagat taaggcctgg ggtacagcat tggcaaaggc
     2041 ttggcagtga cctgggagat ggtgagaaga gaggcctaag aatgggaagt gaggttgggt
     2101 aaaacaagat tacggagtct tttaaatgcc aggccaaaga tttgaggctt catccttagg
     2161 taattgggaa gccatatttc aggcctggaa tcttgctcta gagagtaaga catgttcgaa
     2221 gggagaaggg agggaactgg agaccaggcc ttttctggac ctgttttcca tctggagaat
     2281 tggacttaac tgtttcaagg actttagaat agatatccac atgctgaaat gtcagagctg
     2341 gcaggaccct tagaatcacc cctgtctaac cccttatcct gaataacggg aaactgaggt
     2401 ctgagggaaa ggaggggctg gccctagttt gcacagcgag tgagcagagc tggggtctcc
     2461 ataccaggtt tcctgcctcc caggccttcc tcttcctgct atgatgctga aacgatcaca
     2521 cttctggggg cccatgaaac aggatttgaa tgtgggtcta ggaggaggcc actaccccag
     2581 gcttcaccat gctttgaaga gtcacttttg ctgttggaat cgaggttaac aaaccaggct
     2641 aatctttccc ctagtgaata tatttaaaga gcatgctaga tagtaatgaa tcatccactc
     2701 caccccccat aaggatgggg tcccagtgag agatgggagg agggccagcc ctggatgggg
     2761 ggacctcctc ggttccttct agctcttaga gggcttagag cccttccagc ttttctgatg
     2821 aggttggact aagattgatt tcaaaacagt gaaaattagg tagagctgga gcattctaaa
     2881 taattgattt ctgacatgtg taaaggacac tctggttctc ccatgaagct tttcttctca
     2941 ccaaacttcc tcatctcctc ttcctcacct cctacccacc catcagctca gtgtgctctc
     3001 accctgtccc tactcctcca ccgtggccat cagagccctc cttgttgtca aagccaagga
     3061 ggtttcatag tgcccacctc cctggccctc ttggctggac tgggcacgac tgctcaccct
     3121 tccttgaccg actctcccag cttcccttct gctgctccgg ccattgctct tctatttgct
     3181 gtatgggctt gtcttctagc ctaccccaaa atactagggt tcctcagggc tttgtcccga
     3241 gccctcttca cacactgccc tatccttggt gaccccatcc tcatgcactc taaggaacca
     3301 tctaccatgt tcctagtacc aggcaaggtg ctttgcagaa acgtgcattt ttttttccct
     3361 caagataccc ctgtaaggct ggtccgattt cctttcctgt ttttttgttt gttggctttt
     3421 gttttgtttt gagatagagt ctcacccatt cacccaggct ggagtgcaat agtgctctct
     3481 tagctcactg caacctccgc ctcccaggtt caagcgatcc tcctgcctca gcctcccaag
     3541 tagctggggc tacaaggcgc acgtcaccgc acccagctaa ttttttcaga gaaaattatt
     3601 taaactcttg tgcctcatct gttaaatgga ttttttagtc ttttttttgg tttgtttttt
     3661 tctctaagag atggagtctc gctctgttgc ccagactgga gtgcagtggc acaatcttgg
     3721 ctcactgcaa tctccgcctc ccaggttcaa gctattctcc tgcctcagcc tcccgagtag
     3781 ctaggactgc aggcatgcac caccaagccc agctaatttt tttgtgtgta tttttaatag
     3841 agatttcacc aggttggcca ggctggtctt gaactcctgg cctcaaatgt acctcctgcc
     3901 tcggcctccc agtgtgctgg gattacaggc atgagccact gcgcccagcc agtttttaaa
     3961 atttgtttgt ttaatagagc tagggttttg ccatgttgcc caggctggtc ttgaactcct
     4021 gtactcaagc tatccaccca cctcggcctc ccaagtgatg gcactacagg cgtgagccac
     4081 tgagcccggc ctccttcccg ttttacagat aagcaaactg acacagagct gtcccatggt
     4141 ttaaacaaag tcacacagct gggaatgggc aaagcaagga ttcaaactca gatccatcag
     4201 acacccaagt ctgagggcct cacactgccc cgtggtgtca gctgagaaga gctcaaagtg
     4261 tgactccctg ttggggtcac tcagattata caaagcatac ataagcctcc caccatgtgg
     4321 cctacacact cttaccagca cacatcttct ttgcccttgg gagagagttg ctaacgccca
     4381 agagcctcat caataaaaat cagggtcacc acctgcgaca ggtcacctac tcccaaggct
     4441 ctacgtccta tcgataaaca gggcctttga acaacgtcaa agacagcacc tgagtgaggt
     4501 gagggaggtc aatggttaat gtcaaacaca ctttgttgcc tcagggctca gagcaggtcc
     4561 ccagtagagg agccaagtct gggtcttcac ctggtacagg gtctcactcg gggaacagaa
     4621 caaaccgccc ccccccccgg gttcctgaac acacgtgtgt ggtgtgattt gagaaagaac
     4681 gtggttcttg tcttgggttc gaatcctacc ctgccagtgc accagctgag taccctccgg
     4741 caagtcactt gtaaaaaggg accaatagcc tggcacagtg gctcatgcct gtaatcccag
     4801 agctttggga ggccgaggtg gaaggatcac atgaggccaa gagttcaaaa ccagcctggg
     4861 caacatggca aaaccccagt tctacagaaa acaaaataca cacacacaca cacacacaca
     4921 cacacacaca cacacacatt ttatattttt tttttctttt tttttttaat gaagtctgtc
     4981 tctgtcactg aggctggagt gcagtggcat gatctcagtt cactgcaacc tctgcctccc
     5041 aggttcatca agcaattctc ctgccttggc ctcccgagta gttgagacta caaaaaatat
     5101 ttttaaaaaa gaaaaactgg ccagccgtgg tggctcatgc ctgtaatccc aaccctttgg
     5161 gaggccaagg cgagtggatc acctgaggtc aggagttcga gaccaccttg gccaacttgg
     5221 caaaaccctg tctctactaa aaatacaaaa attagcgggg tgtgttggta tgcgcctgta
     5281 atcccagcta ctcaggaggc tgagacagga gaattgctta aacccgggag gcagaggttg
     5341 cagtgagctg agatcgcacc attgcactcc atccagcctg ggcgtcagag tgagtctcca
     5401 tctcaaaaaa aaaaaaaagg tcaggcatgt tggctcatgc ctgtaatccc agcacttagg
     5461 gaggccaagg tgggtggatc acctgaggac aggagtttga aaccagcctg accaacatgg
     5521 tgaaacccca tctgtactaa aaatacaaaa aattagctgg gcgtggtggc aggcacctgt
     5581 aatcccagct actcaggagg ctgaggcagg agaatcgctt gaatcccgga ggcagaggtt
     5641 gtagtgaacc gagatcacac cattgcagtg caacctggac aacaaggctc aaaaaaaaaa
     5701 aaaaaattcc tcacttgcat cccaccctga gctagtggtc acgactgctc ctcacgtggg
     5761 actgcatttc taaagcattg ccagaaccct ccaccagagc ccagtgaata gatgacccag
     5821 aaaaggcaca tcctggtttt tttgtttttt tgttttttgt ttttccactc atggatactc
     5881 tgagacactt actctgagct gctgagaagt ctggacacca agggacatat tacaaaggag
     5941 acgtgatgtt gttctggaga gatggcattt gcaatgttgg catggttacc atcttgagct
     6001 ggagcagccg cctgtccaca aattattaat aatgtcaccc agataggatt ttaacttttt
     6061 ctcccactgt aggccacctg cagccaaggt gaccttgccg acccagccaa tgataataaa
     6121 accaccagca ataacatcga cagcggctct tgtttttttt tttgtttttt gttttttttt
     6181 aagacggagt tttgctcttg ttgcccgggc tggagtgcaa tggcgcgatc tcggttcccc
     6241 acaacctccg cctcccaggt tcaagcaatt ctcctgcctc agcctccaga gtagctgaga
     6301 ttacaggcat gcaccaccat gctccgctaa ttttgtattt ttagtagaga cagggtttct
     6361 ccatgttgag gctggtctca aactcctgac ctcaggtgat ccgcctgcct cagcctccca
     6421 aagtgctggg attacaggcg tgagccactg cgcccggctc gactcttgtt ttttaatcac
     6481 ttaccctctg cctgatttga ggatgaacac tttactctca tattatctcc ccacatcctc
     6541 actcggaagg aggctgttag ccccactata tgtatgagga aactgaggcc tagaagagtc
     6601 agattcttgc aatcatctga agccttcccc actcacccca actttgcacc atctactttg
     6661 accccagtat ccttttgctg acaccaaatc tcaccccgtg tcttaactaa gagcatcttg
     6721 agcgcagaga tttcaggatc atctagagcc ttccatccct ctttcaaagc gcgccttgga
     6781 agcaaaccag catccaaggc agcttttggc attaagaagt gcaaaaatgt cctgttagct
     6841 gcaatctgtg agctggttct atgagctggt ggagctcaga gccccagtcc cagcacccgc
     6901 ccccctccag cttgttcaga ggagctcagc tctgggggag agctcaaagc cgacacctat
     6961 tgagttgcag ttaaaatgag ggcgaaaaag gcttttgttt cagttctgca gatggtctgg
     7021 gagtttgtgt ttcttagcaa gaattttcta gacgttttgg cttgaaccat ctgaaaaact
     7081 gcctcaagct tttgcatggt tcccactggg tgggctgggt tgggaggggc tgtcgtgcat
     7141 ggtccgggaa agctggagaa ggctgttcct tcaccccgag ccttggattt cttatctgtg
     7201 aaatgggagg ctgcaatgat gaatggcaaa gtaccttttt ttttcagctc tgaaagtcta
     7261 ggatattttg ccactggaag accagcagac aatgtcatga caactcaaga ggatacaaca
     7321 gggctgcatc aaaagacaag tctttggacc atgtcaagac ctggagcgaa gaaggtaatg
     7381 aactcctact tcatagcagg ctgtgggcca gcagtttgct actacgctgt ctcttggtta
     7441 aggcaaggtc agtattattg ttttgatttt acagatgagg aaactgagtc ccagggaggt
     7501 taagtgtctt gcccagccac agcacagaga gcaggggctc tgctccatct tcaccattct
     7561 tcccaccact gcccctgacc ttcagagagt ctgagaacat tcttgtagct gttgagctat
     7621 gagcataact gtcatcagct gctgctgaaa ctgtaccctg agaagcaagg gagagggtca
     7681 ctgaattttc accatggttc tctgccaggc aactatgcta aaaaacatct tttcctcccc
     7741 agtatgttag taggaggcaa gcagattgtt atagccttct gtcttcttgt agataatggt
     7801 ggcaggctgg ccctgactca ggagataaag ggatctgaga ggaccacagc cacatgagaa
     7861 ggccaactcc tgtaggaggc tggctggctt ctgcagagac agcactgagc tgcccctggg
     7921 gtcgtgggta ggatccattc cctcgttaaa gatataactt cctctacctg gcccttcata
     7981 acctgcccgt ggcccatctt ctcaaggtca tcacccactc cctggacaca ttaggcccac
     8041 caggttccca gattctgccc atgagtttcc agaatgtcct ttcccatccc tccaccccat
     8101 tctcttcttc ttacattcct ttaataccca gccgaaatct tacctcccct aaagagcctt
     8161 cccagtttct ccaacaagaa gtactctcgc cttccaccta ctcccactgt gactctggta
     8221 tccactgtct gcctagagtg acattggtag gaatgtctgt ggcttgctac tgggcatcaa
     8281 gcactttgtt atgtcattta atgcagtata agatctcatt taatatggga gctattcttc
     8341 ttacacccat taaacagatg gaaaaattaa agctcaggaa ggcatcctct tacccaaagt
     8401 catgctgcta ttagatgaag aattaggatt tgaacccagg tctttctgac tataaggttc
     8461 acactctttg ttacttatac cttctgcttc ccacttcctt aggaagcagc catttccttt
     8521 gtaatagact gtaagcactg gagaatgggg cctgtgtttc attcaccatc tgagtccctg
     8581 ggatgcctgg ctgagtgtcc tggatccagg cgctgctcca tgaatgctga attgaatttg
     8641 gttacacctt ctgcgtatta caaaactccc atcaccagag ccccctttgt gaatggccaa
     8701 gatctttggt cctctcccct tccaccccag gaaggggaac acctgaaatc agctgacagc
     8761 taacattaag tgacagctga gtgaaaggca agaagaggga gggagcaagg gggaaggcag
     8821 gcaggattgc agaagccggg agggagctca gaggaggagg agggctgtcc tgctgaatct
     8881 ggccagcttg cagttactta gagtacaaga tctggagtta ccagacccag cctcaaatcc
     8941 tagctcttcc atagtaactg gggaaacctg ggcaagttgt tggacctgag tttcagtttt
     9001 cttttccata aaatgggcat gtcagggtga gtgggcggtg cagtgggggg agaataaaaa
     9061 gggcatgtcc ctgtcctcac tagacctctt cattcaggag gaatgaggtt gtgtctgagg
     9121 gagggaggga gtgctgccta cggggatgtt acctacttga aatggggaca gttggaggac
     9181 cagcacaacc tgaaatggct tccccatgaa gtcattgagc cctgaaggcc tggggcagca
     9241 gggaactcac agaatcacag acccataata aagatcttgg agacaattca gtttggcttt
     9301 cttactccaa gaggcagcac agcatggtgg actgatggga agctctgcca gcaacgggtt
     9361 gttcccaaat cctgggcccc acttgctaat tgtgtagcct tgtgcatgcc actttgtcgg
     9421 tctcagaccg ctggttcctt atcttttttt tttttttttt ttgagacagt gtctcgcatg
     9481 ttgcccaggc tggagtacag tggcgtgatt tcagctcact gcaaactccg cctcccagat
     9541 tcaagcaatt ctcttgcccc agcctcctga gtagctggga ttacaggcac gtaccaccat
     9601 gcctggctaa tttttgtgtt ttttgtatgg acgtggtctc accatgttgg ctaggctggt
     9661 cttgaactcc tgacctcaag tgatccacct gcctcagcct cccaaagtgc tgggattaca
     9721 ggcgtgagcc atcgcgcctg tccgggttct tcatttttaa tatgaaattc aaagtagttc
     9781 ctttgccaca gcactactgg gaggatcaga gacccagaca ataacagctg gtcattcgct
     9841 ggccctgtgg gaactgaggc tcagagaggg aaagtaattc acccatggtc acacagcagg
     9901 ttagcgaaat caagcctatg cccaggcctc ccaaagccca accctgggct aatcatcaga
     9961 cagctgtggc cttatcacaa agaaggctga gactaccctt gaacatgcag ccaaggaact
    10021 catactggga atcactggtg ggattccgta tctcactgag ctgaaataat tgcttgggtt
    10081 gcctgtggat ggagtatggc aaaaagccca agtcagagcc tagggtcaca tgtccaacct
    10141 ggggtctaat ccacagtata accctggcca tgtcgggtca cctctctgac ctctctgagc
    10201 ctcagtatat tctctgctta caaaatggga gcaagaattc ctggcagtgc aaaggaatca
    10261 tgtaagacac agactatttc ttttcttttc ctttctctct ctctctctct ttctttttct
    10321 ttccttcctt ccatccttac ttccctttct tttctttcct ttccttcctt tttttttttt
    10381 ttttttttta gacaaggtct tcctgggtca cccaggctga gtgcagtggt gcaatcctgg
    10441 ctcactgcag ccttgacctc ctggactcaa gtgatcctcc cacttcagcc tcccaagtag
    10501 ttgggactga ctacaggtgt gcaccactac gcctggctaa ttttctattt tttgtagaga
    10561 cagggtctca gtatgttgcc ttggctggta ttgaactcct agatgcaagt gatcctctcg
    10621 cctcagcctc ccaaagtgct gggattacag gtgtgagcca ccatgtgtgg cccagagcta
    10681 ttttcacagc agctacccat gagctcccac tgggcacctc actatgcatc cagcctgtgc
    10741 tgtcactagc aatggcttca tttagtcctc acaacagccc tgcgtggtgg gaacctaatt
    10801 tgtagataaa tgtctacgaa caggtagaac caggatccga cctcgaaagg tattctctat
    10861 gtctattctc tcacccctcc tctttcccta cctaacttgg gcttcttctt caggtttcag
    10921 tatcaacctg acttcttttg gaaggatccc ttggcctcac gctggagtgg gcacctgccc
    10981 tagcccacag agctggattt ctccctttct tcaatcacac agggagcacc actatgcaaa
    11041 gacctcatca cattcacagc cgtctccgca gagcctcgca ctgtgcttgg catatagcag
    11101 gtgctcaata aatatctgcc aaatgactga atgcatctcg ctagcctcag gatgccacca
    11161 ggccctgagg gagccaggaa gatcagagga aagcttttgg attcctgcca caccttacat
    11221 tagcaacatc ttctccgagt cctgacagcc agcctcctgg gacaccattc aagccagctg
    11281 aattccggtc accgcttcac cttggaaagg catccgcagc cctcaccaag cggccccgta
    11341 attgacgtca cagcggggcc aggagctgcc ctgttaatat ttaatgtggc cttcactgcg
    11401 caaaatgcag cctctaagag ctggaggggc cgtgcagagt ctccatgggg ttgtgaggag
    11461 ggcacagaag ggaaagggct ttataaacca taaagcgccc aacagatgag cattctgccg
    11521 acccatttca gtccctggct taactcagaa agagccgggg ctgcacatgc ctgcagtggg
    11581 acaagaagac tgctgaccaa gcccgaacac taaatcaatg ggggattagg ggctcctggg
    11641 tacattccat tgagacagcg ggagagcaga gcactggtgc cagcccaacc tggactccac
    11701 tccaggtttg ccccctgcac agctgtgtga ctgggtcagc aagtgcactg ctgagcctca
    11761 gtccccctta tctgtgaaat gggaatgatg ctttccttgt agcactgctg tgaagattca
    11821 atgaaacgag tgatgccgaa ga
//
