# Supplementary material for: Exon prediction based on multiscale products of a genomic-inspired multiscale bilateral filtering
Source: PLoS One. 2019 Mar 21;14(3):e0205050. doi: 10.1371/journal.pone.0205050 (PMC6428306; doi:10.1371/journal.pone.0205050)
Supplement: S1 File — Detailed information on these sequences. (ZIP) (ZIP) [file pone.0205050.s001.zip › S1 File/ENm004/C22orf42.txt]

Homo sapiens chromosome 22, GRCh38.p7 Primary Assembly
NCBI Reference Sequence: NC_000022.11
FASTA Graphics
Go to:
LOCUS       NC_000022              11443 bp    DNA     linear   CON 06-JUN-2016
DEFINITION  Homo sapiens chromosome 22, GRCh38.p7 Primary Assembly.
ACCESSION   NC_000022 REGION: complement(32149006..32160448) GPC_000001314
VERSION     NC_000022.11
DBLINK      BioProject: PRJNA168
            Assembly: GCF_000001405.33
KEYWORDS    RefSeq.
SOURCE      Homo sapiens (human)
  ORGANISM  Homo sapiens
            Eukaryota; Metazoa; Chordata; Craniata; Vertebrata; Euteleostomi;
            Mammalia; Eutheria; Euarchontoglires; Primates; Haplorrhini;
            Catarrhini; Hominidae; Homo.
REFERENCE   1  (bases 1 to 11443)
  AUTHORS   Cole,C.G., McCann,O.T., Collins,J.E., Oliver,K., Willey,D.,
            Gribble,S.M., Yang,F., McLaren,K., Rogers,J., Ning,Z., Beare,D.M.
            and Dunham,I.
  TITLE     Finishing the finished human chromosome 22 sequence
  JOURNAL   Genome Biol. 9 (5), R78 (2008)
   PUBMED   18477386
REFERENCE   2  (bases 1 to 11443)
  CONSRTM   International Human Genome Sequencing Consortium
  TITLE     Finishing the euchromatic sequence of the human genome
  JOURNAL   Nature 431 (7011), 931-945 (2004)
   PUBMED   15496913
REFERENCE   3  (bases 1 to 11443)
  AUTHORS   Lander,E.S., Linton,L.M., Birren,B., Nusbaum,C., Zody,M.C.,
            Baldwin,J., Devon,K., Dewar,K., Doyle,M., FitzHugh,W., Funke,R.,
            Gage,D., Harris,K., Heaford,A., Howland,J., Kann,L., Lehoczky,J.,
            LeVine,R., McEwan,P., McKernan,K., Meldrim,J., Mesirov,J.P.,
            Miranda,C., Morris,W., Naylor,J., Raymond,C., Rosetti,M.,
            Santos,R., Sheridan,A., Sougnez,C., Stange-Thomann,N.,
            Stojanovic,N., Subramanian,A., Wyman,D., Rogers,J., Sulston,J.,
            Ainscough,R., Beck,S., Bentley,D., Burton,J., Clee,C., Carter,N.,
            Coulson,A., Deadman,R., Deloukas,P., Dunham,A., Dunham,I.,
            Durbin,R., French,L., Grafham,D., Gregory,S., Hubbard,T.,
            Humphray,S., Hunt,A., Jones,M., Lloyd,C., McMurray,A., Matthews,L.,
            Mercer,S., Milne,S., Mullikin,J.C., Mungall,A., Plumb,R., Ross,M.,
            Shownkeen,R., Sims,S., Waterston,R.H., Wilson,R.K., Hillier,L.W.,
            McPherson,J.D., Marra,M.A., Mardis,E.R., Fulton,L.A.,
            Chinwalla,A.T., Pepin,K.H., Gish,W.R., Chissoe,S.L., Wendl,M.C.,
            Delehaunty,K.D., Miner,T.L., Delehaunty,A., Kramer,J.B., Cook,L.L.,
            Fulton,R.S., Johnson,D.L., Minx,P.J., Clifton,S.W., Hawkins,T.,
            Branscomb,E., Predki,P., Richardson,P., Wenning,S., Slezak,T.,
            Doggett,N., Cheng,J.F., Olsen,A., Lucas,S., Elkin,C.,
            Uberbacher,E., Frazier,M., Gibbs,R.A., Muzny,D.M., Scherer,S.E.,
            Bouck,J.B., Sodergren,E.J., Worley,K.C., Rives,C.M., Gorrell,J.H.,
            Metzker,M.L., Naylor,S.L., Kucherlapati,R.S., Nelson,D.L.,
            Weinstock,G.M., Sakaki,Y., Fujiyama,A., Hattori,M., Yada,T.,
            Toyoda,A., Itoh,T., Kawagoe,C., Watanabe,H., Totoki,Y., Taylor,T.,
            Weissenbach,J., Heilig,R., Saurin,W., Artiguenave,F., Brottier,P.,
            Bruls,T., Pelletier,E., Robert,C., Wincker,P., Smith,D.R.,
            Doucette-Stamm,L., Rubenfield,M., Weinstock,K., Lee,H.M.,
            Dubois,J., Rosenthal,A., Platzer,M., Nyakatura,G., Taudien,S.,
            Rump,A., Yang,H., Yu,J., Wang,J., Huang,G., Gu,J., Hood,L.,
            Rowen,L., Madan,A., Qin,S., Davis,R.W., Federspiel,N.A.,
            Abola,A.P., Proctor,M.J., Myers,R.M., Schmutz,J., Dickson,M.,
            Grimwood,J., Cox,D.R., Olson,M.V., Kaul,R., Raymond,C., Shimizu,N.,
            Kawasaki,K., Minoshima,S., Evans,G.A., Athanasiou,M., Schultz,R.,
            Roe,B.A., Chen,F., Pan,H., Ramser,J., Lehrach,H., Reinhardt,R.,
            McCombie,W.R., de la Bastide,M., Dedhia,N., Blocker,H.,
            Hornischer,K., Nordsiek,G., Agarwala,R., Aravind,L., Bailey,J.A.,
            Bateman,A., Batzoglou,S., Birney,E., Bork,P., Brown,D.G.,
            Burge,C.B., Cerutti,L., Chen,H.C., Church,D., Clamp,M.,
            Copley,R.R., Doerks,T., Eddy,S.R., Eichler,E.E., Furey,T.S.,
            Galagan,J., Gilbert,J.G., Harmon,C., Hayashizaki,Y., Haussler,D.,
            Hermjakob,H., Hokamp,K., Jang,W., Johnson,L.S., Jones,T.A.,
            Kasif,S., Kaspryzk,A., Kennedy,S., Kent,W.J., Kitts,P.,
            Koonin,E.V., Korf,I., Kulp,D., Lancet,D., Lowe,T.M., McLysaght,A.,
            Mikkelsen,T., Moran,J.V., Mulder,N., Pollara,V.J., Ponting,C.P.,
            Schuler,G., Schultz,J., Slater,G., Smit,A.F., Stupka,E.,
            Szustakowski,J., Thierry-Mieg,D., Thierry-Mieg,J., Wagner,L.,
            Wallis,J., Wheeler,R., Williams,A., Wolf,Y.I., Wolfe,K.H.,
            Yang,S.P., Yeh,R.F., Collins,F., Guyer,M.S., Peterson,J.,
            Felsenfeld,A., Wetterstrand,K.A., Patrinos,A., Morgan,M.J., de
            Jong,P., Catanese,J.J., Osoegawa,K., Shizuya,H., Choi,S. and
            Chen,Y.J.
  CONSRTM   International Human Genome Sequencing Consortium
  TITLE     Initial sequencing and analysis of the human genome
  JOURNAL   Nature 409 (6822), 860-921 (2001)
   PUBMED   11237011
  REMARK    Erratum:[Nature 2001 Aug 2;412(6846):565]
COMMENT     REFSEQ INFORMATION: The reference sequence is identical to
            CM000684.2.
            On Feb 3, 2014 this sequence version replaced gi:224589814.
            Assembly Name: GRCh38.p7 Primary Assembly
            The DNA sequence is composed of genomic sequence, primarily
            finished clones that were sequenced as part of the Human Genome
            Project. PCR products and WGS shotgun sequence have been added
            where necessary to fill gaps or correct errors. All such additions
            are manually curated by GRC staff. For more information see:
            http://genomereference.org.
            
            ##Genome-Annotation-Data-START##
            Annotation Provider         :: NCBI
            Annotation Status           :: Full annotation
            Annotation Version          :: Homo sapiens Annotation Release 108
            Annotation Pipeline         :: NCBI eukaryotic genome annotation
                                           pipeline
            Annotation Software Version :: 7.0
            Annotation Method           :: Best-placed RefSeq; Gnomon
            Features Annotated          :: Gene; mRNA; CDS; ncRNA
            ##Genome-Annotation-Data-END##
FEATURES             Location/Qualifiers
     source          1..11443
                     /organism="Homo sapiens"
                     /mol_type="genomic DNA"
                     /db_xref="taxon:9606"
                     /chromosome="22"
     gene            1..11443
                     /gene="C22orf42"
                     /gene_synonym="dJ90G24.6; RP1-127L4.6"
                     /note="chromosome 22 open reading frame 42; Derived by
                     automated computational analysis using gene prediction
                     method: BestRefSeq,Gnomon."
                     /db_xref="GeneID:150297"
                     /db_xref="HGNC:HGNC:27160"
                     /db_xref="HPRD:14087"
     mRNA            join(1..548,1227..1465,6131..6205,7823..7954,8355..8382,
                     8898..8956)
                     /gene="C22orf42"
                     /gene_synonym="dJ90G24.6; RP1-127L4.6"
                     /product="chromosome 22 open reading frame 42, transcript
                     variant X5"
                     /note="Derived by automated computational analysis using
                     gene prediction method: Gnomon. Supporting evidence
                     includes similarity to: 1 EST, and 100% coverage of the
                     annotated genomic feature by RNAseq alignments, including
                     4 samples with support for all annotated introns"
                     /transcript_id="XM_017028632.1"
                     /db_xref="GeneID:150297"
                     /db_xref="HGNC:HGNC:27160"
                     /db_xref="HPRD:14087"
     mRNA            join(3..548,1227..1465,6131..6205,7823..7887,8355..8382,
                     8898..8962,9430..9524,9970..10054)
                     /gene="C22orf42"
                     /gene_synonym="dJ90G24.6; RP1-127L4.6"
                     /product="chromosome 22 open reading frame 42, transcript
                     variant X4"
                     /note="Derived by automated computational analysis using
                     gene prediction method: Gnomon. Supporting evidence
                     includes similarity to: 1 EST, and 100% coverage of the
                     annotated genomic feature by RNAseq alignments, including
                     3 samples with support for all annotated introns"
                     /transcript_id="XM_017028631.1"
                     /db_xref="GeneID:150297"
                     /db_xref="HGNC:HGNC:27160"
                     /db_xref="HPRD:14087"
     mRNA            join(13..548,1227..1465,6131..6205,7823..7887,8355..8382,
                     9970..10130,10669..10696,10836..11443)
                     /gene="C22orf42"
                     /gene_synonym="dJ90G24.6; RP1-127L4.6"
                     /product="chromosome 22 open reading frame 42, transcript
                     variant X3"
                     /note="Derived by automated computational analysis using
                     gene prediction method: Gnomon. Supporting evidence
                     includes similarity to: 16 ESTs, and 100% coverage of the
                     annotated genomic feature by RNAseq alignments, including
                     3 samples with support for all annotated introns"
                     /transcript_id="XM_017028630.1"
                     /db_xref="GeneID:150297"
                     /db_xref="HGNC:HGNC:27160"
                     /db_xref="HPRD:14087"
     mRNA            join(16..548,1227..1465,6131..6205,7823..7887,8355..8382,
                     8898..8962,9430..9457,9970..10130,10669..10696,
                     10836..11443)
                     /gene="C22orf42"
                     /gene_synonym="dJ90G24.6; RP1-127L4.6"
                     /product="chromosome 22 open reading frame 42, transcript
                     variant X1"
                     /note="Derived by automated computational analysis using
                     gene prediction method: Gnomon. Supporting evidence
                     includes similarity to: 16 ESTs, 1 Protein, and 100%
                     coverage of the annotated genomic feature by RNAseq
                     alignments, including 4 samples with support for all
                     annotated introns"
                     /transcript_id="XM_011529922.2"
                     /db_xref="GeneID:150297"
                     /db_xref="HGNC:HGNC:27160"
                     /db_xref="HPRD:14087"
     CDS             join(514..548,1227..1465,6131..6205,7823..7887,8355..8382,
                     9970..10130,10669..10696,10836..10909)
                     /gene="C22orf42"
                     /gene_synonym="dJ90G24.6; RP1-127L4.6"
                     /note="Derived by automated computational analysis using
                     gene prediction method: Gnomon."
                     /codon_start=1
                     /product="uncharacterized protein C22orf42 isoform X3"
                     /protein_id="XP_016884119.1"
                     /db_xref="GeneID:150297"
                     /db_xref="HGNC:HGNC:27160"
                     /db_xref="HPRD:14087"
                     /translation="MEERNRGRKESWCPMGSKLTCCLGPSGGLNCDCCRPDVGPCHEC
                     EIPETVAATAPASTTAKPAKLDLKAKKAQLMQYLSLPKTPKMLKMSKGLDARSKRWLK
                     IIWRRHGIWPLENIGPTEDVQASAHGGVEENMTSDIEIPEAKHDHHLVEDLSESLSVC
                     LEDFMTSDLSESLSVSLEDFMTSGLSESLSVSLEDLMTPEMAKERYEDYLCWVKMARS
                     RLNEPISSQVLGLLRL"
     CDS             join(514..548,1227..1465,6131..6205,7823..7887,8355..8382,
                     8898..8962,9430..9457,9970..10130,10669..10696,
                     10836..10909)
                     /gene="C22orf42"
                     /gene_synonym="dJ90G24.6; RP1-127L4.6"
                     /note="Derived by automated computational analysis using
                     gene prediction method: Gnomon."
                     /codon_start=1
                     /product="uncharacterized protein C22orf42 isoform X1"
                     /protein_id="XP_011528224.1"
                     /db_xref="GeneID:150297"
                     /db_xref="HGNC:HGNC:27160"
                     /db_xref="HPRD:14087"
                     /translation="MEERNRGRKESWCPMGSKLTCCLGPSGGLNCDCCRPDVGPCHEC
                     EIPETVAATAPASTTAKPAKLDLKAKKAQLMQYLSLPKTPKMLKMSKGLDARSKRWLK
                     IIWRRHGIWPLENIGPTEDVQASAHGGVEENMTSDIEIPEAKHDHRPTEDVQVSAHGG
                     VEENITSDIEISEAKHDHHLVEDLSESLSVCLEDFMTSDLSESLSVSLEDFMTSGLSE
                     SLSVSLEDLMTPEMAKERYEDYLCWVKMARSRLNEPISSQVLGLLRL"
     CDS             join(514..548,1227..1465,6131..6205,7823..7887,8355..8382,
                     8898..8962,9430..9495)
                     /gene="C22orf42"
                     /gene_synonym="dJ90G24.6; RP1-127L4.6"
                     /note="Derived by automated computational analysis using
                     gene prediction method: Gnomon."
                     /codon_start=1
                     /product="uncharacterized protein C22orf42 isoform X4"
                     /protein_id="XP_016884120.1"
                     /db_xref="GeneID:150297"
                     /db_xref="HGNC:HGNC:27160"
                     /db_xref="HPRD:14087"
                     /translation="MEERNRGRKESWCPMGSKLTCCLGPSGGLNCDCCRPDVGPCHEC
                     EIPETVAATAPASTTAKPAKLDLKAKKAQLMQYLSLPKTPKMLKMSKGLDARSKRWLK
                     IIWRRHGIWPLENIGPTEDVQASAHGGVEENMTSDIEIPEAKHDHRPTEDVQVSAHGG
                     VEENITSDIEISEAKHDHRTYFFLNSFIYV"
     CDS             join(514..548,1227..1465,6131..6205,7823..7954,8355..8365)
                     /gene="C22orf42"
                     /gene_synonym="dJ90G24.6; RP1-127L4.6"
                     /note="Derived by automated computational analysis using
                     gene prediction method: Gnomon."
                     /codon_start=1
                     /product="uncharacterized protein C22orf42 isoform X5"
                     /protein_id="XP_016884121.1"
                     /db_xref="GeneID:150297"
                     /db_xref="HGNC:HGNC:27160"
                     /db_xref="HPRD:14087"
                     /translation="MEERNRGRKESWCPMGSKLTCCLGPSGGLNCDCCRPDVGPCHEC
                     EIPETVAATAPASTTAKPAKLDLKAKKAQLMQYLSLPKTPKMLKMSKGLDARSKRWLK
                     IIWRRHGIWPLENIGPTEDVQASAHGGVEENMTSDIVRCISFSGREMLFVFSGASRIS
                     RNT"
     mRNA            join(926..992,1227..1465,6131..6205,7823..7887,8355..8382,
                     8898..8962,9430..9457,9970..10130,10669..10696,
                     10836..11443)
                     /gene="C22orf42"
                     /gene_synonym="dJ90G24.6; RP1-127L4.6"
                     /product="chromosome 22 open reading frame 42, transcript
                     variant X2"
                     /note="Derived by automated computational analysis using
                     gene prediction method: Gnomon. Supporting evidence
                     includes similarity to: 15 ESTs, 1 Protein, and 100%
                     coverage of the annotated genomic feature by RNAseq
                     alignments, including 4 samples with support for all
                     annotated introns"
                     /transcript_id="XM_017028629.1"
                     /db_xref="GeneID:150297"
                     /db_xref="HGNC:HGNC:27160"
                     /db_xref="HPRD:14087"
     CDS             join(958..992,1227..1465,6131..6205,7823..7887,8355..8382,
                     8898..8962,9430..9457,9970..10130,10669..10696,
                     10836..10909)
                     /gene="C22orf42"
                     /gene_synonym="dJ90G24.6; RP1-127L4.6"
                     /note="Derived by automated computational analysis using
                     gene prediction method: Gnomon."
                     /codon_start=1
                     /product="uncharacterized protein C22orf42 isoform X2"
                     /protein_id="XP_016884118.1"
                     /db_xref="GeneID:150297"
                     /db_xref="HGNC:HGNC:27160"
                     /db_xref="HPRD:14087"
                     /translation="MQSPQRDRVATRCPMGSKLTCCLGPSGGLNCDCCRPDVGPCHEC
                     EIPETVAATAPASTTAKPAKLDLKAKKAQLMQYLSLPKTPKMLKMSKGLDARSKRWLK
                     IIWRRHGIWPLENIGPTEDVQASAHGGVEENMTSDIEIPEAKHDHRPTEDVQVSAHGG
                     VEENITSDIEISEAKHDHHLVEDLSESLSVCLEDFMTSDLSESLSVSLEDFMTSGLSE
                     SLSVSLEDLMTPEMAKERYEDYLCWVKMARSRLNEPISSQVLGLLRL"
     mRNA            join(1193..1465,6131..6205,7823..7887,8355..8382,
                     8898..8962,9430..9457,9970..10130,10669..10696,
                     10836..10917)
                     /gene="C22orf42"
                     /gene_synonym="dJ90G24.6; RP1-127L4.6"
                     /product="chromosome 22 open reading frame 42"
                     /note="Derived by automated computational analysis using
                     gene prediction method: BestRefSeq."
                     /transcript_id="NM_001010859.1"
                     /db_xref="GeneID:150297"
                     /db_xref="HGNC:HGNC:27160"
                     /db_xref="HPRD:14087"
     CDS             join(1234..1465,6131..6205,7823..7887,8355..8382,
                     8898..8962,9430..9457,9970..10130,10669..10696,
                     10836..10909)
                     /gene="C22orf42"
                     /gene_synonym="dJ90G24.6; RP1-127L4.6"
                     /note="Derived by automated computational analysis using
                     gene prediction method: BestRefSeq."
                     /codon_start=1
                     /product="uncharacterized protein C22orf42"
                     /protein_id="NP_001010859.1"
                     /db_xref="CCDS:CCDS33639.1"
                     /db_xref="GeneID:150297"
                     /db_xref="HGNC:HGNC:27160"
                     /db_xref="HPRD:14087"
                     /translation="MGSKLTCCLGPSGGLNCDCCRPDVGPCHECEIPETVAATAPAST
                     TAKPAKLDLKAKKAQLMQYLSLPKTPKMLKMSKGLDARSKRWLKIIWRRHGIWPLENI
                     GPTEDVQASAHGGVEENMTSDIEIPEAKHDHRPTEDVQVSAHGGVEENITSDIEISEA
                     KHDHHLVEDLSESLSVCLEDFMTSDLSESLSVSLEDFMTSGLSESLSVSLEDLMTPEM
                     AKERYEDYLCWVKMARSRLNEPISSQVLGLLRL"
ORIGIN      
        1 tctaagcctt tgtttgctca tctgcctgaa ctcactgagg gttgggactg tttcacacat
       61 gcagtattgg cacttagact taatgttgaa tgaaggggag gcattttaaa attcacatca
      121 aaaaactgtt attctttaaa aaaaatacta atctacaagg tcacttcccc tccaagcatg
      181 acgtctacct ttactttctg ataatcatga tcggcttgtg gggatcaaga ttactcagga
      241 ttaaattctg gccccatctt gagccgtcat ggaaacttgg ggaagctact taacttctcc
      301 atctagattg attctgcaaa atccgtaaaa tggaatggtt tctgggggtt aaattagtat
      361 accactgttg gaatactgtc aggcttgcca gatatttact gttcatcttc atcaaatgag
      421 gacagtggta tcccactata tggttttcaa ttttgtgtaa gaaaaacgtg ctttatgcat
      481 tgttagtaaa agaaatatct gaatatccct gccatggaag aaagaaacag agggagaaaa
      541 gagagttggt aggtcctagc atttcagaac tgggaaggat gagttcagtc cctattttat
      601 agacaatgaa gggaaagtgt gatgtgtcct agggtttcat tcaagtcgca gtcatcacgc
      661 tttatcgaga gtgggaccag ggctctagga gttgctgtgg tcaagttgaa gacaaaaagt
      721 aacacttgta agacaggaga gaagcattta cttacaaagc agtccgaaat ttgtgtataa
      781 ctacatttgg tgagcaaacg aaagctgcca gactcagaaa aacagagatg ctaatggaac
      841 tgactttagt aaccagggtt ttctattgag ttcattgccc agggtgactt ccaataacaa
      901 cctccaaccc ctgcactttt ctcaggactg gaaagctcag gcagcccagg atgaataatg
      961 cagtcaccac agagggacag ggtggccaca aggtgggcag cagcagggat gggcattgtg
     1021 aggcatttgg tgggtctgtg gggtcggcca ttgtgagcca ctagcctgac ttggttgttt
     1081 cctggcaacc aggtgacata ggaggttttg tggttactag gcaacggcca gggccagcag
     1141 ccttcagtcg gtagctggcc gtagaaggag gaggagctcc gactacattc tgtccttgtg
     1201 cctcttggac ttttttgtgt gtttaggtgc ccaatgggga gcaaactgac ttgctgcctg
     1261 ggccccagcg ggggcctcaa ctgtgactgc tgcaggccag atgtgggacc ctgccatgag
     1321 tgtgagattc ctgagactgt ggcagccaca gcaccagcat ccaccactgc aaagcctgcc
     1381 aaattggatt tgaaagctaa gaaggcccaa ctcatgcagt acctcagcct cccgaagacg
     1441 ccgaagatgc tgaagatgtc caaaggtaaa gaagccatgg gtgccatttg ctctctggca
     1501 tctctctggc caccaccgcc cccacccctt tgcagtccct caccctcaga gacatcctca
     1561 gcttccagct ccctcctgcc catagccggc tttcccaggg ctaggcatgg gggacaaagg
     1621 ctggttctgc ctcttgtctt tgttgttgag ccttctttgt tgaggacttt ttggtctagt
     1681 cccggccctt ttctcagtaa aatttcaaat actccagttt tggagtcccc atcccattct
     1741 ctatccttac ccatccagct ggtctggtac ctaagtgaag gagccagtta agggcccaat
     1801 tgtttctttt ctcccattcc ttaaggtagc taataattgg gataatttag actcaaatat
     1861 gtggagactt cttaaattca aaatagagtt tgccatggaa gagattatat ggtattctta
     1921 atagatggtt ttaagtcaca ttgacagaag ctgctttact tcttccaatt gtaatttgaa
     1981 gaaagaagga aaaaaaattg ggggacatgc ttcaaatgac tgcaaaaggt atgaaatgtt
     2041 agtgccagag ctgtaaagaa attgcttttg tgttggtttt acccaaagag tttagtcatg
     2101 gagctctgat tactttaaaa ttcccaattt gacatgagtg tctcttcagc cctactacag
     2161 tgtagtccct atattgtaga caaggaaggg aaagtgtgat gtgtcctagg gtttcattca
     2221 agtcgcagtc atcacgcttt atcgagagtg ggaccagggc tctaggagtt gctgtggtca
     2281 agttgaagac aaaaactaac acttgtaaga caggagagaa gcatttactt acaaagcagt
     2341 ccgaaatttg tgtataacta catttggtga gcaaacgaaa gctgccagac tcagaaaaac
     2401 agagatgcta atggaactga ctttagtaac cagggttttc tattgatttc attgcccagg
     2461 gtgacttcca ataacaaccc ccgcccccct gcacttttct caggactgga aagctcaggc
     2521 agcccaggac gaatagtgca gtcaccacag agggacaggg tggccacaag gtgggcagca
     2581 gcagggaggt gtgagccatt gggtgggtct gtggggtcgg ccattgtgag ccactagcct
     2641 gacttggttg tttcctggta accaggtgac ataggaggct ttgtgggtac tagccattgg
     2701 gcagggccag cagccttcag tagctggtag tggaaggagg agctctgact acactctcac
     2761 gactgttttt tgcctcttgg ttcttgttat gtccctttct ttttgaaata agacggaagg
     2821 tccccacctt catagacata gagatcccat cttatttgtt ttttaaaata aattgaaaag
     2881 tgaggcggag ccttgtgagg atgatgggag agggcttcca gagaggaatt tcttctttgg
     2941 aattcctgaa atgggaacaa acttgttttg ggaaaaggac agaaagacac aaaggtggct
     3001 gcagcagagt gaaatgaata tgatgggcta aggccttgta cacgtagtga gcattgacaa
     3061 agaatatgga ctttagttga gatgggaaac cactggagga ttacagcctg gggattactg
     3121 ttaatcctcc aagaagaaga ctgaccagcg gctgtgtgag aatgtcctgt aatgcaggca
     3181 agggtggaag cagggagacc agctaggagg ctggtggcga agtgcaggtg agagtcaaca
     3241 gtgaacagac agacgatcat gacctgaaat aggctgactt gagaatctct agagtcaagt
     3301 gatcctaaaa gtaggtaata aagtgataaa tagagaagtc acagaaaaag aaatgcaaac
     3361 gatccttaaa cacatcttca cacataagag aaaggcaaat gacaactata ctgcagtgtc
     3421 tctcctactg agtggaattc caaaaacgtg gcaatacatt ctttggtttg gctgtaagga
     3481 aagttgcatg catatattgc tggtggaaat gcaaaatggc tcgactccac gaaggggaat
     3541 ttgtcacaat tgcaaatgca tttaagccag aaatcctact ttgaggcatt ttatctcgag
     3601 ggtatactcc ataaatatga aacaacctat gcacaaagtc cttgttgcat tattttcaat
     3661 agctcaatat tggaaataac tgaaatgtct agtaagggac tagtaaaatt aactggtact
     3721 tccacctaaa ggagaactat ggagctgtaa acaagggtaa gatgtcattt tactgctatg
     3781 gagtgattcc caagataggt tacacagaaa agcaaaaagg gagaacatgc ggtaacatac
     3841 atgaaagaaa gcagggggaa taatgtgtga ttattaaaac aaacaaaaaa acaacgctgg
     3901 ggaattcttg atgctgacct gtgactgttt tctccttaac ttcagtgggt agccaaagtg
     3961 cgtgttttct caaaatgtta ttttgctatg ggttttccaa aggatgttaa ctgtttactt
     4021 ttcactcaga agctttgctt tgtaattgat tgtgcattat gtagtaaata gactgctctt
     4081 gcattttatt tgatcctctc aatgttttaa gttaggtgta atatgggaat tttccttgtg
     4141 tcacatatga gaaggctggt tctaagaagt ataaagtgag tttttcaagg tttgaaaaaa
     4201 taaatgtcag atcaagaatg taaattctag acatggcata taaaactaga atttattaaa
     4261 aggtacatat gagctgcttt ggatactacc tcttttaaaa aaaatttcct ttagtttatt
     4321 aaagtagtta agcctcagga ttaaaacagt aacattagat aatgagaaat aaaatggaga
     4381 tacttgtaac tcagtaatgc tttttctttt taagagacag ggtcttgctt tatcacccag
     4441 gctggagtgc agtggcctga tcatagctca ctgcagcctc aaactccttg gcacaaacga
     4501 tcctcccacg tcagtcttcc acatacctag gtaaacaaga gctcactacc acatctggct
     4561 aatttttaaa acattttttg taaagaagag gtctcgctat gttgcccagg ctggtctcaa
     4621 acttctgacc tcaagcaatc ctcctgcctt agcctccaaa aatgtcagga ctacagccat
     4681 gtgccaggac acctagccca gaaatgttcc taaaactctg aaaaatgaag ttaaatgcta
     4741 ttaacaaatc tataaatgga taaaaatata ctatgatata tcaaatgtca cagctcagtc
     4801 atggtcacaa cattgattaa aacgttaaac agtttaggca agtctgagaa ctgagaggga
     4861 agtacaggat tgctttggaa gccagaatta ggattgtcgg agcaggggaa gcagaagcaa
     4921 ggcgtgagtg tgcacaggac tggggcacgc agcagctcca tggtatgctg tgtgtcctct
     4981 tacatggcag gccacctcca ggccagcaga tgagaatcac ctgatgggag atttaggtaa
     5041 aatcacccaa aatagagtgg atttaggtaa aatcccagac tgtgcatcat aactgagaga
     5101 ctttaaatgt ttgtcttatg ggtcataaag ctaatcaaag tgaaaatgca gggataatag
     5161 accaggtgag taaatgcagt aagccacctg ccatctctcc agggcatcaa ccatcccaaa
     5221 gaaatattgg ggcagcagga tttgacaaag cttgtgagaa gagctctcag ttcagggtcc
     5281 agggcatgat ctagaggact cagatgttct gggatctctg tccccaggga accaactaca
     5341 ttcttgtccc agatcttcat gcctcactgt ggtaactctg ggcaagtcac tcaaaacgtc
     5401 taagttttaa ttcattgaat tggaaaatac gggttgtagc ccctgctctg cctgtccctc
     5461 agggctaatg tggggatcaa ggaaatgaca gatctttttc atgagctgga aagcatcatg
     5521 cccatggaaa cagtgaagtc accttccacc ctcccctgcc cgggagccat acacgctccc
     5581 tctctgtatt caaccactac caagtatctg gattattctc ccagacattg aatgattgaa
     5641 cactgttggg catttacaaa gcatgagtct tcttaagcct ttatctgtat ctcatccttt
     5701 ttagccctat agatcttagt aggtctatag cagagatcta ctaacattcc cacatctcag
     5761 aatagggaac tgaggcacag aggggttcat ttcactctcc caggtatgtg cagattctaa
     5821 gtaggatttg aacccaggcc attcttggtg acttggatct gctgcttttc tatattgtct
     5881 catctaaata aaggtatctg cctgcacaaa cagtctgttt taaatgcaac gaaccttgca
     5941 aaatcttcca agaacccaaa tctaattcag gtagagttga aaagcagacg gtgcaaaccg
     6001 ggatcaaaac tttcatctgt gaataagttt ttactaattt ctctgctatc ctctgccagc
     6061 aacatgtcaa gcactgtctt tattataata catttcctag aatctataag aagtctgctc
     6121 taccttgcag gtttggacgc ccgctccaag cgctggttaa aaataatatg gagacggcac
     6181 gggatttggc ctctagaaaa tataggtaat gtggaaatta aatcattaag ttcatttaag
     6241 caaacaattc cagtttattc attcagtgct ccatattaga gaaactcagt aaatgctatg
     6301 tcatgttctt catttatttc atttgtgcca atttaaatgc attaaatcaa tggtagatga
     6361 tacaactaca caagtaaagt aatattgaca agttagagtt gttcttttgt gtgtgtgtgt
     6421 gtgtgtgtgt gtgaaaaggt ctcatttgtc gcccaggagt gcattggtgc aatcacagct
     6481 cactgcgatc ttgacctccc caggttcagg ggatccttcc acctcagcct cccaagtagc
     6541 tggccataag gcacgtgcca ctataccaag ctaatttttt tttttttttt tgtagagatg
     6601 ggatttcacc atgttgccca ggcttagttc aactttgata gtaaaggaca tctcaaatgt
     6661 ttagacattt gctttcagtt tggtcaatta tgaatacagc tattataaac cttcctgtgt
     6721 cttgtttgga aacacaattt ttaaaatgta actgaggaaa tacttaggat tatgattact
     6781 tgcttgtatg gtaagactac atttttcttt gtaagaattt cggtagaatt taccagtgaa
     6841 atcatctgaa tatagtgttt tagttttttg aaaagatatt aatcattgat tcaatttcta
     6901 aaataaatat aggcctattc agatgatcta tttctcctga gttttggtct tctaaaatag
     6961 attttaacag ttagctcatt tcatctactg tatccaattg tgagcacaga tgtgttcagg
     7021 atattccttt attatttact attttttgat ttgactcttc ttaaacagat attattagta
     7081 cactgtgact tctttctttc ctttgtgggt agccaaggta gaggtttatc aacattactg
     7141 atcttttcaa agaactggtt tttggttttg ttgattttct ctgaggattt cctgttttct
     7201 attccattgt attctgcaat cattatttat ttttcctctg ttctatatta cactgctgtc
     7261 tttctctcat tgcccaagtt gaagcttaga ttatgaattt agatatttct cattattgac
     7321 acagcaccct gaatgtaact cattgaatgt aatctcatta aaatgcacac ttaataatta
     7381 aaatgataaa tatgtatgct tcactacaat ttgaagaaca caacagggta gatgatcaat
     7441 gtagtggcag gatatgtaga tccacagaag ttaaatgatc ttgtaacatt tcataaaatt
     7501 ggggatttgc ctggaccttc aaatggggag gaggtgtgat gagatgctgt cgctgaacca
     7561 tacagtgcct ttctgtatta aactgttctt aaggtgacat tgatgaggtt gccctagctg
     7621 gaaagccaag gctctttcat ttctttctgc ccctctcctt tgccttccct caacaccaag
     7681 gagaatggtc cagcagcagc tcagtccatg cctgtcaacc gcccacctcc acatactcca
     7741 gccccggtcc acatccccca gggctccttg tgggattcct cagcagcacc aatgcactga
     7801 ctgtcactct gtgttctcct aggtcccact gaagatgtgc aggcgtctgc acacggcggt
     7861 gtggaggaga atatgacatc agatattgta agatgtattt ctttctctgg aagagaaatg
     7921 ctttttgttt tttctggggc ttctagaata tcaagtgagt atcatttttg actgccatca
     7981 tgattcaggc ctcagtgtca tggactctag agaccggtca ctggaggtta tgaccaactg
     8041 aggcctgatt gacgatggcc gtcaaaggac ggcatcactt acaaactgtt tggtagtgag
     8101 tgtatttctc agtagcaacc ttttctcctt gaaaaataat tttgtatttg ccagccaaca
     8161 tagacttgct aaatattcca aaaaacccac tgcattttcc acaagcatcc tctatgcttt
     8221 atttgggggc cagtgacttg atcactgttt cacatccggt tttttatttc accaagtgaa
     8281 taaaaggcct ttgccaacag aacccagcat gatctgatcc tcatggtgtt tctttttctt
     8341 ttctcttatt gcaggaaata cctgaggcca agcacgacca ccgtacgtat ttttttttta
     8401 aacagcttta tttacatgta gttgacatgc aaaacaattc actcatttaa cgtaagtgat
     8461 tcagcgtttt tactatattc acagggttgt gcaaccattt tacaatctaa tcttagaacc
     8521 tctttattcc ccctcaaaga aaccccacta gtagtcactc ctctgtcttt cccaactccc
     8581 acacccctgg atctaggcag ccacgaatgt acttcctgtt tctatagtac agcgcctttc
     8641 tgtgttaacc ggttcttagg gtgactattt cacattcatg aggttgccct agctggaaag
     8701 ccaaggctct ttcatttctt tctacccttc tcctttgcct tccttcagca ccaaggagaa
     8761 tggtccagca gcagctcagt ccatgcctgt caaccgccca cctccacaca ctccagcccc
     8821 ggtccacatc ccccagggct ccttgtggga ttcctcagca gcaccaatgc actgactgtc
     8881 actctgtgtt ctcctaggtc ccactgaaga tgtgcaggtg tctgcacacg gcggtgtgga
     8941 ggagaatata acgtcagata ttgtaagatg tatttctttc tctggaagag aaatgctttt
     9001 tgttttttct gaggcttcta gaatatcaaa tgaatatcat ttttgactgc catcatgatt
     9061 caggcctcag tgtcatggac tctagcgacc ggtcactgga ggttatgacc aactgaggcc
     9121 tgattgacga tggccgtcaa aggacggcat cacttacaaa ctgtttggta gtgagtgtat
     9181 ttctcagtag caaccttttc tccttgaaaa ataattttgt atttgccagc caacatagac
     9241 ttgctaaata ttccaaaaaa cccactgcat tttccacaag catcctctat gctttatttg
     9301 ggggccagtg acttgatcac tgtttcacat ccggtttttt atttcaccag gtgaataaaa
     9361 ggcctttgcc aacagaaccc agcaagatct gatcctcatg gtgtttcttt ttcttttctc
     9421 ttactgcagg aaatatctga ggccaagcac gaccaccgta cgtatttttt tttaaacagc
     9481 tttatttacg tgtagttgac atgcaaaaca ttcacccatt taacgtaagt gattcagcgt
     9541 ttttactata ttcacagggt tgtgcaacca ttgttacaat ctaatcttag aacctcttta
     9601 ttccccctca aagaaacccc actagtagtc actcctctgt ctttcccaac tcccacaccc
     9661 ctggatctag gcagccacga atgtacttcc tgtttctata gtacagtgct tttctgtatt
     9721 aactggttct taaggtgact atttcacatt gatgaagttg ctctagctag aaagccaagg
     9781 ctctttcatt tctttctgcc cttctccttt gccttccttc agcaccaagg agaatggtcc
     9841 agcagcagct cagtccatgc ctgtcaaccg cccacctgca catgatccag ccctggtcca
     9901 catcccccaa ggctccttgt gggattcctc agcagcacca atgcactgac tgtcactatg
     9961 ttctcctaga tttggtcgaa gatctcagtg aaagcctatc tgtctgtctt gaagacttca
    10021 tgacatcgga tctcagtgaa agcctatctg tctctcttga agacttcatg acatcaggtc
    10081 tcagtgaaag cctatctgtc tctcttgaag acctcatgac accggagatg gtaagatgca
    10141 tttctttgtc tggaagagaa atgttttttc tgggtcctct tgccttatta atgaaatgaa
    10201 gatataaaaa tctgaccatg tatattatag aagacaaata caattttttt gttggctgga
    10261 atatcaaggg aatatcatat tcgattgcca tcgtccacca ggtcttagtg gatcatggac
    10321 cctagcgacc agtcactgga gtttatgacc aactgagtcc tgctggatga cagtagtcaa
    10381 aaatgagcgc atcacttaca aactatctgg tagtgagcat atttctcagt agcaactttt
    10441 tcttcttgaa aaataatttt gtgtttgcca gccaacatgg acttactaaa tattccatga
    10501 aaacccattg ccttttccac acacatcgtc tatgcttcat tcggggggcc agtgacttga
    10561 tcactgtttg acatgttgtt ttctacgtca ccaagtgaat aatagacctg tgccaacagg
    10621 gcccagcatg atccgatcct catggcgttt tcctttctcc tattgcaggc aaaggagaga
    10681 tatgaagatt acctctgtaa gtatatatat atctagatat atatagatat atatgtagat
    10741 atagatatag atatagatat gtagatatac atatatgtag atatatatat atatatattt
    10801 tttttttgag atgaagtctt gttcttttcc cctaggctgg gttaagatgg cacggtctcg
    10861 gctcaatgaa cccatcagca gccaggttct aggacttctc cggctttagt gttccaagta
    10921 gctgggatta cagacgcctg ccatcacgcc cagctcaaat cattttatga atgcatattt
    10981 ccatctgggt gaaaaaaaaa tcacaagcct ctctctcttc ctactgagca cctgtgaaca
    11041 gtgacctgca gtttgtggct gcagccagtc ctcttgcagc ctggtgttct tacatttcat
    11101 tctgaggctc acattctcag tcaccatgca gaagaacacc cgccccatcc tgggtcatta
    11161 cagagtgggt caatccatct gctgcatctg aagagctggg tccagcttct acagtgaatc
    11221 catatatttc tgtatttcct ggataaggaa gagcaaagga gctgagctgg tggaggaaga
    11281 agaactaata ttaactgact ccttattttg tgctagtact gtgctagtta catattttat
    11341 ctcatgtaat tcttaccaaa ctgtaagggg gtttcggagt gatggagaca atattgatgt
    11401 tatctccatt ttagggtgag aaaataaagg ctcagaaatg tta
//
