# Supplementary material for: Exon prediction based on multiscale products of a genomic-inspired multiscale bilateral filtering
Source: PLoS One. 2019 Mar 21;14(3):e0205050. doi: 10.1371/journal.pone.0205050 (PMC6428306; doi:10.1371/journal.pone.0205050)
Supplement: S1 File — Detailed information on these sequences. (ZIP) (ZIP) [file pone.0205050.s001.zip › S1 File/ENm004/DRG1.txt]

Homo sapiens chromosome 22, GRCh38.p7 Primary Assembly
NCBI Reference Sequence: NC_000022.11
FASTA Graphics
 LOCUS       NC_000022              34634 bp    DNA     linear   CON 06-JUN-2016
DEFINITION  Homo sapiens chromosome 22, GRCh38.p7 Primary Assembly.
ACCESSION   NC_000022 REGION: 31399553..31434186 GPC_000001314
VERSION     NC_000022.11
DBLINK      BioProject: PRJNA168
            Assembly: GCF_000001405.33
KEYWORDS    RefSeq.
SOURCE      Homo sapiens (human)
  ORGANISM  Homo sapiens
            Eukaryota; Metazoa; Chordata; Craniata; Vertebrata; Euteleostomi;
            Mammalia; Eutheria; Euarchontoglires; Primates; Haplorrhini;
            Catarrhini; Hominidae; Homo.
REFERENCE   1  (bases 1 to 34634)
  AUTHORS   Cole,C.G., McCann,O.T., Collins,J.E., Oliver,K., Willey,D.,
            Gribble,S.M., Yang,F., McLaren,K., Rogers,J., Ning,Z., Beare,D.M.
            and Dunham,I.
  TITLE     Finishing the finished human chromosome 22 sequence
  JOURNAL   Genome Biol. 9 (5), R78 (2008)
   PUBMED   18477386
REFERENCE   2  (bases 1 to 34634)
  CONSRTM   International Human Genome Sequencing Consortium
  TITLE     Finishing the euchromatic sequence of the human genome
  JOURNAL   Nature 431 (7011), 931-945 (2004)
   PUBMED   15496913
REFERENCE   3  (bases 1 to 34634)
  AUTHORS   Lander,E.S., Linton,L.M., Birren,B., Nusbaum,C., Zody,M.C.,
            Baldwin,J., Devon,K., Dewar,K., Doyle,M., FitzHugh,W., Funke,R.,
            Gage,D., Harris,K., Heaford,A., Howland,J., Kann,L., Lehoczky,J.,
            LeVine,R., McEwan,P., McKernan,K., Meldrim,J., Mesirov,J.P.,
            Miranda,C., Morris,W., Naylor,J., Raymond,C., Rosetti,M.,
            Santos,R., Sheridan,A., Sougnez,C., Stange-Thomann,N.,
            Stojanovic,N., Subramanian,A., Wyman,D., Rogers,J., Sulston,J.,
            Ainscough,R., Beck,S., Bentley,D., Burton,J., Clee,C., Carter,N.,
            Coulson,A., Deadman,R., Deloukas,P., Dunham,A., Dunham,I.,
            Durbin,R., French,L., Grafham,D., Gregory,S., Hubbard,T.,
            Humphray,S., Hunt,A., Jones,M., Lloyd,C., McMurray,A., Matthews,L.,
            Mercer,S., Milne,S., Mullikin,J.C., Mungall,A., Plumb,R., Ross,M.,
            Shownkeen,R., Sims,S., Waterston,R.H., Wilson,R.K., Hillier,L.W.,
            McPherson,J.D., Marra,M.A., Mardis,E.R., Fulton,L.A.,
            Chinwalla,A.T., Pepin,K.H., Gish,W.R., Chissoe,S.L., Wendl,M.C.,
            Delehaunty,K.D., Miner,T.L., Delehaunty,A., Kramer,J.B., Cook,L.L.,
            Fulton,R.S., Johnson,D.L., Minx,P.J., Clifton,S.W., Hawkins,T.,
            Branscomb,E., Predki,P., Richardson,P., Wenning,S., Slezak,T.,
            Doggett,N., Cheng,J.F., Olsen,A., Lucas,S., Elkin,C.,
            Uberbacher,E., Frazier,M., Gibbs,R.A., Muzny,D.M., Scherer,S.E.,
            Bouck,J.B., Sodergren,E.J., Worley,K.C., Rives,C.M., Gorrell,J.H.,
            Metzker,M.L., Naylor,S.L., Kucherlapati,R.S., Nelson,D.L.,
            Weinstock,G.M., Sakaki,Y., Fujiyama,A., Hattori,M., Yada,T.,
            Toyoda,A., Itoh,T., Kawagoe,C., Watanabe,H., Totoki,Y., Taylor,T.,
            Weissenbach,J., Heilig,R., Saurin,W., Artiguenave,F., Brottier,P.,
            Bruls,T., Pelletier,E., Robert,C., Wincker,P., Smith,D.R.,
            Doucette-Stamm,L., Rubenfield,M., Weinstock,K., Lee,H.M.,
            Dubois,J., Rosenthal,A., Platzer,M., Nyakatura,G., Taudien,S.,
            Rump,A., Yang,H., Yu,J., Wang,J., Huang,G., Gu,J., Hood,L.,
            Rowen,L., Madan,A., Qin,S., Davis,R.W., Federspiel,N.A.,
            Abola,A.P., Proctor,M.J., Myers,R.M., Schmutz,J., Dickson,M.,
            Grimwood,J., Cox,D.R., Olson,M.V., Kaul,R., Raymond,C., Shimizu,N.,
            Kawasaki,K., Minoshima,S., Evans,G.A., Athanasiou,M., Schultz,R.,
            Roe,B.A., Chen,F., Pan,H., Ramser,J., Lehrach,H., Reinhardt,R.,
            McCombie,W.R., de la Bastide,M., Dedhia,N., Blocker,H.,
            Hornischer,K., Nordsiek,G., Agarwala,R., Aravind,L., Bailey,J.A.,
            Bateman,A., Batzoglou,S., Birney,E., Bork,P., Brown,D.G.,
            Burge,C.B., Cerutti,L., Chen,H.C., Church,D., Clamp,M.,
            Copley,R.R., Doerks,T., Eddy,S.R., Eichler,E.E., Furey,T.S.,
            Galagan,J., Gilbert,J.G., Harmon,C., Hayashizaki,Y., Haussler,D.,
            Hermjakob,H., Hokamp,K., Jang,W., Johnson,L.S., Jones,T.A.,
            Kasif,S., Kaspryzk,A., Kennedy,S., Kent,W.J., Kitts,P.,
            Koonin,E.V., Korf,I., Kulp,D., Lancet,D., Lowe,T.M., McLysaght,A.,
            Mikkelsen,T., Moran,J.V., Mulder,N., Pollara,V.J., Ponting,C.P.,
            Schuler,G., Schultz,J., Slater,G., Smit,A.F., Stupka,E.,
            Szustakowski,J., Thierry-Mieg,D., Thierry-Mieg,J., Wagner,L.,
            Wallis,J., Wheeler,R., Williams,A., Wolf,Y.I., Wolfe,K.H.,
            Yang,S.P., Yeh,R.F., Collins,F., Guyer,M.S., Peterson,J.,
            Felsenfeld,A., Wetterstrand,K.A., Patrinos,A., Morgan,M.J., de
            Jong,P., Catanese,J.J., Osoegawa,K., Shizuya,H., Choi,S. and
            Chen,Y.J.
  CONSRTM   International Human Genome Sequencing Consortium
  TITLE     Initial sequencing and analysis of the human genome
  JOURNAL   Nature 409 (6822), 860-921 (2001)
   PUBMED   11237011
  REMARK    Erratum:[Nature 2001 Aug 2;412(6846):565]
COMMENT     REFSEQ INFORMATION: The reference sequence is identical to
            CM000684.2.
            On Feb 3, 2014 this sequence version replaced gi:224589814.
            Assembly Name: GRCh38.p7 Primary Assembly
            The DNA sequence is composed of genomic sequence, primarily
            finished clones that were sequenced as part of the Human Genome
            Project. PCR products and WGS shotgun sequence have been added
            where necessary to fill gaps or correct errors. All such additions
            are manually curated by GRC staff. For more information see:
            http://genomereference.org.
            
            ##Genome-Annotation-Data-START##
            Annotation Provider         :: NCBI
            Annotation Status           :: Full annotation
            Annotation Version          :: Homo sapiens Annotation Release 108
            Annotation Pipeline         :: NCBI eukaryotic genome annotation
                                           pipeline
            Annotation Software Version :: 7.0
            Annotation Method           :: Best-placed RefSeq; Gnomon
            Features Annotated          :: Gene; mRNA; CDS; ncRNA
            ##Genome-Annotation-Data-END##
FEATURES             Location/Qualifiers
     source          1..34634
                     /organism="Homo sapiens"
                     /mol_type="genomic DNA"
                     /db_xref="taxon:9606"
                     /chromosome="22"
     gene            1..34634
                     /gene="DRG1"
                     /gene_synonym="NEDD3"
                     /note="developmentally regulated GTP binding protein 1;
                     Derived by automated computational analysis using gene
                     prediction method: BestRefSeq."
                     /db_xref="GeneID:4733"
                     /db_xref="HGNC:HGNC:3029"
                     /db_xref="HPRD:16034"
                     /db_xref="MIM:603952"
     mRNA            join(1..173,1068..1191,3477..3652,11460..11529,
                     20704..20873,23728..23858,27063..27230,27508..27630,
                     34320..34634)
                     /gene="DRG1"
                     /gene_synonym="NEDD3"
                     /product="developmentally regulated GTP binding protein 1"
                     /note="Derived by automated computational analysis using
                     gene prediction method: BestRefSeq."
                     /transcript_id="NM_004147.3"
                     /db_xref="GeneID:4733"
                     /db_xref="HGNC:HGNC:3029"
                     /db_xref="HPRD:16034"
                     /db_xref="MIM:603952"
     CDS             join(132..173,1068..1191,3477..3652,11460..11529,
                     20704..20873,23728..23858,27063..27230,27508..27630,
                     34320..34419)
                     /gene="DRG1"
                     /gene_synonym="NEDD3"
                     /note="Derived by automated computational analysis using
                     gene prediction method: BestRefSeq."
                     /codon_start=1
                     /product="developmentally-regulated GTP-binding protein 1"
                     /protein_id="NP_004138.1"
                     /db_xref="CCDS:CCDS13897.1"
                     /db_xref="GeneID:4733"
                     /db_xref="HGNC:HGNC:3029"
                     /db_xref="HPRD:16034"
                     /db_xref="MIM:603952"
                     /translation="MSSTLAKIAEIEAEMARTQKNKATAHHLGLLKARLAKLRRELIT
                     PKGGGGGGPGEGFDVAKTGDARIGFVGFPSVGKSTLLSNLAGVYSEVAAYEFTTLTTV
                     PGVIRYKGAKIQLLDLPGIIEGAKDGKGRGRQVIAVARTCNLILIVLDVLKPLGHKKI
                     IENELEGFGIRLNSKPPNIGFKKKDKGGINLTATCPQSELDAETVKSILAEYKIHNAD
                     VTLRSDATADDLIDVVEGNRVYIPCIYVLNKIDQISIEELDIIYKVPHCVPISAHHRW
                     NFDDLLEKIWDYLKLVRIYTKPKGQLPDYTSPVVLPYSRTTVEDFCMKIHKNLIKEFK
                     YALVWGLSVKHNPQKVGKDHTLEDEDVIQIVKK"
ORIGIN      
        1 cctacgcgga actctctcgc ggtaattcga agtaccgcgc ctgcgtgctg cagtagcgcc
       61 tggtggcggt ggcagtttgc ccgcgggtgt gtgaagggag acagtgtgga ggccacaggg
      121 tactcgccac gatgagcagc accttagcta agatcgcgga gatagaagca gaggtaatgg
      181 acgcagctgg cggttcactc ttagtctgag cattccttct ttggtggcgt cgctccttcc
      241 tgttctcctt tgagccgcgt caggaccggg cctagattcc gcgacttctc tcagcgaggc
      301 ccgtgttccg actgccctct gccacgatta ggagtccccg actctcctca gtcagggccc
      361 cctttcccct cgtcccgcgt ctacgctctc ggactcccct ttgcccgggc ccgcgttccg
      421 cacccctgca ccttaggccc ttagtccgtt ccccctccca gtgtttggct cctgttctga
      481 tgttgtttct ttccgttttg ctctgagaaa cactgaatcc tgtcccttat tccatctctg
      541 acttggtcag atagttcagg atctttcctc atcatccttc gctgcgtccc ccttattccc
      601 ccttttccca gtgtctaccc taatgacccc ctgattcaga gtatttgctc ccggtaatcg
      661 gatctggaag taaaatgaca tctgtgtggg agcagtttat tccgcctgga tagtgtgtga
      721 ttccattgcg tgcggccctg agagcgcttt acaattagga aagtggtgtc ccagtgttag
      781 atggatccaa acagctgcaa atagtagaaa aggaacccgc agacgggttt cagtctagtc
      841 tgggggcact aattggaatg accttaatcg tctttcctct ttgggctttg ctttgctttg
      901 tagtgaggga aatgagctgg atggaggaga taatggactt ttactctttt aaagcctgta
      961 aactgggtgt gctaacatta gtaggacttg gggaaaaaaa ttatcctctc aaagctgggg
     1021 gaagcgttca ctgcttctaa tttatggctg tgattcctcc cttttagatg gctcggactc
     1081 aaaagaacaa ggccacagca caccacttag ggctgcttaa ggctcgtctt gctaagcttc
     1141 gtcgagaact cattactcca aagggtggtg gtggtggagg tccaggagaa ggtttgtgtt
     1201 cttcttcaat atatatattt ttaggtataa tttttgtcaa aatagtacat acatgtggtt
     1261 taaaaataac taaagatggc ccagtgcagt ggctcaacgc ctgcaatcct agcatgctgg
     1321 gaggctgaga taggaggatc acttgaggcc aggagttcaa gaccagcctg atcaacatag
     1381 acccccatct caaaaaaaaa aaaaagtttt ttaaaaacag aaaaataact aaagatgttc
     1441 tactaaagta gatttatatt ttctaagcat gaattcttga actgtgttta tttttattct
     1501 gccggtttca gaggcaaatg aatattgtct aagtgtactg tagttttatt tatatcctgc
     1561 actgatacaa aatagattta catgcgctgg gtgcagtggc tcacccttgt aattccagca
     1621 ctttgggagg ctgaggcggg aggattgctt gaggccagga gttcggaacc agcaaagccc
     1681 tgtctctatg ggcttagaaa tgaggggtcc ccataggtat gaaagaagat gtaccaaaaa
     1741 aaaaaaaagg ctgggtgcgg tggctcacgc ctgtaatcct agcactttgg gaggccaagg
     1801 cgtggatcac gagatcagga gttcaagacc agcttggcca gcatggtgaa accccatctc
     1861 tactaaaaat acaaaaatta gctgggcatg gtggcgcatg cctgtaatcc cagctatttg
     1921 agaggctgag gcaggagaat tgcttgaatc gggacccagg aggcagaggt agcagtgagt
     1981 gagattgtac cactgcactc cagcctgggc tacagagcta gactctgtct caaaaaaaaa
     2041 aaaaaaaaaa aaaagtatcc tagcatggtg gtgcatgttt gtggtctcag ctacttggga
     2101 ggctgagttg ggaggactgc ttgaacccag gaggttgagg ctgcagtgag ttgtgatggc
     2161 accactgcac tccatcctgg gtgatagagc gagatctcat cttaagaaaa ccaaagtagg
     2221 gccaggcgcg gtggctcact cctgtaatcc cagcacttcg ggaggccgaa gtgggcagat
     2281 cacaggtcag gagttcgaga ctagcctgac caacatggtg aaaccccgtc tctgctaaaa
     2341 atacaaaaat tagctgggca tggtagcacg aacctgtaat cccagctact caggaggccg
     2401 aggcaggaga atcgcttgaa cctgggaggt ggaagttgca gtgagccgag atcatgccac
     2461 tgtaccccag cctgggtgac agagctagac tctgtctcaa gaaaaaaaaa gaaaaaacaa
     2521 aaccaaagta gatttatatt ggcttacaga aatgtaaacc tatatcatca acaagattaa
     2581 aaataagtaa aaaaattgat gcaaagggaa aacgtaggaa aaataagtcg aagccaagcg
     2641 agataagatt taggactaaa aggaatggcg taagatctgt gcacctggta gagaagggcc
     2701 acagatttga ctctgaactt gttggcagcc attgtaaaaa gaaaaaagaa aaaaagaaaa
     2761 cccagtcagt catacaattt acagaatttg aaagacaaaa aaacaaaaac aaaactcttt
     2821 ttaattaatt aatttgttta ttttagttat aaaagggcag ctcctccata ggcagagcag
     2881 ggctacacca taggtagagt agctaacaac tctatttttg gatcattttt catacatata
     2941 tttgggctgt accttttttt tttttttttt tttcgagaca gggtcttgct ctgttgccca
     3001 ggctggagta cagtggtgtg atcacagctc actgcagcct caacctcctg ggctcaagcg
     3061 atcctcccac ctcagcctct gaagtagctg agacctacag gcatatgcca ccatgcctgg
     3121 ctaatttttg tattttttgt agagacaggg ttttgccatg ttgctcaggc ttgacctgaa
     3181 ttcttggact caagagatcc tcctgcctca gcctctggaa tagcagggac tatagatgtg
     3241 tgccactgtg cctgactttt ttgaatacag tttttttata tcaaacactg cattgaattt
     3301 tgtgaattgc tgtgccctca agttttgtgt gctttagttc tcctttaaag gtaaaccata
     3361 aaaagtttga gaaatagtgc ctagagggat aggcagtaaa aatgtgaaag aagttatatg
     3421 agtcttaaca ctctggggga taactctcct ctttttggta ttcattgatg ttttaggttt
     3481 tgatgtggcc aagacaggtg atgctcgaat tggatttgtt ggttttccat ctgtggggaa
     3541 gtcaacactg cttagtaacc tggcaggggt atattctgag gtggcagcct atgaattcac
     3601 tactctgacc actgtgcctg gtgtcatcag atacaaaggt gccaagatcc aggtgagtca
     3661 agcctgcaga ctaaggaagg aaagaaatct attcttcatt taggaagaag tttattggga
     3721 gctcactgta tgccaggcct gatctttgat ctaccaggca cttactacct ggtaggggaa
     3781 atagagcagt acgataataa aatgggatag cgcatgtgaa aatgcagaga aagggccggg
     3841 cgcagtggct cacgcctgta atcccagcac tttgggaagc caaggcgggc agatcacctg
     3901 aggtcgggag ttcgagacca gcctggccaa catggagaaa ccccatctct actaaaaata
     3961 caaaattagc cgggtgtagt ggcacatgcc tgtaatccca gcaactcggg aggctgaggc
     4021 tggagaatcg cttgaactac tttttcacct gagggtgggg gctgggacta caggtgagca
     4081 ccaccatgcc gggctaattt tttgtatttt tagtagaaat ggggtttcac catgctggtc
     4141 aggctggtct cgaactcctg accttgtgat ccgcccgcgt tggcctccca aaatgcggga
     4201 ttacaggtgt gagccaccgc gcccggcccc ctggttgtat ttttaatgac cctttttcca
     4261 gctggtcagg tgcccatgca gagacacatg tccctttctg ggatcccgtg tccaaatgta
     4321 tataacaaga atgaagcagt gtggacatat ctggaccatg gcttgattct agctggtttc
     4381 agagtcttgt tgagagtcac agctttggca gctcaagaga ataacttttt tttttttttt
     4441 ttttttttgg taggatgcta ttgacacctc tctcaggact tttgagtatt tcaaaataga
     4501 gagttgctta actcctctcc tctttcccag aaaaccttca ctcatttcag tgtcttctga
     4561 ccttagagac ccccaacttt ttttttgcat ggtgctctct ttcctccctt tgtcctctgc
     4621 ctctgttttt catcctcttt tggctttctc cagaaactaa gttatgtaag cttactagtg
     4681 ggtatcctta atcttctttt tttttttttt tgagacagag tctgtctccc aggctagaat
     4741 gcagtggtgc aatctcagct cactgcaatc tccgcctcct gggatccagt gattctcccg
     4801 cttcagcctc ccgagtaagc tgggactaca ggcacgcacc cccatggctg gctaattttt
     4861 gtattttttt gtagagacgg ggtttcacca tgttggtcag gctggtctcg aactcctgac
     4921 ctcatgatcc tcctgcctca gcctcccaaa gtgctgggat tacaggcgtg agccaccgcg
     4981 cctggtctcg cctgctttaa cttctaaagg cattggagtt tgaagtagtt taacatttaa
     5041 ttccttaaaa ttgtgtaatt ccatgttttt ttgttttgtt ttgttttgag acagcatctt
     5101 gctctgtctc ccaggctaga gtgcagtggc atgatctcgg ctcactgcaa cctccgcctc
     5161 cagggttcaa gcaattctcc tgcctcagtc tcctgagtag ctgggatttc agccacatgc
     5221 caccacaccc agctaatttt tttgtatttt tagtagagac ggagtttcac catgtttgcc
     5281 aggctggttt tgaactcctg acctcaagtg atctgcccac cttggcctcc caagatgtta
     5341 gattacaggc gtgagccact gcaccaggcc ccatgattta aataaatatt ttttttttag
     5401 gttttggttg gttgtaacat gaaattcgga tatataaagc attgactttt tattgaatgt
     5461 tacttattag gcattgacta ttttattgaa tgttgttatt gaatgttgaa ttattagttg
     5521 ctacatttaa attcttcagc ctaactttta aaatatttcc ctctgaagaa aagctaaatt
     5581 taggttgcct ttacttttgt agaggcctta ataaattttc tttttttttt ttttgagaca
     5641 gagtcttgct gtgtcaccca ggctggagtg cagtggcgtg attcggctca ctgcaacctc
     5701 tgcctccagg atttaagtga ttcttctacc gcagcctctc aagtagctgg gactacatgc
     5761 gcatgccacc acacctggct aatttttgta ttttcagtag agactgggtt tcaccatatt
     5821 ggccaggctg gtcttgaact cctgaccttg tgatccacat gccttggcct cttaaagtgg
     5881 tgggattata ggcttgagcc accgtgcctg gccgggcctt aataaatttt ctgcctgtgt
     5941 tcagctgcca cagttagaaa gcccttgccc tttttccctc agtttattca ttctctcttt
     6001 cagatgatct ttttgaagtt atagtcatat tccagttttg aacagtttta gattattcat
     6061 gtagattatc cttttgagtt cttgctaaca tcagttaggc tcatactgtt gggcatgtgt
     6121 gtgtgtgtgg gggggtttat ttattttttt atttgagacg gagtcttact ctgttgccca
     6181 ggctggagtg cagtggcgtg atcttggctc actacaatct ccgcctcccg ggttcaagtg
     6241 attctcctgt ctcagcctcc caagtagctg ggattacagg tgcccaccac tatgcccagc
     6301 taattttgta tttttagtag agacggggtt tcaccatatt gatcaggcta gtctcgaact
     6361 cctgacttca ggtgatccac ccgcctcggc ctcccaaagt gctgggatta taggcgtgag
     6421 ccaccatgcc tggccgtttc ttttttcttt tttctttttt tttttttttt gagacgaagt
     6481 ctcattgtgt tgcccaagat ggagtgcagt ggcacaatct cggctcactc caacctcctc
     6541 ccggcttcaa gtgattctcc tgcctcagcc tcctgagtag ctgggactat aggtatgtgc
     6601 caccatgccc gactaatttt tgtattttta gtagagacgg agtttcacta tgttggccag
     6661 gctggtcttg aactcctgac ctcatgatct gcctgcctcg acctcccaaa atgttgggat
     6721 tacaggtgtg agccactgcg cttggccact tacctgcttt ttgttactgt agattagttt
     6781 acatgttaag aactttacat aaacaaaaac cacatataaa tataaatgca ctttcttttc
     6841 cataggcttc tttcattctg cataattttg cattcatgtt ggtgagcttt taattctctc
     6901 tcgtggtctt tttttctctc attttgtata aactttttga gcttggccaa catgttgaaa
     6961 ccctgtctct actaaaaata aaaaattagc caggcatctt taataccagc tcctagggag
     7021 gttgaggcag gagaattgct tgaacctggg aggcagatgt tgcagtgagc cgagatcgtg
     7081 ttactgcact ccagcctggg cgacagaatg agaccctgtc ccggaaaaaa aaaaaaaaag
     7141 ttgcaaacat agtacaaaga gttctcgtat cacttgcctg cttctcctgt tgttaacatc
     7201 ttacataacc atagaaaaat tatcagagat agatgaacat ttctgcaaca gtattcacta
     7261 aactatagat cttattttaa tttttacctg ttttttccac cagtgtcctt tttctcttct
     7321 aaaattttta tctaggatca tcccatgatg catttagcta tttctgtcta tttgtttgcc
     7381 atctgcagta gtctctgtct tatcttttgt gaccttgtca ctctcaaaga gtaatgatca
     7441 gttattttgt ataatgttcc tcaatttggg tttgtgtgat gttttctctt ggttagactt
     7501 attaggtatt tttggcaaga ataccacaga aatgatactg tctttctcag tgcctcctac
     7561 catgggattc atattgtcag tatgtcttat tggtgatatt gtcctccatc aattggttat
     7621 ggttgtgtct gtagggtttc tctaaagtta cctttttttg gacagttaat atatatttta
     7681 ggggagatac ttcaagaaga tgcaaatcct gtttttcctc aaacttttgc ctgctcattt
     7741 tcgcatccat ctgtgggtct tgtctgtaac agttattatt gtacttttgc ctcatggtaa
     7801 ttctccctcg ctctgtcacc caggctgaat gcagtggcac gggtacgatc atggctcact
     7861 gcagcctcga cctcctgggt tcaagtgatc ctcccaccgt agccttccaa gtagctggga
     7921 ctataggcat gcactaccat gcctgactaa ttttttattt ttttgtagag acagagtctc
     7981 aatatgttgt ccaggctggt cttgaactcc tgcacacaag cagtctacct gcctcagcct
     8041 cctgaggtgc tggggttata ggcatgagcc actgtcctgg gcctgagtat gttcttttgt
     8101 ttgttttatt tttatttttt attttcattt ttcttttttt tttttttgag tacgttcttg
     8161 aatggagaag ttgaactgtc tcgcacctgc taaatcagtt ttcattgcag tttatttaat
     8221 gcaaagtata tttctgtaat ttcttatatt cttagagcaa agcatatctg atttaaatta
     8281 tgttttggtc aggcgtggtg gttcaagcct ataatcccag cactttggga ggccgaggtg
     8341 agcggatcac ctgaggtcag gagatcgaga ccagcttggc caatgtggtg aaaccctgtc
     8401 tctactaaaa atacacaaaa aaaattagtg gggcatggtg gcgggcacct gtaatcccag
     8461 ctactcggga ggctgaggca ggagaattac ttgaacctga gaggcagagg ttgcagtgag
     8521 ccgagatcac accaccgcac tccagcctgg gtgatggagc gagactcccc tttttttcct
     8581 tctttttttt tttttttttt ttttgagata gagtcttgct tcattgccca ggctggagtg
     8641 cagtggtgtg atctcagctc actgcaacct ctgcctcctg ggttcaagca attctcctgc
     8701 ctcagcctcc tgagggagct gggattacag gtgcccgcca ctacgcccca ctaatttttt
     8761 tgtgtatttt tagtagagac agggtttcac catgttggcc aagctggtct tgatctcctg
     8821 acctcagatg atccgctcac cttggcctcc caaagtactg ggattacagg cttgagccac
     8881 catgcccagc tgagaatccc tatgaaaaag caaggccaga cactgtgtct catgcctata
     8941 atcccagcac tttgggagac tgacgcgagc agatcacttg aggtcaggag ttcgagacca
     9001 gcctggccaa catggtgaaa acttgtctct actaaaaata cataaaaaaa attggtgggg
     9061 catggtggcg agcacctgta atcccagctg ctcaggaggc tgaggtgcga gaatcgcttg
     9121 aacctgggag gcggacattg caatgaacca agattgcacc actgcacttc agcctgggcg
     9181 atagagcgag actcattctc aaaaaaaaaa aaaaaaaaaa aaagatattt taagtgatgt
     9241 tttaataagc tgcatctgtt ttcagttcat ttatgtgtat aattcagtat ttgccataca
     9301 gtagaccctt ggtattttta gattttatat ttgttttaac tgttttgact gattcttaag
     9361 ggcagtcaaa ttaatagttt ataattttgc tgagatgtaa atttgaatca catgtgctgt
     9421 ggggttggtt tttcaatcac atcattaggt acactgagtt ctgtgaagtt ttaccttact
     9481 gcatttcctg ggcagttgag cagtcatttt tatcttttta aaatctttta aaatttattt
     9541 atttattttt attatttttt gagatggagt cttactctgt cgcccaggct ggcataatct
     9601 cggctcactg caaccttcga ctgtcgggtt caagccattc ttgtgcctca gcctccagag
     9661 tagctgggat tacaggtgtg tgccaccata cccggctaat ttttgtattt tttgtacaga
     9721 cggggtttca ccatgttggc taggatggtc tcgaactcct gagctcaagc aatctgcctg
     9781 cttcggcctc tgggaaagtg ctgtggaatt ataggtgtga gttactgggc ccagcctgag
     9841 cagtcatttt ttactgggga catacatcag agtcacttgt aaagcctttt gaagtacaga
     9901 tccctatctg ttggcccttc aaatcagaat ctgcagggat gggtttcagc tctctacatt
     9961 ttaaaagttt ttccaggtga ttcggttgtg cctgcttaag aacggctaca aaaatttttg
    10021 tgagttgggg atttgcagaa attgcaatat gtatcatatg taaatatcaa gattcagctg
    10081 atacctgctg taaggaattt atatggaggc tcagccttct gaaaagtggg ggaacactga
    10141 aaaatattaa tgtagaattg gctgggcatg gtggctcact cctgtaatcc tagtactttg
    10201 ggaggctgag gtgggtggat tgcctgagct caggagttcg agaccagcct gggcaacacg
    10261 tcgaaaccct gactctacta aaatacaaaa aattagtcag atatggtggc atatgccctg
    10321 tagtcccagc tactctggag gctgagacag gataattgct agaacctggg aggcagaggt
    10381 tgcagtgagc cgagatcacg ccactgcatt ccagcctggg tggcagagtg agactccgtc
    10441 ttttaaaaac aaacaaacaa aaaataatgt agaataatgg attttggcta gaaaacatgg
    10501 gttataacct attaggacta tgactttgga caagtcactt acctgctgtg aacttcagct
    10561 agtatcctta tctcacaggg ttgttaggca ttttcaagga ggtaaggtac ataaaaagcc
    10621 cggcctaggt gcagtggctc atgcctgtaa tcccagcact ttgggaggtc gaggcgggca
    10681 gatctcgagt tcaggagttt gagaccagcc tggccaatat ggtgaaaccc cgtccctact
    10741 aaaaatacaa aaattagctg ggcgtggtgg cgtgcacctg tagtcccagc tactcgggaa
    10801 tttgaggcag aagaatcgct tgaacccggg aggtggaggt ttcagtgagc agaggtggca
    10861 ccactgcact ccagcttggg cggcagagtg agactcctct cccaaaacaa acaaacaaac
    10921 aaaaaacgcc tataggctgg catctcccaa aactaacaga caaacaaaaa acgcctatag
    10981 gctgggcgtg gtggctcacg cctgtaattc cagcactttg ggaggctgat gccggtggat
    11041 ccctgaggtc aggagtttga gaccagcctg gccaacatgg tgaaatcccc gtctgtacta
    11101 aaaatacaaa aaagtttgcc agcgtggtgg caggtatctg taatcccagc tacttgagag
    11161 gctgaggcag gagaatccct tgaacccgag aggcagaggt tgcagtgagc tgagattgtg
    11221 ccgttgtact ccagcctggg caaaaagcat gaaactccat ctccaaaaaa aaaaaagcct
    11281 gtagctgaca tttagtaggt gcttattaaa agtaatattc acacactcgc ttataaggaa
    11341 gattggattt gggtctgata aattataggt acttgagaaa taaattaatt ctgtttgata
    11401 ttttcaaatt tataaccagt tttttctttc atcctcttcc cccattctta atcttgcagc
    11461 tcctggatct cccaggtatc attgaaggtg ccaaggatgg gaaaggtaga ggtcgtcaag
    11521 tcattgcagg tgagtggttt aagtgccacc atcctgggat atcattccct tctctggtac
    11581 tattctttta gtcagggact acttggcttg gagattatac cacagtgaag ggcatagttt
    11641 cacctgactt ctcatttaag ttgaagcttg aagggacctc agctgcaacg ttagcaatgt
    11701 tctgaatctc tgctgtccaa cattgtagct cctaggcatg tatgggtata gagctcttga
    11761 aatgtgccta gtacaattaa ggagctagtg gagtctgtat tggacaatgc agctttagac
    11821 attttatatg gctgtcgtct tgagattttc tgctcttgtg tgggatcttc tgtttcctag
    11881 aggcagtgtc tacttttttg ggatgttttg ctgaagcaca ttctttaata acttccccag
    11941 agaagatgaa tgatacagtt aaatttttct gtcttttctt tttttttttt tttttgggac
    12001 agtggctcac tctgtcatcc aggctggagt gcagtgggag aatcttggct cactgcaacc
    12061 tctgcctccc gggttcaagg gatcctccca cctcagcctc ccaggtagca gggactacag
    12121 gggtgtgtca ctatgcctgg ctaatttttt tttttttggt agagacggag tttcaccatg
    12181 ttacccaggc tgaagctcaa gtgatctgcc tgcctcagtc tcccagagtg ctgtcctttc
    12241 atgtttgaag gttattttta ttttaccctt gtactggagt cattaatttg gctatttata
    12301 gaattataaa ttagaagtca ttttccctca gaaatttgaa gaacgctatc ttctagcatc
    12361 tactattgct gttgagtcca atagttagaa cttttttttg ttttttgata aaaaaccaac
    12421 ttttttccct cactggaaga tcttaaaagc tacttcaggc cgggcactgt ggctcacgcc
    12481 tgtaatccca gcattttggg aggccgagac gggcaaatca cgaggtcagg agatcgagac
    12541 aatcctggct aacacagtga aaccctgcct ctactaaaaa tacaaaaaaa aattaaccgg
    12601 gagtggtggt gggcgcctgt agtcccagct acttgggagg ctgaggcagg agaatggcgt
    12661 gaacccggga ggtggagctt gcagtgagct gagatcgtgc caacagagtg agcctctgtg
    12721 ttagaaaaaa aaaagctact tcagcaaact aattcttggt ttgggctttt cctttttctt
    12781 tgttttattt tctttctttc tttttttttt ttttttgaga tggagtctcg ctctgtcgcc
    12841 caggctagaa tgctgtggtg ccatcttggc acactgcaag ctccgcctcc cgggctcatg
    12901 ccattctcct gcctcagcct cctgagtagc tgggactaca ggcgcccgcc accatgcacg
    12961 gctatttttt gtatttttag taaagatggg gtttcatcgt gttagccagg atggtctcga
    13021 tctcctgacc tcgtgatccg cccgcctcgg cctcccaaag tgctgagatt gcaggtgtga
    13081 accaccgtgc ctggccctct ctttcttttc tttgatttat tttgctggat atttggtgga
    13141 gccttttttt ttcttttttt ttgaaacact cccatcacct agcctggagt gcagtggtgg
    13201 gatctcggct cactggagcc tcgactccct ggactcaggt tatccacctc agtctcccga
    13261 gtagcaggga ctacaggtgc gtgccaccat acccggctaa tttttttgta tttttagtag
    13321 agacagggtt ttgccatgtt gcctgggttg cctttttttt atttttattt ttaatttcca
    13381 tctccctttc ctggtgtggt agactctttc agcatgatga ctcatatctt tcattttatg
    13441 gaagattttc ctgttttctt tgataattgc ctctatttct gagttcctta tttatggaag
    13501 gactgctaat agaatgctgg acttctgggt ttataatttt cttaattttc tttttttata
    13561 aagatagagt ctcactctgt cacccaggct ggagtgcagc ggcctgattg tacgtagctc
    13621 accgtaacca tgaactcata ggctcaagca atcttcccat gtcagctttc tgagtagcta
    13681 ggactacagg cacgcaacac cgtgtgggct aatttttaaa atttttttgt aggggtcttg
    13741 ctctgttgcc caggctggtc ttgagcccct gggctcagtg atcctcctgc cttgacctcc
    13801 caaagtgttg ggattacagg tgtgagctgc tgcacttggc ccttttaatt ttttaaaatt
    13861 atcttttgtc tcttaatttt ttctttatgt gattttctca gcattgtctt ctaatcctgc
    13921 tattgagtgt atttctgctc tagtattatt tttaatttct aagactttgt ttctgtcttc
    13981 tgatttttcc tttttttagc atcttattct tgtttcatgg atgcattatt ttctcttaga
    14041 ctcctaccta ttgtgggttt tttttttttt tttttttttt gagatggagt cccactctgt
    14101 tgcccaggct ggagtgcaat ggtgcgatct tggctcatgc aatatctgcc tcccggtttc
    14161 aagtcattat cctgcctcag cctcctgagt agctgggatt acaggcacct gccaccacgc
    14221 ctggctaagt tttgtatttt tagtagagat ggggtttcac cacgttgtcc aggctggtct
    14281 tgaactcctg acctcaggtg atccacccac cttggcctcc caaagtgcta ggattacagg
    14341 ggtgagccac cgggccctcc cgacacctgt ctattcttaa caagaacaca tatgacttcc
    14401 ctgttgtcaa acctgatggc caatttattg tccacatctt tctaaagaga ataacacagt
    14461 tgatcactcc atccttggag tatttgcttt acctgatctc tgacaccagt gccccttcct
    14521 ggtctccttt gcttgatctg ccccatcatc agactcttta aatgtggatt gccccaacac
    14581 ctaatcttgg agattctttt tttctctgtc tctgctctgt ctatgccaaa tgagagttat
    14641 ttcatctagt tctttggttt taaatgtctg gatctatatt ctaatgatta tgaaatgtgt
    14701 ggcagtaatt tgccctctga tgaagtgcat accagctgcc aacatatctc tgcttggatg
    14761 tctaattagg tgtctcaaag ttaacgtgta agattacatt cttgatctta gctgaggcgg
    14821 gaggatcact tgagctcagg agtttgagac cagcctgggc aacatagtga tacctcatct
    14881 ctattaaaaa atgaaagtaa atttaaaaat taaaaaacaa aaaaattctt gatctcccat
    14941 cctcaacttg ctcttccctt agtcttttct atctcagtaa aggcaaattt atccttcaga
    15001 acttttaggt caaatctttt tttccctttc atcccgcaca tctactgtgt tgttatatcc
    15061 agctggtttt acctttgaaa tatatctaga ggccagccac tctttttttc cccctttttc
    15121 atccttaagt gaaaaactta tgtgactgac atgctggcta ctatgctaag gaggaaactc
    15181 taccaaaagg ttgagttaat catgcttctc agttcatggc acattttctt tttttttttt
    15241 ttttagagat aggatcttgc tctcttgccc aggctggagt acagtggcat gatcacagct
    15301 cactgcagcc tcaatttcct gggatcaggt gatccttcct tcttagcctc ttgagtagct
    15361 aaggactaca ggcatgtacc atcatacccg ctaatttttt actttttgag agacagtctc
    15421 actatgttgt tcagggtggt ctcgaaaacc ccgggctcga gagtctctct cttctcagct
    15481 tcccgagtag ctgggactgc tggcatgtac gaccatggca ggctgattga tttttacttt
    15541 tttaggggta gaatctcgat atattgccta ggcagtgatt gttgtcttac tgtttttcaa
    15601 gtatttctct taaattctat gtctaatatg atatctacta gttacatgtg actaacattt
    15661 aattacaatt gaataaaatt taaaatttag ttcctcaatt atgtaaacca cattttatgt
    15721 gtttattagc tacacttgac tagtaactac tgtattgcac agtacagatg cagaatattt
    15781 tcattattac agaaactttt attggatacc actgctctcg atattaattc cttgtcatct
    15841 ttagacatta taaatatctt ctcccgttaa ttttgtccaa ggtggtattt gttgaataaa
    15901 aatccttaat tttgttagaa tctacacttt atttgtagct gggaccacag gtgtgtgcca
    15961 ccacgcctgg ctaatttttt tgtattttta gtagaaacgg ggtttcacca tgttggccag
    16021 gcttgtctag aactcctcac ctcaagtgat ccgcctgcct cggcctccca aagtgctgag
    16081 attacaggtg tgagcacctg gcctactctt tattttttct tatggtttgt gcttttaaag
    16141 ttttatttaa gaagtcctta tctttcctta ggtcttagat atagtctcct gttttttcta
    16201 tacttttagg tcctttattt acctagagac tactcttata tctgatatta gaagggtatc
    16261 caattttaat tttctctgta taatgggtca ctttccccaa caccttcttt ttttttcccc
    16321 tttgattcgt agtgactgca aactcttcac ctatattgtc acttccttca ttatgccttg
    16381 tctctaacat tatagcccca taactggcct tcttgctgct atcctactgc tctgtagtat
    16441 cttctcacta cagctagtat gattgtgtat aagaagtcag atcagtccag gcacgatggc
    16501 tcatgactgt aatcccagca cagaggcagg cagatcactt gaggccagga gttccagact
    16561 atcctggcta acacggcaaa acccgatctc tactaaaaat acaaaaatta gctacttggg
    16621 aggctgagat gggaggatca cttgaacctg ggaggcggag gttgtagtca ggtgagatga
    16681 caccactgca ttccagcctg cgtgacagag tgagactctg tctcaagaaa gcaaacaaaa
    16741 aaaagaagtc agatcatgtc atttgttggc tataccttct gatgttttcc catattattt
    16801 gggatgagac ccaaagtctt aacatagctt acaagctacg gtaaatgacc tggcccctgg
    16861 ctgcctctct gacctccttt tctatcactt cagtcactgg gcttaagata tcactggccg
    16921 tccgggtgtg gtggctcaca gtctgtaatt ccagcacttt gggaggccaa ggtgggtgga
    16981 tcacctgagg tcaggagttc aagaccagcc tggccaacgt ggtgaaaccc catctctact
    17041 aaaaatacaa aaattagcca ggcatggtgg caggtacctg taattccata gtctgtaatt
    17101 ccagcacttt gggaggctga agcaggtgca tcacaagatg aagagatcga gaccatcctg
    17161 gccaacatgg tgaaaccgcg tgtctattaa aaatataaaa attagctggg catggtggcg
    17221 tgtgcctata gtcccagcta ctcagaaggc tgaggcagga gaatcgcttg aatccaggcg
    17281 gcagaggttg tagtgagcgg aaattgcacc attgcactcc accctggtga cagcaagatt
    17341 ctgtctcaaa aaaaaaaaaa aaaatagctg gatgtggtgg tatgcttctg tagtcccagc
    17401 tgttcgggag gctgaggtag gaggttctct tgagcccagg aggtcaatct gcagtgagcc
    17461 atgatcatgc cactgcactg cagcctgggc agcacacaga caccctgtct caaaaaaaaa
    17521 aataataata ataataaggc cgggcatggt ggctcacacc tgtaattcca gcactttggg
    17581 aggccgaggc gggtggatca ccaggtcagg agatcgagac caacctggcc aaggtggtga
    17641 aaccccgtct ctgctaaaaa tacaaaaatt agctgggtgt ggtggtgcgc gcctgtagtc
    17701 ccaagctgct cgggaggctg aggcaggaga atcgcttaaa cctgggaggc agaggttgca
    17761 gtgagccgag attgcaccac tgcactccag cctggcgaca gagcaagact ctgtgtcaaa
    17821 aaataataat aataaaaata aaatcatggc tgcttggtgg ctcatgcctg taattgcagc
    17881 actctgggag gctgaggggg gtggatcact tgagatcagg agtttgagac cagtctggct
    17941 atcatggtga aaccctgtct gtactaaaaa tacaaaaagt agctgggcat ggtgatgcat
    18001 gcctgtagtc ccagctactt gggaggctga ggcaggagaa tagcttgaac ccaggaggcg
    18061 gaggttgcag tgagccgaga tcacgccatt gcactccagc ctgcatgaca gagcaagact
    18121 ccatctcaaa aaaataaaat aaataaaata aaatcaggct gggcatggtg gtacatgcat
    18181 gtaatcccag cactttagga ggctgaggcg agcggatcac ctgaggttga aagtttgaga
    18241 ccagcctgac taacatggag aaaccctgtc tctattaaaa atgcaaaatt agctaggagt
    18301 ggtggtccat gcctgtaatc ccagctactt gggaggctga gtcaggagaa ttgcttgaac
    18361 ccaggaggca gaggttgtga gctgaggtcg caccaatgca ctccagcctg ggcaacaaga
    18421 gtgaaactcc atctcaaaaa aaaaaaaaaa gtctaccact gaggctgggc atggtggctc
    18481 acgcctgtaa tcccaacact ttgggaggcc gaggtgggca gatcatgagg tcaggagttc
    18541 aagaccagcc tgaacaacat ggtgaaatgc tgtctctact gcatctcaaa aaaagaatga
    18601 ggggtcaggg tcaggtgcaa tggctcatac ctgtaatccc agcactttgg gaggctgagg
    18661 caggaggatc acttgaggcc aggagttcga gaccaacctg ggcaacattg caagaccctg
    18721 tctctacaaa aataaaaatt aaaaaaaaga aaaaaatagc catgtgacat ggcacacatg
    18781 tgtagtcccg gatattcaag gagactgagg caggatgatc agttgagccc aggaggtgga
    18841 ggttataatg agctatgatc atgcgactgc actccagcct gagtgacaaa gcgagaccct
    18901 gtctcttcaa aaaagagaat tttaaaaaat gaggaactag aaagttgatg gaagcagaat
    18961 attttttttt ttctgagatg gcgctctgtt gcccaggctg gctggagtgc agtggcatga
    19021 tctcggctca ctgcaacctc tgcctccctg gttcaagtga ttctcgtgcc tcagcctcct
    19081 gagtagctgg gattacaggt gtccactacc atggccagct aattatttat ttatttattt
    19141 atttttgtag atggattctc gctctgttgc ccaggctgga gtgcagtggc gcaatctcag
    19201 ctcactgcaa tctctgcctc ccgggtttaa gagattctcc tgcctcagcc tcccaagtag
    19261 ctgggactac aggcatgtgc caccacatcc ggctaatttt ttgaattttt agtagagatg
    19321 gggttttacc atgttggccg ggatggtctc aatcagctca ccttgtgatc ctcctgcctc
    19381 agcgtcccga actgctggga ttacaggcgt gagccactgc gccggccagt ttttctattt
    19441 ttagcagaga cagggtttca ccatgttgac caggctggtc tcaagctcct gacctcaggt
    19501 gatcttctcg cttcagcctc ccaaagtgct gggattatag gtatgagctc ccgtgcccag
    19561 ctggaagcag gatttttgac aaatgaattt taatatagaa aaaggccaga tactgtgact
    19621 catgcctgca gtctcggcag tttgggagac caaggcagga ggattgcttg aggccaggag
    19681 ttaaaggcta cagtgagcta tgatcatgcc actgcactcc agtctaggca atagagcgag
    19741 actctgtctc tgtcaatata aatatatatt aataaaaata agatatgcag gcacaaaaga
    19801 ctactttttt ttttttttat acagattgaa tcttactttg ttgcacaggc tggtctcaaa
    19861 ctcctggctc caagcaatcc ttctgcctca acctcccaaa gtgctaggat tacaggcatg
    19921 agccactgtg ctaggccaaa ataatatatt ttatatgatt ccatttatat gaaattctaa
    19981 aacgtgcaaa ctatggtggc agaaagcaga tcagtggttg gctggcaata gtggggaaga
    20041 ttgaaaggag gcacaaagga atgctgtagg tgatggaaat attccatgtc ttgattggtt
    20101 tggtggttac acaggtatat acatttgtta ttgaactgtg tgctttaaca tggatacaat
    20161 taaaaaaaaa ttgtacctca ataaatttgg ttaaaaattt gctaaccaag ggtgggcgca
    20221 gtggctcatg cctgtaatcc tagcactttg ggaggctgag gtgggcggat tgcctgagct
    20281 caggagttcg agaccagccc aggcaacatg gtgaggaaac ctcgtctcta ctaaaataca
    20341 attagccagg catggtggca tgtgcctgta gtcccagcta ctggggtggc tgagggagga
    20401 gaatcgcttg aacccgggag gcagaggttg cagtaagcca agattgtgcc actgcactcc
    20461 agcctgggca acagaaaatg tgtcaactct tgggcaaata ggtgctgatt tcatggcata
    20521 caaagcaaat tgacttctgg tataaatctt ctgtagctat aagaacttca cgtatgcatg
    20581 tatgtattac agaaaaatcc tttgacactt aaatgtaggg ggaaaaaaca cctctacttg
    20641 agtatttggg ttagttaagg ctttattgaa ctttcttgcg tatgtttttt tcttactctt
    20701 cagtggcccg aacctgtaac ttgatcttga ttgttctgga tgtcctgaaa cctttgggac
    20761 ataagaagat aattgaaaat gagctggaag gctttggcat tcgcttgaac agcaaacccc
    20821 ccaacattgg ctttaagaag aaggacaagg gaggcattaa tctcacagcc actgtaagtg
    20881 gggaatatga catggggcag gctgctgcag gaattggaat ggggagtgga ttggggtgca
    20941 tggaccctga cattggaaaa tttcctggct tttccctgca ctaattgaga taacacaatg
    21001 actttataat gactgacaag aaaaacttca agattaggat aggagccagt ctcagactta
    21061 cctttgctac ttatttcctc ttttggatta tctattggga atgatatggg cgtgtggacc
    21121 aatattatgc ttgcataaag tagatggccg ccaatatctt ctgttttcat tcatttaaca
    21181 caaatttata gagtgcctac cacgggccaa gcattatttt aggctctggg caggaatgga
    21241 agagggaata gtgaaacccc ctgcttttat attctaattg gatagaatag aaaacaatgt
    21301 taatgagtaa aatataatgt attcgtcaat gataaatata agaacacaaa gtagggaaag
    21361 gagataagag tgttggtgtg agggttgcag ttttaagaac gttggtcagg gaagtcttta
    21421 ctgaggtgac atgaaggtgt gaaccaagtg gatatcttga agaagagcat ttgcttcatg
    21481 cctcaacctc ctgagtagct gggattacag gtgcctgcca tcgcacccag ctaacttttg
    21541 tatttttagt agagacgggg tttcaccatg ttggccaggc tggtcggttt cattctgttg
    21601 cttaggctgg agtacagtgg cacaatcata gttcactgtt agctcaaaac tcttgggctc
    21661 aagtgaccct cctgcctcag ccttctaagt agctagggct aagtcacatg cctccaggct
    21721 tggctaattt tttttttttt tttttttttt ggtagaaacg gagatttgcc atgttgccca
    21781 ggctggtctt gaacttttgg cctcaagctg tctcctgctt cggtctccca aagtgttggg
    21841 attacaggta tgagccacca tacccagcca tgttttttat ttcctgagct aaaaaaaaaa
    21901 tgaactctta ttactaaaat ggtaggactt ttggtagaat agatttggag ggaaggagaa
    21961 gatcaggatg ttaaatttta gatgccagtg agacatccag gtatttcagt caagagggca
    22021 tgtggggtag gctgggcatg gtggctcatg cctgtacatc tataatccca gcactttggg
    22081 aggttgaggc aggaggatca cttgagccca ggagttcaag accagcttgg gcaacaaagt
    22141 gagaccccat ctctataaaa ataataaaga aggcatgagg aattatctag gctggatata
    22201 taaatttggt gattatcaac tttaatgtca tgggcctaac tgagatcacc aaggatgtga
    22261 gtatagatag aaaagaaaag agagctgggt gcagtggctc acacctgtaa tcccagtact
    22321 ttgggagtcc gaggtgggcg gatcacaagg tcaagagatg gagaccatcc tggccaacat
    22381 ggtgaaaccc tgtatctact aaaaacacaa aaattagccg ggcatggtgg cacgcacttg
    22441 taatctcagc tactcgggag gctgaggcag gagaatcgaa cccaagaggt ggaggttgca
    22501 gtgagccgag atgacgccac tgcactccag cctggtgaca gagcgggact ccgtctcaaa
    22561 aaaaaaaaga aagaaagaaa gaaaagaaaa gagaatcggc caggcacggt ggcttacgcc
    22621 tgtaatccca acactttggg aggccgaagt gggcagatta catgaggtca ggagttggag
    22681 gccagcctga ccaacatggc aaaaccctgt ctgtactaaa aatacaaaaa ttagccaggc
    22741 gtggtggcac gtgcctgtga tcctggtact tcggaggctg aggcaggaga attgcttgaa
    22801 cccaggaggc ggaggttgca gtgagctgag atcgcgccac tgcactccag cctgggcaac
    22861 aagagcaaaa ctccgtctca aaagaaaaaa aagaaagaaa agagactcag agaaataaga
    22921 cttcttagac caagagagag aaggaaaact gaaagagttt gaaatactgg aagccaagta
    22981 aagtgtttca cataggagtg accaattctg tcaaatgctg cttctctgtc agaattgagg
    23041 actgagagtt tcctactaaa tttaacactt cagagcccag atgatttgac tggcataggt
    23101 ttcagctgtc ctgcccaaaa catctttccc attatcccgt cttaatattc aaatttgaac
    23161 atttaagatt atttctgtgt tagtttcagt gctgccataa tacggtacca cagatgggtg
    23221 gcttaaataa cagaaattta tttttcataa ttctagaggc tagaagtctg agatgaagtt
    23281 gatggcaggg ttgatttctt ctgaggcttc tgtccttggc ttacagatgg gacttcatat
    23341 ggtgtttgct ctgtgtgtct gtgtcctaat ctccttttct tattaggacc accagtattg
    23401 gattatggcc ccaccctaat gaccttattc taatttgatt accgctttaa agaccctatc
    23461 tccaaataca tcacattctg agatactgag gttaagactt catgtgaatt atttggtggg
    23521 ggaaggagga acacagttca gcgtgtaaca ccttccttgg agtttggaca tttatttcct
    23581 actaaaagtc agtgacactc atcccggatg tatttagtaa tgagtttgca tcttagctag
    23641 aattttccag gtacatggat attggtacac ttgacaagta ttttttttaa attttgtgct
    23701 gactagtcat ctgctattcc ctttcagtgc ccccagagtg agctggatgc tgaaactgtg
    23761 aagagcattc tggctgaata caagattcat aatgccgatg tgactctacg tagtgatgct
    23821 acagctgatg acctcattga tgtggtggaa ggaaacaggt actgactgag tgtgcagtct
    23881 gtgcctgact gaattggaag ccttgtgatg gaaacagtat tggatcttga atctggcaga
    23941 agtttatctt aattccagtt gtcctactgt cttttttttt tttttttttt ttgagatgga
    24001 gtctcactct gttgcccagg ctagagtgca gtggcgtgat ctcagctcac tgcaagctcc
    24061 acctcccagg ttcaagagat tcttctgcct cagcctcccg agtagctagg attacaggtg
    24121 cgcaccacca cgcccagcta atttttgtat ttttagtaga gatggggttt catcatgttg
    24181 gccaggctgg tcttgaactc ctgacctcaa gtgatccgtc tgcctcggcc tcccaaaatg
    24241 ttgggattac aggcatgagc cactgtgtcc agcctgtgct actatcttaa atgatagtgg
    24301 gctttggttt cttttttttt tttttttttg agatagagtt tcgctcttgt tagccaggct
    24361 ggagtgcagt ggcgcagtct cggctcactg caacctccac ttccaggttc aagcgattct
    24421 cctccctcag ccttcctgag tagctgggat tacaggcctg tgccgccacg cctggctaat
    24481 tttgtatttt taatagagat ggggtttctc cgtgttggtc aggctggttt cgaactcctg
    24541 acctcaggtg atccacccca cctcggtctc ccaaagtgct gggtttacag gtgtgagccc
    24601 ggcctttttt ttttgagaca gagtcttact ctgtcaccca ggctggagtg caatggtgtg
    24661 atctcagctc actgtaacct cctccgcctc ccaggttcaa gcgattctgc tgcctcagcc
    24721 tcccaagtag ctgagattac aggtgtgcac caccatgccc agctaatttt gtatttttag
    24781 tagagacggg gtttcatcat gttggccaga ctggtctcaa actcctgacc tcaagtgatc
    24841 cgcctgcctt ggcctgccag aatgttagga ttacagacat gagccactgc gtccagcctg
    24901 tgttactatc ttaaatgata gtggggcttt ggtttctttt tttttttttt tttttttttt
    24961 tgtgagacaa gagtctcact ctgtcacctg ggctggagta cagtggcgcg atcttggctc
    25021 actgcaacct ccacctcctg ggttcaagtg attcttcggc ctcagccccc tgagtagctg
    25081 ggattatagg cgcctgccac tacatctggc taattttttg tatttttagt agagatgggg
    25141 tttcatgttg gccaggctgg tcttgaactc ctgacttcag gtgatctacc cacctcagcc
    25201 tcccaaagtg ctgggattac aggtatgagc tgctgtgccc ggcacccgcc ccccccccct
    25261 tttttttttt tttggagtct tgctttgtcc cccaggctgg agtgcagtgg cacgatttca
    25321 gctcactgca acctctgcct cccgggttca agcaattccc ctgcctcagc ctcccaagta
    25381 gctgggacta caggtgtccg ccaccatacc cagctaattt ttgtattttt agtagagacg
    25441 gggtttctcc atgttagcca ggctggtctc aaacctcagg cagtctgcct gcctctgcct
    25501 cccaaagtgc tgggattaca ggcgtcagtc accctgcctg ctggctttgg tttctttagg
    25561 ggtaaactga gggattagtt tttatttctg acatccttcc ttgcttttaa atttaattat
    25621 gatggtcata ttccccattt cagttttttt cttttacagc ctcttcctat gaaattctcc
    25681 gtttcagtta cttgctgtaa actaagctgc cccctaaact ttgtcatgtg atagttgaag
    25741 aaagtagtag gtcagtctgc tcttccagaa ttaatccacc tgagaagtta tataggctgt
    25801 gtcctacaga agtccgagca ggccaggctg tgtctgtttt ctccatccta agagtatgta
    25861 gctgaatatc tgtttcatga tacattactt tttttttttt tttttgagac agagtcatgc
    25921 tcttgtcgcc caggctgtag tgcagtggtg tgatcacggc ttaccgcagc cttgaactcc
    25981 cgggctcaat ccatcctccc acctcaacct cctgagtagc tgggactatg ggcgtgtgcc
    26041 accaagccag gctaattttt gtattttttg tagagatgtt gtttcaccac gttgccgaga
    26101 ctggtcttga actcctgggc tcaagcaatc tgcctgcctt ggcctcccaa cgtgttggga
    26161 ttataggcat aagccactat gcccagccca ttaatattac tgagacttta ataagttaag
    26221 tcactgttaa aattactcat agcatttgca tgtaatattt ttagttgctc tcctagtcat
    26281 ttgttcctgt atgttggatg agtgtactta ctcctcattt gaaaacaaac agaagccagt
    26341 gttttcagtt aggcatttta caagtgaggc agttaaacct gagaagttgt ggcttgccta
    26401 attagtagta accttagctg tcatattgat tggacactag gaatatgaca ttggtagatg
    26461 ctatatcagt tttaccaata ttatttattg taccaataaa taaaacactt attttttagt
    26521 ctttaagtat aaattatgtt ttaaaacagc cttgtaggaa actgactcag aggttaagtg
    26581 actttcctag ggacacataa catcacctct tcatatccac agaggattgc ttccaggacc
    26641 ccttgcagat aatgaaacct gcagatgctc aaggccctta tataaaatgg tatagtacag
    26701 ctgaccctcc gtgtctgtgg gtttttgatc tgcagttggt tgaattcagg gatgcaaaac
    26761 ctgcatattt ggagggccag ctgggattag aatcagtctg agcacttcaa agcttgtgtt
    26821 ctttccactg cagtatgctt tcctagcagt tagctttgtg gctggtacta gggcctgact
    26881 tctgttactt ttcaacccat agttcacttt ttctttttct tttttctttt tctggctgat
    26941 ctgctactta cagtccctct tgggagcgcc agttgggtct gggtgagggt gtgctgttca
    27001 acagtctgac agttctgtca acaactccag actaataccc tgtttttctt cactttctgt
    27061 agagtttata tcccctgtat ctatgtgtta aataagattg accaaatctc cattgaggaa
    27121 ttggatatca tctataaggt gcctcactgt gtacccatct ctgcccatca ccgctggaat
    27181 tttgatgacc tattggaaaa gatctgggac tatctgaaac tagtgagaat gtaagtcttt
    27241 gtggataggg taatgttgct ataggaatta accagactgt cctaaaatga tactttctgg
    27301 agctcattaa caaaatctgg ctctttttga aaatataagt aaattggttc ctattatcta
    27361 ctaggtcatt aggtcatatt gaggacactt tttcccttaa gttggaggtt gtcctggtct
    27421 gatgtcaggg gtgatggagg gttgctatac attcaacaca tgagatagtc taagaaggca
    27481 gtaatcttta tgccctctct attctagtta caccaaaccc aaaggccagt taccagatta
    27541 cacatcccca gtggtgcttc cttactccag gaccacagtg gaggatttct gcatgaagat
    27601 tcacaaaaat cttatcaaag aatttaaata gtaagtatca tgggcctgtg gtccctcctt
    27661 tttcctatga gttaccaatt ttactaacta gtaattctta ggatagcatt ttaaaaaaga
    27721 aggcaggaag gaggctactg aaatgtttgc ttggctagaa ctctgcagtg tcttcttaaa
    27781 accgtgccta attagaatag gaagagctct agaaacctct ttaggtcagg aagcctgatg
    27841 acacaaacaa ccctgacctt ccctcattat ttcatcttcc tcttggcaaa cacaaatatt
    27901 aataattcct gccaatgtca cactggcctc tactgggtac tgagccccct tctaaacctt
    27961 aaacatgggc aaaacctccc taatctctta catttttcac tgctgacaca ggctgaaaaa
    28021 aaattatttt atttttgcga cggtcttgct gttgccttgg ctggagggag tggtgagatc
    28081 atagctcact ggagcctcaa tcttctgggc tcaagcagtc ctcatgcctc agcctcctga
    28141 gtagctggga ctacaggtgc acaccattat acccggctaa tttttaattt ttcatttttt
    28201 gagacagtct cgcttttgtt gcccaggctg gagtgcaatg gcgtgatctt ggctcactgc
    28261 aacttatgct tcccgggttc aagtgattct cctgcctcaa cctcctgagt agctgggatt
    28321 acaggcatgt gccacccacc atgcccagct aattttgtat ttttagtaga aacggggttc
    28381 ctccatgttg gttaggctgg tcttgaactc ttgacctcag ccccccaaag tgctgggatt
    28441 acaggcatga gccaccgtgc ctggccttaa aaaatgttta ttagagacga ggtcttgctt
    28501 tgtttcccag gctggtcttg aattcctgag ctcgagcaat tcacctgctt cagcctccca
    28561 aagtgttagg attataggtg tgagccacta tgcccagcat attaattttt tattttgaac
    28621 ttattttaga ccaatagcaa agttgcaaat acagcacaaa gtttcttttt tttttttgag
    28681 acggagtctc gctgtgtcgc ccaggctgga gtgcagtggc gcaatcttgg ctcactgcaa
    28741 gctctgcctc cagggttcat gccattctcc tgcctcagcc tcccgagtag ctgggactac
    28801 aggtgcccgc caccacgccc ggctaatttt tttgtatttt tcagtagaga tggggtttca
    28861 ccgtgttagc caggatggtc ttgatctcct gaccttgtga tctgcccgcc tcggcctccc
    28921 aaagtgccgg gattacaggc gtgagccact gcgcccagcc caaagtttcc ttttatctct
    28981 caccccactt ctaatgttaa cagctcacat tactataaaa ttatcaaaaa caggaaataa
    29041 gcattggtat gatgttgtta actatagatc ttatttgaaa tttattactt tttcttttac
    29101 tagtgtctgt tttgtgttcc aggaacctgt gtggcattta gttgttgctt gtttgtagtc
    29161 ttgtgttcta gtctaccagt aatatttcct tagactttca ctgtcattga tgatcttgac
    29221 acttttgaag agtgttcact agttatttga ttgaatattc cttagtttga gtttgtccag
    29281 tgttctctca tgattgaaat gagattatgc atttttggta agaataccac aaaaataatg
    29341 atatgttctt ctcaatgtat cattacatga gattcatgat gttgatatac ctcaccgatg
    29401 ataatattca cattgattac ttggttaagt tggtgtaggg tgggtttctc tgccgtgaag
    29461 gtagtatttt tctctccgta ttttataagt atctcggggt acttttgaga ctgtgaaagt
    29521 cctttttctc ttcaaatttt tgcctgctat tagcatctac tggtgaggct tgtttgtgac
    29581 atttatggct atggtgttta cctagccata ggctggagtg tagtggcacg atatcagctc
    29641 actgcaacct ctggctcctg ggttcaagca attcttctgc ctcagcctcc tgagtagctg
    29701 gtactacagg cgtgtgccac cgtgcccggc taatttttgt atttttagta gaaatttttg
    29761 tatttttagt agtcaggctg gtctcaaact cctgacctca ggtgatctgc ctgcctcggc
    29821 ctcccaaagt gctgggatta cacacaggca tgagctacca cgcctggcct aatggtgatt
    29881 ctttattttc cttttttatt ttacatttat ttattggact tctgtgtgtt agagctacca
    29941 cttctttatt taactcataa ttcctatcag tatgagctct tggttatttt attctatagg
    30001 atgtaatcta atactattat tattttgttg ctcaaattac tacaaagctt tggccattag
    30061 gaactctttc atgttggccc ctgtgttctt ttgataagct cctttttttt ttttgagaca
    30121 cggtctcact gttgtccaag ccggagtgca gtggcacgat cacagctcac tgtagccttg
    30181 atctcatggg ctcaagcctc agcctgcctc agcctcctga gtagttggaa ctccaagtgt
    30241 gcgccaccat gcccagctag ttttttctat tttttttgta gagacaaggt ccgacttgtg
    30301 ttgcccagac tggtctccaa tgcctgggct ctagtgatcc gcctaccttc acctcccaaa
    30361 gtgctgggat tacaggcatg agccatttat ttattgtaga gatggggtct tgcaatgttg
    30421 cccaggcttc tcaaactcct gggttcaagt gatccttcca tctctgcctc ccaaagtgca
    30481 ggattacagg catcagccac cctttcctta ctttttgata gtgttaatac ttagatgttc
    30541 ccaaatgaca ttgattttgc ctgcactagc cctgaaaatt agtcacttct ccaaggagcc
    30601 ccagttttca agatgtgggt gctaagcatg ctcattgtta gcaagtaggt tatcattgcc
    30661 tgtaggccct ctcagcaaat aaagttagga aatacatgta tggatactaa tgatgcttat
    30721 atacacaact gtatttctgt atctgtctta tccttcctca ctatccatca tttatccatc
    30781 tttcctaaaa accatgagtt tatactgtta tctctgattc tagttcaata ctacagggtt
    30841 aatttttttt tttttttctt tttttgagat ggagtctcgc tctgtcgccc aggctagagt
    30901 gcagtggcgc catctccgct cactgcaagc tctgcttccc gggttcacgc cattctcctg
    30961 cctcagcctc ctgagtagct gggactacag gcacccgcca ccacactcgt ctaatttttt
    31021 atatttttag tagagatggg gtctcaccgt gttagccagg atggtcttga tctcctgacc
    31081 tcgtgatccg cccgcctcgg cctctcaaag tgctgggatt acaggcgtga gccatcatgc
    31141 ccggccacta cagggttcat tttagccttc ccacttagta ttatttttga gacaggttct
    31201 ctgtctccca ggctggagtg cggtggctct gtcacagctc actgcagtct cgacttccca
    31261 ggctcaagcg atcctcctac ctcagtttct gaatagctga gaccataagt gtatgccacc
    31321 atgcccagca aatttttttt ttatttgtag agacagggtc tccctatgtt gccctggctg
    31381 gtctcgaact cctgggttca agcgattctc ctgctttggc ttcccaaagt gctgggatta
    31441 cagacactag ccactgcacc cggccttccc cccccccccc cgcttttttt tttttttttt
    31501 tgagacggag tcttgctctg ttgcccaggc tgagtgcagt ggtgcgatct cggctcactg
    31561 caagctccgc ctcccgggtt catgccattc tcctgcctca gcctcccgag tagctggaac
    31621 tacaggtgcc tgccaccatg cctggctaat tttttgtatt tttagtagag acggggtttc
    31681 accatgttag ccaggatggt ctcgatctcc tgacctcgtg atctgtccac ctcggccccc
    31741 caaagtgttg ggattacagg cgtgagccac tgtgcccgcc gcactttttt ttctgaatag
    31801 gaaaaagggt taaaaacaaa agaagaaaat agggctaggt gtggtagctc acgcctgtaa
    31861 tctcagcact ttgtggccaa ggcaggagga ctgcttgagt ccaggagtgt gagatcagac
    31921 taggcaatat agtgagaccc cgtttttatc aaaaataaaa aaattagcca gacatggtac
    31981 caggcacctg tggtcccagc tactcaggag gcagaggtag gattgcttga gcccaggagg
    32041 ttgacattgc agcgagccaa gataatgatc atgccccctg tactctagcc tgggcagcgg
    32101 actgagaccc ttcctcaaaa aaccaaccaa agaaagaaaa aacttgtttc tgatcctaag
    32161 agtactgaga gagtgaagtc ctttattgac cttcagatcc ttacatataa aacaactata
    32221 ttccacatgt aagtgctaat ttccaccaca gtcaaaacat tatgctttgg cagttacttt
    32281 aactggtaaa gatgactttt gtaaaaagtt aaacactgtc ctttttcaaa ctttgtagat
    32341 ttatatatag ctctttcctt ctatggtggc aaaacattgt tcaaaacctt cagaacttta
    32401 aatttaccag ggaattaaaa aggggagaaa aatgtctcag ataagaaaca tatcgaagca
    32461 aacaggattt tatttgctct tattttactg tttttttttt tttctttaat tattgcacaa
    32521 ctatcttttt ggtttttttg agatagggtc ttgttctgtt gccgcccagg ctggagtcca
    32581 gtggcgtaat cgtggttcac tgcagccttg aactcctggg ctcaagcgat cctcccacct
    32641 tagcctttta aatagctggg actacaggtg caaaccacca tgcctggcta attttttcta
    32701 tttttctaga gctagggttt ctccatgctg cccagactgg tacaactctc ttaataatag
    32761 aaaactttca tcttcaggcc taattaatta taacatttat cccttttcca tttccttcat
    32821 gtccttgacc acactgatcc cttactctgt gctttgtgtt ttttgtgtgt gtgtgtgttt
    32881 tttttttttt tgagactgag agagactcag tcgcccaggc tggagtgcag tggcgcgatc
    32941 ttggctcact gcaacctccg cctcccaggt tcaagcgatt ctcctgcctc agcctcccaa
    33001 gtagctggga ctataggtgc gcgctaccac gcccagctaa tttttttgta tttttagtag
    33061 agatggggtt tcaccatgtt ggccaggatg gtctcgatct cttgacctca tgatccgccc
    33121 gcctgggcct cccaaatgct ggaattacag gtgtgagcca ccacgcctgg cctaattttt
    33181 gtatttttag tagagacagg gtttcaccat attagccatg ctggtctcga actcctgacc
    33241 tcgtgatccg cccgcctcag cctcccaaag tgctggaatt agaggcatga gccaccgtgc
    33301 ccggcctgga atatagattt tttaaagagg ttttgactca atgataatat aacaacaata
    33361 tggccacctt ttttactctt ggtacatagt tcttagtctc tgtgaggcag gtctcggtgt
    33421 cttattcacc agttttcatc tctagcacaa catattctta agtttggagg cccatggata
    33481 taaattacct tcacatattc cagtaaatcg ggaggacata tcaattacag tttctggtta
    33541 gggaggaaga ttttcctggc atggctgaag agggaggccc taatttcttg tcagtaccca
    33601 ctgatggttt caggaaaccc agcaaaaaca ggtattctct aacagtctat aagtgatatt
    33661 gtatctgtaa gaatcagtct gaaattttca gggtatttct ctatgaagat taaagacgga
    33721 tttttttttt tttttttgag gcggagtttc gctcgttgcc caacctggag tgcaacggca
    33781 tgatcttggc tcactgcaac ctccgcctcc cgggttcaag ccattcttct gcctcagcct
    33841 cccgagtagt tgggattaca ggcacccgcc accatgccca gctaattttt gtatttttag
    33901 tggagacggg gtttcaccat gttggccagg cttttcttga acgcctgatc tcaggtgatc
    33961 cgcacccttc ggcctcccaa agtggtggga ttacaggcat gagcccctgc gcccggccca
    34021 gagtatttct ctataacaaa tccatgcttt cttttaattt taaactaggc tctttatact
    34081 aaacatgttt tttgtctttg actttctgca ataagaggaa ccacacaact tccagaagtc
    34141 tttaccggct tttatgttaa ggcttcagtg tctcatgctg ctagggaaga taaagctttt
    34201 gtaggtctat ggttcttaag ggtatgatac taaatctgag cagaagggtg gcatccaggc
    34261 aaatagggca gaagctaggt tattatttac actgactgtt ctttttccct tccatgcagt
    34321 gctctggtct ggggtctctc tgtgaaacac aatcctcaga aagtgggtaa agaccatacg
    34381 ttggaggatg aggatgtcat tcaaattgtg aagaagtgaa acctttccct tttcccatct
    34441 gccggacgaa ccacaacagc gttccccatg atcaagcacc ctaccccagt tctttctggt
    34501 tttggcagtc actggatcag gatccagggg agggagatgg aggcacccaa actggaactt
    34561 catttgtctt accttggtgt caccttgtat gtcgaactgc ataaaagatc tggtaggctg
    34621 gtcagctaca tgca
//
