# Supplementary material for: Exon prediction based on multiscale products of a genomic-inspired multiscale bilateral filtering
Source: PLoS One. 2019 Mar 21;14(3):e0205050. doi: 10.1371/journal.pone.0205050 (PMC6428306; doi:10.1371/journal.pone.0205050)
Supplement: S1 File — Detailed information on these sequences. (ZIP) (ZIP) [file pone.0205050.s001.zip › S1 File/ENm004/EIF4ENIF1.txt]

Homo sapiens chromosome 22, GRCh38.p7 Primary Assembly
NCBI Reference Sequence: NC_000022.11
FASTA Graphics
 LOCUS       NC_000022              52988 bp    DNA     linear   CON 06-JUN-2016
DEFINITION  Homo sapiens chromosome 22, GRCh38.p7 Primary Assembly.
ACCESSION   NC_000022 REGION: complement(31436963..31489950) GPC_000001314
VERSION     NC_000022.11
DBLINK      BioProject: PRJNA168
            Assembly: GCF_000001405.33
KEYWORDS    RefSeq.
SOURCE      Homo sapiens (human)
  ORGANISM  Homo sapiens
            Eukaryota; Metazoa; Chordata; Craniata; Vertebrata; Euteleostomi;
            Mammalia; Eutheria; Euarchontoglires; Primates; Haplorrhini;
            Catarrhini; Hominidae; Homo.
REFERENCE   1  (bases 1 to 52988)
  AUTHORS   Cole,C.G., McCann,O.T., Collins,J.E., Oliver,K., Willey,D.,
            Gribble,S.M., Yang,F., McLaren,K., Rogers,J., Ning,Z., Beare,D.M.
            and Dunham,I.
  TITLE     Finishing the finished human chromosome 22 sequence
  JOURNAL   Genome Biol. 9 (5), R78 (2008)
   PUBMED   18477386
REFERENCE   2  (bases 1 to 52988)
  CONSRTM   International Human Genome Sequencing Consortium
  TITLE     Finishing the euchromatic sequence of the human genome
  JOURNAL   Nature 431 (7011), 931-945 (2004)
   PUBMED   15496913
REFERENCE   3  (bases 1 to 52988)
  AUTHORS   Lander,E.S., Linton,L.M., Birren,B., Nusbaum,C., Zody,M.C.,
            Baldwin,J., Devon,K., Dewar,K., Doyle,M., FitzHugh,W., Funke,R.,
            Gage,D., Harris,K., Heaford,A., Howland,J., Kann,L., Lehoczky,J.,
            LeVine,R., McEwan,P., McKernan,K., Meldrim,J., Mesirov,J.P.,
            Miranda,C., Morris,W., Naylor,J., Raymond,C., Rosetti,M.,
            Santos,R., Sheridan,A., Sougnez,C., Stange-Thomann,N.,
            Stojanovic,N., Subramanian,A., Wyman,D., Rogers,J., Sulston,J.,
            Ainscough,R., Beck,S., Bentley,D., Burton,J., Clee,C., Carter,N.,
            Coulson,A., Deadman,R., Deloukas,P., Dunham,A., Dunham,I.,
            Durbin,R., French,L., Grafham,D., Gregory,S., Hubbard,T.,
            Humphray,S., Hunt,A., Jones,M., Lloyd,C., McMurray,A., Matthews,L.,
            Mercer,S., Milne,S., Mullikin,J.C., Mungall,A., Plumb,R., Ross,M.,
            Shownkeen,R., Sims,S., Waterston,R.H., Wilson,R.K., Hillier,L.W.,
            McPherson,J.D., Marra,M.A., Mardis,E.R., Fulton,L.A.,
            Chinwalla,A.T., Pepin,K.H., Gish,W.R., Chissoe,S.L., Wendl,M.C.,
            Delehaunty,K.D., Miner,T.L., Delehaunty,A., Kramer,J.B., Cook,L.L.,
            Fulton,R.S., Johnson,D.L., Minx,P.J., Clifton,S.W., Hawkins,T.,
            Branscomb,E., Predki,P., Richardson,P., Wenning,S., Slezak,T.,
            Doggett,N., Cheng,J.F., Olsen,A., Lucas,S., Elkin,C.,
            Uberbacher,E., Frazier,M., Gibbs,R.A., Muzny,D.M., Scherer,S.E.,
            Bouck,J.B., Sodergren,E.J., Worley,K.C., Rives,C.M., Gorrell,J.H.,
            Metzker,M.L., Naylor,S.L., Kucherlapati,R.S., Nelson,D.L.,
            Weinstock,G.M., Sakaki,Y., Fujiyama,A., Hattori,M., Yada,T.,
            Toyoda,A., Itoh,T., Kawagoe,C., Watanabe,H., Totoki,Y., Taylor,T.,
            Weissenbach,J., Heilig,R., Saurin,W., Artiguenave,F., Brottier,P.,
            Bruls,T., Pelletier,E., Robert,C., Wincker,P., Smith,D.R.,
            Doucette-Stamm,L., Rubenfield,M., Weinstock,K., Lee,H.M.,
            Dubois,J., Rosenthal,A., Platzer,M., Nyakatura,G., Taudien,S.,
            Rump,A., Yang,H., Yu,J., Wang,J., Huang,G., Gu,J., Hood,L.,
            Rowen,L., Madan,A., Qin,S., Davis,R.W., Federspiel,N.A.,
            Abola,A.P., Proctor,M.J., Myers,R.M., Schmutz,J., Dickson,M.,
            Grimwood,J., Cox,D.R., Olson,M.V., Kaul,R., Raymond,C., Shimizu,N.,
            Kawasaki,K., Minoshima,S., Evans,G.A., Athanasiou,M., Schultz,R.,
            Roe,B.A., Chen,F., Pan,H., Ramser,J., Lehrach,H., Reinhardt,R.,
            McCombie,W.R., de la Bastide,M., Dedhia,N., Blocker,H.,
            Hornischer,K., Nordsiek,G., Agarwala,R., Aravind,L., Bailey,J.A.,
            Bateman,A., Batzoglou,S., Birney,E., Bork,P., Brown,D.G.,
            Burge,C.B., Cerutti,L., Chen,H.C., Church,D., Clamp,M.,
            Copley,R.R., Doerks,T., Eddy,S.R., Eichler,E.E., Furey,T.S.,
            Galagan,J., Gilbert,J.G., Harmon,C., Hayashizaki,Y., Haussler,D.,
            Hermjakob,H., Hokamp,K., Jang,W., Johnson,L.S., Jones,T.A.,
            Kasif,S., Kaspryzk,A., Kennedy,S., Kent,W.J., Kitts,P.,
            Koonin,E.V., Korf,I., Kulp,D., Lancet,D., Lowe,T.M., McLysaght,A.,
            Mikkelsen,T., Moran,J.V., Mulder,N., Pollara,V.J., Ponting,C.P.,
            Schuler,G., Schultz,J., Slater,G., Smit,A.F., Stupka,E.,
            Szustakowski,J., Thierry-Mieg,D., Thierry-Mieg,J., Wagner,L.,
            Wallis,J., Wheeler,R., Williams,A., Wolf,Y.I., Wolfe,K.H.,
            Yang,S.P., Yeh,R.F., Collins,F., Guyer,M.S., Peterson,J.,
            Felsenfeld,A., Wetterstrand,K.A., Patrinos,A., Morgan,M.J., de
            Jong,P., Catanese,J.J., Osoegawa,K., Shizuya,H., Choi,S. and
            Chen,Y.J.
  CONSRTM   International Human Genome Sequencing Consortium
  TITLE     Initial sequencing and analysis of the human genome
  JOURNAL   Nature 409 (6822), 860-921 (2001)
   PUBMED   11237011
  REMARK    Erratum:[Nature 2001 Aug 2;412(6846):565]
COMMENT     REFSEQ INFORMATION: The reference sequence is identical to
            CM000684.2.
            On Feb 3, 2014 this sequence version replaced gi:224589814.
            Assembly Name: GRCh38.p7 Primary Assembly
            The DNA sequence is composed of genomic sequence, primarily
            finished clones that were sequenced as part of the Human Genome
            Project. PCR products and WGS shotgun sequence have been added
            where necessary to fill gaps or correct errors. All such additions
            are manually curated by GRC staff. For more information see:
            http://genomereference.org.
            
            ##Genome-Annotation-Data-START##
            Annotation Provider         :: NCBI
            Annotation Status           :: Full annotation
            Annotation Version          :: Homo sapiens Annotation Release 108
            Annotation Pipeline         :: NCBI eukaryotic genome annotation
                                           pipeline
            Annotation Software Version :: 7.0
            Annotation Method           :: Best-placed RefSeq; Gnomon
            Features Annotated          :: Gene; mRNA; CDS; ncRNA
            ##Genome-Annotation-Data-END##
FEATURES             Location/Qualifiers
     source          1..52988
                     /organism="Homo sapiens"
                     /mol_type="genomic DNA"
                     /db_xref="taxon:9606"
                     /chromosome="22"
     gene            1..52988
                     /gene="EIF4ENIF1"
                     /gene_synonym="4E-T; Clast4"
                     /note="eukaryotic translation initiation factor 4E nuclear
                     import factor 1; Derived by automated computational
                     analysis using gene prediction method: BestRefSeq,Gnomon."
                     /db_xref="GeneID:56478"
                     /db_xref="HGNC:HGNC:16687"
                     /db_xref="MIM:607445"
     mRNA            join(1..46,1206..1328,18034..18107,21649..21776,
                     25984..26270,26818..27019,31301..31476,33964..34099,
                     34636..34815,35575..35807,39591..39662,40420..40603,
                     41719..41798,42386..42525,45261..45345,46857..46989,
                     47833..48177,49083..49247,49830..50585)
                     /gene="EIF4ENIF1"
                     /gene_synonym="4E-T; Clast4"
                     /product="eukaryotic translation initiation factor 4E
                     nuclear import factor 1, transcript variant X5"
                     /note="Derived by automated computational analysis using
                     gene prediction method: Gnomon. Supporting evidence
                     includes similarity to: 3 mRNAs, 113 ESTs, 185 long SRA
                     reads, 7 Proteins, and 100% coverage of the annotated
                     genomic feature by RNAseq alignments, including 40 samples
                     with support for all annotated introns"
                     /transcript_id="XM_011530280.1"
                     /db_xref="GeneID:56478"
                     /db_xref="HGNC:HGNC:16687"
                     /db_xref="MIM:607445"
     mRNA            join(1..46,1206..1328,18034..18107,21649..21776,
                     25984..26270,26818..27019,31301..31476,33964..34099,
                     34636..34815,35575..35807,39591..39662,40420..40603,
                     41719..41798,42383..42525,45261..45345,46857..46989,
                     47833..48177,49083..49247,49830..50585)
                     /gene="EIF4ENIF1"
                     /gene_synonym="4E-T; Clast4"
                     /product="eukaryotic translation initiation factor 4E
                     nuclear import factor 1, transcript variant X4"
                     /note="Derived by automated computational analysis using
                     gene prediction method: Gnomon. Supporting evidence
                     includes similarity to: 4 mRNAs, 111 ESTs, 155 long SRA
                     reads, 3 Proteins, and 100% coverage of the annotated
                     genomic feature by RNAseq alignments, including 40 samples
                     with support for all annotated introns"
                     /transcript_id="XM_005261688.2"
                     /db_xref="GeneID:56478"
                     /db_xref="HGNC:HGNC:16687"
                     /db_xref="MIM:607445"
     mRNA            join(63..257,1206..1328,18034..18107,21649..21776,
                     25984..26270,26818..27019,31301..31476,33964..34099,
                     34636..34815,35575..35807,39591..39662,40420..40603,
                     41719..41798,42386..42525,45261..45345,46857..46989,
                     47833..48177,49083..49247,49830..50592)
                     /gene="EIF4ENIF1"
                     /gene_synonym="4E-T; Clast4"
                     /product="eukaryotic translation initiation factor 4E
                     nuclear import factor 1, transcript variant 1"
                     /note="Derived by automated computational analysis using
                     gene prediction method: BestRefSeq."
                     /transcript_id="NM_019843.3"
                     /db_xref="GeneID:56478"
                     /db_xref="HGNC:HGNC:16687"
                     /db_xref="MIM:607445"
     mRNA            join(63..257,1206..1328,18034..18107,21649..21776,
                     31301..31476,33964..34099,34636..34815,35575..35771,
                     39591..39662,40420..40603,41719..41798,42383..42525,
                     45261..45345,46857..46989,47833..48177,49083..49247,
                     49830..50592)
                     /gene="EIF4ENIF1"
                     /gene_synonym="4E-T; Clast4"
                     /product="eukaryotic translation initiation factor 4E
                     nuclear import factor 1, transcript variant 3"
                     /note="Derived by automated computational analysis using
                     gene prediction method: BestRefSeq."
                     /transcript_id="NM_001164502.1"
                     /db_xref="GeneID:56478"
                     /db_xref="HGNC:HGNC:16687"
                     /db_xref="MIM:607445"
     mRNA            join(63..257,1206..1328,18034..18107,21649..21776,
                     25984..26270,26818..27019,31301..31476,33964..34099,
                     34636..34815,35575..35807,39591..39662,40420..40603,
                     41719..41798,42383..42525,45261..45345,46857..46989,
                     47833..48177,49083..49247,49830..50585)
                     /gene="EIF4ENIF1"
                     /gene_synonym="4E-T; Clast4"
                     /product="eukaryotic translation initiation factor 4E
                     nuclear import factor 1, transcript variant X6"
                     /note="Derived by automated computational analysis using
                     gene prediction method: Gnomon. Supporting evidence
                     includes similarity to: 4 mRNAs, 132 ESTs, 197 long SRA
                     reads, 3 Proteins, and 98% coverage of the annotated
                     genomic feature by RNAseq alignments, including 152
                     samples with support for all annotated introns"
                     /transcript_id="XM_005261686.2"
                     /db_xref="GeneID:56478"
                     /db_xref="HGNC:HGNC:16687"
                     /db_xref="MIM:607445"
     misc_RNA        join(332..803,1206..1328,18034..18107,21649..21776,
                     25984..26270,26818..27019,31301..31476,33964..34099,
                     34636..34815,35575..35807,39591..39662,40420..40603,
                     41719..41798,42383..42525,45261..45345,46857..46989,
                     47833..48177,49083..49247,49830..50141,52133..52265,
                     52609..52988)
                     /gene="EIF4ENIF1"
                     /gene_synonym="4E-T; Clast4"
                     /product="eukaryotic translation initiation factor 4E
                     nuclear import factor 1, transcript variant X2"
                     /note="Derived by automated computational analysis using
                     gene prediction method: Gnomon. Supporting evidence
                     includes similarity to: 55 ESTs, 79 long SRA reads, 3
                     Proteins, and 96% coverage of the annotated genomic
                     feature by RNAseq alignments, including 7 samples with
                     support for all annotated introns"
                     /transcript_id="XR_001755264.1"
                     /db_xref="GeneID:56478"
                     /db_xref="HGNC:HGNC:16687"
                     /db_xref="MIM:607445"
     mRNA            join(332..803,1206..1328,18034..18107,21649..21776,
                     25984..26270,26818..27019,31301..31476,33964..34099,
                     34636..34815,35575..35807,39591..39662,40420..40603,
                     41719..41798,42383..42525,45261..45345,46857..46989,
                     47833..48177,49083..49247,49830..50586)
                     /gene="EIF4ENIF1"
                     /gene_synonym="4E-T; Clast4"
                     /product="eukaryotic translation initiation factor 4E
                     nuclear import factor 1, transcript variant X1"
                     /note="Derived by automated computational analysis using
                     gene prediction method: Gnomon. Supporting evidence
                     includes similarity to: 3 mRNAs, 107 ESTs, 150 long SRA
                     reads, 3 Proteins, and 97% coverage of the annotated
                     genomic feature by RNAseq alignments, including 30 samples
                     with support for all annotated introns"
                     /transcript_id="XM_006724281.3"
                     /db_xref="GeneID:56478"
                     /db_xref="HGNC:HGNC:16687"
                     /db_xref="MIM:607445"
     mRNA            join(332..803,1206..1328,18034..18107,21649..21776,
                     25984..26270,26818..27019,31301..31476,33964..34099,
                     34636..34815,35575..35807,39591..39662,40420..40603,
                     41719..41798,42386..42525,45261..45345,46857..46989,
                     47833..48177,49083..49247,49830..50585)
                     /gene="EIF4ENIF1"
                     /gene_synonym="4E-T; Clast4"
                     /product="eukaryotic translation initiation factor 4E
                     nuclear import factor 1, transcript variant X3"
                     /note="Derived by automated computational analysis using
                     gene prediction method: Gnomon. Supporting evidence
                     includes similarity to: 2 mRNAs, 108 ESTs, 178 long SRA
                     reads, 7 Proteins, and 97% coverage of the annotated
                     genomic feature by RNAseq alignments, including 29 samples
                     with support for all annotated introns"
                     /transcript_id="XM_017028863.1"
                     /db_xref="GeneID:56478"
                     /db_xref="HGNC:HGNC:16687"
                     /db_xref="MIM:607445"
     mRNA            join(385..560,1206..1328,18034..18107,21649..21776,
                     25984..26270,26818..27019,31301..31476,33964..34099,
                     34636..34815,35575..35807,39591..39662,40420..40603,
                     41719..41798,42383..42525,45261..45345,46857..46989,
                     47833..48177,49083..49247,49830..50585)
                     /gene="EIF4ENIF1"
                     /gene_synonym="4E-T; Clast4"
                     /product="eukaryotic translation initiation factor 4E
                     nuclear import factor 1, transcript variant X7"
                     /note="Derived by automated computational analysis using
                     gene prediction method: Gnomon. Supporting evidence
                     includes similarity to: 3 mRNAs, 111 ESTs, 155 long SRA
                     reads, 3 Proteins, and 98% coverage of the annotated
                     genomic feature by RNAseq alignments, including 56 samples
                     with support for all annotated introns"
                     /transcript_id="XM_005261687.2"
                     /db_xref="GeneID:56478"
                     /db_xref="HGNC:HGNC:16687"
                     /db_xref="MIM:607445"
     mRNA            join(390..560,1206..1328,18034..18107,21649..21776,
                     25984..26270,26818..27019,31301..31476,33964..34099,
                     34636..34815,35575..35807,39591..39662,40420..40603,
                     41719..41798,42386..42525,45261..45345,46857..46989,
                     47833..48177,49083..49247,49830..50592)
                     /gene="EIF4ENIF1"
                     /gene_synonym="4E-T; Clast4"
                     /product="eukaryotic translation initiation factor 4E
                     nuclear import factor 1, transcript variant 2"
                     /note="Derived by automated computational analysis using
                     gene prediction method: BestRefSeq."
                     /transcript_id="NM_001164501.1"
                     /db_xref="GeneID:56478"
                     /db_xref="HGNC:HGNC:16687"
                     /db_xref="MIM:607445"
     mRNA            join(451..717,1206..1328,18034..18107,21649..21776,
                     25984..26270,26818..27019,31301..31476,33964..34099,
                     34636..34815,35575..35807,39591..39662,40420..40603,
                     41719..41798,42386..42525,45261..45345,46857..46989,
                     47833..48177,49083..49247,49830..50585)
                     /gene="EIF4ENIF1"
                     /gene_synonym="4E-T; Clast4"
                     /product="eukaryotic translation initiation factor 4E
                     nuclear import factor 1, transcript variant X9"
                     /note="Derived by automated computational analysis using
                     gene prediction method: Gnomon. Supporting evidence
                     includes similarity to: 2 mRNAs, 108 ESTs, 180 long SRA
                     reads, 7 Proteins, and 100% coverage of the annotated
                     genomic feature by RNAseq alignments, including 23 samples
                     with support for all annotated introns"
                     /transcript_id="XM_017028864.1"
                     /db_xref="GeneID:56478"
                     /db_xref="HGNC:HGNC:16687"
                     /db_xref="MIM:607445"
     mRNA            join(451..717,1206..1328,18034..18107,21649..21776,
                     25984..26270,26818..27019,31301..31476,33964..34099,
                     34636..34815,35575..35807,39591..39662,40420..40603,
                     41719..41798,42383..42525,45261..45345,46857..46989,
                     47833..48177,49083..49247,49830..50585)
                     /gene="EIF4ENIF1"
                     /gene_synonym="4E-T; Clast4"
                     /product="eukaryotic translation initiation factor 4E
                     nuclear import factor 1, transcript variant X8"
                     /note="Derived by automated computational analysis using
                     gene prediction method: Gnomon. Supporting evidence
                     includes similarity to: 3 mRNAs, 106 ESTs, 149 long SRA
                     reads, 3 Proteins, and 100% coverage of the annotated
                     genomic feature by RNAseq alignments, including 24 samples
                     with support for all annotated introns"
                     /transcript_id="XM_011530281.2"
                     /db_xref="GeneID:56478"
                     /db_xref="HGNC:HGNC:16687"
                     /db_xref="MIM:607445"
     CDS             join(708..803,1206..1328,18034..18107,21649..21776,
                     25984..26270,26818..27019,31301..31476,33964..34099,
                     34636..34815,35575..35807,39591..39662,40420..40603,
                     41719..41798,42386..42525,45261..45345,46857..46989,
                     47833..48177,49083..49247,49830..50071)
                     /gene="EIF4ENIF1"
                     /gene_synonym="4E-T; Clast4"
                     /note="Derived by automated computational analysis using
                     gene prediction method: Gnomon."
                     /codon_start=1
                     /product="eukaryotic translation initiation factor 4E
                     transporter isoform X2"
                     /protein_id="XP_016884352.1"
                     /db_xref="GeneID:56478"
                     /db_xref="HGNC:HGNC:16687"
                     /db_xref="MIM:607445"
                     /translation="MATGAAGLARGARAPSPVPDRRITRGSWRRPLVQSIVDQGAMDR
                     RSMGETESGDAFLDLKKPPASKCPHRYTKEELLDIKELPHSKQRPSCLSEKYDSDGVW
                     DPEKWHASLYPASGRSSPVESLKKELDTDRPSLVRRIVDPRERVKEDDLDVVLSPQRR
                     SFGGGCHVTAAVSSRRSGSPLEKDSDGLRLLGGRRIGSGRIISARTFEKDHRLSDKDL
                     RDLRDRDRERDFKDKRFRREFGDSKRVFGERRRNDSYTEEEPEWFSAGPTSQSETIEL
                     TGFDDKILEEDHKGRKRTRRRTASVKEGIVECNGGVAEEDEVEVILAQEPAADQEVPR
                     DAVLPEQSPGDFDFNEFFNLDKVPCLASMIEDVLGEGSVSASRFSRWFSNPSRSGSRS
                     SSLGSTPHEELERLAGLEQAILSPGQNSGNYFAPIPLEDHAENKVDILEMLQKAKVDL
                     KPLLSSLSANKEKLKESSHSGVVLSVEEVEAGLKGLKVDQQVKNSTPFMAEHLEETLS
                     AVTNNRQLKKDGDMTAFNKLVSTMKASGTLPSQPKVSRNLESHLMSPAEIPGQPVPKN
                     ILQELLGQPVQRPASSNLLSGLMGSLEPTTSLLGQRAPSPPLSQVFQTRAASADYLRP
                     RIPSPIGFTPGPQQLLGDPFQGMRKPMSPITAQMSQLELQQAALEGLALPHDLAVQAA
                     NFYQPGFGKPQVDRTRDGFRNRQQRVTKSPAPVHRGNSSSPAPAASITSMLSPSFTPT
                     SVIRKMYESKEKSKEEPASGKAALGDSKEDTQKASEENLLSSSSVPSADRDSSPTTNS
                     KLSALQRSSCSTPLSQANRYTKEQDYRPKATGRKTPTLASPVPTTPFLRPVHQVPLVP
                     HVPMVRPAHQLHPGLVQRMLAQGVHPQHLPSLLQTGVLPPGMDLSHLQGISGPILGQP
                     FYPLPAASHPLLNPRPGTPLHLAMVQQQLQRSVLHPPGSGSHAAAVSVQTTPQNVPSR
                     SGLPHMHSQLEHRPSQRSSSPVGLAKWFGSDVLQQPLPSMPAKVISVDELEYRQ"
     CDS             join(708..803,1206..1328,18034..18107,21649..21776,
                     25984..26270,26818..27019,31301..31476,33964..34099,
                     34636..34815,35575..35807,39591..39662,40420..40603,
                     41719..41798,42383..42525,45261..45345,46857..46989,
                     47833..48177,49083..49247,49830..50071)
                     /gene="EIF4ENIF1"
                     /gene_synonym="4E-T; Clast4"
                     /note="Derived by automated computational analysis using
                     gene prediction method: Gnomon."
                     /codon_start=1
                     /product="eukaryotic translation initiation factor 4E
                     transporter isoform X1"
                     /protein_id="XP_006724344.3"
                     /db_xref="GeneID:56478"
                     /db_xref="HGNC:HGNC:16687"
                     /db_xref="MIM:607445"
                     /translation="MATGAAGLARGARAPSPVPDRRITRGSWRRPLVQSIVDQGAMDR
                     RSMGETESGDAFLDLKKPPASKCPHRYTKEELLDIKELPHSKQRPSCLSEKYDSDGVW
                     DPEKWHASLYPASGRSSPVESLKKELDTDRPSLVRRIVDPRERVKEDDLDVVLSPQRR
                     SFGGGCHVTAAVSSRRSGSPLEKDSDGLRLLGGRRIGSGRIISARTFEKDHRLSDKDL
                     RDLRDRDRERDFKDKRFRREFGDSKRVFGERRRNDSYTEEEPEWFSAGPTSQSETIEL
                     TGFDDKILEEDHKGRKRTRRRTASVKEGIVECNGGVAEEDEVEVILAQEPAADQEVPR
                     DAVLPEQSPGDFDFNEFFNLDKVPCLASMIEDVLGEGSVSASRFSRWFSNPSRSGSRS
                     SSLGSTPHEELERLAGLEQAILSPGQNSGNYFAPIPLEDHAENKVDILEMLQKAKVDL
                     KPLLSSLSANKEKLKESSHSGVVLSVEEVEAGLKGLKVDQQVKNSTPFMAEHLEETLS
                     AVTNNRQLKKDGDMTAFNKLVSTMKASGTLPSQPKVSRNLESHLMSPAEIPGQPVPKN
                     ILQELLGQPVQRPASSNLLSGLMGSLEPTTSLLGQRAPSPPLSQVFQTRAASADYLRP
                     RIPSPIGFTPGPQQLLGDPFQGMRKPMSPITAQQMSQLELQQAALEGLALPHDLAVQA
                     ANFYQPGFGKPQVDRTRDGFRNRQQRVTKSPAPVHRGNSSSPAPAASITSMLSPSFTP
                     TSVIRKMYESKEKSKEEPASGKAALGDSKEDTQKASEENLLSSSSVPSADRDSSPTTN
                     SKLSALQRSSCSTPLSQANRYTKEQDYRPKATGRKTPTLASPVPTTPFLRPVHQVPLV
                     PHVPMVRPAHQLHPGLVQRMLAQGVHPQHLPSLLQTGVLPPGMDLSHLQGISGPILGQ
                     PFYPLPAASHPLLNPRPGTPLHLAMVQQQLQRSVLHPPGSGSHAAAVSVQTTPQNVPS
                     RSGLPHMHSQLEHRPSQRSSSPVGLAKWFGSDVLQQPLPSMPAKVISVDELEYRQ"
     CDS             join(1233..1328,18034..18107,21649..21776,25984..26270,
                     26818..27019,31301..31476,33964..34099,34636..34815,
                     35575..35807,39591..39662,40420..40603,41719..41798,
                     42386..42525,45261..45345,46857..46989,47833..48177,
                     49083..49247,49830..50071)
                     /gene="EIF4ENIF1"
                     /gene_synonym="4E-T; Clast4"
                     /note="Derived by automated computational analysis using
                     gene prediction method: Gnomon."
                     /codon_start=1
                     /product="eukaryotic translation initiation factor 4E
                     transporter isoform X4"
                     /protein_id="XP_011528582.1"
                     /db_xref="GeneID:56478"
                     /db_xref="HGNC:HGNC:16687"
                     /db_xref="MIM:607445"
                     /translation="MDRRSMGETESGDAFLDLKKPPASKCPHRYTKEELLDIKELPHS
                     KQRPSCLSEKYDSDGVWDPEKWHASLYPASGRSSPVESLKKELDTDRPSLVRRIVDPR
                     ERVKEDDLDVVLSPQRRSFGGGCHVTAAVSSRRSGSPLEKDSDGLRLLGGRRIGSGRI
                     ISARTFEKDHRLSDKDLRDLRDRDRERDFKDKRFRREFGDSKRVFGERRRNDSYTEEE
                     PEWFSAGPTSQSETIELTGFDDKILEEDHKGRKRTRRRTASVKEGIVECNGGVAEEDE
                     VEVILAQEPAADQEVPRDAVLPEQSPGDFDFNEFFNLDKVPCLASMIEDVLGEGSVSA
                     SRFSRWFSNPSRSGSRSSSLGSTPHEELERLAGLEQAILSPGQNSGNYFAPIPLEDHA
                     ENKVDILEMLQKAKVDLKPLLSSLSANKEKLKESSHSGVVLSVEEVEAGLKGLKVDQQ
                     VKNSTPFMAEHLEETLSAVTNNRQLKKDGDMTAFNKLVSTMKASGTLPSQPKVSRNLE
                     SHLMSPAEIPGQPVPKNILQELLGQPVQRPASSNLLSGLMGSLEPTTSLLGQRAPSPP
                     LSQVFQTRAASADYLRPRIPSPIGFTPGPQQLLGDPFQGMRKPMSPITAQMSQLELQQ
                     AALEGLALPHDLAVQAANFYQPGFGKPQVDRTRDGFRNRQQRVTKSPAPVHRGNSSSP
                     APAASITSMLSPSFTPTSVIRKMYESKEKSKEEPASGKAALGDSKEDTQKASEENLLS
                     SSSVPSADRDSSPTTNSKLSALQRSSCSTPLSQANRYTKEQDYRPKATGRKTPTLASP
                     VPTTPFLRPVHQVPLVPHVPMVRPAHQLHPGLVQRMLAQGVHPQHLPSLLQTGVLPPG
                     MDLSHLQGISGPILGQPFYPLPAASHPLLNPRPGTPLHLAMVQQQLQRSVLHPPGSGS
                     HAAAVSVQTTPQNVPSRSGLPHMHSQLEHRPSQRSSSPVGLAKWFGSDVLQQPLPSMP
                     AKVISVDELEYRQ"
     CDS             join(1233..1328,18034..18107,21649..21776,25984..26270,
                     26818..27019,31301..31476,33964..34099,34636..34815,
                     35575..35807,39591..39662,40420..40603,41719..41798,
                     42386..42525,45261..45345,46857..46989,47833..48177,
                     49083..49247,49830..50071)
                     /gene="EIF4ENIF1"
                     /gene_synonym="4E-T; Clast4"
                     /note="Derived by automated computational analysis using
                     gene prediction method: Gnomon."
                     /codon_start=1
                     /product="eukaryotic translation initiation factor 4E
                     transporter isoform X4"
                     /protein_id="XP_016884353.1"
                     /db_xref="GeneID:56478"
                     /db_xref="HGNC:HGNC:16687"
                     /db_xref="MIM:607445"
                     /translation="MDRRSMGETESGDAFLDLKKPPASKCPHRYTKEELLDIKELPHS
                     KQRPSCLSEKYDSDGVWDPEKWHASLYPASGRSSPVESLKKELDTDRPSLVRRIVDPR
                     ERVKEDDLDVVLSPQRRSFGGGCHVTAAVSSRRSGSPLEKDSDGLRLLGGRRIGSGRI
                     ISARTFEKDHRLSDKDLRDLRDRDRERDFKDKRFRREFGDSKRVFGERRRNDSYTEEE
                     PEWFSAGPTSQSETIELTGFDDKILEEDHKGRKRTRRRTASVKEGIVECNGGVAEEDE
                     VEVILAQEPAADQEVPRDAVLPEQSPGDFDFNEFFNLDKVPCLASMIEDVLGEGSVSA
                     SRFSRWFSNPSRSGSRSSSLGSTPHEELERLAGLEQAILSPGQNSGNYFAPIPLEDHA
                     ENKVDILEMLQKAKVDLKPLLSSLSANKEKLKESSHSGVVLSVEEVEAGLKGLKVDQQ
                     VKNSTPFMAEHLEETLSAVTNNRQLKKDGDMTAFNKLVSTMKASGTLPSQPKVSRNLE
                     SHLMSPAEIPGQPVPKNILQELLGQPVQRPASSNLLSGLMGSLEPTTSLLGQRAPSPP
                     LSQVFQTRAASADYLRPRIPSPIGFTPGPQQLLGDPFQGMRKPMSPITAQMSQLELQQ
                     AALEGLALPHDLAVQAANFYQPGFGKPQVDRTRDGFRNRQQRVTKSPAPVHRGNSSSP
                     APAASITSMLSPSFTPTSVIRKMYESKEKSKEEPASGKAALGDSKEDTQKASEENLLS
                     SSSVPSADRDSSPTTNSKLSALQRSSCSTPLSQANRYTKEQDYRPKATGRKTPTLASP
                     VPTTPFLRPVHQVPLVPHVPMVRPAHQLHPGLVQRMLAQGVHPQHLPSLLQTGVLPPG
                     MDLSHLQGISGPILGQPFYPLPAASHPLLNPRPGTPLHLAMVQQQLQRSVLHPPGSGS
                     HAAAVSVQTTPQNVPSRSGLPHMHSQLEHRPSQRSSSPVGLAKWFGSDVLQQPLPSMP
                     AKVISVDELEYRQ"
     CDS             join(1233..1328,18034..18107,21649..21776,25984..26270,
                     26818..27019,31301..31476,33964..34099,34636..34815,
                     35575..35807,39591..39662,40420..40603,41719..41798,
                     42386..42525,45261..45345,46857..46989,47833..48177,
                     49083..49247,49830..50071)
                     /gene="EIF4ENIF1"
                     /gene_synonym="4E-T; Clast4"
                     /note="isoform a is encoded by transcript variant 1;
                     Derived by automated computational analysis using gene
                     prediction method: BestRefSeq."
                     /codon_start=1
                     /product="eukaryotic translation initiation factor 4E
                     transporter isoform a"
                     /protein_id="NP_062817.2"
                     /db_xref="CCDS:CCDS13898.1"
                     /db_xref="GeneID:56478"
                     /db_xref="HGNC:HGNC:16687"
                     /db_xref="MIM:607445"
                     /translation="MDRRSMGETESGDAFLDLKKPPASKCPHRYTKEELLDIKELPHS
                     KQRPSCLSEKYDSDGVWDPEKWHASLYPASGRSSPVESLKKELDTDRPSLVRRIVDPR
                     ERVKEDDLDVVLSPQRRSFGGGCHVTAAVSSRRSGSPLEKDSDGLRLLGGRRIGSGRI
                     ISARTFEKDHRLSDKDLRDLRDRDRERDFKDKRFRREFGDSKRVFGERRRNDSYTEEE
                     PEWFSAGPTSQSETIELTGFDDKILEEDHKGRKRTRRRTASVKEGIVECNGGVAEEDE
                     VEVILAQEPAADQEVPRDAVLPEQSPGDFDFNEFFNLDKVPCLASMIEDVLGEGSVSA
                     SRFSRWFSNPSRSGSRSSSLGSTPHEELERLAGLEQAILSPGQNSGNYFAPIPLEDHA
                     ENKVDILEMLQKAKVDLKPLLSSLSANKEKLKESSHSGVVLSVEEVEAGLKGLKVDQQ
                     VKNSTPFMAEHLEETLSAVTNNRQLKKDGDMTAFNKLVSTMKASGTLPSQPKVSRNLE
                     SHLMSPAEIPGQPVPKNILQELLGQPVQRPASSNLLSGLMGSLEPTTSLLGQRAPSPP
                     LSQVFQTRAASADYLRPRIPSPIGFTPGPQQLLGDPFQGMRKPMSPITAQMSQLELQQ
                     AALEGLALPHDLAVQAANFYQPGFGKPQVDRTRDGFRNRQQRVTKSPAPVHRGNSSSP
                     APAASITSMLSPSFTPTSVIRKMYESKEKSKEEPASGKAALGDSKEDTQKASEENLLS
                     SSSVPSADRDSSPTTNSKLSALQRSSCSTPLSQANRYTKEQDYRPKATGRKTPTLASP
                     VPTTPFLRPVHQVPLVPHVPMVRPAHQLHPGLVQRMLAQGVHPQHLPSLLQTGVLPPG
                     MDLSHLQGISGPILGQPFYPLPAASHPLLNPRPGTPLHLAMVQQQLQRSVLHPPGSGS
                     HAAAVSVQTTPQNVPSRSGLPHMHSQLEHRPSQRSSSPVGLAKWFGSDVLQQPLPSMP
                     AKVISVDELEYRQ"
     CDS             join(1233..1328,18034..18107,21649..21776,25984..26270,
                     26818..27019,31301..31476,33964..34099,34636..34815,
                     35575..35807,39591..39662,40420..40603,41719..41798,
                     42386..42525,45261..45345,46857..46989,47833..48177,
                     49083..49247,49830..50071)
                     /gene="EIF4ENIF1"
                     /gene_synonym="4E-T; Clast4"
                     /note="isoform a is encoded by transcript variant 2;
                     Derived by automated computational analysis using gene
                     prediction method: BestRefSeq."
                     /codon_start=1
                     /product="eukaryotic translation initiation factor 4E
                     transporter isoform a"
                     /protein_id="NP_001157973.1"
                     /db_xref="CCDS:CCDS13898.1"
                     /db_xref="GeneID:56478"
                     /db_xref="HGNC:HGNC:16687"
                     /db_xref="MIM:607445"
                     /translation="MDRRSMGETESGDAFLDLKKPPASKCPHRYTKEELLDIKELPHS
                     KQRPSCLSEKYDSDGVWDPEKWHASLYPASGRSSPVESLKKELDTDRPSLVRRIVDPR
                     ERVKEDDLDVVLSPQRRSFGGGCHVTAAVSSRRSGSPLEKDSDGLRLLGGRRIGSGRI
                     ISARTFEKDHRLSDKDLRDLRDRDRERDFKDKRFRREFGDSKRVFGERRRNDSYTEEE
                     PEWFSAGPTSQSETIELTGFDDKILEEDHKGRKRTRRRTASVKEGIVECNGGVAEEDE
                     VEVILAQEPAADQEVPRDAVLPEQSPGDFDFNEFFNLDKVPCLASMIEDVLGEGSVSA
                     SRFSRWFSNPSRSGSRSSSLGSTPHEELERLAGLEQAILSPGQNSGNYFAPIPLEDHA
                     ENKVDILEMLQKAKVDLKPLLSSLSANKEKLKESSHSGVVLSVEEVEAGLKGLKVDQQ
                     VKNSTPFMAEHLEETLSAVTNNRQLKKDGDMTAFNKLVSTMKASGTLPSQPKVSRNLE
                     SHLMSPAEIPGQPVPKNILQELLGQPVQRPASSNLLSGLMGSLEPTTSLLGQRAPSPP
                     LSQVFQTRAASADYLRPRIPSPIGFTPGPQQLLGDPFQGMRKPMSPITAQMSQLELQQ
                     AALEGLALPHDLAVQAANFYQPGFGKPQVDRTRDGFRNRQQRVTKSPAPVHRGNSSSP
                     APAASITSMLSPSFTPTSVIRKMYESKEKSKEEPASGKAALGDSKEDTQKASEENLLS
                     SSSVPSADRDSSPTTNSKLSALQRSSCSTPLSQANRYTKEQDYRPKATGRKTPTLASP
                     VPTTPFLRPVHQVPLVPHVPMVRPAHQLHPGLVQRMLAQGVHPQHLPSLLQTGVLPPG
                     MDLSHLQGISGPILGQPFYPLPAASHPLLNPRPGTPLHLAMVQQQLQRSVLHPPGSGS
                     HAAAVSVQTTPQNVPSRSGLPHMHSQLEHRPSQRSSSPVGLAKWFGSDVLQQPLPSMP
                     AKVISVDELEYRQ"
     CDS             join(1233..1328,18034..18107,21649..21776,31301..31476,
                     33964..34099,34636..34815,35575..35771,39591..39662,
                     40420..40603,41719..41798,42383..42525,45261..45345,
                     46857..46989,47833..48177,49083..49247,49830..50071)
                     /gene="EIF4ENIF1"
                     /gene_synonym="4E-T; Clast4"
                     /note="isoform b is encoded by transcript variant 3;
                     Derived by automated computational analysis using gene
                     prediction method: BestRefSeq."
                     /codon_start=1
                     /product="eukaryotic translation initiation factor 4E
                     transporter isoform b"
                     /protein_id="NP_001157974.1"
                     /db_xref="CCDS:CCDS54520.1"
                     /db_xref="GeneID:56478"
                     /db_xref="HGNC:HGNC:16687"
                     /db_xref="MIM:607445"
                     /translation="MDRRSMGETESGDAFLDLKKPPASKCPHRYTKEELLDIKELPHS
                     KQRPSCLSEKYDSDGVWDPEKWHASLYPASGRSSPVESLKKELDTDRPSLVRRIVGIV
                     ECNGGVAEEDEVEVILAQEPAADQEVPRDAVLPEQSPGDFDFNEFFNLDKVPCLASMI
                     EDVLGEGSVSASRFSRWFSNPSRSGSRSSSLGSTPHEELERLAGLEQAILSPGQNSGN
                     YFAPIPLEDHAENKVDILEMLQKAKVDLKPLLSSLSANKEKLKESSHSGVVLSVEEVE
                     AGLKGLKVDQQVKNSTPFMAEHLEETLSAVTNNRQLKKDGDMTAFNKLVSTMKRNLES
                     HLMSPAEIPGQPVPKNILQELLGQPVQRPASSNLLSGLMGSLEPTTSLLGQRAPSPPL
                     SQVFQTRAASADYLRPRIPSPIGFTPGPQQLLGDPFQGMRKPMSPITAQQMSQLELQQ
                     AALEGLALPHDLAVQAANFYQPGFGKPQVDRTRDGFRNRQQRVTKSPAPVHRGNSSSP
                     APAASITSMLSPSFTPTSVIRKMYESKEKSKEEPASGKAALGDSKEDTQKASEENLLS
                     SSSVPSADRDSSPTTNSKLSALQRSSCSTPLSQANRYTKEQDYRPKATGRKTPTLASP
                     VPTTPFLRPVHQVPLVPHVPMVRPAHQLHPGLVQRMLAQGVHPQHLPSLLQTGVLPPG
                     MDLSHLQGISGPILGQPFYPLPAASHPLLNPRPGTPLHLAMVQQQLQRSVLHPPGSGS
                     HAAAVSVQTTPQNVPSRSGLPHMHSQLEHRPSQRSSSPVGLAKWFGSDVLQQPLPSMP
                     AKVISVDELEYRQ"
     CDS             join(1233..1328,18034..18107,21649..21776,25984..26270,
                     26818..27019,31301..31476,33964..34099,34636..34815,
                     35575..35807,39591..39662,40420..40603,41719..41798,
                     42383..42525,45261..45345,46857..46989,47833..48177,
                     49083..49247,49830..50071)
                     /gene="EIF4ENIF1"
                     /gene_synonym="4E-T; Clast4"
                     /note="Derived by automated computational analysis using
                     gene prediction method: Gnomon."
                     /codon_start=1
                     /product="eukaryotic translation initiation factor 4E
                     transporter isoform X3"
                     /protein_id="XP_005261743.1"
                     /db_xref="GeneID:56478"
                     /db_xref="HGNC:HGNC:16687"
                     /db_xref="MIM:607445"
                     /translation="MDRRSMGETESGDAFLDLKKPPASKCPHRYTKEELLDIKELPHS
                     KQRPSCLSEKYDSDGVWDPEKWHASLYPASGRSSPVESLKKELDTDRPSLVRRIVDPR
                     ERVKEDDLDVVLSPQRRSFGGGCHVTAAVSSRRSGSPLEKDSDGLRLLGGRRIGSGRI
                     ISARTFEKDHRLSDKDLRDLRDRDRERDFKDKRFRREFGDSKRVFGERRRNDSYTEEE
                     PEWFSAGPTSQSETIELTGFDDKILEEDHKGRKRTRRRTASVKEGIVECNGGVAEEDE
                     VEVILAQEPAADQEVPRDAVLPEQSPGDFDFNEFFNLDKVPCLASMIEDVLGEGSVSA
                     SRFSRWFSNPSRSGSRSSSLGSTPHEELERLAGLEQAILSPGQNSGNYFAPIPLEDHA
                     ENKVDILEMLQKAKVDLKPLLSSLSANKEKLKESSHSGVVLSVEEVEAGLKGLKVDQQ
                     VKNSTPFMAEHLEETLSAVTNNRQLKKDGDMTAFNKLVSTMKASGTLPSQPKVSRNLE
                     SHLMSPAEIPGQPVPKNILQELLGQPVQRPASSNLLSGLMGSLEPTTSLLGQRAPSPP
                     LSQVFQTRAASADYLRPRIPSPIGFTPGPQQLLGDPFQGMRKPMSPITAQQMSQLELQ
                     QAALEGLALPHDLAVQAANFYQPGFGKPQVDRTRDGFRNRQQRVTKSPAPVHRGNSSS
                     PAPAASITSMLSPSFTPTSVIRKMYESKEKSKEEPASGKAALGDSKEDTQKASEENLL
                     SSSSVPSADRDSSPTTNSKLSALQRSSCSTPLSQANRYTKEQDYRPKATGRKTPTLAS
                     PVPTTPFLRPVHQVPLVPHVPMVRPAHQLHPGLVQRMLAQGVHPQHLPSLLQTGVLPP
                     GMDLSHLQGISGPILGQPFYPLPAASHPLLNPRPGTPLHLAMVQQQLQRSVLHPPGSG
                     SHAAAVSVQTTPQNVPSRSGLPHMHSQLEHRPSQRSSSPVGLAKWFGSDVLQQPLPSM
                     PAKVISVDELEYRQ"
     CDS             join(1233..1328,18034..18107,21649..21776,25984..26270,
                     26818..27019,31301..31476,33964..34099,34636..34815,
                     35575..35807,39591..39662,40420..40603,41719..41798,
                     42383..42525,45261..45345,46857..46989,47833..48177,
                     49083..49247,49830..50071)
                     /gene="EIF4ENIF1"
                     /gene_synonym="4E-T; Clast4"
                     /note="Derived by automated computational analysis using
                     gene prediction method: Gnomon."
                     /codon_start=1
                     /product="eukaryotic translation initiation factor 4E
                     transporter isoform X3"
                     /protein_id="XP_005261744.1"
                     /db_xref="GeneID:56478"
                     /db_xref="HGNC:HGNC:16687"
                     /db_xref="MIM:607445"
                     /translation="MDRRSMGETESGDAFLDLKKPPASKCPHRYTKEELLDIKELPHS
                     KQRPSCLSEKYDSDGVWDPEKWHASLYPASGRSSPVESLKKELDTDRPSLVRRIVDPR
                     ERVKEDDLDVVLSPQRRSFGGGCHVTAAVSSRRSGSPLEKDSDGLRLLGGRRIGSGRI
                     ISARTFEKDHRLSDKDLRDLRDRDRERDFKDKRFRREFGDSKRVFGERRRNDSYTEEE
                     PEWFSAGPTSQSETIELTGFDDKILEEDHKGRKRTRRRTASVKEGIVECNGGVAEEDE
                     VEVILAQEPAADQEVPRDAVLPEQSPGDFDFNEFFNLDKVPCLASMIEDVLGEGSVSA
                     SRFSRWFSNPSRSGSRSSSLGSTPHEELERLAGLEQAILSPGQNSGNYFAPIPLEDHA
                     ENKVDILEMLQKAKVDLKPLLSSLSANKEKLKESSHSGVVLSVEEVEAGLKGLKVDQQ
                     VKNSTPFMAEHLEETLSAVTNNRQLKKDGDMTAFNKLVSTMKASGTLPSQPKVSRNLE
                     SHLMSPAEIPGQPVPKNILQELLGQPVQRPASSNLLSGLMGSLEPTTSLLGQRAPSPP
                     LSQVFQTRAASADYLRPRIPSPIGFTPGPQQLLGDPFQGMRKPMSPITAQQMSQLELQ
                     QAALEGLALPHDLAVQAANFYQPGFGKPQVDRTRDGFRNRQQRVTKSPAPVHRGNSSS
                     PAPAASITSMLSPSFTPTSVIRKMYESKEKSKEEPASGKAALGDSKEDTQKASEENLL
                     SSSSVPSADRDSSPTTNSKLSALQRSSCSTPLSQANRYTKEQDYRPKATGRKTPTLAS
                     PVPTTPFLRPVHQVPLVPHVPMVRPAHQLHPGLVQRMLAQGVHPQHLPSLLQTGVLPP
                     GMDLSHLQGISGPILGQPFYPLPAASHPLLNPRPGTPLHLAMVQQQLQRSVLHPPGSG
                     SHAAAVSVQTTPQNVPSRSGLPHMHSQLEHRPSQRSSSPVGLAKWFGSDVLQQPLPSM
                     PAKVISVDELEYRQ"
     CDS             join(1233..1328,18034..18107,21649..21776,25984..26270,
                     26818..27019,31301..31476,33964..34099,34636..34815,
                     35575..35807,39591..39662,40420..40603,41719..41798,
                     42383..42525,45261..45345,46857..46989,47833..48177,
                     49083..49247,49830..50071)
                     /gene="EIF4ENIF1"
                     /gene_synonym="4E-T; Clast4"
                     /note="Derived by automated computational analysis using
                     gene prediction method: Gnomon."
                     /codon_start=1
                     /product="eukaryotic translation initiation factor 4E
                     transporter isoform X3"
                     /protein_id="XP_005261745.1"
                     /db_xref="GeneID:56478"
                     /db_xref="HGNC:HGNC:16687"
                     /db_xref="MIM:607445"
                     /translation="MDRRSMGETESGDAFLDLKKPPASKCPHRYTKEELLDIKELPHS
                     KQRPSCLSEKYDSDGVWDPEKWHASLYPASGRSSPVESLKKELDTDRPSLVRRIVDPR
                     ERVKEDDLDVVLSPQRRSFGGGCHVTAAVSSRRSGSPLEKDSDGLRLLGGRRIGSGRI
                     ISARTFEKDHRLSDKDLRDLRDRDRERDFKDKRFRREFGDSKRVFGERRRNDSYTEEE
                     PEWFSAGPTSQSETIELTGFDDKILEEDHKGRKRTRRRTASVKEGIVECNGGVAEEDE
                     VEVILAQEPAADQEVPRDAVLPEQSPGDFDFNEFFNLDKVPCLASMIEDVLGEGSVSA
                     SRFSRWFSNPSRSGSRSSSLGSTPHEELERLAGLEQAILSPGQNSGNYFAPIPLEDHA
                     ENKVDILEMLQKAKVDLKPLLSSLSANKEKLKESSHSGVVLSVEEVEAGLKGLKVDQQ
                     VKNSTPFMAEHLEETLSAVTNNRQLKKDGDMTAFNKLVSTMKASGTLPSQPKVSRNLE
                     SHLMSPAEIPGQPVPKNILQELLGQPVQRPASSNLLSGLMGSLEPTTSLLGQRAPSPP
                     LSQVFQTRAASADYLRPRIPSPIGFTPGPQQLLGDPFQGMRKPMSPITAQQMSQLELQ
                     QAALEGLALPHDLAVQAANFYQPGFGKPQVDRTRDGFRNRQQRVTKSPAPVHRGNSSS
                     PAPAASITSMLSPSFTPTSVIRKMYESKEKSKEEPASGKAALGDSKEDTQKASEENLL
                     SSSSVPSADRDSSPTTNSKLSALQRSSCSTPLSQANRYTKEQDYRPKATGRKTPTLAS
                     PVPTTPFLRPVHQVPLVPHVPMVRPAHQLHPGLVQRMLAQGVHPQHLPSLLQTGVLPP
                     GMDLSHLQGISGPILGQPFYPLPAASHPLLNPRPGTPLHLAMVQQQLQRSVLHPPGSG
                     SHAAAVSVQTTPQNVPSRSGLPHMHSQLEHRPSQRSSSPVGLAKWFGSDVLQQPLPSM
                     PAKVISVDELEYRQ"
     CDS             join(1233..1328,18034..18107,21649..21776,25984..26270,
                     26818..27019,31301..31476,33964..34099,34636..34815,
                     35575..35807,39591..39662,40420..40603,41719..41798,
                     42383..42525,45261..45345,46857..46989,47833..48177,
                     49083..49247,49830..50071)
                     /gene="EIF4ENIF1"
                     /gene_synonym="4E-T; Clast4"
                     /note="Derived by automated computational analysis using
                     gene prediction method: Gnomon."
                     /codon_start=1
                     /product="eukaryotic translation initiation factor 4E
                     transporter isoform X3"
                     /protein_id="XP_011528583.1"
                     /db_xref="GeneID:56478"
                     /db_xref="HGNC:HGNC:16687"
                     /db_xref="MIM:607445"
                     /translation="MDRRSMGETESGDAFLDLKKPPASKCPHRYTKEELLDIKELPHS
                     KQRPSCLSEKYDSDGVWDPEKWHASLYPASGRSSPVESLKKELDTDRPSLVRRIVDPR
                     ERVKEDDLDVVLSPQRRSFGGGCHVTAAVSSRRSGSPLEKDSDGLRLLGGRRIGSGRI
                     ISARTFEKDHRLSDKDLRDLRDRDRERDFKDKRFRREFGDSKRVFGERRRNDSYTEEE
                     PEWFSAGPTSQSETIELTGFDDKILEEDHKGRKRTRRRTASVKEGIVECNGGVAEEDE
                     VEVILAQEPAADQEVPRDAVLPEQSPGDFDFNEFFNLDKVPCLASMIEDVLGEGSVSA
                     SRFSRWFSNPSRSGSRSSSLGSTPHEELERLAGLEQAILSPGQNSGNYFAPIPLEDHA
                     ENKVDILEMLQKAKVDLKPLLSSLSANKEKLKESSHSGVVLSVEEVEAGLKGLKVDQQ
                     VKNSTPFMAEHLEETLSAVTNNRQLKKDGDMTAFNKLVSTMKASGTLPSQPKVSRNLE
                     SHLMSPAEIPGQPVPKNILQELLGQPVQRPASSNLLSGLMGSLEPTTSLLGQRAPSPP
                     LSQVFQTRAASADYLRPRIPSPIGFTPGPQQLLGDPFQGMRKPMSPITAQQMSQLELQ
                     QAALEGLALPHDLAVQAANFYQPGFGKPQVDRTRDGFRNRQQRVTKSPAPVHRGNSSS
                     PAPAASITSMLSPSFTPTSVIRKMYESKEKSKEEPASGKAALGDSKEDTQKASEENLL
                     SSSSVPSADRDSSPTTNSKLSALQRSSCSTPLSQANRYTKEQDYRPKATGRKTPTLAS
                     PVPTTPFLRPVHQVPLVPHVPMVRPAHQLHPGLVQRMLAQGVHPQHLPSLLQTGVLPP
                     GMDLSHLQGISGPILGQPFYPLPAASHPLLNPRPGTPLHLAMVQQQLQRSVLHPPGSG
                     SHAAAVSVQTTPQNVPSRSGLPHMHSQLEHRPSQRSSSPVGLAKWFGSDVLQQPLPSM
                     PAKVISVDELEYRQ"
     gene            10463..10566
                     /gene="RNU6-28P"
                     /gene_synonym="RNU6-28"
                     /note="RNA, U6 small nuclear 28, pseudogene; Derived by
                     automated computational analysis using gene prediction
                     method: Curated Genomic."
                     /pseudo
                     /db_xref="GeneID:100873756"
                     /db_xref="HGNC:HGNC:34272"
ORIGIN      
        1 acctcacatc cgggcgcgcg gcggggaagg cggcgccggg gccagggtgc gtggagggag
       61 ttattaaggg ggagggggcc gaagaggagg ggcggagggc cgggctgcag ttacggcggc
      121 tgaagagaga cagcccaagc cggtcggggt gggggcgcga gagcgaaggc tgcggggagc
      181 ggcgctggga ccggtgcggg cagcggggag gggagcggcg gccgaggcaa agggccgccg
      241 agcggcggag gcaccgagta agggtcggcg gcggtggcgg ctgggtccgg ggcaccgcgc
      301 gcccggtgct cccgggtgta gaaggggcgc gggcgcattg ctcccggggt cgcgtgcgtg
      361 agcgcgggcg ccggggcgcc cgcagggggt gggcaggggc gcgaggcccg caaggcggcc
      421 ggcgggtagc cggcgggctg gctggcgggg accgagccgc cgggccgggg aggacggctg
      481 cgggcctgcg ctagctccag cttgaagcgc ccgggccggg agattcggcc tccctcctcc
      541 ctgcggccgg ccgcccctca gtgagtacgg tctccgccct tcctccgaag gaggccgctg
      601 ggcccgggcc tgcgtgaggg gctgcgggtt ggggtcgcgg cccggggaag ccaagtttcg
      661 gagctgaagc cggtgctcgc cctttccttg ccatcggcgc ccctgacatg gccacaggtg
      721 cggctggcct ggcgaggggc gctcgggccc cgtccccagt ccctgatcgc cggataacaa
      781 ggggcagctg gcgccgtcca ttggcaagtg acaggcactt tccaacagac ttcgcgggtt
      841 cccagcctaa ccagtcttct acctgccccc actccgggaa acttccccac cagtcttgaa
      901 agatccccat gggtggcagc tactaatctt ggtttctctt gtgttaaagc tgcttaaagg
      961 ttatatacct tgaattgggc accttctact ttttaccatg ttgatgctta ggatactagg
     1021 aaagagaact gagtaccaat gattctatct ccaagttcta atttatagca taattttggg
     1081 gtggggactt gtttttaaca ctagctgttt tgagagatta aaaagtttca gcttctgaag
     1141 aaacagccaa gatttctgaa aacttactgt tctcggtgac aattttgtgc cgatttatct
     1201 tccaggtgca gagcattgta gaccaaggag ccatggatag gagaagtatg ggtgaaacag
     1261 aaagtggaga tgctttcctt gacctgaaga agcctcctgc ctccaaatgc ccccatcgct
     1321 atacaaaagt aaggtttgcc actaatgaaa tagtgtttct ttttaggtgg cgaagttagt
     1381 aacattgtat aactatttca ttcctattaa gtggtaatct cattctgact cactacatgg
     1441 actaaatatt aactaaattt agtagtgcat tactttgaac atttttctgc aagtgtagat
     1501 acccagcgtt taagctggaa tttgctttga gaggctttta ggtgaaggga atgtaggctt
     1561 agattttttt aaaattgcgg atcagtatac tttgtaagtt ctgtaacagc tatgtaattg
     1621 gtacgtttat tgatttacat actgtactgt gaggattaaa gccctaggat gcgttacaaa
     1681 gttagtgtcc tctgtattga tgtttcctta agaggcagac tccccatagg aatgctcttg
     1741 agtgtgcttt tcatgggtaa ctggcttttc aatcctgttt ttttattttc tattacaaat
     1801 tggatatgga ctcaaaaaag taaggcttca gtcatatttc ccctagctaa aaactggaga
     1861 tgcttaaact gcttgtccag ataactgctt ttgggagaga gaggaagtca tatttattaa
     1921 agatcttgca tcagtacatg tcttgttggc tactgaatgt ttttgaagag gttgacagga
     1981 ctcaaattgt aaattcattt ctgggtccct gaaatgtgtc aggctggatc ccataaaact
     2041 tgctcaacag tgttgaagca gttgggacca ctgatgacaa gaagggttat atcctagttg
     2101 ggcacacatc catatatttc cttagtatgg atttttcttt tttttttttt tttttttgca
     2161 cccgacaggg cgtcactttg tcgccgaggc tggaatgcag tggtgcaatc atggctcact
     2221 gcagcctgga cctcccgggc tcaagccatc ctcccatctc agtctcctga gtagctggga
     2281 ccacaggcgt gcaccagtac gctcggctaa tttttgtatt ttttatagag atgggaattc
     2341 gccatgttgc ccaggcaaac tcctgggctt aagcaatccg cccaccttgg cctcccaaag
     2401 tgttgggatt acaggggtga gccactgtgc caggcctcag tcattgactc tgacatggct
     2461 tattgtccct ggcttcctgg gatactgatt ggttaatgct ttaaagccag ctcttgtttg
     2521 tgttctggtg cactactctt acctacttga taaagtatca aatactgtca gattaatact
     2581 cattttcagc actgaaggaa actgaactgc agtaagagaa atgttttcag gtgtaaagtg
     2641 ttcttggttg attgctctct taggatgatc tgttttggta tgacagcatg taagttgata
     2701 gaaaactttt tccacattca gatttggtct tcccaaatat attttctctc aaacctgaga
     2761 gtgtttgagt agtgtttcac aacttaaatt catttcctaa aatgctgaca ggtgaattct
     2821 gaatggagaa aagccatcaa atgaagggaa aagaaaatct tccagtactt tttttttttt
     2881 gagatggagt tttactcttg ttgcccaggc tggagtgcaa tggcaccacc tctgcctcct
     2941 aagttcaagt gattctcctg cctcagcctc ctgagtagct gggattacag gcacgcgtca
     3001 acatgcccag ctgatttttt tttttttttt atagtagaga cggggtttct ccatgttggt
     3061 caggctagtc tcgaactccc aacctcaggt gatctgcccg ccttggcctc ccaaagtgct
     3121 gggatcacag gcgtgagcca ctgcgcccag ccgttccagt acttattttt ttgtttcttt
     3181 gagacggagt ctcgctctat caccagagtg caatggtgcg atcttgattc actagcctct
     3241 gcctcctggg ttcaagtgat tatcctgcat cagcctccca agtagctggg actacaggcg
     3301 tgcgccacca tgcccagcta atttttgtag ttttagtgga gacgggatct tgccatgttg
     3361 gccaggctgg tcttgaaatc ctgaactcaa gtgattcacc tgcctcagcc tcccaaagtg
     3421 ctgggattac acgtgtgagc cactgcacct ggcccccttc cagtactttt tgtttattat
     3481 tttttttgag ccggagtctc actgtgtcgc ccaggctgga gtgtagtggt gcaatctcgg
     3541 ctcactgcaa cctctgcctc cctggttcaa gcgattctcc tgcctcagcc tcccaagtag
     3601 ctgggactac aggtgcacgc tgccacaccc agctaatttt gtttttgtat ttttattttt
     3661 atttttattt tttttttttt gagacggagt ttcgctcttg tcgccgaggc tggagtgcaa
     3721 tgatgctatc tcggctcact gcagtctccg cctccggggt tcaagtgatt ctgctgcctc
     3781 agcctcccaa gtagctggga ttacaggcat gtgccaccac gcccagctca tttttgtatt
     3841 tttagtagag acagggtttt gccatgttgg ccaggctggt ctcaaactcc tgacctcgct
     3901 ggtctcgaac tcctgacctc aggtgatcca cccgcctcgg ccccccaaaa tgctggaatt
     3961 ataggtgtga gccactgcac ctggcctatt tttttttgta tttttagtag agacggtttc
     4021 actgtgttgc tggtgttgaa ctcctgagct caggtgatcc acccacctag gcctcccaaa
     4081 gtgctgggat tataggtgtg agccaccgag cctggcccct tccagtactt ttatttttat
     4141 ttttttgaga tggagtttca ctcctgctgc tcaggctgga gtgcaatggc acgatcttgg
     4201 ctcactgcaa cctccgcttc ccgggttcaa gcaattctcc tgcctcagcc tcctgagtag
     4261 gtgggattac aggcatgcac caccatgcct ggctaatttt gtatgttggt cagtcctgtc
     4321 ttgaactcct gacctcaggt gatccaccca cctcagcctt ccaaagtgct gggattatag
     4381 gtgtgagcca ccacacccac cctttccagt atttttttca ctaaagttct aaccagtagt
     4441 ctactggtag agtccaggca gagaggcttt tgaatcactt tcacacaccg atcagaggtt
     4501 aacatgtata tttcatcttt gtgtatgttt ctatctttat gcttacatca tttttaggga
     4561 gatatttctc tttcttaggg taggacttat gtttctttgc agtaaagatt aagaacctca
     4621 gtattgtcca tttttgacag tccagcctca gaattctgtc atacgtagat aaatgtgcct
     4681 tgaagaactg gttaaaagca ttttttagct taatgacagt ggagcttaga tttaagtctt
     4741 ttctaccaaa ttaattggaa ataggtttac tttctactct taagaggatt tagttaatga
     4801 caattttagg atagtgttta ggcagtgtta gggtagtgct ttcatggttt tcaacactct
     4861 agtaattcta tgcgggactt ggggataaag aagtcttctc cctttaaaga gagcttgaaa
     4921 tgattatgtg ttcctagcac tataataaat atgttagttc cacaactgga ataatattca
     4981 aaccatcctt cttccttgtc tatgtactga gatcaaagta ctggaataaa tagactttaa
     5041 tgatgtttct gccacttcaa gttcacgggc tagaagatct agaagcagta gagggaaact
     5101 gttttcactg gtgattttga ggtggagttt cactcttgtt gcccaggctg gagtgcaatg
     5161 gcgccatctc cgctcaccgc aacctccgcc ccaggttcaa cctattctcc tgcttcacct
     5221 tcctgagtag ctgggattac aagcatgcgc caccacgccc ggctaatttt tgtcttttta
     5281 gtagtgacag ggtttctcca tgttggtcag gctggtgtca aactcccgac ctcaggtgat
     5341 ccgcccacct tggcttccca aactgctggg attacaggtg tgagccggcc ggtgattttt
     5401 tttttttttt aaataggtgg tgtattctgt ggaaacttgt agctgtgtat gtttacttac
     5461 agggtcaaaa aaacacgttg gccagatgag agggcccctt aaccattgac ccttcttagt
     5521 ttagtgttca gttgctttct gggataatgt tagtagtttg ttgttcagaa ttcgaagagt
     5581 ttttgttttt cccccatgag tagaagaagt ataaatgttt tggtcaggtg cttttcagag
     5641 taatgtacca gagtttcctt ttgtgtgaag acatccttta gttagcttgt ttcgcaaatg
     5701 ttaatatgcc tgggggatca cctttaggcc ttgggaaagg aattctgagt ggtaagcagg
     5761 ggtggtcctg aagattctac tttttaaccc actcccaagt ggtgcacatg ctgctggtcc
     5821 actgactata ctttaagtat caaggctttg gtcttcctta gagaacttga taaatggtgt
     5881 tggtggtgtc aagtaactca gatgcatagt tattctttgg ggttcagatg atgttcattg
     5941 tgcttcgaag aatattttag gacctcaagt tagagtcaca ttgggtgcat tcagacctac
     6001 tcctaaatct cattgtggga tggttataaa tgggtttatc atatgcacct gttaccctga
     6061 gggtcttgaa cccctaagtt ataaatgctg gtctgttttc taggccacat tcctaagacc
     6121 aaaagctata ttttggtagt atctaagtat gcatttttaa agtgatcgga tcatgttgaa
     6181 ggacttttgg aggttataga gtggggtctc acctgaaagt tatggtttaa gagtggttta
     6241 gacagtggtt ctcaaagtgt gctccctgaa ctagcattag catcatctgg taacttgtta
     6301 gaaatacaaa tctcaggcct cttctcagtg gtattaaagg agaaacttgg ggagtagagc
     6361 ttaaccgtct gcatttaaca agctcttcag gggattctgg ctctggttca agtttgagaa
     6421 ccattggctt aagaaatgat cacctgctcg ctgggtgtgg tggctcacac ttgtaatccc
     6481 agcagttagg gagactgaga tgggaggatt gcttgagccc aggagttcaa gaccagcctg
     6541 ggcaggatga caagaccctg tcactacaaa aaaaatttaa aaattagcta ggtatggtgg
     6601 cgtattgcct gtagtctcag ctacacaggg gactgaggtg agagaatcgt ttgaggctgc
     6661 agtgagccat catcgcgcca tttcactaca gcctgtgcaa caaaaagaga ccctgtctca
     6721 aaaaaaaaaa aaaaaaaaaa agatcgtctc ctggcagtgg tgctcattca actttttctt
     6781 caccagaagc ccttgttcac cagttctgga atatagtacc tgctattctg ttagtgatgc
     6841 catcttctgc ttgaaataca aaatagaaat gttttaggcc atcccactat tcagatccat
     6901 gtggttttct tttctgtttt tttgttttga gacagagtct ctgtctgtcg ccaggctgga
     6961 gtgcagtggc cctatgtcgg ctcactgcaa cctctgcctc ccgggttcaa gcaatttccc
     7021 tacctcagcc tcttgagtag ctgggactac aggcgcgtgc ctccatgccc agctaatttt
     7081 ttttacattt tagtagagat ggggtttcac catgttggcc aggatggtct cgatctcctg
     7141 atctcatgat ccacccacct tggcctccta aagtgctctg attacaggcg tgagccacca
     7201 cgcctggcct cacatccatg ttattttcgt caagtgaata gactaatctg tttttttttg
     7261 tttgtttttg agaccgcgtc tcactctgtc acccaggctg gagtgcagtg ttgcaatctt
     7321 ggctcactgc aacctctgct tcccaggttc aagcaattct cctgcctcag cctcctgagt
     7381 agctgggatt acaggcacgt gccatgatgc ccagctaatt tttgtatttt tattagaaac
     7441 ggggtttcac catattggta aggttggtct caaactcctg acctcaagtg atccacctgc
     7501 cgtggcctgc caaagtgctg ggattacagg cgtgagctac cgcacccggc caaatagact
     7561 aatcttataa aggatacata cgttatgctg ttcttccttt gctcctgtgt tttgccactg
     7621 attccttatt aaatgactgt cacctgccag ttggacaggg aataaaagca gagacactca
     7681 gaacattcag cttgatactg accagtgtta aacatgcgta ttaaagttaa gtgaatgttg
     7741 aattatctta gtttaacttc atgtggaatt tttttttttt tttttgagac aggctctcac
     7801 tgttatccag gctggagtgc agtggtacag ttaactcact gcagcctcga actctgcatt
     7861 catgcgatcc ttccacctca gcctcctgag tagctaggac tacaggtgtg tgtcaccaca
     7921 catggctaat tttttcattt ctttgtagag ataggatctc attatgttgc ccaggctggt
     7981 ctccaactcc tgacctcaag cgatcctcct gcctcagcct cctaaagtgc tggaattcca
     8041 ggtgtgagcc actgcatctg gccccatgtg gactcctcat aaccttgact agttacaaag
     8101 tggcattatt gtagtcatta gtgtctccag ggatctttaa gggaggccat cctaatttgt
     8161 ggctggtagg ccaattggtc atagcagtca gtacagccat gtttgtcttt cctttaaaac
     8221 aatcaggaaa atggacaagc agttgaagtg actgacttga gtcatcctag ccttcttgga
     8281 tataatcaga agacttgaag ccaatcccca gagaaaagag taactgattt aaatcctagg
     8341 ttgaaacagg aatcaggtgg tccctttttc cagtacagaa atcttatttg ataactaaat
     8401 gtatctttta taaactgagt agtaactcag gtggcatttc tgtgacaaat ttaggtataa
     8461 acttcttaaa ctaatttaag gatacctatt tatgttggag aaggtagaat tatggtatga
     8521 aaagtcattg ggaggacaag gtgggaggat gaattgagtc caggagttca cgaccagact
     8581 gggcaatata gtgagacccc atctcgttaa aaaaaaaaaa aattgccaga ggtggtggtg
     8641 tgcacctgtg gtcccagata ctcaagaggc taacgtggga ggatcacttg agcttgggaa
     8701 gttgagcttg cagtgagcta tgactgcacc attgcactcc agcatgggca acagagtgag
     8761 actctgtctc aaaggaaaaa aaaattattc aatcttaatg tgtcaactgt ccagaaaacc
     8821 tatcttactg gaagttgtta gagcaggctg gctggcaaga ccatagagaa tagcttctga
     8881 ctgctttttc ctacccgttc cttttttgtt attgttgaga cagagtcttg cacgatcttg
     8941 gctcactgca acctccacct cccaggttga agtgattctc ctgcctcagc ctcctgagta
     9001 gttgggatta caggtgtgtg ccaccatgcc cagctgattt tctttttttt agtagagacg
     9061 atttcgccat gttggccagg atggtctcaa actcctgacc tcaagtgatc tgcccacctt
     9121 ggtctcctaa agtgctgggg ttacagacgt gagccactgc acccggcccc tgcctgttcg
     9181 gttttgtttt gttttcagag ggagttttgt tcctgttgcc caggctggag tgcaatggcg
     9241 tgatcttggc tcaccacaac ctctgcctcc cgggttcaag cgattctcct gccttagcct
     9301 cccgagtagc tgggactaca ggcgcacgcc accatgcccg gctaattttt tgtattttta
     9361 gtatagatgg ggtttctcca tgttaggctg gtctcaaact tctgacctca ggtgatctgc
     9421 ccgtctcacc ctcccaaagt gctgggatta caggcgtgag ccaccacgcc cgcccaggaa
     9481 tatttccctt ttaatccccc ttccataaat gtgacttatg tgaaattcta cataatgtca
     9541 gaaggtccat cagaatgcat agttgtttct gcataggatt tctgcagaaa gaaatggata
     9601 aggattttaa ccattgttct tttgggcttt tgttgagatt catttgcttt ccactttaat
     9661 agtgatcacc aaaagtgggt gttcatacta gtaattcccc aataggtttt gggagccttg
     9721 acacattttc tttaaggaag gctgctgcaa ctaagaaaat atgtttatgc ttccttgggt
     9781 gtgtggctct tgggcaatta gcagcttgtt cttgcctagt caggttttag taacctgtgc
     9841 aaaaagtgaa gtctcaggta ttaactctta tattcgccat atggtaatct taatgaattc
     9901 attcgtgatc agtaagttcc tatgggttaa gactttccag gctaggcaca gtggctcaca
     9961 cttgtaatcc cagcacttta ggaggctgag gcaagatgat cacttgagcc taagagttca
    10021 gaccagcctg ggcaacacag caagacctca tctctacaaa aaatttttta aattagctgg
    10081 atgtggtggc atgcacctgt agtcttagct gcttgggagg ctgaggcaag aaagatcact
    10141 tgagtccatg agttttgagg ctgcagtgag ctatgatcat gccactgcac tccagcctga
    10201 gagtgagaac ctgtctcaaa aaaaaaactc caaaaggata gattaaaaaa aaaaaaaaaa
    10261 aaacaccttt ccaaaagggt aatatcacat cctttcttga aatactcata agaaggaagc
    10321 actcctagtt agagtggcca cttcccaagt attctgtctt tagccatagt tgaacgtttt
    10381 ctttgaaaat atcccaaagg ggtatttcca cgaataatgt taagggctct tgatgagatg
    10441 gcaagtttaa gaactctttt catgcttgct tcggcagcac atatactaaa attgcaacaa
    10501 tacagagaag attagcatgg cccctgcgca aggatgacac gcaaattcat gaagtgttcc
    10561 atatttaaaa aaaaaaaaga ctcttctctt gtccaggcat ggtggctcac acccgtaatc
    10621 ctaacacttt gggaggccga ggcaaacgga ttacctgagc tcaggcagcc tggccaacat
    10681 gatgaaaccg catctctact aaaatacaag aaaaacatta gccgggcatg gcggcatgag
    10741 cctgtaatcc cacctactca ggaggctgag gcagcagaat tgcttgaacg ctggaggcag
    10801 aggttgcagt gagctgagat cgccttggtg acagagtgag attccatctc caaaaaaaaa
    10861 aaaaaatttc tttcgagaga ctggaagagc tgtaggggtg gggacaagag tcatctgtct
    10921 atgtgtggca ctaaactggg cacacaggat atattatgtg gacagttgta aagagagcaa
    10981 actttttttt tttttttttt tgaaacagtc tctctgtgtc acccaggctg gggtgcagtg
    11041 gtgcgatctc agctcactgc aagctccgcc tcccgggttc acgctattct cctgcctcag
    11101 cctcccgagt agctgggact acaggcacct gccaccacgc ccggctaatt tttttgtatt
    11161 tttgatagag acggggtttc accatgttag ccaggatggt ctcgatctcc tgacctcatg
    11221 atccgcccgc ctcagcctcc caaagtgctg ggattacagg cttgagccac tgtgcccggc
    11281 catttttttg tattttcagt agagacaggg tttcactgtg ttagccagga tggtctcgat
    11341 ctcgtgacct cgtgatccgc ccgccttggc ctcccaaagt gctgggatta caggtgtgag
    11401 ccactgcact cagcattttt tttttttttt tttttgagac agagtcttgc tctgtcaccc
    11461 atgctgtagt gctgtggcat gatctcggct cactacaacc tctgtctcct gggttcaggc
    11521 agttcttgtg cctcagcctc ctgaatagta cctgggattt caggtgtcca ccaccaggcc
    11581 cagctagttt ttttattttt agtagagacg tggtttcacc atgttggcca ggctgctcat
    11641 gaactcctga ctcaagtgat agctggtctc ggcctcccaa tgttttgaga ttacaggtgt
    11701 cagccagcat gcctggccca aactgtattg acttagctca tggtttctct cttccccact
    11761 taagtagggg atcttcttgt gctgggatac caccttaagc atcttaggat catgctggaa
    11821 ggtaacacat ttagtgctgt aaacagtgag gaagttttct ctcatttttc cctaaatgtc
    11881 cacgtggacc ttgggccata ttttgagaaa catgctcagt tggaagcaat aatttttaac
    11941 ctcttgggca ttcattggaa atcttttgaa ggtgtgaaca ttcactgcag aaattgcaca
    12001 aatgcatcat tttccatatg gtttcaaatg ggaggtctta cactccttga caccatggaa
    12061 ctgatttaag aagtcttact tttcaagaac agtaaatact gtttacctag atgtttacag
    12121 tgactccctg ccacttttac aacccaagag ttgtcttgtt tctaagccca tttctcagtg
    12181 aagaaaatgg ctctttatcc tctatggaca ggtgagctat gttttagcca ttgtatttgg
    12241 tcaaaagtgc gccctggcac aaataatgtt gctggtgtgg ttaatgtcag tgtgtaacta
    12301 gcttgctact ctgccttctg ctcttacagg cctgtgaagt ttgtacatct gttcacttaa
    12361 gcatcacacc tatgtatgct aagcatgtaa agtcaacaac gaaaactgga atacggaagt
    12421 gaaaatgaga attttgttaa ctcttcttaa ctgagagtag ttggtgttta tcactctgtg
    12481 attagagcaa taactctaag aggaaagatt atattgaaca aaacattaac tttgaataac
    12541 ctctcaattt caaattctct ttttttgttt tttttgtttt tttttttttt tttggagaca
    12601 gaggtcttgt tctgttgccg aggctggaga atctcagctt actgcaactt ccacctcctg
    12661 aattcaacca atttctcctg cttcggcctc tcaagtgagg ctgagattac aggcatgcgc
    12721 catcataccc agctaatttt ttaattttta gtagagacag ggttttgcta tgttggccat
    12781 gctggtcttg aactcctgac ctcaagtaat acgtccggcc tctttttttt ttgagacagg
    12841 ttttctgtca ctcgggctag agcgcggtgg tacaattaca gctcattgcg gcctggatct
    12901 cctgggctca accaagtcgc ctggacaata ggcatgccac catgccctgc cttttttttt
    12961 tttttttttt gagacagggt ctccctcaaa aagggtgcag tcttggctca ctgcaacctc
    13021 tgcctcccag gttcgcaatt ctcatacctc agcctcccaa gtagctgggg ctacaggtgt
    13081 gcacccccac acctggctaa tttttttgtt tgtttgacac agaatcttac tctgttgtcc
    13141 aggctggagt gcagtggtgt gatcttagct cactgcaacc tctgcctccc aggctcaggc
    13201 aattctcctg cctgagtctc ccaagtagct gggattacag gcgtgccagg ctggtcttga
    13261 actcctgatc ttaagtgatc cacccgcctt ggcctcccaa agtgctgtga ttacatgtgt
    13321 gagccaccgt gcccagccca tattttccta tttttaaact aatatccttt ttctgttcaa
    13381 ggattctatc caggatacca tattatgttt agttgtcctc tctctttagc ctcctatttt
    13441 ccttttttta agactgttac ttctgttaaa gtattttttg attcctcgtc aataggacca
    13501 aaattaggct tttctggatg ttttgtggtt gtgttaaagt attaaccttt cccaggtgac
    13561 tcctaaataa ataggtaaaa tcattataga gttcagcaaa cagctgtagt ggtaattgag
    13621 aacacctatt gggatccctg ttacctttgg agttaaaagt ttcaaacaaa acaccactta
    13681 gaaacttccc tacattaaga atttacacat ttaagcgtga aagattgtct ttgattgaat
    13741 agcacattag ggttcttagt atctgcatgg ggtagtaagg ggatatgtga taatctttag
    13801 ttacttttaa gagtaaaaaa ttgctttgca gtggtttttc ctgtagcatt atgtataagt
    13861 atttcctata ttgcaaggtc cttcctgttt ctactagaaa aattttaagc cctcttgtcc
    13921 ttaggatttc tgtgttacag taatatctga tattttcata attactattg ctccatcctc
    13981 cctgaacccc tccccccagc cccaaagttg tgctaaccct acagatctga caccatgttt
    14041 gccctgaaga tttctctgga gtctcccgtg gtgtgttttg tttttttctt tttttgagac
    14101 agggtctctg tcacccagga tggagagcag tggtgcgatc gctgcagcct tgacctcaag
    14161 tgaccctccc accgcagcct cctgagtagc ggggaccaca cttggtgaat tttttttttt
    14221 ttttttttta aacggagtct cgctctgtca cccaggctgg agtgcagtgg cgcgaactca
    14281 gatcactgca acctcagcct ccctacaggt agctgggatt acaggcgtcc gctaccacac
    14341 ctggctaagt tttatatttt tagtagagac agggtttcac catgttggcc aggctggtct
    14401 caaactcctg gcctcaagtg atctgcctgc ctcagcctcc tatagtgctg ggattacagg
    14461 cgtgagccac tgtgcccggc ccactcgatg aattttaaaa tattttttgt agagacaggt
    14521 gtctccttat attgcccagg ctgatcttga actcctggac tcaagcagtc ttcccgcttc
    14581 agcctcccaa agttctggga gtacagatgt gagccactgg acctggctga ctcctatctt
    14641 tactggtgat ttataggttg tatgttcttt gacagttttt tttcagaatt ttgaacagcc
    14701 tttaggtatg tctttgtatt tggaactgtg tttatctcag tcttacaaat ttttattcgt
    14761 atttctatcc agttataaga caggtaattg ataaataaat cctaaataaa tgcaaatgcc
    14821 tgattgatat cctggtctta aaactgaagt atcatatagt cctaaggcgg catcttgtcc
    14881 tgaagaaaac atttagatgc ttcagttttc tgtaaacact agagaattca tggtatgcta
    14941 tacccagtga ttcttgtggg ctgattgagc aaatctgtcc ctccatcctc accccaagat
    15001 gttgaatcag tgatctgaga agcagtgcac attctcctac tacaaggcct gggatgggag
    15061 tgttgccaaa gtcatggcat agtggtatgt gcttttttgc aaggcagttg cagcatttta
    15121 ctggtgctga aagtttcgga attgcttttt aactttatta taaaaaatat ttcaaagtat
    15181 accaaaagga ggcagtagtt tgttgtatat atgggtagat atgtgtgtta gtgtgcatgt
    15241 gtgtatatat atgtgtgtat atgtaagtgt gtatatttcc taactctact gaaagggcct
    15301 tcaagcaaat gaggataccc agttcccaga ccttggtgtt ttatgcaatt cctcacttaa
    15361 agaaactagg atttctcaga aatagctgat tccagggctg ggacaggatg aatacaaaat
    15421 aagctagaac gtatgacagt ctttaggaaa aaaaaaaaaa aaagatggca tgttgaaaaa
    15481 gacacatggg ccagtttgaa gaggcaccca ctggcaaaat ctgggacagt ttgagcgcca
    15541 cataattgag gacattaatg agttatagac caacagaaaa accaggagtc agccgggcac
    15601 ggtggctcac gcctgtaatc ccagcacttt gggaggctga gacaggcaga tcacttgagg
    15661 tcaggagttg cagagcagtc tggtcaacgt ggtgaaactc cgtctctact aaaaatacaa
    15721 aaaaaattag ccagccatgg tggtgcatgc ctgtagtccc agctattcgg gaggctgagg
    15781 tggaagaagt gcttcaaccc agaaggcagg ggttgcagtg agccaagatt gcgccagtgc
    15841 actccagcct gggcgataga gcaagactgt ctcaaaaaaa aaaaaagagg aaaaactagg
    15901 agtctgtgag tccataccaa taatacatag gtatataaac aggggaaagg aggacttgcc
    15961 tttacagtat gatgccaagt gctggctggt aaatatggag agtggagaga gggctagagt
    16021 ggcaaaatga agagtggttt ggtcaagaat cattaatgga tgctaacttt agtggaaaac
    16081 tgaagaccaa gatatttggg tgattttaaa gtgtctcccc acagattgca tgctaaatgc
    16141 aaatgggaaa gcagtaacta aatagtagag aaactagaga ataccttgac caaatgatcc
    16201 aaattagcac catagataaa ggacagatga acatcatggc ctccagaagt gacggtctgt
    16261 gaaggacaca gcacctcttc agttagtatt ctgccccatg gatatttagg ctcagtctat
    16321 catgagaaaa catcagacca acccaaaatg aataatgttc ttttacagaa agggactata
    16381 ttttctagaa atgtcactat cataagagac aaaagttgta gaaatgttct agattaaggg
    16441 agaccaaaga gatacaacaa tcaaatatct gattctagac tggatcctgt tttggagggg
    16501 gaagatcaat ataaaggaca ttactgggtc aatttacaaa actggaattg ggaaggtaga
    16561 ttagaaaaaa gtattatcaa tagttgtagt tataaaaaaa actggcagtt cttctcaact
    16621 tgggtctgca gaagtcttca tgccctgagg catccgttat atgtgaggga ttagcctctc
    16681 tcctgtgcat accagctaag tacatccttg agagaatggg aaaatagttc actcaggtca
    16741 ttttctgtag ggctaaattc tctcatggag ctggataaca ggctgtaaag gaatatcttc
    16801 attcttagga aataggcact gcagtattta ggagtaaggc atcatgactt atgcaattta
    16861 ctctctagtc aaaaaaaaaa aaaaaaagct cgctcatatg tggaagccaa aaaaacttgg
    16921 cttcgtggag atagagaata gaatgataga taccagagtc tgggaaaggt gtgtgggtgg
    16981 gatggcagaa tacaaagagg ttggttatat ggatacaaac atgcagttga aggagtaaat
    17041 tctaatgttt gatagcagag cagagtggct gtggttaaca agtgtattgt atatttcaaa
    17101 acagctagaa gggaggactt taaatgtctc caaaacatag gaaggataaa tacttgaggt
    17161 aattgacacc cgagatatcc tgacttgatc attacacagt ttatacatgt aacaaaatat
    17221 cacatatacc ccataagtgt atacaaatgt ctgtatcaat ttttttaaaa ttctgcaaaa
    17281 aagtaaatga taaataggga gaaatgttaa taggtacata gtatatggat gttttttgtg
    17341 ttttttcagt cttgcaacat tacatttaaa aaaaactatc gccccccggc ccggttgctc
    17401 acacctgtaa tcccagcact ttgggaggcc gaggcgggca gatcgcctga ggtcaggggt
    17461 ttgagaccag cccggccaac atggcaaaac cccgtctcta ctaaaaatac aaaaattagc
    17521 caggcatggt ggcgtgtgcc tgtaattcca gccacttggg agactgaagc aagagaattg
    17581 cttgaaccca ggaggtggag gttgtagtgg gccaagattg tgccactgca cttcatcctg
    17641 ggctacagag tgagattcca tgtaaaaaaa aaaaaaaaaa tccccttgta agttgtcatc
    17701 taatgcattg aaaattggta agattaggca gaggttttat ctaacactaa agtttccttg
    17761 ccttgatgag ctttcagtgt tacgaaatgt tattcaatag caattatgag agattgtttt
    17821 agccagaaac tgatcacttt taagttactg gattattctg cttgagcttg tgagaacctc
    17881 aatgtactcc agtcctttct gaaataaggc aagatgtaaa taagaattgt gtgaagtgtt
    17941 taagatggac acttagaatt attcagaaca gaagtttaaa gtgtgtggcc taagaaatgt
    18001 aattcaaaat gactatttga cttctctttt taggaagaac tcttggatat aaaagaactc
    18061 ccccattcca aacagaggcc ttcatgcctt tctgaaaaat atgacaggta tgtgtgtcat
    18121 tctagtcctt aactacttct agtcaataac tttttgttat accaaacttg gtaaattaag
    18181 aattgtattg ttttgaagtt ttctggtaga attataagtg aaagagggat ttcgagaggt
    18241 aataagatgg gtttcaacta cctaggaatg aaactaaaat taaaagatga cctggtcaga
    18301 gtcacatagt cagaaagcag aattaagact tgaacccgac agggcatggt ggcttatgcc
    18361 tgtaatccca gcactttggg aggccaaggc aggcggatca cgaggtcagg agatcgagac
    18421 catcctggct gacatggtga aaccccatct ctactaaaaa tacaaaaaat tagccaggcg
    18481 tggtggcgtg cgcctgtagt cccagctact cgggaggctg aggcaggaga atggcatgaa
    18541 ctcgggaggc ggagcctgca gtgagctgag atcgcactac tgcactccag cctgggcgac
    18601 agtgcgagat tccgtctcaa aaaaaaaaaa aaagacttga acccaggagt cctcaccagg
    18661 gtcttgtcct ctaccagtgg ttttttgcac tgtactttga gggtacctgc ctcaggtatg
    18721 ctgctcaggg gcgctcttgg ttcttttttt ttgcattccc acaaaaaact attcagccgt
    18781 tcagattagc tttatttcat cctagtttcc ctcagaagaa gaaggctttg gtttgggaag
    18841 actatagcta aaaatggtct gaaaatctcc tacaataatc ctatattgta ctacttatgg
    18901 ccaccttagt catttctttt cttttttttt ttttgtccga gacagagttt cactcttttt
    18961 gcccaggctg gagtgcattg gcgcgatctg ggctcactgc aacctccacc tcccaggttc
    19021 aagcgattct cctgcctcag cctcccgagt agctgggatt acaggcaccc actaccacgc
    19081 acagctaatg tttttgtatt tatggtacct atggtactat agtgcctata gtcccaagta
    19141 ctcaggaggc caaagcgaga ggtttgcttg agcccaggag cttgaggatg cagtgaatta
    19201 tgattgtgtc actgcactcc agcctgagca acagagatcc tatctcaaaa aaaaaaaaaa
    19261 aaaaagtcct atttaaccag gaaattgaac attaatatga tgctttatat gttaaaaaaa
    19321 atgtaggcta atactaatat aaaccatcta ccttgatatt taagagatga tgggccaggt
    19381 gcagtggctc acacctgtaa tcccagcact ttgggaggcc agggcgggca gatcacaagg
    19441 tcaggggttt gagaccagcc tggccaacat ggcgaaaccc tgtgtctact aaaaatacaa
    19501 aaattagctg ggtgtggtgg cacatgccta tagtcccagc tactcgggag gctgaggcag
    19561 gagaatcgct tgaacccggg aggtggaggt tgcgttgatc ctagactgcg ccattgcact
    19621 gcagcctggg caacagagca agactccatc tcaaaaaaaa caaaacaaca acaacaaaaa
    19681 aacctggatg cctcatacca cattccctga tgaaggtgat acttgatact tgaataatgg
    19741 ctatagccaa ttagttagga tttttctttt tttttttttt ttttttgagg tggagtttcg
    19801 ctcttgttgc ctaggctgga gtgcaatggc gcaatcttgg ctcaccacaa ccttcccctc
    19861 ccgggttcaa gcgattctcc tgcctcagcc tcccgagtag ttgggattac aggcacccac
    19921 caccacacct ggctaatttt tatagtttta gtagagacgg ggtttcacca tgttggccag
    19981 gctggtctcg aactcctgac ctcaggtgat ccacccacct cagcctccca aagtgctggg
    20041 attagcaggc atgagccact gcgtctggcc tacaaaatat atttttaaaa attatctggg
    20101 catggtggca cctgcctgta gtcataacta ctcaggaggc tgagatggga ggatcacctg
    20161 agtccagaag tttcaggctg cagtgaggta taatcatgcc actgcattcc agcctgggtg
    20221 acagaactct gagaccctgt ctgaaaaaaa taaaaaagtt atcctgggca gacaaacagc
    20281 ttttatttct gaagcagaga cattgtgcct ggtggtaaaa ataagaaaga ggagagagct
    20341 tctcatttcc tttcacctct ctgagaacta aaatttgttg ggctcttaaa tgctagataa
    20401 tcctcaccac taccctagaa ggtaggtagt atatatttta ttgtgaggag tttgagactg
    20461 aaaagctaac tcacttattc aagaaatgtt cattggtacc tgctatgtca taaatactgt
    20521 gccagattct ataaaatatt ccgtggcttc atggggcatt ggtctatgga aggatataat
    20581 caaatacttg taaaaattta tcattgcaaa catcacaggc tgcaaaggac aagtgtgaag
    20641 tacgttgcta gtgtatagca tggcctggtc taatctgggg gctgggaagt tctttctgca
    20701 gaagatgcag ctcagtaact tgtccaggat gttcccagta gtggtggcaa aactagaatt
    20761 aaagcccaga ttttgggctc cagagtttct gctcgtgcac agtactaccc accaccccat
    20821 cattacacag agaataaaat aaaacctaaa ctacacattt taggtcgtaa gagctgtttg
    20881 ccctgcttgt ggaaaaacta agactgtgca tagaaattct ggaaaaatac acatcaaatg
    20941 atccaggtgc tacttctggt gagagagtta agggactctt ttttctcctt tgtattagtc
    21001 ttcagtaaac aacagttaat atttatggaa catcttcttt gtatagtaca ggcgtagtta
    21061 ttgtaatcca tgtgcatgcc aaggtatatg gtctgaatgt ttcaattgtg tacagaccat
    21121 tagttttcaa gtgactgttg gtgttgtgtg atcaacaaca aagcattact gaattaatag
    21181 atgtttttgt tttcatatta aaagaggtaa caattctgca ggcagtcatg aagctttatt
    21241 ttagaaatgg gtttctggct gggcgtagtg gctcacatct gtaatcccag cactttggga
    21301 agccaaggca ggcagattac ttgaggttag gagttagaga cctggcctgg ccaactggtg
    21361 aaaccccatc tctactaaaa atacaaaaat tagcaagatg tggtggtggg cacttgtaat
    21421 cccagctact ggtgaggctg aggcagaaga atcacttgaa cctgggaggc agagggtgca
    21481 gtgagctgag atcacgccac tgcgctccat cctgggcgac agagcgagac cctgtctcaa
    21541 aaaaggagaa atgggtttcc ataactatta gctgaggagg tttagaaatc acactgccta
    21601 tatggttcat gggcgtaagt gctaacagtt gtattttttg acctgtagtg atggtgtctg
    21661 ggaccctgag aagtggcatg cctctctcta cccagcttca gggcggagct caccagtgga
    21721 aagtctgaag aaagagttgg atacagaccg gccttccctg gtgcgcagga tagtaggtga
    21781 gcacacagtc actcagaagt ggggttagtg attttgggga catgcttttg cctgctggtt
    21841 tcattcttag ctctgagaat tttatgcttt gaggggaaat gtcattatca ggaaactgat
    21901 ttatcggttg gatttttcct aatcagcagg gtaaagtcat agtctacttt gtcacagcta
    21961 tataagaaga ctgttaggct gtgtgcttct gaattaaaag taccgattat ctttcactgg
    22021 catggataac tgagttagat gtggtgggta gcataaagct gtgctggaaa tctcattatg
    22081 ctttctttca tatgtgagac cagtcctccg gtataaatta gttctggcaa ttcttttttt
    22141 tttgttctgt ttttttttga gacggagtct tgctctgttg cctagtctgc aacctctgcc
    22201 tcctgggttc aagcaattct ctgccttagc cacccaagta gctgggatta caggtgcctg
    22261 ccaccatgcc tggctagttt ttgtattttt agtagagatg gggtttcacc atcttggcca
    22321 ggctggtctt gaactgctaa cctcgtgatc cacccacctc ggcctcccaa aatgctggga
    22381 ttacaggcat gagccactgc gcccggccta gttctggcaa ttcttaattc atagtggact
    22441 gtgatcggaa taaaggcttg gatacggttt gagactgaag ttaagtctga tcttccaact
    22501 ttcctagttt aaagtttacc cctttagaaa cgttgtttaa gggtgaaatg gagaccaggt
    22561 aatataaaag cagtcaagga acttgttgca agaacttttt ttgagatgag aggacgactc
    22621 atcataaaaa cttggaacta aacgaaaaag atagcccggc tctagtttaa gctataagac
    22681 ccttctacac agtctgtcag tacactcagt acagtaatgt ctctcaaaga atttattcta
    22741 gcagaatcat taaagatatg cagagacttt attaaaatga tgaaaactga gaaggaacct
    22801 aaatatccaa cagtagaaat gggtcgcgta aacttcggtg tatccatata tgggaatgtt
    22861 acattgcatt gtcctgtaaa accatgttgc agatgtgttt attggcaaat aatgttcatg
    22921 acgtactgac tcatagaaaa ctctccatat tgtatcctgt gtttggaaaa aacagactgc
    22981 acagaaattc tgtaaaagta cacaacagaa cattctagga gctgtttgtg ataacagaat
    23041 taaagcagat ttttctcaca tggactaatc ttcagtttcc tggtttttct aggaagacat
    23101 tttttgtatg gtgacatgtt tgttcttcct acaccaataa atttattgag atagaattta
    23161 catatagcct gcacaaaaag tataccattt gatgtcttga catgtgtata tacctgtgaa
    23221 accgttacca aaatcaacat aagcattttt atcaccccca aaagttccct agtattccta
    23281 tgtgtccctc cctttagctg ccccccccac aacacttccc ccttcccaag caagcgctga
    23341 tttgctttgt ttttttttgt tgtttttttg agacagagtc tccctctgtt gcctaggctg
    23401 gagtacagtg gcgtggtctc tgcttactgc aacctctgcc tcccaggtta aagcgattgt
    23461 cttgcctcag cttcctgagt agctgggatt acacatacac gttccaccgt gcccagctaa
    23521 tttttttttc cccccaccga gacagagtct tgctctgtca cccaggctgg agtgcagtgg
    23581 cgcgatctcg gctcactgca acctctgcct cccgggttca agcgattgtc gcgcctcagc
    23641 ctcccaagta gctgggatta taggcgtgcg ccaccatgcc tggctaattt ttgtattttt
    23701 agtagagaca gggtttcacc atgttggcca ggctggtctt aaactcctga cctcaagtga
    23761 tccacccacc tcagcctccc aaagtgctgg gatcacaggc atgagtcacc gtgcctggcc
    23821 ccaatttttg tatttttagt agagacaagg tttccctatg ttggccaggc tggtgttgaa
    23881 ctcccaacct caggtgatcc acctgtcttg gcctcccaaa gtgttgggat tacaggcatg
    23941 agccatagtg tccggactga tctgctttct gtatctgctt tctgtttcta tagattagtt
    24001 tacatttcct aggattttat ataaatggag ttactatagt atatactcct tgtatagctt
    24061 ttttcattaa gaatagttac gatttatcca cgttgttgag tgtctagttt attttcattg
    24121 cttaatagta ttccattgta tggatttagc agttgatccg tttatctgtt gatgtacatt
    24181 tgggttgttt ccagtttttg actgttaaat aaccaaagct gcaatgaaca ttcatgtaca
    24241 agtctctgga cataagcttt cttttctctt gggtaaaaac ctaggattaa aatggctggg
    24301 ttgtatagca gatgtatgtt taaccttctg ggaaattgcc aaactgtttt ccaaagtagt
    24361 tgtaccattt tacgtttcca ccagtggtgt atgagagttg cacttgctcc aacatcctca
    24421 tctgcacttg gaatggtcat ttaaatttta gccattgtaa taggcgtgta gtagtatcac
    24481 atggtttaat ttgcatttcc ctaatgacta attatgttga gtatcttttc atatgcttat
    24541 ttgccttcca cataacctct ttggtgaagt gtctgttcaa accatttgtc tatttttcaa
    24601 ttgtgttggt tttttttttt tttttttgag acagagtctg gctcttggtg cccaggctac
    24661 agtgcagtgg tgcagtctca gctcactgca acctccactt cccaggttta agcgattctc
    24721 ctgcctcagc ctcccaagta gctgggatta caggtgccta ccaccacgcc tggctaattt
    24781 tgtattttta gtagagacga ggtttcacca tgttggtcag gctagtctcg aactcctaac
    24841 ctcaggtgat ccacctacct cagcctccca aagtgctggg attacaggcg tgagccactg
    24901 ggttggttta ttaagagatt ttatgtgttc tgaatttaag tcctttatca gaaaaatgct
    24961 ttgaaatatt ttgtctcagt ctgtggcttg tctttgcatt ctctaaacag tgtctttcaa
    25021 agagtagaag ttttaaattt tgatcaagcc cagtctatca gtgtttttta aatggatcat
    25081 gcttttggtg tcatgcctaa gaaaactttg cctaacccag tgccacaagg atttcctcct
    25141 atattttgtt ctagaaattt ttagttttag gttttacatt tagatctgtg atccattttg
    25201 aattaatttt tgtatatatc tgtttatata tatatatata tatatatata tttttttttt
    25261 tttttttttt tttttgagac tgaatcttag tcttttgccc aggctacagt gtagcggggt
    25321 gacttctgct actgcaacct ctgcctccag gttcaagcga ttctcctgcc tcagcctccc
    25381 aagtaactgg gattacaggc acctgccaca atgcctggct aatttttgta gttttagtag
    25441 agacggggtt tcaccatctt ggccaggctg gtcttgaact cctaacctcg tgatccacct
    25501 gccttgacgt cccaaagtac tggattatag gcgtgagcca ccatgcccgg ccccaaatat
    25561 agatttaagt tcatttcttt gtctgtggat atctaaccgt tcaacaccat tttgttgaag
    25621 agacacttta actttttaag cagttatttt ttcaaatacg cctgctgtag tttattagtt
    25681 gacaaaacat ttgctaataa ttcttagata aggatttggt caaaataaag gcactgcaaa
    25741 gactaatcat ggaaaattat ttatcgtgac gtacttctat tgctgcaaag aggaaggcca
    25801 atgtctcagc cttatttaaa tacataatgt acatgttacc ctgaatctgc tgataagccc
    25861 aattttagtg gtgactctct tccaaccatc cccttcctcc catcagtcat ggacatacta
    25921 tctaaaaaag aagaaaacac ccttgttggt ttgtttaact ttgtctttcc cacgtccttc
    25981 cagatccacg agagcgtgtg aaagaagatg acttagatgt tgttctcagc cctcagagac
    26041 ggagctttgg agggggctgc cacgtgacag ccgctgttag ctcccggcgc tcaggaagtc
    26101 cattagagaa agatagtgat gggcttcgtc tgcttggtgg acgtaggatt ggcagtggga
    26161 ggataatctc tgcccggacc tttgagaagg atcaccgtct tagcgataag gacctgcggg
    26221 acttgagaga cagagaccga gagagggact tcaaggacaa gcgtttcagg gtttgtcttt
    26281 tttttttttt ttttttttta aattgagacg gagtttcgct cttgttgccc aggctggagt
    26341 gcaatggcac gatcttgact cactgctgcc tcagcccagt atctgggatt ataggcacgc
    26401 accaccatac ccggctaact ttttatattt ttagtagaga cggggtttct ccatgttagt
    26461 caggctggtc tctcaagctc ccaaccttag gtgatcggcc tgcctcggcc tcccaaagtg
    26521 ctgggattac aggcgtgagc caccacaccc gacctgggtt tgtcttctag attctttggt
    26581 agttcatgtg cttggggact tgatattcac tttttttata ccaggttact ttgagaacag
    26641 gcatgaacac agcctgctct taaaccagtc agggaggaag gggtgggggt ggtgatgggc
    26701 ctcaggtata cagcatcata tcttcctttc actattgaac attacaacga agaccttgac
    26761 tgaagtagaa atggcttgac tagaaatttt ttaatcttgc tttatgtact tttccagaga
    26821 gagtttggag atagtaagcg tgtctttggt gagcgtagaa gaaatgattc ttacacagaa
    26881 gaagaaccag agtggttctc tgctggaccc acaagtcagt ctgaaaccat cgaactgact
    26941 ggctttgatg ataagatact agaagaagat cacaaaggga gaaaaagaac aaggcgacgg
    27001 acagcctctg tgaaggaagg tcagttcaaa ctttgggagg gaagttcgct gttttaaaat
    27061 gagatgtagg ctgggcgtgg tggctcacac ctgtaatccc aacactttgg gaggccgagg
    27121 tgggcggatc acctgaggtc aggagtttga gaccagcctg gccaacatgg tgaaaccccg
    27181 tctccacaaa aattcaaaaa ttagtggggt gtggtggctg gtgcctgtag tcccagctac
    27241 tcgggaggct gaggcacaag aattgcttga acctgggagg cagaggttgc agtgagctat
    27301 cacaccactg cactccagcc tgggtgacag agcaagactg tctcaaaaat aaaatagaga
    27361 tgtgattatc actggctaat tgtacactta ggaatgggca ccagatgtat aggaaatggc
    27421 aagtttttca tgatgcatcc tgattttgaa atcttttttt ttttttgaga cggagtctcg
    27481 ctcagttgcc cgggctggag tgcagtggca ccatctcagc tcactgcagc ctccatttcc
    27541 ttggttcaag cgattcttcc ctgcctcagc ctcccgagta gctgggatta caggtgcctg
    27601 ccatgacgcc tgggtaattt tttctatttt tagtagagat ggggtttcac catgttgccc
    27661 aggctggtct cgaactcctg acctcaggtg atcacccgcc tcggcatccc aaagtgctgg
    27721 gattataggt gtgagccacc atgcccagcc cctgcaactg cttaagtgag gattcactaa
    27781 gtgtagatca tactgtttcc ctaactcgtt ctgcctgcca cactaaacag aaaagtctga
    27841 agttatcctg taagaggact gtgtacatga aagagttccc cagaaataag aaacgtggta
    27901 gaaaaatgag aggtctcatt tattgagcaa ttatgtccta aacacagtgg tgagtgtatt
    27961 ttgtctgtgt aatccttcat ctcctaatga ccttgtgcag tgtaggtact tttttatgcc
    28021 catttcatag atgagcaaat ggaggctcag agggcttaag taactcaagg acacttaagg
    28081 tagtcaccat ggaaataagt agtgaagtca agagtaaagc aagatgcttc tgggcatcag
    28141 agcctacctt cttcatcatg gtattaggcc ttcccaggtc agttgtttgt gatttgcctt
    28201 ctctcaaact tagtttcagg atgagtacgg tggctcacgc ctgtgatccc agcactttgg
    28261 gaggccaagg cgggtggatc atttgaggtc aggagtttga gaccagcctg gccaacatgg
    28321 tgaaaccctg tctatattga aaatacaaaa attagctggg tgtgttgacg catgcctgta
    28381 ctcccggcta ctggagaggc tgaggcagga gaattgcttg aatccaggag acaggttgca
    28441 gcgagattgt gctactgcac tccagcctgg gagacagagt tgagactctg tctccaaaaa
    28501 aaccaaaaaa acctagtttc ctcagctgta agatggggtc agatatctcc cttgctaaac
    28561 tgaaggagcc agagctaatg tgtgtgaagt acctgctgca gagtgggagc ccattggtct
    28621 gcagccaatc attttttagg gcagtgacct ggctctaagg tggccagtcc caggctgatg
    28681 gtcttgggaa ggaggcactg tagagccagg tggggactaa cctgggttaa agtactaggg
    28741 ctcctgctta gaaaaggata atttttgaca aaattttgac agctgggcct gtttctttgt
    28801 aaagggaaga acaatgccta tcataactta agggttacct ttagcattga agaacacatg
    28861 tacccatcag aactcagcct ccaagaaggc actcagtaaa ttctacctgc ctcaagcttt
    28921 caggcttagt tgaaagcctt ttggcagata ctaggcaaca aaaggggaaa gccttttttt
    28981 ttgttttttg tttgtttgtt tgttttgaga tggagtcttg ctttgttgcc taggctggag
    29041 tgcagtggca cgatcttagc tcacggcaaa ctccgcctcc gggttcacgc cattctcctg
    29101 cctcagcctc ccgagtagct gggactacag gcgcccacca ccacgcccag ctaaattttt
    29161 gtatttttag tagagatggg gtttcactat gttagccagg atggtctcga tctcctgacc
    29221 tcgtgatcca cccgcctcag cctcccaaag tactgggatt acaggcgtga gccactgcgc
    29281 cagtcctcta tttttttttt taattaattt tctttttttt ttgagacgga gtctcgctct
    29341 gtcacccagg ctggagtgca gtggtgcgat cttggctcac tgcaagctcc gcctcccagg
    29401 gtcaagcaat tctgcctcag cctccggagt agcggaacta caggcgcgtg ccaacacacc
    29461 cagctaattt tttgtatttt tagtagagat ggtgtttcac cgtgttagcc aggatggtct
    29521 caatctcctg acctcatgat ccacctgcct cagcctccca aagtgctgag attataggcg
    29581 tgaaccactg cgcctggtct gggaaagcta ttttaataaa taagggaaaa atcagtgcca
    29641 ccttaacatt ttgatgaaga caaatataag cagaaataag ctgatggcat ttatttagaa
    29701 ggagaaggaa atggagaatc aaaatactca tcttcttttg tagtcttcaa aatatagtac
    29761 atattaccat tatctttgtg ctatcacaca gtgttcccta ggataatgta agaaattgat
    29821 aggtaacttg gaagactttg ctattaaatt ggctttgaga tatgtctttg tctcattctt
    29881 aattaaagca gcacccaata aagcaccact ttaacgataa agatcaggct tctggtgaga
    29941 aaaaattatg tttttcttaa gtgaggtgaa atctgaattt caaccattct tgtatcaagt
    30001 gcaggagtca ggagtgagat agattggtag tggcacctcc ttattttaca gatgcagaga
    30061 gaaattgaga cctggagaga agggatggat ttcatggcag agcctggagt agaatccagg
    30121 ggtcttggtt catcccatta gctaactaca gaatgtctct aggttgccct tgctatgtat
    30181 ttaaaataaa taaaaacatt aaaaactaag atgtcagatg ccttaaatgt tagcatctgg
    30241 cagtttcact ttgtctcccc atcctaaaaa caactgaaca ttgtagagta tacctggcac
    30301 tacagagtaa gacaaagctg gttagaccag gttccctacc ctcagagttt agcctcacca
    30361 gagagttact attatacagt gtgacaagta ctcagagatg acataaggat tatagagaag
    30421 gtagcaatta attttactag gtagggcaaa aatgggtagg cagggcaagc ttcccagaga
    30481 aggtcacatt tgaatttcgc cttgaaggat gagctacaac aaccaacctg taggcaagtg
    30541 aaaattgccc tcatgccagg tttctcataa ataccttagg ttgctgagcc ctgactgaaa
    30601 gtggtgctac aggtgcatgg gcagaagcag agctaaatta atttggttcc atttttaagc
    30661 agtaagagac ttgcaaagac tatcctttaa aaaaaaaatc actagaaaaa gaactaggca
    30721 tggtgctgga cacagtggct cactactgta atcctagcac tttgggaggc caaggcagga
    30781 ggatcacttg aggtcagcag tttaagtcca ggctgtgcaa tttagcgaga ctcagtctct
    30841 acaaaaaatt aaaaaattat ccaggcatgg tggtgtgcac ctgtggtccc agatactctg
    30901 gaggctaagg caggaggatc acctgagccc aggaggtaga gactacagtg agctgtgatc
    30961 gtgccactac tctccagcct gtgcaacaga gcaagacccc atctcaaaaa aaaaaaaaaa
    31021 aaaaagaccc ccctccacta tagaaaatat gaagttccca cgaagggaac cataatcctc
    31081 cccacatccc attggtattc tagctttatt aaggcttttt tccttttctg cctcccgtag
    31141 aagggggact gttttattct tgcaagtaca gtacctgcac gagaagtctg ctttttaagt
    31201 catgtgtggc tcttctacat gtatactgat ggctgaagcc acagagggac actggagtga
    31261 tttacttatc agacggtttt tgtcctggtt ttgctttcag gtatagtaga gtgcaatgga
    31321 ggagtggccg aagaggatga agtggaggtc atccttgcac aggagcctgc ggctgatcag
    31381 gaagtgccaa gggatgctgt cttgcctgag cagtccccag gagactttga ctttaatgag
    31441 ttctttaacc ttgataaggt gccatgcttg gcttcggtga gtgtagcagc acacttaaaa
    31501 aatgtgtggt taaatttgac ctgagtattt aagacatcgg tttgaaagtg ttgttttgct
    31561 agatgctttt ggggtttttg gcttttattc ttacatattt aaatttttgt tggctttgtt
    31621 ttgagaggct taatggataa tatgagattt ttgtaccagt taactctttt ttaagctggt
    31681 ggtgttagac taaaaattct ttttttgttg tttttttttt tttgagttgg aatcttactc
    31741 tgtcacccag gctgaagtgc agtggcacga tcttggctca ttgcaacctc cgtctcctgg
    31801 gttcaagcga ttcttctgcc tcagcctcct gagtagttgg gatcacaggt gtgtgccacc
    31861 atgcccagct aatttttgta tttttagtag agatggggtt tcactatgtt ggccagacgg
    31921 gtcttgaact cctgaccttg tgatcctcct gtcttggtct cccaaagtgc tgggattaca
    31981 ggcgtgagcc accgcacctg gctttttaaa gttattttta gaattcctgt ttatcactaa
    32041 gatgcttata ttttggatac actccccaat ttttcacagt gatgtatcat gcttatctta
    32101 tattttaatt aatacaaaat tagtgcactt aaaagtcagc attatttaag gtatgagcat
    32161 ctacaggtgg aatgtgattg aaattgtcta gataattcct ctgaaaatag aaattctgga
    32221 aacaataatt agggtcttga attaaaatcc cttcaaaaga agtatattgt ggcttaattt
    32281 gggtatggat tatgaaaaca ttcttccaga taagaacaaa gaataaatct aagcttcccc
    32341 tgcttaactt tggaaactgt gggttccaga tttcaaataa aacagtcact aattctgtca
    32401 tccatgtacc agtttttgaa aaagcatgtt ttctgtttat cagtgggatt gacgtgaaag
    32461 tatatgactt attttcaagg atatgtctga tttttggata gatgtttgct ctatcttgtc
    32521 ttttctaaat attgataaga atactgcaaa aaatcaattt ggatatttga ctgaatttat
    32581 ggtatgattt gaattgaaaa attttttaaa tgcttaaatc tagtttttaa gaaagattgg
    32641 cactatttca taatttctac caaagcaatt tattgttcat agtgtgttat ttaattgtcc
    32701 ttattaaatg taaactatgg aggttggatt tggaaacaga aaacacctga aaactctcta
    32761 ttaatctcaa acagaaatta gagatcagtt gaaatttcat cttccacaat catacttttt
    32821 ctaaactttg acttggaatt acagtcttta tgagctctgc ttttttagcc tttggcttct
    32881 gaaactctca agattgaatt tcataatgtt cattacaacc ttgaaaccac taagtttgaa
    32941 gcaatggttt tctttcatca gttccccata cttgatattt agttgaaggt cactcatcag
    33001 cttgtcagtg gaatgctgtg gcattgacac tgttctctga gaacatttgg tagtacgtgg
    33061 atttactcct gaggcaaagg atagaaaccc aaaaaccttt ttgtagcata gaggctttgc
    33121 tttatattct tagaaagtag tggtggttca tgcctgtaat cccagcactt tgggaggcca
    33181 aggcaggtgg atcatttgag gtcagaagtt cgagacaagc ctggccaaca tggtaaaaac
    33241 ccatctctac taaaaataaa attaaaaata gccaggcata tggtggcgta tgcctgtagt
    33301 cccagctact cgagagcctg aggcataaga atcacttgaa cctgggaggc agaggttgca
    33361 gtgagccaag attgcacccc tgcacttcag cctgggcaac agagcgagac tgtcttaaaa
    33421 aaatagtaga ccgggtgtgg tggctcatgc ttgtaatccc agcactttgg gaggccaagg
    33481 cgggcggatc acaaggtcag gagatcgaga ccatcctggc taacacggta aaaccccgtc
    33541 tctactaaaa atacaaaaaa ttagccgggc gtggtggcag gcgcctgtag tcccagctac
    33601 tcaggaggct gaggcaggag aatggtgtga acccgggagg cggagcttgc agtgagccga
    33661 gatcgtgcca ctgcactcca gcctgggtga cagagcgaga ctctgtctca aaaaaaaaaa
    33721 aaaaaaagta ataaaaaata aaaaaggaaa gtaagtagat ggttatactc aagtttgggt
    33781 tattcagaaa ttacccagga tggaggaaga aaaaggtgtt caaattccta ggttctgaga
    33841 gtatttatct tcaggtcacg agcatgaaag gaagtttcaa agtaagtgac cctttcataa
    33901 gatttaaacc ttcttgtcct ttttcatcta gaaactatta gtttttattg tctttttctt
    33961 cagatgatag aagatgtttt gggagaaggg tcagtctctg ccagtcggtt cagtaggtgg
    34021 ttctctaacc cgagcagatc aggaagccga tccagcagtc ttgggtcaac accacatgaa
    34081 gagctagaga gacttgcagg taaaatggct tcagattctg cccttgaagg taaacctggg
    34141 tttttccctg atatggttca ttttatcttc attagtcagg agtcaattag ggtcaaaggg
    34201 tctctggaca actgaaaagc cttcaatttg tgtcctttta atattgttga aggggccggg
    34261 tgcagtggct cacgcctgta atcccagcac tttgggaggc caaggcaggc agatcacaag
    34321 gttaggagtt tgagaccagc ctggccaaca tggtgaaacc cccatctcta ctaaaaatac
    34381 aaaaatcagc caggcgtggt ggcgggcatc tgtagtccca gctactcagg aggctgaggc
    34441 aggagaatcg cttgaaactg gcaggcggag gttgcagtga gccgagattg cgccactgca
    34501 ctccagcctg ggcgaaaaag cgaaactcca tctcaaagaa aaaaaaaaaa aaaaagaaag
    34561 aaagaaaaat actgtcgaag gcatgtttct ttactggaac agattaattt tgagtatgtt
    34621 tatttgcaat atcaggtctg gagcaagcca tcctctctcc tggacagaac tcggggaatt
    34681 actttgctcc tataccattg gaagaccatg ctgaaaataa agtggatatt ttagaaatgc
    34741 tacagaaagc caaagtggat ttgaaacctc ttctttccag cctttctgca aataaagaaa
    34801 aacttaaaga aagctgtaag tgtttatgaa tatctgtttt agatatctga aaaggtctag
    34861 atgttcagtc ttcaggcagt tgggtctaac ataacctctg tttcataaaa agtcaaatat
    34921 atattgggtt tttgtttaat gttctttttt aaaaactcat ttcatcaaac aataccacct
    34981 ctttgagaat ctcacagtgg gtcatgagcc ctatgagaac ttttcctgta agttcttacc
    35041 tagggtctgg ttgtaataat ccagtgaatg ttgaaaacaa actccagtga atgttttatt
    35101 cctccagagc ataacttacc atttcctcac aaatctgccc tagtcttcca tgttcttgct
    35161 taggctataa attctcaaca taaaaactta gtgatataat gaccacggtg caggcagcaa
    35221 tcttggcaat gttgggctat ctgggattct tgtcccaggt aacaagtctc ccagaagact
    35281 catatccttc tgcaggatgc acagcaggag cttgtcaagt tttaaagaat agcacttcat
    35341 agttgtggtc ccccagtttc tagcatctaa acattttagg tttagtttat gccatctctt
    35401 agtacacaat ttgattttaa gtgttattag tttatttttg gtgtcagtct tttctgacag
    35461 tctcatctca attttgaaat aaattatttt catcttatct gtcatactag ccaaagagaa
    35521 ttcctaccag atatctcttt gcttgattta acctggacgt tctcaacttc tcagcacatt
    35581 caggggttgt gctttcagtg gaggaggtag aagcaggtct gaagggcttg aaggttgacc
    35641 agcaagtgaa gaattcaact cccttcatgg cagaacacct agaagagacc ttgagtgccg
    35701 taaccaacaa tcgacaactg aagaaagacg gagacatgac tgcgttcaac aagctagtga
    35761 gcacaatgaa ggcaagtggg actttgcctt ctcagcccaa agtcagcgta agtatctgac
    35821 acaaaccccc cacccttttc tccttttttt ttcttctttt tcccaccaca ataaaaggat
    35881 ttttaaaaag gtattctgag taagttggaa attctttagt agtcatttgg tccttgatgc
    35941 ttttgtgtgt tccttaatta ttgatatgct atttgttact ggaaaaagca ggcttgtggt
    36001 taatttatat gtattgtggg tgacagtata aagattaaaa gattcagtct taatggtaat
    36061 gcctgtataa ctttaagtca ctgctaaaat gaggtataaa actatctttt tggatgaact
    36121 ccagagacaa ttttcttgtt attcagctac ttaagttcat attctttacc atatttgtat
    36181 agtaaaatct ttattcacat cttctaatta ttcccagata ccagggatta cctgcattct
    36241 tgcagtcata caaatcattt gtaaagtatc taagatgggg ctgagcacag tggctcacgc
    36301 gtgtaatccc agcactttgg gaggctgagg caggcagatc acctgaagtc aggagtttga
    36361 gaccagcctg gccaacatgg tgaaacgcca tctctactaa aaataaaaat tagccaggcg
    36421 tgggggcatg cgcctgtaat ctcagctact tgggaggcca agacaagaga actgcttgaa
    36481 cctgggaaat gaaagttgca gtgagccgag gtcacgccac tgcactccag gctgggcaac
    36541 agagtgagac tgtctccaaa aaaaaaaaaa aaaagtaaga tgggtttgtc aggataatta
    36601 cattctgtca atttactaat ggaaaaagtt gtggctccaa gttaaaaaca aaacttgtag
    36661 gcatgaagtt aggttacaag gtgacacaac tgcatatcac cttgtaaatg caaatgttta
    36721 taatatactg gttctttgtc ctaacaattt tgagagggta gttcttaccc atagcctatg
    36781 tgttaatatc actatctctt gatacaaact aatgtggaag cagggtagat atgaataata
    36841 aaaacataaa catggactta ttctagttgc taagttatag caaatttacc aaattgagtt
    36901 ttctctcttt ttttcctgtt ccctgcttgc ctgggaactt accagttagc caagatgcaa
    36961 gtagcaatag ctgtttgaat cattatgtct tataccaaaa gaaagcaact gacttttagc
    37021 attccttatc tgaccaatag gacagacaga ggttccatta ttccttagtg ccaggactga
    37081 cctacacttg aaaggaggca cctcagatag gtagactgac ttctttgtat ctgaccacac
    37141 cataccagtt gcaggagaat gtccctgtaa aactgcttta gagttacttt tatacaaaga
    37201 attattagat acaaatgctt tcaaatgaag atcagactga aagatggtag actatcctat
    37261 tttcctttct cgttacattt gtgtcttggt gattgggtgc tgactgcaat ggtgtggttc
    37321 atatcttata attagcttct ttcttttggt gtgagcaact aaaaatatgg aagggggcat
    37381 tcagcagttt acctgatgtt tttccacatt ttattgcaga tatgattcta ggatttgata
    37441 ttaacacaat ttactcgagt tgtaagggca gttggtttga tgttggggtt ttagcactca
    37501 gaagtgtatc tggttttagc tgagcaaatg agcctcaaac acctgccaaa cggatggatg
    37561 acacattcaa gtggctaggc aaaggctaag acaaactcag ctagcaggaa agaatacaac
    37621 aaggaaagta atggagtaag aatagcaggt gttatctcaa aatattgctc aatttgcatg
    37681 ttgttaagtc atggtttact ttttgaattc ggtgtcttta attactactg ctgtgtatgt
    37741 tttgtatact atttctgatc tgcctccatc catttaggtt gtcatattgg ttcatccaaa
    37801 aataatacat gctggttcaa tctaaattct gttttaaatt atagattcta tcctccaagt
    37861 ataataagcc atgcagtata aagttgtcta tttgttttta ttagatggaa gtaaatgact
    37921 cttaaagaga ttacttataa aatcatctgc ctttagtccc agttccaaaa tcaacaataa
    37981 aatacttggg tattcttgag ctatttgtca tgcctagaca ctgctttgga ctttgacagc
    38041 tccatctagt ggaagggaaa ctacaccaga gaaagcactt cacacagagc taaatgggca
    38101 tagggatgtc ctgaaatgca ggaggggact ccaggttgga tgcacaaaat gtaaccactg
    38161 gccaggcctg gtggtgtaca cctatagttc gagctacgtg ggaggccaag gtgggagggt
    38221 tgcttgaacc cagaagttca aggccagcct ggagaacata gacctgtccc aaaaaaaaaa
    38281 aaaaaagtaa ccactactgc tttaagagtg gaggatttga attttgccct gtatgtgata
    38341 cccattttgg aacagctcgt ttaaaaaata ataaagttgc cgggtgcggt ggctcatgcc
    38401 tgtaatccca gtactttggg aggccgaggc gggcagatca cgaggtcagg agatcgagac
    38461 catcctggcc aacatggtga aaccccgtct ctactgaaaa aaaaaaaaaa ttagctgggc
    38521 gtggtggcat gtgcctgtag tcccagttac tcaggaggct gaggcaggag aattgcttga
    38581 accctggagg cagaggttgc agtgagccaa gatcgtgcca ttgcactcta gcctggtgac
    38641 agagcaagac tctgtctcaa aaaataaaat aataaagctt aaatttcctg aaatatgaaa
    38701 ctctgaaata taacaatttt ggccaaacct gcatgttgtt tactaggatt ttaaaaccat
    38761 atgtgtaggc agggtgtggt gggtcacgtc tataatttag ccagcacttt gggaggccaa
    38821 ggccagagga ttgcttgagc ccaggagttc aagaccagcc tgggcaacgt ggcaaaaccc
    38881 catctctaca aaaaatataa aaattagttg ggtgtggtgg catacacctg tagtcccagc
    38941 tactcaggag gctgagatga gaggatcgct tgtgtctgag aggtcaaggc tgcagcaagc
    39001 catgattgca ccactgcact ccagactggg caacagaaca agaccctgtc tcttttgtgt
    39061 gtgtgtgtgt gtgtgtgtgt gtgtgtgtgt gtgtgtgtgt gtgtgtagta tatatatatg
    39121 tgtgtatgta tgtgtgtata tgtatgtgta tgtatatgtg tatatgtgtg tgtatatatg
    39181 tatgtatata tgtatgtgtg tatatatgag tgtgtgtgtg tgtgtgtgtg tctccaataa
    39241 atcttgttaa aggtaatggg tagcaagagt tatctcaagt aagtgttccc cggtttcacc
    39301 atttttcccc cttttggtca cagtgttaga aacagggaaa tggacttagg attagcatag
    39361 tgaggatctc tgaggggact ttgcatgtac atgtgaacgg tctttccatc cccagatctt
    39421 tgagacctgt gtgatgagag cggaacacgt tggtctaagt tttctgtgac ttgagtatca
    39481 ttctgctatt aactccctag gagtatttta tgctttcttg tggtccccaa tcaatctgta
    39541 agttaagtga gttaagaaag ttaaaaccag ttttcttttg actcttttag cgaaaccttg
    39601 aaagccattt gatgtcccct gctgagattc caggccagcc tgtccctaag aacatcctgc
    39661 aggtacttca caatcttata ctgaggcctt ggagtcttga acagtagtct tctgaaccag
    39721 ttttgcttag tggtccaact ttgggcctta gaaaatgatc tgtgttgcct ggcaatcaga
    39781 gaggtgatat tgttgcctga catagtttgg tgttgctttt aatctcaatg ggcaggggat
    39841 aggggatggc taaaaaagtt gacaaagtaa gccttgactt ctagtttcct ttgcagtttc
    39901 tgtgaaactt aaaagtatct agccaggcac ggtggctcac acctgtaatc tcagcacttt
    39961 gggaggctga ggtgggtgga tcacctgagg tcaggagttt gagaccagcc tggccaacat
    40021 ggtgaaacct tgactctact aaaaatacaa aaattggcct ggtgtggtgg cacatgcctg
    40081 taatcccaac tccttaggag gctgaggcgt gagaatcgct tgaacccggt aggcagaggt
    40141 tgtggtgagc cgagatcatg tcactgcact ccagcctggg tgatagagtg agactctgtc
    40201 tcaaaaaaaa aaaaaaggaa cctctattta tagcactaac ttagagcata tgttgctagc
    40261 tgaacattca gataaatgtg ttgcatgtac acatgccaag tccttcagtt gagcatgagg
    40321 gagatccatc ttgtggctct caaaagttaa tccataattc acagcctctg agtagaagga
    40381 ataactaagt tcacagggat ttggcttttc tgcctttagg aacttctggg tcaaccagtt
    40441 cagagacctg cttcttccaa tcttctgagt ggccttatgg ggagcttgga gcctacaaca
    40501 tctttactgg gccaaagagc accctctcct cccttgtcac aggtgtttca aactcgagca
    40561 gcctcagctg actaccttcg cccaagaata ccatcaccaa ttggtaaata tacttatttg
    40621 tcaaaagaaa tatgaattta tggccaggca cggtagctca tgcctgtaat tccagcactc
    40681 tgggaggccg aggtgggcag atcacctgag gtcagaagtt tgagaccagc ctggccaacg
    40741 tggtgaaacc ccatctctac taaaaataca aaaatagcca gacgtggtgg tgcatgcctg
    40801 taatcccagc tacgcaggag gctgagacag gagaatcgct tgaatctgag aggcggaggt
    40861 tgcagtgagc caagatcacg ccactgtact ccagcctggg cgacagagcg agactctgtc
    40921 tcaaaaaaat aaataaatat acttttgggg gatggggtac caaacgtgga agataccagc
    40981 tgctcttcta ggtgaatatg ttcatgttat agattttttt tttattgaaa tctaactttg
    41041 atctagctct ttagtcttat tccttatttt gggaattcaa tccaaaaaaa gttaatttgg
    41101 cttcttaagt ttttctttga tatagtagaa gtcagtgtag tggttatcta tgaagctatt
    41161 gagttttgat agacaatctg ctgttaagtc ttatggctaa ttcagaatgt gactgaaaga
    41221 aaagttccag aaagtgtctt agcaaagtat ttacatggaa tgtcgtagtg ttcctgctat
    41281 cctaggccac tttaggctgc tggccactct ggctcctgcc aaacaaacct tgagaggcat
    41341 tttttgaaat cttctgtcca cagtcaaaca atggagagaa tgtgtattct cagagcaatg
    41401 gtgtctattt taataccagc tggcttagtg ataacgggac aaactgctgg ctaggaaagc
    41461 tcttctctcc cagagagagg tcttggcttt aaaaggagca atgctgatgg cttagttgag
    41521 aagcaatttg gacagtgctc tggttgaggt ccacatagcc cactgttggg gcacagaggg
    41581 agagggacat ctgtcagccc aataaatcag tgctttccaa gagatggcgt tcagcaagaa
    41641 atgtcatgca ttaatgaaaa tgcctccctg atgcacacat accatcttgg tactcactga
    41701 gactaacttt cccgacaggt ttcacaccag gaccacagca gctactcgga gatccattcc
    41761 aaggcatgcg caaacccatg agccccatca cagcccaggt caggctgagc tttctcaaac
    41821 tcaatctctt gcttgccctt caccctcttg gtgcatgggg agtggagagc tgaactgttg
    41881 tgattcttaa aaatggtttt gaggccaggc atagtggctc atgcccgtaa tcccagcact
    41941 ttgggaggtg gaggcaggag gatcacttga gcccaaaagt aaatttaaaa aatgagccag
    42001 gtatagcggc atgcatctgt agtcccagct acacaggagg ctgaggcagg agaatcgctt
    42061 gagcccaaga gtttgagact gccgtgagct atgatggtgc cactgtactc cagcctaggt
    42121 ggcagagtga gaccctgtct ctaaaagaaa tggttttgat ctatatttca agctcagtga
    42181 aggttagaca atttgctgaa taattcaagt aatacttaaa ttgttaatct tgttcactgc
    42241 gatggcagca caatctagtc agtttcgcag tatctaattt ttttcagctt ctgcttaaca
    42301 tacctttcta agagtgaaga gaaacctttg tagaaagtgt ggtgtcctta ctcttctcct
    42361 gaccctcccc tctccttttc agcagatgag ccagctggag ttgcaacagg cagctttaga
    42421 agggctggcc ttgccacatg accttgctgt acaggcagca aacttctacc agcctggttt
    42481 tggcaaacca caggtggaca gaaccagaga tggattcaga aacaggtaaa ttactaatcc
    42541 tgctcatgtg gagatttacg gataagtttt cctgaaacta ataaattact tatctgcagt
    42601 ataattctgt tgtacatact gtggtatgtt cagtatgtgg tagaaattcc atcccaatcc
    42661 aaatcaatag aagaaataga tttaatagcg gaaatatgat taaattctac tgcaaggcat
    42721 agggctttca ttctatatgg ttttatttcc gttcttgatt tataaattac tttttttcct
    42781 tgagtttgct aattagccat atggaaggga tgctgctcgc ctaatttacc tcacaagatt
    42841 gttatgagta aatatatttt aaaatcttag gatgtttcta ccagttaaac cattcatttt
    42901 tacaaatgaa actagcatag ctccttattc ctttccccac agattcaatg ttcttatcaa
    42961 actcccttga tgcaggtttg ctacatcagc agttttttgg ccagagctga caggtttgtt
    43021 gatcagagct gttaacaagt agagtactga gttcactctt ctctttttcg atagttgcaa
    43081 caaatggtaa aatgaaatta atcataagtt agggagaaaa gggaaaggag tggcaatatt
    43141 attttattgt aaaataaaac agacaaaact atataaaaca aatgtgtagc ttattataag
    43201 gcaaacttcc ttgttaacta ctcagagggc ctccatgtgc cctgtgccag taatacccct
    43261 tttcctcctc agaactctcc actgtccagc ctttaaaagt aatcactacc ttaattaaaa
    43321 ataatttatc accaaaatgc acatccctga acactatagt ttagtctacc tttaaaatac
    43381 tcggtactta atgttttgat gtgattctta aagttactac cacagtgcct cagtgttttg
    43441 cttcagctgg ttttacctgt taaccctttc agaagatact gagaccagga gatagcctta
    43501 cacaagcaca tcctatttat agcacccttc caccgaaaca gagagctcca gactggtctg
    43561 ctgaacccct ctcacgtgct ttctgtctat agcataatgc agttacctag tattcattga
    43621 tgtgatttgt gactttcaca gtacttttaa cttttttttt tttttggaga caatctcttg
    43681 atctgttgcc caggatggag tgcagtggca caatcttggc tcactgcaac ctcctcctcc
    43741 tgggttcaag cagttctcat gcctcagcct cccgagtagc taggattaca ggagtgtgcc
    43801 accacacccg gctagttttt tgtattttta gtagagatgg ggtttcgcta tgttggccag
    43861 acttgaattc ctggcctcaa gtgattcacc tgcttcggtc cccaaagtgc tgggattaca
    43921 ggcatgagcc accgcacctg gcccagaatt ttatatgatc ttcatatcaa ccctgtgagg
    43981 tagatggggg gggggggcgg tacgtaactg cattttacag atacagaaaa caggttttta
    44041 aaacatggct tactcaaaac tagcaagcat atttgagtca tttcagtcta gccttcatgt
    44101 tttggatcag catcagcctc ttaggtcctc cctgtgtaca gttgtgtccc tccaacaaac
    44161 atgcctttcc ccttaccttg cttttttaaa ttgtattcat cactgtctag catattattt
    44221 attgtttgtc tccctgcctg tagtaacccc actccatcct gcagccccaa gaatgtaacc
    44281 tccatgaggc cagagattat ttttctttta ttcactgctg tattccaaga acctggaaca
    44341 gtgtctgtag caggtgctca aatatgttta ccagaaggaa tgataggtca tgtgggaccc
    44401 tcaagtttgg ggttcatttt ttagtcactc agaatagtac tgatctgtct gcccatgttg
    44461 tcatacacac agtcacagca tggcagcaat ggggtactaa ctagaaagaa gccatgaatt
    44521 taggttttcc atctatctgt gattcagaga acttcaggtc agtgactata cttgggcctt
    44581 gacctttgag gcctgaggtc aatcttgtgt agaccaagag tggtcctaaa atagctgaaa
    44641 ctcttgattc tgtatttgat ttgaacgagt gtcacacaca gcatcagttc tgtgccaggc
    44701 actgtgctaa ttattgccgc tccctgccca gtgaagcaca ggcagcccaa gaatgaaggc
    44761 cctccctagc gcacctcact ggtgtagtct gcagtaaact atacaccagc tctggataac
    44821 cctacaactc ccaagttcct gtacctattc tgtctacctg aactgttgtt ctctagcttc
    44881 ttcttgatcg cacccaatgg aatgcagctt cttccccagg aagcatccct gcagtgcctt
    44941 gttatttctt ctaacccctc cattttccca ttgtactttg ttggtgccta atatctacat
    45001 gccttggttt gctctaggtg attgtctccc ccgctagact gagagctctt acaagactgg
    45061 gactgtgttt cattttcctt ttgtcttccc tcagagctta gcatgtgctt ttgtgtatgt
    45121 taggcctaaa tgcttgggaa attgaattgg ataagggaaa ggggatgtta aaacttctag
    45181 gctggtcttg agtattatat ggttttaaga cttgaagtta agcagattgg ggttcatgct
    45241 gataattggt ttgttcacag gcaacagcga gtgaccaagt caccagcacc cgtgcatcga
    45301 gggaattcct cttcccctgc ccctgctgcc tccatcacaa gcatggtcag tgacctttag
    45361 taactgtgaa ggactttaag gcttctccct gtttggttgt gcatggattg taccactgtg
    45421 tgccctaaat gtccttgagt tccttccacg gaaataactg acctagtagt ttttcataac
    45481 tgtctattag gtctttccct tttaggacac agtctaagtc ttaggatttt aatgaagccc
    45541 ctatattggg gaaaatatgt tccagcagag atgatcatgg gccagggcac acgaggtgat
    45601 atagtatgtt caaagaaatg aaccaggtgt ggggagacag gaggacgata gtgagagaca
    45661 ggaggtgaag tggacagagg tgactgggtc agacagtggg gagtctattg aaacttgcag
    45721 gggagttcac aaattcggat tcaccacttc aggtctcagt gatataaact aaggctggaa
    45781 cagaagggtt tgcttatatg cagtgagaag tctagtttta taactatcat tactttaaaa
    45841 aatgtttcat tccagctggg cgtggtggct cacgcctgta atcccaggac tttcagaggc
    45901 cgaggtaggt agattgtttg agttcaggag ttcaagacca gactgggcaa cctagtgaga
    45961 ccctgtctct acccctaata caaaaaatta gtcgggcatg gtggtgcaca tctgtggtcc
    46021 cagctatact cgggaggccg aggtgggagg atcacttgag tccaggaggc agaggttgca
    46081 gtgagccaag atcgtgccac tgccctccct agtgagtccc cgtctcaaaa aaaaaaaaaa
    46141 aaaaggttca ttccccacaa atctttatca tctaatcaaa gccgatagag aagaaggaaa
    46201 aaaaaaaata actttgctgc gtgcttcaga accccacgtg ggtctttgca ccggtgacct
    46261 tgaaggcagc agggtttgga aagaactttt ttgtttataa gtcaagccct gtctcctgcc
    46321 atcaaagatg tggggttgtt tggtgagaaa aggcaaatgc ataataaaat caccaaggta
    46381 gaaatagtga agaggtaaga aatgactcca aatgattaat cctgatggct gaggagacta
    46441 ttgagataaa tttgactttt ctggtagcca agttaaggga aatattagga gtatggagta
    46501 attctggttt tgatgttatc tttgaaatgt caaggaaggt ctgttgctcc aagttatatt
    46561 tctggccatg ttctttctct tgccagccta atcccaggct gggaaatctg tgacgcagag
    46621 gctgcatagg catgtcccca ttatcacaca gttgtaagca agggataatg tacttgggac
    46681 actgcctatt tgccccattc tgtttttcct ccagcagcta cagaacagaa tactacagtt
    46741 ggcctatgct accaatgtgg ggactctttg ttgagtatct tgacaagtta atcctggctt
    46801 agtattagag aacggcactt agagaatgtg ctaatgccaa ttgtttttct ctgcagcttt
    46861 ctccttcctt tacccctacc tcagtgattc gtaagatgta cgagagcaaa gagaaaagca
    46921 aggaggagcc agcatctgga aaagcagctc ttggtgacag taaagaggat actcagaagg
    46981 ccagtgaagg tactgcagag ctgttaaggg cactgctcaa gaaagtatgt gatggagaaa
    47041 acatgggcct gagcgctgac cagcctgata ttctatacaa agccctgggc aagaccacta
    47101 gcttctctgg actatggttc tgtgtcagtg agaaggttct gtgtgacagt gagaagaatt
    47161 gggccagctc acaattgctt ggttgcttga aatttgacca atctaagagt gctactacca
    47221 gacgggtaga atgagtgtta gtttagaatc cttagttagg cttcaaagtt aataattagt
    47281 atacttattt ggcaaattaa tataattcag cgagttttac ttctgaaaga ttatgtccag
    47341 cctgtggaga cttaagtgtc caacatagaa aatatgtgag aggcttttag gagttgcaca
    47401 gtagggattg tgaaggacgt ggtaacatgc ggattccaaa ttagggttta cagaggtgtt
    47461 aaaagtacag atctgagaga tttttgcctg tgtttgagaa ggcttggggt gggtggtggg
    47521 gaggaaatcc tgttggtact attaagacag tttgggttct ttgaccagac tctaattgcc
    47581 atttagattt tctgttgtga tagatttgca taatctaggc cacagccatt tgtgcagaga
    47641 agggtgccca acaattcatc ttctggtcct gtttatgaag caaacgatgg ttcctaccgt
    47701 gtagtcctct aaacttgtta agggtatcag ataagaattg tgaccttaag aaatgagatt
    47761 tattagacca gtgggaggcc acaagtgttt gggagaggtt tgccaaaata ttttttgttt
    47821 ggttcctcac agaaaacctc ctgtcatcca gctctgtacc cagtgccgat cgagactctt
    47881 ctcccactac aaattccaaa ctgtcagcat tacagaggtc ttcgtgttcc accccactgt
    47941 cccaggccaa ccgttacacc aaagaacaag attatcgacc taaagcaact gggagaaaaa
    48001 cacccacctt ggcatcccca gttcctacaa caccttttct ccgccctgtc caccaagttc
    48061 cccttgtccc ccatgtccct atggttaggc ctgctcacca gcttcaccca gggttggtac
    48121 agaggatgct ggcccaggga gtacatccac agcatcttcc aagtttgctc caaactggtg
    48181 agtttccagc ctgacttggg tgtcgtcagt ttgtgggcct aggggacaat tgttggcact
    48241 gatgaagtgc tataatgtgg gagatttcca tccctagaaa gatgttacta gattctccca
    48301 tctaactggc aggcagtggg cccaatccag tcaatcccct agtcctttaa aagattagga
    48361 acctagcttg aagattcttt tttttttttt tttttttttt cctttttgta gagacagaag
    48421 tctcactctg tctgcctggc tggagtgcag tggcgcaatc tcagctcact gcaacctctg
    48481 cctcctgagt tcaagcaatt ctcctgcctc agcctcccga gtagctggga ctacaggtgc
    48541 acgccgccac acccggataa tttattttgt attttagtag agacaggatt tcaccgtgtt
    48601 gcccaggctg gtctcaaact cctaagttta ggcagtccac ccacatcggc ctcccaaagt
    48661 gtcaggatta caggcgtgag ccagagaatt cttcattctt ttttgagtct cgctctgtcg
    48721 cccaggctag agtgcagtgg cgcgatctct gctcactgca acctctgcct ctcccgagtt
    48781 ctaggtccct gcctcagcct tccgagtagc tgggattaca ggcgcctgcc actacacctg
    48841 gctaattttt gtatttttag tagagacagg gtttcaccat gttggccata ctggtctcga
    48901 actcctgacc tcgtggtccg cctgctttgg cctcccaaag tgctggggat tacaggcgtg
    48961 agccactgcg cagagccctt cattcttaac aaacttccag atcagcaaaa ctgtacagtg
    49021 aagctggaaa acttccaggt aacattaaga ctactcagct gcttgctttt tctgctcaac
    49081 aggtgtgctt cctcctggga tggacttgag tcatttacag ggaatatctg gccccatcct
    49141 gggtcagccc ttttaccctt tacctgctgc tagtcaccct ctcttaaacc ctcgtcctgg
    49201 aacacctctg catctggcaa tggtgcaaca gcagctacag cgctcaggta ggttcaggaa
    49261 tgtgacaggt gagtttggga cggacttagg gagtcttgaa gctttgagga ctagtttcca
    49321 gtggagatga attaacactt tcattcttta acttgttcta agtttgggac aaagtgtaac
    49381 cagataataa gatgaagtaa attgacctct atgcaatttg ggattactgt tcctgcaaag
    49441 tcagtgggaa aagccaagtg ttttctggct ttttcctttg cctgttagga gagagggctg
    49501 agaatccaac agaggttcag catccggcct gcccagggta tataccccct caccagttca
    49561 tgttgctgct tctgtgatgt ggttacttag ccatgagaag tagcggtcat gtcatccagg
    49621 gtgggttttc aatactggta gcttctgaat agctcagctt tccatggtac tgttttctgg
    49681 cattgttggt attttgcaaa ggagtttcta aagaagccct agaaaaaatc ctctagtaaa
    49741 gacttttctt tggatagggt ttgaatgaag cagggtctaa taaactttcc ttctcatgct
    49801 gtgaatgata acccttctta tctccacagt tctgcatcct ccaggctctg gttcccatgc
    49861 agcagctgtc agcgttcaga caacccctca gaacgtgccc agccggtcag gcctgcccca
    49921 catgcactcc cagctggagc atcgccccag ccagaggagc agctcccctg tgggccttgc
    49981 caaatggttt ggctcagatg tgctacagca acccctgccc tccatgcccg ccaaagttat
    50041 cagtgtagat gaattggaat accgacagtg agcagggcag gcagactcaa ctaagcccgg
    50101 acctgtggtg gcacactggg caggaccctg cttcatctcg ggttggttta tgggctttta
    50161 ctttggagca ctctgtgtga agctgtttgg tggaacccat gcatctggtg tggtccgcat
    50221 tatgatggaa ggatcttaac cagtcgagtg gagtgtacat tgtctgaata caggatgcac
    50281 aatgttgtca atcctggaaa tggtctttct tttttgtaag atatgtgaat gaagtgttgg
    50341 tgtcctcacc aagaggtggc acctaagggt tctgaggaaa taaatgtata gacccttatg
    50401 tacagacctg tgtataaaca acttttgtat atacatatag gatagctttt ttgaactata
    50461 cagctgtaca taaaagtagc tgatattagt taggcctgtg tcaacagttt ggattttttt
    50521 cacttgtaca tttgggattt tcttttggtt gattaaaatt gcatatgcta agtgtgtgaa
    50581 tgaagtaact gacattgttg tgtttatttc ctctctgaaa cccttcctaa ttttgtttgg
    50641 agacagggtc tcactctgtg tcacccaggc tggagtacag tggtgcaatc gtggctcact
    50701 gcagcttcaa cctcctgggc tcaagcgatc ctctcacctc agcctcccaa gtagatggaa
    50761 ctacaggcac atgccactaa cttttttctt attttttgta gaggcagggt cttaccatgt
    50821 agcccaagct agtcttccta atttctaacc agccaagcta tgctcagtat gttcctttaa
    50881 ggaagtgatc tgaagtttaa gtaagttaag tttttcttga aaacccatgg aaattgggca
    50941 ctgtggctca cgcctgtaat ctcagcactc tgggaggcag aggcaggcga atcacaaggt
    51001 caagagatca agaccatcct agccaagatg gtgaaatccc atctctacta aaaatacaaa
    51061 actagctggg catggtggcc cacacttgta gtcccagcta ctcgggaggc tgagacagaa
    51121 gaatcgcctg aacctgggag gcagaggttg cagtgagctg agatcacgcc actgcagtcc
    51181 agcctggcga cagagtgaga ctccatctta aaaaaaaaaa aaagttaatt ggactctatc
    51241 ttgatttagg agaaatcaac tatggccttt ttccttgagc tttaaagacc ccaacaggtc
    51301 agtttatact ggactgaccc tatagatagc atagccttgt ggctaatacc aggatatcta
    51361 tagtgtaatt tccaagatta aactgaccta gtgaaaacag tttattgagg aatcatctat
    51421 tacatatggt agtttctctc aaacaaatca tgtttactgg ggcatcctgt ttctctaagc
    51481 tcagagttct gagcttagac ccactgaagt ctaagaattt cccttaagac tcatgcatta
    51541 attgactcct tgtgttctgt atcacattcc ttagctcaca attgttttat tattcacctt
    51601 aactattagt atatacatag cacttacgga taaagattct acagaataca gtacagttct
    51661 gagtcccctt tcctaactgg aggtttttca gtcctgctat gaggtgatac ttatttccca
    51721 tgctactcaa gttaatttac cagagttcta gatatttgtc cattcaggac cattttagga
    51781 ctccatgcta aagggtcaga taatgaggta aaggtcaagg tggttggatt tttgactaca
    51841 agggtagtag agtcttgggc agcctaagtc ttgaccgttt gttagggaat aatgactata
    51901 agcctggaac tgcccaccct gccgtgtact tgcaggaata caagaaagca ggtcaccttt
    51961 caagaaaacc tggctttatg gattatgcat gaagtcagtc tcttcctggt acttttcttt
    52021 cagcctcatt agtaatcccc ttcccccatg ctattcactc catgtgattc ctcagcttca
    52081 gaaatagacc ctctgtttag aatttttggc aaatgctttc tggtttccac aggtggaagc
    52141 tggaacgcag tcccaagtgt caatggcaga acacagacac ctgaatccag ttccaccttt
    52201 cctgtgtatc ctcttccact tatcttactt ccccttcatg ttgaaccaac gttaataggt
    52261 gcaaggtaag gaggactggg ttgaagctgc tagtaaaggc ttccttttca gactagaagc
    52321 tagtaggaca gaaacaggta ccatgcaaag agcaaagcca ttagctggtg attggcaaat
    52381 ggcgccagaa ggaaataagg gagtattgct aagagtatca gcagaagcta gacatacagg
    52441 ttttagcaaa agtattttgg taaacacaag gactagagga agcgggaggg tggggggggg
    52501 atgaaggcaa aagacacatt aatgcagtct tcaaggagct aagaccttga tataggatga
    52561 gggcagagag gaagggatgt ctttggagaa acttttgatg tcttgcaggc acgagatgag
    52621 ttcacaagca atcagtgctg gaaggatgtg caaaataaaa gttaagagaa gctgaggata
    52681 tagaaggcat cctgaaagta aaacagctga ggaccacaaa gcatatcatg gaaaatctgt
    52741 taagcagggg aggtcaggta ggagaggaaa gaatagtccc tcccaaagga agcagttaaa
    52801 taagtctgtg ggaggtcagt ggtaaaagga agtgggaatg aagtgaacag agagtgcagc
    52861 taggccttcc cctaggagat agctactgag tgtcttttaa gccagactct attaacaggg
    52921 aagggaagtg ggaggtccat tggcctttgt gaactatgag cataaacaca aaccaagaat
    52981 gacgataa
//
