# Supplementary material for: Exon prediction based on multiscale products of a genomic-inspired multiscale bilateral filtering
Source: PLoS One. 2019 Mar 21;14(3):e0205050. doi: 10.1371/journal.pone.0205050 (PMC6428306; doi:10.1371/journal.pone.0205050)
Supplement: S1 File — Detailed information on these sequences. (ZIP) (ZIP) [file pone.0205050.s001.zip › S1 File/ENm004/PISD.txt]

Homo sapiens chromosome 22, GRCh38.p7 Primary Assembly
NCBI Reference Sequence: NC_000022.11
FASTA Graphics
Go to:
LOCUS       NC_000022              12334 bp    DNA     linear   CON 06-JUN-2016
DEFINITION  Homo sapiens chromosome 22, GRCh38.p7 Primary Assembly.
ACCESSION   NC_000022 REGION: complement(31618491..31630824) GPC_000001314
VERSION     NC_000022.11
DBLINK      BioProject: PRJNA168
            Assembly: GCF_000001405.33
KEYWORDS    RefSeq.
SOURCE      Homo sapiens (human)
  ORGANISM  Homo sapiens
            Eukaryota; Metazoa; Chordata; Craniata; Vertebrata; Euteleostomi;
            Mammalia; Eutheria; Euarchontoglires; Primates; Haplorrhini;
            Catarrhini; Hominidae; Homo.
REFERENCE   1  (bases 1 to 12334)
  AUTHORS   Cole,C.G., McCann,O.T., Collins,J.E., Oliver,K., Willey,D.,
            Gribble,S.M., Yang,F., McLaren,K., Rogers,J., Ning,Z., Beare,D.M.
            and Dunham,I.
  TITLE     Finishing the finished human chromosome 22 sequence
  JOURNAL   Genome Biol. 9 (5), R78 (2008)
   PUBMED   18477386
REFERENCE   2  (bases 1 to 12334)
  CONSRTM   International Human Genome Sequencing Consortium
  TITLE     Finishing the euchromatic sequence of the human genome
  JOURNAL   Nature 431 (7011), 931-945 (2004)
   PUBMED   15496913
REFERENCE   3  (bases 1 to 12334)
  AUTHORS   Lander,E.S., Linton,L.M., Birren,B., Nusbaum,C., Zody,M.C.,
            Baldwin,J., Devon,K., Dewar,K., Doyle,M., FitzHugh,W., Funke,R.,
            Gage,D., Harris,K., Heaford,A., Howland,J., Kann,L., Lehoczky,J.,
            LeVine,R., McEwan,P., McKernan,K., Meldrim,J., Mesirov,J.P.,
            Miranda,C., Morris,W., Naylor,J., Raymond,C., Rosetti,M.,
            Santos,R., Sheridan,A., Sougnez,C., Stange-Thomann,N.,
            Stojanovic,N., Subramanian,A., Wyman,D., Rogers,J., Sulston,J.,
            Ainscough,R., Beck,S., Bentley,D., Burton,J., Clee,C., Carter,N.,
            Coulson,A., Deadman,R., Deloukas,P., Dunham,A., Dunham,I.,
            Durbin,R., French,L., Grafham,D., Gregory,S., Hubbard,T.,
            Humphray,S., Hunt,A., Jones,M., Lloyd,C., McMurray,A., Matthews,L.,
            Mercer,S., Milne,S., Mullikin,J.C., Mungall,A., Plumb,R., Ross,M.,
            Shownkeen,R., Sims,S., Waterston,R.H., Wilson,R.K., Hillier,L.W.,
            McPherson,J.D., Marra,M.A., Mardis,E.R., Fulton,L.A.,
            Chinwalla,A.T., Pepin,K.H., Gish,W.R., Chissoe,S.L., Wendl,M.C.,
            Delehaunty,K.D., Miner,T.L., Delehaunty,A., Kramer,J.B., Cook,L.L.,
            Fulton,R.S., Johnson,D.L., Minx,P.J., Clifton,S.W., Hawkins,T.,
            Branscomb,E., Predki,P., Richardson,P., Wenning,S., Slezak,T.,
            Doggett,N., Cheng,J.F., Olsen,A., Lucas,S., Elkin,C.,
            Uberbacher,E., Frazier,M., Gibbs,R.A., Muzny,D.M., Scherer,S.E.,
            Bouck,J.B., Sodergren,E.J., Worley,K.C., Rives,C.M., Gorrell,J.H.,
            Metzker,M.L., Naylor,S.L., Kucherlapati,R.S., Nelson,D.L.,
            Weinstock,G.M., Sakaki,Y., Fujiyama,A., Hattori,M., Yada,T.,
            Toyoda,A., Itoh,T., Kawagoe,C., Watanabe,H., Totoki,Y., Taylor,T.,
            Weissenbach,J., Heilig,R., Saurin,W., Artiguenave,F., Brottier,P.,
            Bruls,T., Pelletier,E., Robert,C., Wincker,P., Smith,D.R.,
            Doucette-Stamm,L., Rubenfield,M., Weinstock,K., Lee,H.M.,
            Dubois,J., Rosenthal,A., Platzer,M., Nyakatura,G., Taudien,S.,
            Rump,A., Yang,H., Yu,J., Wang,J., Huang,G., Gu,J., Hood,L.,
            Rowen,L., Madan,A., Qin,S., Davis,R.W., Federspiel,N.A.,
            Abola,A.P., Proctor,M.J., Myers,R.M., Schmutz,J., Dickson,M.,
            Grimwood,J., Cox,D.R., Olson,M.V., Kaul,R., Raymond,C., Shimizu,N.,
            Kawasaki,K., Minoshima,S., Evans,G.A., Athanasiou,M., Schultz,R.,
            Roe,B.A., Chen,F., Pan,H., Ramser,J., Lehrach,H., Reinhardt,R.,
            McCombie,W.R., de la Bastide,M., Dedhia,N., Blocker,H.,
            Hornischer,K., Nordsiek,G., Agarwala,R., Aravind,L., Bailey,J.A.,
            Bateman,A., Batzoglou,S., Birney,E., Bork,P., Brown,D.G.,
            Burge,C.B., Cerutti,L., Chen,H.C., Church,D., Clamp,M.,
            Copley,R.R., Doerks,T., Eddy,S.R., Eichler,E.E., Furey,T.S.,
            Galagan,J., Gilbert,J.G., Harmon,C., Hayashizaki,Y., Haussler,D.,
            Hermjakob,H., Hokamp,K., Jang,W., Johnson,L.S., Jones,T.A.,
            Kasif,S., Kaspryzk,A., Kennedy,S., Kent,W.J., Kitts,P.,
            Koonin,E.V., Korf,I., Kulp,D., Lancet,D., Lowe,T.M., McLysaght,A.,
            Mikkelsen,T., Moran,J.V., Mulder,N., Pollara,V.J., Ponting,C.P.,
            Schuler,G., Schultz,J., Slater,G., Smit,A.F., Stupka,E.,
            Szustakowski,J., Thierry-Mieg,D., Thierry-Mieg,J., Wagner,L.,
            Wallis,J., Wheeler,R., Williams,A., Wolf,Y.I., Wolfe,K.H.,
            Yang,S.P., Yeh,R.F., Collins,F., Guyer,M.S., Peterson,J.,
            Felsenfeld,A., Wetterstrand,K.A., Patrinos,A., Morgan,M.J., de
            Jong,P., Catanese,J.J., Osoegawa,K., Shizuya,H., Choi,S. and
            Chen,Y.J.
  CONSRTM   International Human Genome Sequencing Consortium
  TITLE     Initial sequencing and analysis of the human genome
  JOURNAL   Nature 409 (6822), 860-921 (2001)
   PUBMED   11237011
  REMARK    Erratum:[Nature 2001 Aug 2;412(6846):565]
COMMENT     REFSEQ INFORMATION: The reference sequence is identical to
            CM000684.2.
            On Feb 3, 2014 this sequence version replaced gi:224589814.
            Assembly Name: GRCh38.p7 Primary Assembly
            The DNA sequence is composed of genomic sequence, primarily
            finished clones that were sequenced as part of the Human Genome
            Project. PCR products and WGS shotgun sequence have been added
            where necessary to fill gaps or correct errors. All such additions
            are manually curated by GRC staff. For more information see:
            http://genomereference.org.
            
            ##Genome-Annotation-Data-START##
            Annotation Provider         :: NCBI
            Annotation Status           :: Full annotation
            Annotation Version          :: Homo sapiens Annotation Release 108
            Annotation Pipeline         :: NCBI eukaryotic genome annotation
                                           pipeline
            Annotation Software Version :: 7.0
            Annotation Method           :: Best-placed RefSeq; Gnomon
            Features Annotated          :: Gene; mRNA; CDS; ncRNA
            ##Genome-Annotation-Data-END##
FEATURES             Location/Qualifiers
     source          1..12334
                     /organism="Homo sapiens"
                     /mol_type="genomic DNA"
                     /db_xref="taxon:9606"
                     /chromosome="22"
     gene            1..12334
                     /gene="PISD"
                     /gene_synonym="DJ858B16; dJ858B16.2; PSD; PSDC; PSSC"
                     /note="phosphatidylserine decarboxylase; Derived by
                     automated computational analysis using gene prediction
                     method: BestRefSeq."
                     /db_xref="GeneID:23761"
                     /db_xref="HGNC:HGNC:8999"
                     /db_xref="HPRD:17854"
                     /db_xref="MIM:612770"
     mRNA            join(1..21,2615..2822,4809..5062,6976..7141,8940..9176,
                     9353..9491,9683..9829,10112..10272,10989..12334)
                     /gene="PISD"
                     /gene_synonym="DJ858B16; dJ858B16.2; PSD; PSDC; PSSC"
                     /product="phosphatidylserine decarboxylase"
                     /note="Derived by automated computational analysis using
                     gene prediction method: BestRefSeq."
                     /transcript_id="NM_014338.3"
                     /db_xref="GeneID:23761"
                     /db_xref="HGNC:HGNC:8999"
                     /db_xref="HPRD:17854"
                     /db_xref="MIM:612770"
     CDS             join(5010..5062,6976..7141,8940..9176,9353..9491,
                     9683..9829,10112..10272,10989..11213)
                     /gene="PISD"
                     /gene_synonym="DJ858B16; dJ858B16.2; PSD; PSDC; PSSC"
                     /note="Derived by automated computational analysis using
                     gene prediction method: BestRefSeq."
                     /codon_start=1
                     /product="phosphatidylserine decarboxylase proenzyme,
                     mitochondrial"
                     /protein_id="NP_055153.1"
                     /db_xref="CCDS:CCDS13899.1"
                     /db_xref="GeneID:23761"
                     /db_xref="HGNC:HGNC:8999"
                     /db_xref="HPRD:17854"
                     /db_xref="MIM:612770"
                     /translation="MMCQSEARQGPELRAAKWLHFPQLALRRRLGQLSCMSRPALKLR
                     SWPLTVLYYLLPFGALRPLSRVGWRPVSRVALYKSVPTRLLSRAWGRLNQVELPHWLR
                     RPVYSLYIWTFGVNMKEAAVEDLHHYRNLSEFFRRKLKPQARPVCGLHSVISPSDGRI
                     LNFGQVKNCEVEQVKGVTYSLESFLGPRMCTEDLPFPPAASCDSFKNQLVTREGNELY
                     HCVIYLAPGDYHCFHSPTDWTVSHRRHFPGSLMSVNPGMARWIKELFCHNERVVLTGD
                     WKHGFFSLTAVGATNVGSIRIYFDRDLHTNSPRHSKGSYNDFSFVTHTNREGVPMRKG
                     EHLGEFNLGSTIVLIFEAPKDFNFQLKTGQKIRFGEALGSL"
     gene            9294..9358
                     /gene="MIR7109"
                     /gene_synonym="hsa-mir-7109"
                     /note="microRNA 7109; Derived by automated computational
                     analysis using gene prediction method: BestRefSeq."
                     /db_xref="GeneID:102465666"
                     /db_xref="HGNC:HGNC:50122"
                     /db_xref="miRBase:MI0022960"
     precursor_RNA   9294..9358
                     /gene="MIR7109"
                     /gene_synonym="hsa-mir-7109"
                     /product="microRNA 7109"
                     /note="Derived by automated computational analysis using
                     gene prediction method: BestRefSeq."
                     /transcript_id="NR_106959.1"
                     /db_xref="GeneID:102465666"
                     /db_xref="HGNC:HGNC:50122"
                     /db_xref="miRBase:MI0022960"
     ncRNA           9299..9319
                     /ncRNA_class="miRNA"
                     /gene="MIR7109"
                     /gene_synonym="hsa-mir-7109"
                     /product="hsa-miR-7109-5p"
                     /note="Derived by automated computational analysis using
                     gene prediction method: BestRefSeq."
                     /db_xref="miRBase:MIMAT0028115"
                     /db_xref="GeneID:102465666"
                     /db_xref="HGNC:HGNC:50122"
                     /db_xref="miRBase:MI0022960"
     ncRNA           9331..9352
                     /ncRNA_class="miRNA"
                     /gene="MIR7109"
                     /gene_synonym="hsa-mir-7109"
                     /product="hsa-miR-7109-3p"
                     /note="Derived by automated computational analysis using
                     gene prediction method: BestRefSeq."
                     /db_xref="miRBase:MIMAT0028116"
                     /db_xref="GeneID:102465666"
                     /db_xref="HGNC:HGNC:50122"
                     /db_xref="miRBase:MI0022960"
     gene            complement(12271..>12334)
                     /gene="SFI1"
                     /gene_synonym="hSfi1p; PISD; PPP1R139"
                     /note="SFI1 centrin binding protein; Derived by automated
                     computational analysis using gene prediction method:
                     BestRefSeq,Gnomon."
                     /db_xref="GeneID:9814"
                     /db_xref="HGNC:HGNC:29064"
                     /db_xref="HPRD:11550"
                     /db_xref="MIM:612765"
     mRNA            complement(<12271..>12334)
                     /gene="SFI1"
                     /gene_synonym="hSfi1p; PISD; PPP1R139"
                     /product="SFI1 centrin binding protein, transcript variant
                     X3"
                     /note="Derived by automated computational analysis using
                     gene prediction method: Gnomon. Supporting evidence
                     includes similarity to: 64 ESTs, 26 long SRA reads, and
                     98% coverage of the annotated genomic feature by RNAseq
                     alignments, including 19 samples with support for all
                     annotated introns"
                     /transcript_id="XM_011530570.2"
                     /db_xref="GeneID:9814"
                     /db_xref="HGNC:HGNC:29064"
                     /db_xref="HPRD:11550"
                     /db_xref="MIM:612765"
     mRNA            complement(<12271..>12334)
                     /gene="SFI1"
                     /gene_synonym="hSfi1p; PISD; PPP1R139"
                     /product="SFI1 centrin binding protein, transcript variant
                     X1"
                     /note="Derived by automated computational analysis using
                     gene prediction method: Gnomon. Supporting evidence
                     includes similarity to: 50 ESTs, 13 long SRA reads, and
                     98% coverage of the annotated genomic feature by RNAseq
                     alignments, including 19 samples with support for all
                     annotated introns"
                     /transcript_id="XM_011530571.2"
                     /db_xref="GeneID:9814"
                     /db_xref="HGNC:HGNC:29064"
                     /db_xref="HPRD:11550"
                     /db_xref="MIM:612765"
     mRNA            complement(<12271..>12334)
                     /gene="SFI1"
                     /gene_synonym="hSfi1p; PISD; PPP1R139"
                     /product="SFI1 centrin binding protein, transcript variant
                     X4"
                     /note="Derived by automated computational analysis using
                     gene prediction method: Gnomon. Supporting evidence
                     includes similarity to: 56 ESTs, 26 long SRA reads, and
                     98% coverage of the annotated genomic feature by RNAseq
                     alignments, including 19 samples with support for all
                     annotated introns"
                     /transcript_id="XM_011530576.2"
                     /db_xref="GeneID:9814"
                     /db_xref="HGNC:HGNC:29064"
                     /db_xref="HPRD:11550"
                     /db_xref="MIM:612765"
     mRNA            complement(<12271..>12334)
                     /gene="SFI1"
                     /gene_synonym="hSfi1p; PISD; PPP1R139"
                     /product="SFI1 centrin binding protein, transcript variant
                     X5"
                     /note="Derived by automated computational analysis using
                     gene prediction method: Gnomon. Supporting evidence
                     includes similarity to: 41 ESTs, 14 long SRA reads, 1
                     Protein, and 98% coverage of the annotated genomic feature
                     by RNAseq alignments, including 19 samples with support
                     for all annotated introns"
                     /transcript_id="XM_011530577.2"
                     /db_xref="GeneID:9814"
                     /db_xref="HGNC:HGNC:29064"
                     /db_xref="HPRD:11550"
                     /db_xref="MIM:612765"
     mRNA            complement(<12271..>12334)
                     /gene="SFI1"
                     /gene_synonym="hSfi1p; PISD; PPP1R139"
                     /product="SFI1 centrin binding protein, transcript variant
                     X18"
                     /note="Derived by automated computational analysis using
                     gene prediction method: Gnomon. Supporting evidence
                     includes similarity to: 58 ESTs, 12 long SRA reads, and
                     98% coverage of the annotated genomic feature by RNAseq
                     alignments, including 16 samples with support for all
                     annotated introns"
                     /transcript_id="XM_011530582.2"
                     /db_xref="GeneID:9814"
                     /db_xref="HGNC:HGNC:29064"
                     /db_xref="HPRD:11550"
                     /db_xref="MIM:612765"
     mRNA            complement(<12271..>12334)
                     /gene="SFI1"
                     /gene_synonym="hSfi1p; PISD; PPP1R139"
                     /product="SFI1 centrin binding protein, transcript variant
                     X19"
                     /note="Derived by automated computational analysis using
                     gene prediction method: Gnomon. Supporting evidence
                     includes similarity to: 41 ESTs, 12 long SRA reads, 1
                     Protein, and 98% coverage of the annotated genomic feature
                     by RNAseq alignments, including 16 samples with support
                     for all annotated introns"
                     /transcript_id="XM_011530583.2"
                     /db_xref="GeneID:9814"
                     /db_xref="HGNC:HGNC:29064"
                     /db_xref="HPRD:11550"
                     /db_xref="MIM:612765"
     mRNA            complement(<12271..>12334)
                     /gene="SFI1"
                     /gene_synonym="hSfi1p; PISD; PPP1R139"
                     /product="SFI1 centrin binding protein, transcript variant
                     X11"
                     /note="Derived by automated computational analysis using
                     gene prediction method: Gnomon. Supporting evidence
                     includes similarity to: 66 ESTs, 28 long SRA reads, and
                     98% coverage of the annotated genomic feature by RNAseq
                     alignments, including 18 samples with support for all
                     annotated introns"
                     /transcript_id="XM_011530580.2"
                     /db_xref="GeneID:9814"
                     /db_xref="HGNC:HGNC:29064"
                     /db_xref="HPRD:11550"
                     /db_xref="MIM:612765"
     mRNA            complement(<12271..>12334)
                     /gene="SFI1"
                     /gene_synonym="hSfi1p; PISD; PPP1R139"
                     /product="SFI1 centrin binding protein, transcript variant
                     X12"
                     /note="Derived by automated computational analysis using
                     gene prediction method: Gnomon. Supporting evidence
                     includes similarity to: 58 ESTs, 29 long SRA reads, and
                     98% coverage of the annotated genomic feature by RNAseq
                     alignments, including 18 samples with support for all
                     annotated introns"
                     /transcript_id="XM_017029140.1"
                     /db_xref="GeneID:9814"
                     /db_xref="HGNC:HGNC:29064"
                     /db_xref="HPRD:11550"
                     /db_xref="MIM:612765"
     mRNA            complement(<12271..>12334)
                     /gene="SFI1"
                     /gene_synonym="hSfi1p; PISD; PPP1R139"
                     /product="SFI1 centrin binding protein, transcript variant
                     X26"
                     /note="Derived by automated computational analysis using
                     gene prediction method: Gnomon. Supporting evidence
                     includes similarity to: 60 ESTs, 15 long SRA reads, and
                     98% coverage of the annotated genomic feature by RNAseq
                     alignments, including 15 samples with support for all
                     annotated introns"
                     /transcript_id="XM_017029152.1"
                     /db_xref="GeneID:9814"
                     /db_xref="HGNC:HGNC:29064"
                     /db_xref="HPRD:11550"
                     /db_xref="MIM:612765"
     mRNA            complement(<12271..>12334)
                     /gene="SFI1"
                     /gene_synonym="hSfi1p; PISD; PPP1R139"
                     /product="SFI1 centrin binding protein, transcript variant
                     X8"
                     /note="Derived by automated computational analysis using
                     gene prediction method: Gnomon. Supporting evidence
                     includes similarity to: 68 ESTs, 34 long SRA reads, and
                     98% coverage of the annotated genomic feature by RNAseq
                     alignments, including 37 samples with support for all
                     annotated introns"
                     /transcript_id="XM_011530575.2"
                     /db_xref="GeneID:9814"
                     /db_xref="HGNC:HGNC:29064"
                     /db_xref="HPRD:11550"
                     /db_xref="MIM:612765"
     mRNA            complement(<12271..>12334)
                     /gene="SFI1"
                     /gene_synonym="hSfi1p; PISD; PPP1R139"
                     /product="SFI1 centrin binding protein, transcript variant
                     X14"
                     /note="Derived by automated computational analysis using
                     gene prediction method: Gnomon. Supporting evidence
                     includes similarity to: 51 ESTs, 22 long SRA reads, and
                     98% coverage of the annotated genomic feature by RNAseq
                     alignments, including 37 samples with support for all
                     annotated introns"
                     /transcript_id="XM_017029142.1"
                     /db_xref="GeneID:9814"
                     /db_xref="HGNC:HGNC:29064"
                     /db_xref="HPRD:11550"
                     /db_xref="MIM:612765"
     mRNA            complement(<12271..>12334)
                     /gene="SFI1"
                     /gene_synonym="hSfi1p; PISD; PPP1R139"
                     /product="SFI1 centrin binding protein, transcript variant
                     X27"
                     /note="Derived by automated computational analysis using
                     gene prediction method: Gnomon. Supporting evidence
                     includes similarity to: 39 ESTs, 19 long SRA reads, and
                     98% coverage of the annotated genomic feature by RNAseq
                     alignments, including 29 samples with support for all
                     annotated introns"
                     /transcript_id="XM_017029153.1"
                     /db_xref="GeneID:9814"
                     /db_xref="HGNC:HGNC:29064"
                     /db_xref="HPRD:11550"
                     /db_xref="MIM:612765"
     mRNA            complement(<12271..>12334)
                     /gene="SFI1"
                     /gene_synonym="hSfi1p; PISD; PPP1R139"
                     /product="SFI1 centrin binding protein, transcript variant
                     X15"
                     /note="Derived by automated computational analysis using
                     gene prediction method: Gnomon. Supporting evidence
                     includes similarity to: 47 ESTs, 19 long SRA reads, and
                     98% coverage of the annotated genomic feature by RNAseq
                     alignments, including 33 samples with support for all
                     annotated introns"
                     /transcript_id="XM_017029143.1"
                     /db_xref="GeneID:9814"
                     /db_xref="HGNC:HGNC:29064"
                     /db_xref="HPRD:11550"
                     /db_xref="MIM:612765"
     mRNA            complement(<12271..>12334)
                     /gene="SFI1"
                     /gene_synonym="hSfi1p; PISD; PPP1R139"
                     /product="SFI1 centrin binding protein, transcript variant
                     X21"
                     /note="Derived by automated computational analysis using
                     gene prediction method: Gnomon. Supporting evidence
                     includes similarity to: 53 ESTs, 23 long SRA reads, and
                     98% coverage of the annotated genomic feature by RNAseq
                     alignments, including 33 samples with support for all
                     annotated introns"
                     /transcript_id="XM_017029147.1"
                     /db_xref="GeneID:9814"
                     /db_xref="HGNC:HGNC:29064"
                     /db_xref="HPRD:11550"
                     /db_xref="MIM:612765"
     mRNA            complement(<12271..>12334)
                     /gene="SFI1"
                     /gene_synonym="hSfi1p; PISD; PPP1R139"
                     /product="SFI1 centrin binding protein, transcript variant
                     X22"
                     /note="Derived by automated computational analysis using
                     gene prediction method: Gnomon. Supporting evidence
                     includes similarity to: 40 ESTs, 20 long SRA reads, and
                     98% coverage of the annotated genomic feature by RNAseq
                     alignments, including 33 samples with support for all
                     annotated introns"
                     /transcript_id="XM_017029148.1"
                     /db_xref="GeneID:9814"
                     /db_xref="HGNC:HGNC:29064"
                     /db_xref="HPRD:11550"
                     /db_xref="MIM:612765"
     mRNA            complement(<12271..>12334)
                     /gene="SFI1"
                     /gene_synonym="hSfi1p; PISD; PPP1R139"
                     /product="SFI1 centrin binding protein, transcript variant
                     X9"
                     /note="Derived by automated computational analysis using
                     gene prediction method: Gnomon. Supporting evidence
                     includes similarity to: 69 ESTs, 39 long SRA reads, and
                     98% coverage of the annotated genomic feature by RNAseq
                     alignments, including 78 samples with support for all
                     annotated introns"
                     /transcript_id="XM_005261868.2"
                     /db_xref="GeneID:9814"
                     /db_xref="HGNC:HGNC:29064"
                     /db_xref="HPRD:11550"
                     /db_xref="MIM:612765"
     mRNA            complement(<12271..>12334)
                     /gene="SFI1"
                     /gene_synonym="hSfi1p; PISD; PPP1R139"
                     /product="SFI1 centrin binding protein, transcript variant
                     X16"
                     /note="Derived by automated computational analysis using
                     gene prediction method: Gnomon. Supporting evidence
                     includes similarity to: 71 ESTs, 40 long SRA reads, and
                     98% coverage of the annotated genomic feature by RNAseq
                     alignments, including 71 samples with support for all
                     annotated introns"
                     /transcript_id="XM_017029144.1"
                     /db_xref="GeneID:9814"
                     /db_xref="HGNC:HGNC:29064"
                     /db_xref="HPRD:11550"
                     /db_xref="MIM:612765"
     mRNA            complement(<12271..>12334)
                     /gene="SFI1"
                     /gene_synonym="hSfi1p; PISD; PPP1R139"
                     /product="SFI1 centrin binding protein, transcript variant
                     X17"
                     /note="Derived by automated computational analysis using
                     gene prediction method: Gnomon. Supporting evidence
                     includes similarity to: 63 ESTs, 42 long SRA reads, and
                     98% coverage of the annotated genomic feature by RNAseq
                     alignments, including 69 samples with support for all
                     annotated introns"
                     /transcript_id="XM_017029145.1"
                     /db_xref="GeneID:9814"
                     /db_xref="HGNC:HGNC:29064"
                     /db_xref="HPRD:11550"
                     /db_xref="MIM:612765"
     mRNA            complement(<12271..>12334)
                     /gene="SFI1"
                     /gene_synonym="hSfi1p; PISD; PPP1R139"
                     /product="SFI1 centrin binding protein, transcript variant
                     X30"
                     /note="Derived by automated computational analysis using
                     gene prediction method: Gnomon. Supporting evidence
                     includes similarity to: 47 ESTs, 27 long SRA reads, and
                     98% coverage of the annotated genomic feature by RNAseq
                     alignments, including 51 samples with support for all
                     annotated introns"
                     /transcript_id="XM_017029155.1"
                     /db_xref="GeneID:9814"
                     /db_xref="HGNC:HGNC:29064"
                     /db_xref="HPRD:11550"
                     /db_xref="MIM:612765"
     mRNA            complement(<12271..>12334)
                     /gene="SFI1"
                     /gene_synonym="hSfi1p; PISD; PPP1R139"
                     /product="SFI1 centrin binding protein, transcript variant
                     X20"
                     /note="Derived by automated computational analysis using
                     gene prediction method: Gnomon. Supporting evidence
                     includes similarity to: 55 ESTs, 20 long SRA reads, and
                     98% coverage of the annotated genomic feature by RNAseq
                     alignments, including 9 samples with support for all
                     annotated introns"
                     /transcript_id="XM_017029146.1"
                     /db_xref="GeneID:9814"
                     /db_xref="HGNC:HGNC:29064"
                     /db_xref="HPRD:11550"
                     /db_xref="MIM:612765"
     mRNA            complement(<12271..>12334)
                     /gene="SFI1"
                     /gene_synonym="hSfi1p; PISD; PPP1R139"
                     /product="SFI1 centrin binding protein, transcript variant
                     X34"
                     /note="Derived by automated computational analysis using
                     gene prediction method: Gnomon. Supporting evidence
                     includes similarity to: 48 ESTs, 10 long SRA reads, and
                     97% coverage of the annotated genomic feature by RNAseq
                     alignments, including 9 samples with support for all
                     annotated introns"
                     /transcript_id="XM_017029159.1"
                     /db_xref="GeneID:9814"
                     /db_xref="HGNC:HGNC:29064"
                     /db_xref="HPRD:11550"
                     /db_xref="MIM:612765"
     mRNA            complement(<12271..>12334)
                     /gene="SFI1"
                     /gene_synonym="hSfi1p; PISD; PPP1R139"
                     /product="SFI1 centrin binding protein, transcript variant
                     X10"
                     /note="Derived by automated computational analysis using
                     gene prediction method: Gnomon. Supporting evidence
                     includes similarity to: 68 ESTs, 32 long SRA reads, and
                     98% coverage of the annotated genomic feature by RNAseq
                     alignments, including 33 samples with support for all
                     annotated introns"
                     /transcript_id="XM_017029139.1"
                     /db_xref="GeneID:9814"
                     /db_xref="HGNC:HGNC:29064"
                     /db_xref="HPRD:11550"
                     /db_xref="MIM:612765"
     mRNA            complement(<12271..>12334)
                     /gene="SFI1"
                     /gene_synonym="hSfi1p; PISD; PPP1R139"
                     /product="SFI1 centrin binding protein, transcript variant
                     X2"
                     /note="Derived by automated computational analysis using
                     gene prediction method: Gnomon. Supporting evidence
                     includes similarity to: 63 ESTs, 27 long SRA reads, and
                     98% coverage of the annotated genomic feature by RNAseq
                     alignments, including 28 samples with support for all
                     annotated introns"
                     /transcript_id="XM_011530574.2"
                     /db_xref="GeneID:9814"
                     /db_xref="HGNC:HGNC:29064"
                     /db_xref="HPRD:11550"
                     /db_xref="MIM:612765"
     mRNA            complement(<12271..>12334)
                     /gene="SFI1"
                     /gene_synonym="hSfi1p; PISD; PPP1R139"
                     /product="SFI1 centrin binding protein, transcript variant
                     X37"
                     /note="Derived by automated computational analysis using
                     gene prediction method: Gnomon. Supporting evidence
                     includes similarity to: 30 ESTs, 13 long SRA reads, and
                     97% coverage of the annotated genomic feature by RNAseq
                     alignments, including 29 samples with support for all
                     annotated introns"
                     /transcript_id="XM_017029161.1"
                     /db_xref="GeneID:9814"
                     /db_xref="HGNC:HGNC:29064"
                     /db_xref="HPRD:11550"
                     /db_xref="MIM:612765"
     mRNA            complement(<12271..>12334)
                     /gene="SFI1"
                     /gene_synonym="hSfi1p; PISD; PPP1R139"
                     /product="SFI1 centrin binding protein, transcript variant
                     X38"
                     /note="Derived by automated computational analysis using
                     gene prediction method: Gnomon. Supporting evidence
                     includes similarity to: 31 ESTs, 17 long SRA reads, and
                     97% coverage of the annotated genomic feature by RNAseq
                     alignments, including 48 samples with support for all
                     annotated introns"
                     /transcript_id="XM_017029162.1"
                     /db_xref="GeneID:9814"
                     /db_xref="HGNC:HGNC:29064"
                     /db_xref="HPRD:11550"
                     /db_xref="MIM:612765"
     mRNA            complement(<12271..>12334)
                     /gene="SFI1"
                     /gene_synonym="hSfi1p; PISD; PPP1R139"
                     /product="SFI1 centrin binding protein, transcript variant
                     X32"
                     /note="Derived by automated computational analysis using
                     gene prediction method: Gnomon. Supporting evidence
                     includes similarity to: 28 ESTs, 12 long SRA reads, and
                     97% coverage of the annotated genomic feature by RNAseq
                     alignments, including 7 samples with support for all
                     annotated introns"
                     /transcript_id="XM_017029157.1"
                     /db_xref="GeneID:9814"
                     /db_xref="HGNC:HGNC:29064"
                     /db_xref="HPRD:11550"
                     /db_xref="MIM:612765"
     mRNA            complement(<12271..>12334)
                     /gene="SFI1"
                     /gene_synonym="hSfi1p; PISD; PPP1R139"
                     /product="SFI1 centrin binding protein, transcript variant
                     X35"
                     /note="Derived by automated computational analysis using
                     gene prediction method: Gnomon. Supporting evidence
                     includes similarity to: 9 ESTs, 6 long SRA reads, and 97%
                     coverage of the annotated genomic feature by RNAseq
                     alignments, including 9 samples with support for all
                     annotated introns"
                     /transcript_id="XM_011530587.2"
                     /db_xref="GeneID:9814"
                     /db_xref="HGNC:HGNC:29064"
                     /db_xref="HPRD:11550"
                     /db_xref="MIM:612765"
     mRNA            complement(<12271..>12334)
                     /gene="SFI1"
                     /gene_synonym="hSfi1p; PISD; PPP1R139"
                     /product="SFI1 centrin binding protein, transcript variant
                     X36"
                     /note="Derived by automated computational analysis using
                     gene prediction method: Gnomon. Supporting evidence
                     includes similarity to: 7 ESTs, 4 long SRA reads, and 96%
                     coverage of the annotated genomic feature by RNAseq
                     alignments, including 16 samples with support for all
                     annotated introns"
                     /transcript_id="XM_017029160.1"
                     /db_xref="GeneID:9814"
                     /db_xref="HGNC:HGNC:29064"
                     /db_xref="HPRD:11550"
                     /db_xref="MIM:612765"
     mRNA            complement(<12274..>12334)
                     /gene="SFI1"
                     /gene_synonym="hSfi1p; PISD; PPP1R139"
                     /product="SFI1 centrin binding protein, transcript variant
                     1"
                     /note="Derived by automated computational analysis using
                     gene prediction method: BestRefSeq."
                     /transcript_id="NM_001007467.2"
                     /db_xref="GeneID:9814"
                     /db_xref="HGNC:HGNC:29064"
                     /db_xref="HPRD:11550"
                     /db_xref="MIM:612765"
     mRNA            complement(<12274..>12334)
                     /gene="SFI1"
                     /gene_synonym="hSfi1p; PISD; PPP1R139"
                     /product="SFI1 centrin binding protein, transcript variant
                     4"
                     /note="Derived by automated computational analysis using
                     gene prediction method: BestRefSeq."
                     /transcript_id="NM_001258326.1"
                     /db_xref="GeneID:9814"
                     /db_xref="HGNC:HGNC:29064"
                     /db_xref="HPRD:11550"
                     /db_xref="MIM:612765"
     mRNA            complement(<12274..>12334)
                     /gene="SFI1"
                     /gene_synonym="hSfi1p; PISD; PPP1R139"
                     /product="SFI1 centrin binding protein, transcript variant
                     2"
                     /note="Derived by automated computational analysis using
                     gene prediction method: BestRefSeq."
                     /transcript_id="NM_014775.3"
                     /db_xref="GeneID:9814"
                     /db_xref="HGNC:HGNC:29064"
                     /db_xref="HPRD:11550"
                     /db_xref="MIM:612765"
     mRNA            complement(<12274..>12334)
                     /gene="SFI1"
                     /gene_synonym="hSfi1p; PISD; PPP1R139"
                     /product="SFI1 centrin binding protein, transcript variant
                     3"
                     /note="Derived by automated computational analysis using
                     gene prediction method: BestRefSeq."
                     /transcript_id="NM_001258325.1"
                     /db_xref="GeneID:9814"
                     /db_xref="HGNC:HGNC:29064"
                     /db_xref="HPRD:11550"
                     /db_xref="MIM:612765"
     mRNA            complement(<12274..>12334)
                     /gene="SFI1"
                     /gene_synonym="hSfi1p; PISD; PPP1R139"
                     /product="SFI1 centrin binding protein, transcript variant
                     5"
                     /note="Derived by automated computational analysis using
                     gene prediction method: BestRefSeq."
                     /transcript_id="NM_001258327.1"
                     /db_xref="GeneID:9814"
                     /db_xref="HGNC:HGNC:29064"
                     /db_xref="HPRD:11550"
                     /db_xref="MIM:612765"
     mRNA            complement(<12274..>12334)
                     /gene="SFI1"
                     /gene_synonym="hSfi1p; PISD; PPP1R139"
                     /product="SFI1 centrin binding protein, transcript variant
                     X23"
                     /note="Derived by automated computational analysis using
                     gene prediction method: Gnomon. Supporting evidence
                     includes similarity to: 1 mRNA, 73 ESTs, 66 long SRA
                     reads, 2 Proteins, and 100% coverage of the annotated
                     genomic feature by RNAseq alignments, including 75 samples
                     with support for all annotated introns"
                     /transcript_id="XM_017029149.1"
                     /db_xref="GeneID:9814"
                     /db_xref="HGNC:HGNC:29064"
                     /db_xref="HPRD:11550"
                     /db_xref="MIM:612765"
     mRNA            complement(<12274..>12334)
                     /gene="SFI1"
                     /gene_synonym="hSfi1p; PISD; PPP1R139"
                     /product="SFI1 centrin binding protein, transcript variant
                     X24"
                     /note="Derived by automated computational analysis using
                     gene prediction method: Gnomon. Supporting evidence
                     includes similarity to: 1 mRNA, 60 ESTs, 62 long SRA
                     reads, 2 Proteins, and 100% coverage of the annotated
                     genomic feature by RNAseq alignments, including 75 samples
                     with support for all annotated introns"
                     /transcript_id="XM_017029150.1"
                     /db_xref="GeneID:9814"
                     /db_xref="HGNC:HGNC:29064"
                     /db_xref="HPRD:11550"
                     /db_xref="MIM:612765"
     mRNA            complement(<12274..>12334)
                     /gene="SFI1"
                     /gene_synonym="hSfi1p; PISD; PPP1R139"
                     /product="SFI1 centrin binding protein, transcript variant
                     X29"
                     /note="Derived by automated computational analysis using
                     gene prediction method: Gnomon. Supporting evidence
                     includes similarity to: 1 mRNA, 84 ESTs, 60 long SRA
                     reads, 3 Proteins, and 100% coverage of the annotated
                     genomic feature by RNAseq alignments, including 57 samples
                     with support for all annotated introns"
                     /transcript_id="XM_006724390.2"
                     /db_xref="GeneID:9814"
                     /db_xref="HGNC:HGNC:29064"
                     /db_xref="HPRD:11550"
                     /db_xref="MIM:612765"
     mRNA            complement(<12274..>12334)
                     /gene="SFI1"
                     /gene_synonym="hSfi1p; PISD; PPP1R139"
                     /product="SFI1 centrin binding protein, transcript variant
                     X25"
                     /note="Derived by automated computational analysis using
                     gene prediction method: Gnomon. Supporting evidence
                     includes similarity to: 1 mRNA, 69 ESTs, 67 long SRA
                     reads, 1 Protein, and 100% coverage of the annotated
                     genomic feature by RNAseq alignments, including 71 samples
                     with support for all annotated introns"
                     /transcript_id="XM_017029151.1"
                     /db_xref="GeneID:9814"
                     /db_xref="HGNC:HGNC:29064"
                     /db_xref="HPRD:11550"
                     /db_xref="MIM:612765"
     mRNA            complement(<12274..>12334)
                     /gene="SFI1"
                     /gene_synonym="hSfi1p; PISD; PPP1R139"
                     /product="SFI1 centrin binding protein, transcript variant
                     X28"
                     /note="Derived by automated computational analysis using
                     gene prediction method: Gnomon. Supporting evidence
                     includes similarity to: 1 mRNA, 62 ESTs, 69 long SRA
                     reads, 1 Protein, and 100% coverage of the annotated
                     genomic feature by RNAseq alignments, including 69 samples
                     with support for all annotated introns"
                     /transcript_id="XM_017029154.1"
                     /db_xref="GeneID:9814"
                     /db_xref="HGNC:HGNC:29064"
                     /db_xref="HPRD:11550"
                     /db_xref="MIM:612765"
     mRNA            complement(<12274..>12334)
                     /gene="SFI1"
                     /gene_synonym="hSfi1p; PISD; PPP1R139"
                     /product="SFI1 centrin binding protein, transcript variant
                     X31"
                     /note="Derived by automated computational analysis using
                     gene prediction method: Gnomon. Supporting evidence
                     includes similarity to: 1 mRNA, 68 ESTs, 71 long SRA
                     reads, 1 Protein, and 100% coverage of the annotated
                     genomic feature by RNAseq alignments, including 51 samples
                     with support for all annotated introns"
                     /transcript_id="XM_017029156.1"
                     /db_xref="GeneID:9814"
                     /db_xref="HGNC:HGNC:29064"
                     /db_xref="HPRD:11550"
                     /db_xref="MIM:612765"
     mRNA            complement(<12274..>12334)
                     /gene="SFI1"
                     /gene_synonym="hSfi1p; PISD; PPP1R139"
                     /product="SFI1 centrin binding protein, transcript variant
                     X6"
                     /note="Derived by automated computational analysis using
                     gene prediction method: Gnomon. Supporting evidence
                     includes similarity to: 79 ESTs, 50 long SRA reads, and
                     100% coverage of the annotated genomic feature by RNAseq
                     alignments, including 19 samples with support for all
                     annotated introns"
                     /transcript_id="XM_011530579.2"
                     /db_xref="GeneID:9814"
                     /db_xref="HGNC:HGNC:29064"
                     /db_xref="HPRD:11550"
                     /db_xref="MIM:612765"
     mRNA            complement(<12274..>12334)
                     /gene="SFI1"
                     /gene_synonym="hSfi1p; PISD; PPP1R139"
                     /product="SFI1 centrin binding protein, transcript variant
                     X7"
                     /note="Derived by automated computational analysis using
                     gene prediction method: Gnomon. Supporting evidence
                     includes similarity to: 84 ESTs, 61 long SRA reads, and
                     100% coverage of the annotated genomic feature by RNAseq
                     alignments, including 28 samples with support for all
                     annotated introns"
                     /transcript_id="XM_011530581.2"
                     /db_xref="GeneID:9814"
                     /db_xref="HGNC:HGNC:29064"
                     /db_xref="HPRD:11550"
                     /db_xref="MIM:612765"
     mRNA            complement(<12274..>12334)
                     /gene="SFI1"
                     /gene_synonym="hSfi1p; PISD; PPP1R139"
                     /product="SFI1 centrin binding protein, transcript variant
                     X13"
                     /note="Derived by automated computational analysis using
                     gene prediction method: Gnomon. Supporting evidence
                     includes similarity to: 86 ESTs, 63 long SRA reads, and
                     100% coverage of the annotated genomic feature by RNAseq
                     alignments, including 26 samples with support for all
                     annotated introns"
                     /transcript_id="XM_017029141.1"
                     /db_xref="GeneID:9814"
                     /db_xref="HGNC:HGNC:29064"
                     /db_xref="HPRD:11550"
                     /db_xref="MIM:612765"
ORIGIN      
        1 ggaagctgga gccacctgcg ggtgagtgag cggagccggc gccccggccc tgccgggagc
       61 cccaggtgac ttctcaggga ggcgccccac cctgcccgct cagagggcca gtgccgggtg
      121 ggggtgccct tctagggcct tcggtcgcag gtgggctctc ccagctgtga cgacgcggcc
      181 ccggcctgag gagccccgcg gacaaggttg agcgagtcgt gggctttttt tccgtcccca
      241 cgtgggcacg gcccgggctg cgtgagctca cttcctccac atcttatctc ctgccgggcg
      301 cgggtacggg aagtgaagag cgtacgggaa gtgaggcggc cgcgggaagt gagggggtgc
      361 ctgcagtgag gcggctgcag gaagtgaggg ggtgccggct ggcattggcg gggcccgggc
      421 tgagagctcc gtctccttgg tgctgccgga gggcctgggg gcaggccgcc tggggaagag
      481 ggcggcgccc gagggccagg gagcgggtgg ccggcttact gcctttgccc agagccggtt
      541 cccctcagca cccagagttg tctgagagga ggttccctgt ctttgggcgg ctaggataga
      601 cccctgcgag tcctgcctgc cctcttccca gggcctcctg ggctgcctgc cactgactct
      661 ggtccatgtc gcccagggag gaccattttc cccgtctcct acttgggaag tttgcctgct
      721 tctagctcag gaatgcaggg aaggcagggt tgtcgcccca ctagacgcac gccgctgcat
      781 ggtggccagg cctcagctga gctggggaga aagtcagccc cttgccccca ccctcgcccc
      841 cgggggaagt gcatggcccg cagtcaggcc actggacaca ggatttgggg ccctggaagt
      901 ttctgctgag gcttcaagag gggtggtcct ggcgttccag gcgcttccca tcagacagca
      961 ggagccagtt ctcagggtcc ttggctgaac acacaagctg caaagctaca tatactccgg
     1021 cagagctggc tgcgggctgc agactgcagg tgacagtgcc atatccctca ctgcctgctc
     1081 cgccttgcta aggcttgaac cagaatccac taggagcagg actgtaagtg tatacacgca
     1141 tacccctaca cacacacacc cctgcaccta cacacaccct catgcacaca ccccctacct
     1201 acacacaccc cctcacctac acacacccct tgcacctaca cacccataca cgcacgcgcc
     1261 ccctacaggc acacaccccc tcacctacac acaccctcgc acctacatac acacccctat
     1321 atgcgcccac cctcacacct acgcacatgc ctcctacatg cacacacctt gcacctgtgc
     1381 acaccccctc caggcacata acctcacacc tacgcacaca ccacctatac gcataacaca
     1441 ctcacaccta cacaccccct acacacaccc tcacacctac acaccccaca catcctcgca
     1501 cctatacacg cacccctcca tgcacatacc cttgcacctg cacacgtatc ctccatgcac
     1561 acacacttcc acctacatgc acctacccct cacgcacaac aatcttgcag gccccaaccc
     1621 aacctgtagt aactgctgcc tggcctgggg tcattcatcg acttcagttg gaatgttcca
     1681 ttccactggg ggggcaggtg ttgtggtctt taccctggtt ggtgagggac gggtggggac
     1741 actgccttac tgctctggta tggatcccca aaacagcatg tcctgacaaa ggtgttcccc
     1801 taccccctat acggtcctat cagccattgt ttcctattca cagggccggt cactccgcgc
     1861 aagtttgggt tcctgtttta gaactgccac ctaagcccct cttatttcat ctttcctgtg
     1921 gtggaaaccc ctgcccccac cggagtgtga ggttgacttt ttggaaagag aggtgaggtg
     1981 ttggaagcca ggtctgaggc tgcgtcgcgc tcctaggtgg aagtggggtt tctgagcagt
     2041 tgttctgggc catggttgca gctgtgctct gagcctcaag ggggtggcca ggaggaattt
     2101 cctttcccat tttccagatg tacaaaccaa gacttagaga ctacctgtga cttgccaatg
     2161 cctttccctg ctctcagggc agaggtagag gaaggcagcc aggattgcag tgaccaggtt
     2221 gtcatcagcc acaaagccct ctgagttctc atgttgcagg tgactggccc ttaggccatg
     2281 tagtgacatt aaagtcctat tggtcacaac cctaaactcc tctccacaga atgtctttga
     2341 ggcttagaag ggagggaagg tgtcagtgct tcctccattc tggataccct tcttgcaagc
     2401 tcctcatcca gggcctgagg ctcccacctc gtgtcacctc aagacagcca gagaggatga
     2461 aatctttggc ttgggcttcc agggctgtca taggcagagg gcaagccagg atttgaaata
     2521 gggaggccag aaacactgct ggccaaggaa gtggcttggc cttgggaagc aagaaggcag
     2581 caacctctag gcgccccttc tctccatcct gcagctctga gagggacaga cggtgctcag
     2641 cctgtgtcct ggggcaaagc tggattcatt ttcctccctg gcgatcttct ggggcccaca
     2701 gctggtgata tggaggcact gacaccctgg tctcggcgct tgttttagaa gaggcagaac
     2761 agtgataaag acaaggatct aaatgggcaa ggacgccctg ccctcactgg gctcactggc
     2821 aggtgcggtg ccccagcctg gcctctcagg atggttctta gtctctccag ggctcacctt
     2881 tccctgatgg gcatctgacc tggcccctgg cctcatgtgc cttgattcct cagtagggcc
     2941 ccctctgaga ccggaggcca gacccagccc ctcacagcac catgggagaa tgaaatgcca
     3001 aggctcacag gggaacctgc tttgagaacc caaggttttt ggccgagctg ggtttatctg
     3061 ggttcatgtc tttctaatac attcagggct gtggtcgtca ctgtcccaca tggtaggtca
     3121 gtgaggaaaa ctggcaggag gctggggctc cccaaggccc ctcctctctg cctcccctca
     3181 aggccacgct tgcctccctc tgaatcctgg ctgtgagctc agttccaagc ctgcactcta
     3241 tagaccaggg aaagagcttc ccctttggaa ccaggcacca ggctcacccc tgactgctat
     3301 cacccctgtt tcctgggcag atggcaggag gccagcatgg agcctggtgg gccagggagg
     3361 gtggggcgtt tgctcagtat gttggcggag tggttggagt gacatggccc tggaggcctg
     3421 gacactgggg ctgtctatgg gcctgggcct cggccttgag atgcaatggg cctcttgtgc
     3481 ctgtgccaat ctcctggtgc cggcaccttc ccaagggagg atgctggtgt gtatctgttt
     3541 gctggtgggt aggcgccctc ctgcctgacc catctgcagt gagctgtccc cgtcactcat
     3601 ttaggagagg ggcctggacc agccccagcc tggatcgggg gagaaatcca cgcttgtgtc
     3661 tgaccttagt caccttattg tcctggctcc aagaggccac tgaatctcat acccggggct
     3721 tcggtgattc ttgcaggcag gttcccgggc ggaatcttca cctgtgtggc tgaggagggt
     3781 ttgccagggc gtcagatgtt caaccacgcg cgaccacagc gatgtctgag ttaggcctca
     3841 tggcgggctg gccatgcctg gcctattctt tgctttagat ggcagctctt ggggccacat
     3901 ttcatcatct aaggatggtg acaggtgcct gccccttcct gggcagtggc tgggggtgaa
     3961 ggactggagg ggtgggctcc ctgtcagccc atatcctgga gggccttgat tgcctgggct
     4021 gagatagcac agcttcagca tgtttgctct tccttccgct atctgtgcag gccaaggtgg
     4081 agaggctttg taggggccgg gtgtgtcctc ccagatagcc aggctggggc cctggccaaa
     4141 gtgcttttct gaagcaacga tggaaaaagg ggagtggaac tggtttgtgc tgcagtcctg
     4201 gcctgttccc agccccaggc tggttttccc cacatgcaca gcttctgagg aggcctggag
     4261 cagggagctg ggtattttgt gtgtgtgttg gtggggggtc aaggccagga ggggtgagga
     4321 gagagccaga gcaggtaaga tgccaggttc tcaccagggc acctctcgtg gcttcccgct
     4381 catctcattc ctcagatgct actttgtaac ctgaattgaa aatgggtcag gtcctggcaa
     4441 gggaggggcc aaactgcaga ccggctgacg cggtgctggg cctgggcctg gagcacgggg
     4501 ctcaagttcc cactttgtgc gtttggagcc aagtggggcc tgaaagccct ggcagcagtg
     4561 gctggtcccc tccctgtcat ggcttactgg accgggcagc cctagggcct tgccccctac
     4621 tgcctcccca ggccagctga ggaagaggat gagcagtgca ggctggctca gccctgggta
     4681 gcagggacag agcaggtggc caggactggg gacagtgggc tttagtgcag gggcttttgc
     4741 actggactgc aagccctgag caggtgacct gagcaggtgt gtgaccagtg cctgtctgtc
     4801 tgcaatagcc ctgaccctct attctgcacc ctgtgagcca ccgagactga accaaaccca
     4861 ggaagcggcg ccaccaacca gcctcgcaga ggcagaggcc ctggagcagt gacagcacag
     4921 gagatctgct ggctcggggg aaggggagga aagaggaaaa caaagggagt gatcgagtga
     4981 gcctcgcccc gccctccctg cgccggccca tgatgtgtca gtcagaggcg cggcaaggac
     5041 cagagctccg cgcggcgaaa tggtgagatg ctgcccaccg cgccctaacc ccacggttcc
     5101 ccgccacgac ctccggaagg tcagagttca catccagcgg cctcgcagta gaggtggcgg
     5161 caaggggact ggtggtcagc ccccgaggct ggaggagcct ggcctggggg gcctgagcac
     5221 cctgagtcgg agagcccgct tcaggtatct ttggttccaa ccatgaggag ggcccagcag
     5281 ggggaggctg ccagcgagcc tcagacctca tgcctgcgat cttccctacc ctggtgctcc
     5341 caggccccct gctcgcagcc cagacccttg cctctgcacc ccacctagga gagaggcttc
     5401 cccattcccc ttcctgccca tgggaggggt gtagctcttc ccagttggtc cctgctcttc
     5461 tgcagtgagt ggggcaggtg gcaaagccag aggggagcag tgatttgtct ttgcttggcc
     5521 cctgccacct tcctggacct tttaaaaata caccggggtg cgatgggaga gaaagtaggc
     5581 acccgggagc tgcgtggatg cagccagctc tgagcctgag cctgagcggg gttcgccact
     5641 ggttcgcctg ccgtctgctc tgctgctatc agctgagatg ctgctttgtt ccttggtttg
     5701 ctcagcaact gggagagagg actcagcttc tcttgagagc acagtcccag atggcagccg
     5761 tagattagct aaatgcagtt actttgcaga tgaggaaact gagacctggg gacgttctga
     5821 gtggatggca gtgtggtctc ctgctggcta ccctgggcct caggagcatt tgctaggcct
     5881 aggcacagac agggtggggt gggccttgtt taggcgcagg aggccagggt tgtggtggaa
     5941 aggcccgtcc agcctctgcg gctctggtga agctgagccc ctgctgagtg ccctgcattt
     6001 gtgctgggag ggtggggaga ggccggatca cagagaggct ggatgcagaa aggaggggct
     6061 tgggtctcgt gtgtgtgtgt gtgtgtgtgt gtgtgtgtgt gtgtgtgtgt gtccaccttt
     6121 gctgaaagga ggggcttggg atgggtgtgt gtgtgtgtgt gtgtgtgtgt ctgtctgtgc
     6181 agccccagca gagcagacag gtggcttgag agcttgtggt ggggaggttt tgttcacaaa
     6241 cctgtggatg ggttttcaga acctggcctg ttatagaaag accatgcaga tggatggagc
     6301 cgtagctgtg tggtggtggt aggcggagtg taaatgctcc ctttgagatc ttgtctggcc
     6361 ttggccccgt aatttagcag atgaggaaag ggggggcctg gaaccatgaa aaggatatcc
     6421 cagatcctgc aaaggatggt agcggaagac tcagcaaatg gttacccagc tggctgggtc
     6481 gtagctcctc agcgctatgt gctgccgtgc cagtgcctgt gtggcagagc tggcccctgg
     6541 ggcccactct cctgggctgc ggaggctgag ggatgtgagg caggccctac accctgctct
     6601 ccccttcctg ggcccaggtg cttgggcctg gaggcccttg ctgggagctg ctgcagctga
     6661 gaggtgcccc gcagctgggc ctgactctcc tcttgcggct gcccccacat tcccagtcct
     6721 ccccagctgg ctggcgggtg ggagagcctg ggaaatgagt ccgctagcca gaggcagcca
     6781 agcccctgaa tcagaatggg gttgggacga gggggcacag ccagtgcttg ctgggctcca
     6841 tcacccccat ggagaggcag cttgccaagg gtgggtagac aggaggaatc ctgccctggg
     6901 tgcaggtggc agcctcctgg gtcctgccca gagcctggcc actgacctgg ctgtgcatgg
     6961 acctgtgccc tgcaggttgc acttccccca gctggccctg aggcggaggc tggggcagct
     7021 gagctgcatg tccagacccg ctctgaaact gcgctcctgg cccttgaccg tcctctacta
     7081 cctcctgccc ttcggcgccc tcagaccgct cagccgggtg ggatggaggc ccgtaagcag
     7141 ggtaagtgtg cacaggcccc tgtggctcgg acctcccttc cgggcaggcc tgaggttggg
     7201 gtgcaggaga gactgaggtg gtggcgagct gtcagaagca gaggtcaccg ctacatcttc
     7261 agggggtccg ggtcggaagg ttcattggtg ggcaaggcca aggcagcttt tgagaaggcc
     7321 actacctggg ccgcgggtga ctgcgagggc atgtcgtgcc ctgcccactc ccctagcctg
     7381 cctcatgtct gccatttggg gctctggttc tggaaggaac ccagtctggg gattcagaaa
     7441 atggtgtctg tctctgattt ttctgtgttc aagcaaaaaa gagcttatag gtgattttga
     7501 acagaagcca aattaattcc gggatgccaa aggggtggtt caggatggat ggatcctgtt
     7561 tgggtccctt agggtgagga cacccttaag gaacccagag gcatgcccca ggaatgggca
     7621 agggaactgg cttgtcctct cctggtccct agagggcttg ctcttgccct tggcttccca
     7681 ggcaggttga ccccaaggag gaaaccctgt tcctgggcct ttgacagtca catgggtgtc
     7741 atcagagctc aggggcactg aggcaccctg gacattagcc caggctccca cctgtgcctg
     7801 ggaagggcct gggctcacat agcccttctg tgtgactggg catcagctgg aagggataag
     7861 agcagctctc tgggagctta ccttaccttg gagaggtgtt gaaagttgga atgaaatcag
     7921 ttttacacct tggggagttg gtgtcttggt tgtgtttaga gaagcagcag ccaccaatta
     7981 caggcagctt ctacagtggc agcagcacct gaagtttaag aggctgcccc ttcctgggta
     8041 cctggccctg ccggagagct ctgggaccat ctagtgggac ccagtgcttg tccccaggcc
     8101 atcgtctgtc ttaggtgctc caggcttccc tgaaggaaga gagaacagag gggcctgagg
     8161 ggatgacttc tctttgcctc ctgggaggaa ccccaggtgc agatggcttt atggcctggc
     8221 tcagtcacag tagaacgttg aacacaagtc ctgccgtggg gccaaggtgg ggctcagcag
     8281 ggctgggctt ctcagactgg ctgcatccag gccctcaaga gtgctggctg gacctgtggg
     8341 ggctgcagac cctgtgtctg cagctcaggc ccaggtgaca gtgacatcgc agacctgcat
     8401 ctgaaaatcc ctgttggtgc tcagggtatc ctccttcttc ctgttaagac agagggacac
     8461 actttgggct gtagacttgt tccatgcact tgggagcctc ctcctttggt ggtctgggat
     8521 atgggcagtg accacgggca agatgcccac cacctctcca cacactgtga tattggggtc
     8581 accgtggcta gggtcacaca ctgtggttag gatcagatcc gtttccgacc cccactttaa
     8641 gaagtaagac tgctgggcgt ctcccgttct gggactggag cagttgctat ttgacttttg
     8701 catgaaatga tgaaatccac tggagttgta tgtaaatcca gcactccgtg tggcaggtgc
     8761 agtctggttc ccagtgagaa acagccacat cacaaaagca gcgtggggca cctgggccct
     8821 ggtgtcctcc gtggggtgca gattctcccc tgaagtgaga gctgggctaa tgacactact
     8881 tgggctctct ggagctgggg cagtgtggtc aactcagccc cttgccctgt ggcctgcagg
     8941 tggctttgta caagtcagtg ccaacgcgct tgctgtcacg ggcctggggt cgcctcaatc
     9001 aggtggagct gccacactgg ctgcgcaggc ccgtctacag cctgtacatc tggacgtttg
     9061 gggtgaacat gaaagaggcc gctgtggagg acctgcatca ctaccgcaac ctcagcgagt
     9121 tcttccggcg caagctgaag ccgcaggccc ggcctgtctg tggcctgcac agcgtggtga
     9181 ggcctgaccc tttcctcctg caggaaacag gactttttcc tgcctcccca gcacagcccc
     9241 cctggtctcc agcgtatctg gaaggggcag gatgacaagg ggaggtgggg gctgtctcct
     9301 ggggggagga gaccctgctc tccctggcag caagcctctc ctgcccttcc agattagccc
     9361 atcggatgga aggatcctca actttgggca ggtgaagaac tgtgaggtgg agcaggtaaa
     9421 gggggtcacc tactccctgg agtcgttcct gggcccgcgt atgtgcacag aggacctgcc
     9481 cttcccacca ggtgggtcac tgcacaggcg gggctaggca gccctgctgc tgtgtggctg
     9541 gaccgggagg gaggggaatg ctggggaagg aactgaggct ggcatgtggg gcctccctga
     9601 gaatccatgt gcagaccaca ctcgggctcc gtgctgggtg ctcactgtgt tggtggcccc
     9661 cacgtctgct cctactccac agccgcgtcg tgtgactcct tcaagaacca gctggtcacc
     9721 cgggaaggga atgagctcta tcactgtgtc atctacctgg cccctgggga ctaccactgc
     9781 ttccactccc ccaccgactg gactgtgtcc caccggcgcc acttcccagg tcagcccggg
     9841 gccagcgtgg ggggagctgc ctctgtgggc ttcatataga ggctctcagc ttcttggtgt
     9901 tgggggacca ggctccagat cagggtcatt gaggccagga gttgactgct ttatgcaggc
     9961 tggttgtggg caggggaccg tggggcccag tcagctcagc atttggagtg acatcggggc
    10021 aacaggccat gagtcccttt gggtcttggc tgccatgggg tggacacacc gggctctgga
    10081 cggggagtag cggcattccc tgcctctgca ggctccctga tgtcagtgaa ccctggcatg
    10141 gctcgctgga tcaaagagct cttctgccat aacgagcggg tggtcctgac gggggactgg
    10201 aaacatggct tcttctcact gacagctgtg ggggccacca acgtgggctc cattcgcatc
    10261 tactttgacc gggtaagcag gatctaggcc ctgccaaagc ccaagggcca gacctcttgg
    10321 gtctacctgc cttgtctgct gtgcggcgga tgcgttggga ctgaattcta gggaggccac
    10381 agctctggtc aggcctggct ctgctgagca gctgtcctga gaatggccgc tccacctgcc
    10441 agccagctga ggcttccctc cctccttgca ctgctggctg gaagtggctg gaagagatgg
    10501 agggaattaa cctccttgcc tggcacctgg cttctgctag gaaccatggt caaaggtgag
    10561 agtgaggagg gaacagaaag ggagtgttga gctcggggtg gctcatgttg gttacagcat
    10621 gaggggtcag cactcgcagg tctgctgccc accctgcccc caggggctgc ctttttgggt
    10681 gtcagtttgt gaccaacggc cttggctccc acgggtgctg ctctcccagc accatgcatg
    10741 gagaccactg ggccccactg ttccctgtcc tccctgggcc cagttcacag caggtgtcaa
    10801 ggctgtgtgt gagatctggc tagagcaggc ccacctggcc ctgagatgcc atccccacct
    10861 cccttttgga gctgggttgg gtggtggtgg ggacaagcaa cagagggagt gggactccaa
    10921 acacatgtgg gggtgacact gtgcacttgg tggcctgggc cccactgacc cccagcctat
    10981 caccacagga cctgcacaca aacagcccaa ggcacagcaa gggctcctac aatgacttca
    11041 gcttcgtgac gcacaccaat agagagggcg tccccatgcg taagggcgag cacctgggcg
    11101 agttcaacct gggctccacc atcgtgctca tcttcgaggc ccccaaggac ttcaatttcc
    11161 agctgaaaac aggacagaaa atccgctttg gggaagccct gggctcgctc tagagtctct
    11221 ttcctgatta tggctgctaa gggatctttt ccaaacagag tgagggtctt ttcaagaggg
    11281 aggcccatga ggccatccag gtaagggcct gcctcagcgt ggttgggagt ctgaccaggt
    11341 aggacttgaa tgattcggct accacctgtt ccagaggtgc agacaagagg tggcgagagc
    11401 ccccatcatg cccctcaacc tatcccgttc cttctgccta caaataaaaa gtgcaggctg
    11461 gaatgatctc agtcacattt ggatcttttt aaacactgta tagacggaag agcctgcatt
    11521 cctgaccgaa ccttcagttg gtctcggttg tcgttttttc ttgctgctcc tccccccatc
    11581 acctgagctg ttttctgttg gccccttttg ttttttggcc ttaacgctcc tgctgcacag
    11641 ggtgaggtgc ctccttggca cagactgtgg atgcctctcc cccagcagag ccacacagcc
    11701 ttcgtgacaa ctgctttccg ttcccacatt cacctcatcc tgctctttag aaaaagcagt
    11761 ctttgtgctt gtggctgaac gcatcaccct ggactctgct agtgtcttct gaggacactg
    11821 atgacactga ttaatgatac agacctttgc aggacctgat gagtgaccct tctggagctg
    11881 gccaggtcct ctgcagcagg caagaccaat caatcactga acctgcctca tggcaccaga
    11941 gtgaacaggg caggcaggta gtaggcccag ctggggaaat gggagagttc ctgtccccct
    12001 ccacatatcc ctacatgaaa tatgggaaag ttgctgctat tgattcaggg tctgtcttgg
    12061 aggcagagga cccttggtgg atagttggtc agtgcctgga aaacctgtcc cagtttatca
    12121 ggaacgcagg cctggggagc ccccagtggc ggggacaggg ccagatttca tgttgaccct
    12181 ggggatgctg tgaatttctc ctgcaggaga gacatcattg aattttttca actgtatcag
    12241 tagcacagta tttttgtatg aaaagtggga gacttctgaa cagtaattca tttaattgca
    12301 aagcattttg aaataaaaaa aatcaaactt aaaa
//
