# Supplementary material for: Exon prediction based on multiscale products of a genomic-inspired multiscale bilateral filtering
Source: PLoS One. 2019 Mar 21;14(3):e0205050. doi: 10.1371/journal.pone.0205050 (PMC6428306; doi:10.1371/journal.pone.0205050)
Supplement: S1 File — Detailed information on these sequences. (ZIP) (ZIP) [file pone.0205050.s001.zip › S1 File/ENm004/PRR14L.txt]

Homo sapiens chromosome 22, GRCh38.p7 Primary Assembly
NCBI Reference Sequence: NC_000022.11
FASTA Graphics
Go to:
LOCUS       NC_000022              68830 bp    DNA     linear   CON 06-JUN-2016
DEFINITION  Homo sapiens chromosome 22, GRCh38.p7 Primary Assembly.
ACCESSION   NC_000022 REGION: complement(31681347..31750176) GPC_000001314
VERSION     NC_000022.11
DBLINK      BioProject: PRJNA168
            Assembly: GCF_000001405.33
KEYWORDS    RefSeq.
SOURCE      Homo sapiens (human)
  ORGANISM  Homo sapiens
            Eukaryota; Metazoa; Chordata; Craniata; Vertebrata; Euteleostomi;
            Mammalia; Eutheria; Euarchontoglires; Primates; Haplorrhini;
            Catarrhini; Hominidae; Homo.
REFERENCE   1  (bases 1 to 68830)
  AUTHORS   Cole,C.G., McCann,O.T., Collins,J.E., Oliver,K., Willey,D.,
            Gribble,S.M., Yang,F., McLaren,K., Rogers,J., Ning,Z., Beare,D.M.
            and Dunham,I.
  TITLE     Finishing the finished human chromosome 22 sequence
  JOURNAL   Genome Biol. 9 (5), R78 (2008)
   PUBMED   18477386
REFERENCE   2  (bases 1 to 68830)
  CONSRTM   International Human Genome Sequencing Consortium
  TITLE     Finishing the euchromatic sequence of the human genome
  JOURNAL   Nature 431 (7011), 931-945 (2004)
   PUBMED   15496913
REFERENCE   3  (bases 1 to 68830)
  AUTHORS   Lander,E.S., Linton,L.M., Birren,B., Nusbaum,C., Zody,M.C.,
            Baldwin,J., Devon,K., Dewar,K., Doyle,M., FitzHugh,W., Funke,R.,
            Gage,D., Harris,K., Heaford,A., Howland,J., Kann,L., Lehoczky,J.,
            LeVine,R., McEwan,P., McKernan,K., Meldrim,J., Mesirov,J.P.,
            Miranda,C., Morris,W., Naylor,J., Raymond,C., Rosetti,M.,
            Santos,R., Sheridan,A., Sougnez,C., Stange-Thomann,N.,
            Stojanovic,N., Subramanian,A., Wyman,D., Rogers,J., Sulston,J.,
            Ainscough,R., Beck,S., Bentley,D., Burton,J., Clee,C., Carter,N.,
            Coulson,A., Deadman,R., Deloukas,P., Dunham,A., Dunham,I.,
            Durbin,R., French,L., Grafham,D., Gregory,S., Hubbard,T.,
            Humphray,S., Hunt,A., Jones,M., Lloyd,C., McMurray,A., Matthews,L.,
            Mercer,S., Milne,S., Mullikin,J.C., Mungall,A., Plumb,R., Ross,M.,
            Shownkeen,R., Sims,S., Waterston,R.H., Wilson,R.K., Hillier,L.W.,
            McPherson,J.D., Marra,M.A., Mardis,E.R., Fulton,L.A.,
            Chinwalla,A.T., Pepin,K.H., Gish,W.R., Chissoe,S.L., Wendl,M.C.,
            Delehaunty,K.D., Miner,T.L., Delehaunty,A., Kramer,J.B., Cook,L.L.,
            Fulton,R.S., Johnson,D.L., Minx,P.J., Clifton,S.W., Hawkins,T.,
            Branscomb,E., Predki,P., Richardson,P., Wenning,S., Slezak,T.,
            Doggett,N., Cheng,J.F., Olsen,A., Lucas,S., Elkin,C.,
            Uberbacher,E., Frazier,M., Gibbs,R.A., Muzny,D.M., Scherer,S.E.,
            Bouck,J.B., Sodergren,E.J., Worley,K.C., Rives,C.M., Gorrell,J.H.,
            Metzker,M.L., Naylor,S.L., Kucherlapati,R.S., Nelson,D.L.,
            Weinstock,G.M., Sakaki,Y., Fujiyama,A., Hattori,M., Yada,T.,
            Toyoda,A., Itoh,T., Kawagoe,C., Watanabe,H., Totoki,Y., Taylor,T.,
            Weissenbach,J., Heilig,R., Saurin,W., Artiguenave,F., Brottier,P.,
            Bruls,T., Pelletier,E., Robert,C., Wincker,P., Smith,D.R.,
            Doucette-Stamm,L., Rubenfield,M., Weinstock,K., Lee,H.M.,
            Dubois,J., Rosenthal,A., Platzer,M., Nyakatura,G., Taudien,S.,
            Rump,A., Yang,H., Yu,J., Wang,J., Huang,G., Gu,J., Hood,L.,
            Rowen,L., Madan,A., Qin,S., Davis,R.W., Federspiel,N.A.,
            Abola,A.P., Proctor,M.J., Myers,R.M., Schmutz,J., Dickson,M.,
            Grimwood,J., Cox,D.R., Olson,M.V., Kaul,R., Raymond,C., Shimizu,N.,
            Kawasaki,K., Minoshima,S., Evans,G.A., Athanasiou,M., Schultz,R.,
            Roe,B.A., Chen,F., Pan,H., Ramser,J., Lehrach,H., Reinhardt,R.,
            McCombie,W.R., de la Bastide,M., Dedhia,N., Blocker,H.,
            Hornischer,K., Nordsiek,G., Agarwala,R., Aravind,L., Bailey,J.A.,
            Bateman,A., Batzoglou,S., Birney,E., Bork,P., Brown,D.G.,
            Burge,C.B., Cerutti,L., Chen,H.C., Church,D., Clamp,M.,
            Copley,R.R., Doerks,T., Eddy,S.R., Eichler,E.E., Furey,T.S.,
            Galagan,J., Gilbert,J.G., Harmon,C., Hayashizaki,Y., Haussler,D.,
            Hermjakob,H., Hokamp,K., Jang,W., Johnson,L.S., Jones,T.A.,
            Kasif,S., Kaspryzk,A., Kennedy,S., Kent,W.J., Kitts,P.,
            Koonin,E.V., Korf,I., Kulp,D., Lancet,D., Lowe,T.M., McLysaght,A.,
            Mikkelsen,T., Moran,J.V., Mulder,N., Pollara,V.J., Ponting,C.P.,
            Schuler,G., Schultz,J., Slater,G., Smit,A.F., Stupka,E.,
            Szustakowski,J., Thierry-Mieg,D., Thierry-Mieg,J., Wagner,L.,
            Wallis,J., Wheeler,R., Williams,A., Wolf,Y.I., Wolfe,K.H.,
            Yang,S.P., Yeh,R.F., Collins,F., Guyer,M.S., Peterson,J.,
            Felsenfeld,A., Wetterstrand,K.A., Patrinos,A., Morgan,M.J., de
            Jong,P., Catanese,J.J., Osoegawa,K., Shizuya,H., Choi,S. and
            Chen,Y.J.
  CONSRTM   International Human Genome Sequencing Consortium
  TITLE     Initial sequencing and analysis of the human genome
  JOURNAL   Nature 409 (6822), 860-921 (2001)
   PUBMED   11237011
  REMARK    Erratum:[Nature 2001 Aug 2;412(6846):565]
COMMENT     REFSEQ INFORMATION: The reference sequence is identical to
            CM000684.2.
            On Feb 3, 2014 this sequence version replaced gi:224589814.
            Assembly Name: GRCh38.p7 Primary Assembly
            The DNA sequence is composed of genomic sequence, primarily
            finished clones that were sequenced as part of the Human Genome
            Project. PCR products and WGS shotgun sequence have been added
            where necessary to fill gaps or correct errors. All such additions
            are manually curated by GRC staff. For more information see:
            http://genomereference.org.
            
            ##Genome-Annotation-Data-START##
            Annotation Provider         :: NCBI
            Annotation Status           :: Full annotation
            Annotation Version          :: Homo sapiens Annotation Release 108
            Annotation Pipeline         :: NCBI eukaryotic genome annotation
                                           pipeline
            Annotation Software Version :: 7.0
            Annotation Method           :: Best-placed RefSeq; Gnomon
            Features Annotated          :: Gene; mRNA; CDS; ncRNA
            ##Genome-Annotation-Data-END##
FEATURES             Location/Qualifiers
     source          1..68830
                     /organism="Homo sapiens"
                     /mol_type="genomic DNA"
                     /db_xref="taxon:9606"
                     /chromosome="22"
     gene            1..68830
                     /gene="PRR14L"
                     /gene_synonym="C22orf30"
                     /note="proline rich 14 like; Derived by automated
                     computational analysis using gene prediction method:
                     BestRefSeq,Gnomon."
                     /db_xref="GeneID:253143"
                     /db_xref="HGNC:HGNC:28738"
     mRNA            join(1..702,11266..11790,24567..24639,32886..38094,
                     45451..45522,46456..46627,48415..48521,61950..62021,
                     64374..68390)
                     /gene="PRR14L"
                     /gene_synonym="C22orf30"
                     /product="proline rich 14 like, transcript variant X5"
                     /note="Derived by automated computational analysis using
                     gene prediction method: Gnomon. Supporting evidence
                     includes similarity to: 1 mRNA, 14 ESTs, 80 long SRA
                     reads, 3 Proteins, and 100% coverage of the annotated
                     genomic feature by RNAseq alignments, including 71 samples
                     with support for all annotated introns"
                     /transcript_id="XM_006724219.3"
                     /db_xref="GeneID:253143"
                     /db_xref="HGNC:HGNC:28738"
     mRNA            join(1..786,11266..11790,24567..24639,32886..38094,
                     45451..45522,46456..46627,48415..48521,61950..62021,
                     64374..68390)
                     /gene="PRR14L"
                     /gene_synonym="C22orf30"
                     /product="proline rich 14 like, transcript variant X3"
                     /note="Derived by automated computational analysis using
                     gene prediction method: Gnomon. Supporting evidence
                     includes similarity to: 1 mRNA, 14 ESTs, 81 long SRA
                     reads, 3 Proteins, and 100% coverage of the annotated
                     genomic feature by RNAseq alignments, including 47 samples
                     with support for all annotated introns"
                     /transcript_id="XM_011530081.2"
                     /db_xref="GeneID:253143"
                     /db_xref="HGNC:HGNC:28738"
     mRNA            join(1..786,1930..2053,11266..11790,24567..24639,
                     32886..38094,45451..45522,46456..46627,48415..48521,
                     61950..62021,64374..68390)
                     /gene="PRR14L"
                     /gene_synonym="C22orf30"
                     /product="proline rich 14 like, transcript variant X2"
                     /note="Derived by automated computational analysis using
                     gene prediction method: Gnomon. Supporting evidence
                     includes similarity to: 1 mRNA, 14 ESTs, 77 long SRA
                     reads, 3 Proteins, and 100% coverage of the annotated
                     genomic feature by RNAseq alignments, including 15 samples
                     with support for all annotated introns"
                     /transcript_id="XM_011530080.2"
                     /db_xref="GeneID:253143"
                     /db_xref="HGNC:HGNC:28738"
     mRNA            join(2..184,24567..24639,32886..38094,45451..45522,
                     46456..46627,48415..48521,61950..62021,64374..68390)
                     /gene="PRR14L"
                     /gene_synonym="C22orf30"
                     /product="proline rich 14 like, transcript variant X7"
                     /note="Derived by automated computational analysis using
                     gene prediction method: Gnomon. Supporting evidence
                     includes similarity to: 14 ESTs, 74 long SRA reads, 2
                     Proteins, and 100% coverage of the annotated genomic
                     feature by RNAseq alignments, including 87 samples with
                     support for all annotated introns"
                     /transcript_id="XM_006724221.2"
                     /db_xref="GeneID:253143"
                     /db_xref="HGNC:HGNC:28738"
     mRNA            join(2..105,11266..11790,24567..24639,32886..38094,
                     45451..45522,46456..46627,48415..48521,61950..62021,
                     64374..68390)
                     /gene="PRR14L"
                     /gene_synonym="C22orf30"
                     /product="proline rich 14 like, transcript variant X6"
                     /note="Derived by automated computational analysis using
                     gene prediction method: Gnomon. Supporting evidence
                     includes similarity to: 1 mRNA, 16 ESTs, 76 long SRA
                     reads, 3 Proteins, and 100% coverage of the annotated
                     genomic feature by RNAseq alignments, including 52 samples
                     with support for all annotated introns"
                     /transcript_id="XM_006724220.3"
                     /db_xref="GeneID:253143"
                     /db_xref="HGNC:HGNC:28738"
     mRNA            join(43..184,11266..11790,24567..24639,32886..38094,
                     45451..45522,46456..46627,48415..48521,61950..62021,
                     64374..68830)
                     /gene="PRR14L"
                     /gene_synonym="C22orf30"
                     /product="proline rich 14 like"
                     /note="Derived by automated computational analysis using
                     gene prediction method: BestRefSeq."
                     /transcript_id="NM_173566.2"
                     /db_xref="GeneID:253143"
                     /db_xref="HGNC:HGNC:28738"
     mRNA            join(192..2053,11266..11790,24567..24639,32886..38094,
                     45451..45522,46456..46627,48415..48521,61950..62021,
                     64374..68830)
                     /gene="PRR14L"
                     /gene_synonym="C22orf30"
                     /product="proline rich 14 like, transcript variant X1"
                     /note="Derived by automated computational analysis using
                     gene prediction method: Gnomon. Supporting evidence
                     includes similarity to: 4 mRNAs, 16 ESTs, 240 long SRA
                     reads, 3 Proteins, and 100% coverage of the annotated
                     genomic feature by RNAseq alignments, including 44 samples
                     with support for all annotated introns"
                     /transcript_id="XM_017028736.1"
                     /db_xref="GeneID:253143"
                     /db_xref="HGNC:HGNC:28738"
     mRNA            join(9966..11790,24567..24639,32886..38094,45451..45522,
                     46456..46627,48415..48521,61950..62021,64374..68390)
                     /gene="PRR14L"
                     /gene_synonym="C22orf30"
                     /product="proline rich 14 like, transcript variant X4"
                     /note="Derived by automated computational analysis using
                     gene prediction method: Gnomon. Supporting evidence
                     includes similarity to: 1 mRNA, 14 ESTs, 79 long SRA
                     reads, 3 Proteins, and 100% coverage of the annotated
                     genomic feature by RNAseq alignments, including 154
                     samples with support for all annotated introns"
                     /transcript_id="XM_017028737.1"
                     /db_xref="GeneID:253143"
                     /db_xref="HGNC:HGNC:28738"
     CDS             join(11317..11790,24567..24639,32886..38094,45451..45522,
                     46456..46627,48415..48521,61950..62021,64374..64650)
                     /gene="PRR14L"
                     /gene_synonym="C22orf30"
                     /note="Derived by automated computational analysis using
                     gene prediction method: BestRefSeq."
                     /codon_start=1
                     /product="protein PRR14L"
                     /protein_id="NP_775837.2"
                     /db_xref="CCDS:CCDS13900.2"
                     /db_xref="GeneID:253143"
                     /db_xref="HGNC:HGNC:28738"
                     /translation="MLSSGVETQPVPLDSSMSAVVQELYSELPVSVSRELHADPEPSV
                     IPDVKPGASSSLLSQNRALPLELQRTHVESCCEETYETLDHGSEPGRCGLVDSTAGGS
                     VASGILDRAKRSESMEPKVFRDPGGQAGIIREPSEGAKEDPHQHSTAAEEKTSPSQED
                     LLMQSSKELSHVDLPEDFLRSKEGNVQITAETLLKSAEVQGMKVNGTKTDNNEGHKNG
                     NVSKDLSAGCGEFQEVDKIMTSDEVSETSTLVTPEPLTFVDPVLTEATPKEKECEELK
                     SCPWLSLPGNSAISNVDNGKEELCKPNLVCEADDNHQQLHGHHNEQPSSTHDSPTATS
                     PLKENSEVSCFTSDLSGPESRTISLENCGFEGGGLLKRSAEKTDSSYFYRGDDQGKNL
                     ASREENEERLLIPRSERGGPFLFNAREPEKEISGRCSGEKEPVVSPKENIHNNCIQDS
                     LHTGNSSSLMPNSFTEATEVMLNKNDLKITVHVQGNLTNPEDHKETFTNMSHPGGHSE
                     ESSFSSLMQIEEAGQTTPVEPNILSKSFYTKDCNSLVSIQRNLEGNTQLNEASCNDFL
                     FERKSIVSLMPEDQISPVSEVLKPKQGTALLLPSPEFDYRPESEKVIQTSHDDIPLLD
                     EQSIACEMNELSCTNELVVNKVESECVLNQQVSLNSQEHANLPTDSLLHLNKEMPLAT
                     GRDAHQSHHPPLEGRADVIADIQTIPIQTKIKDISPPGNQTCGASSNCPTLNIKPVSL
                     ERKKEMADSGTKALHSRLRSNKREAAGFPQVVSVIECHSVQSQDISSCHRVRKNVSQE
                     NMCSASAAFKSSKISLQVDNSLITKYENAFQHRDHCCQGTGHSVEKSSCKVSYTSQER
                     ELDGKETNGSLPGDKIRNKMVAGLLNSGISNKTIHTSSSIKLSEEGLEGKEQDVSKET
                     VFCKYNISDHAIQELNQTVNIPGPEKVLDQSPTVMFSSFKNVKSVETLDQKADEVLDC
                     QSNQNRPDECKSEGQSAKEMLSSDQRETVTEPHGEVNHNQKDLLVSSGSNNSLPCGSP
                     KKCNLKGAFVKMSGCDESTEGMVDIVYTDCSNKLAEGVLDVKASNLLDCGARQEKLAF
                     QEDSRSTLSRRELDAAHTGTTGQDSDFPVTAASTVDFLKIKKSCEENVCRSLKDCEME
                     KCPDSCAHEMESVADHEPNKRILGRVNLSLNDSHYGQQDKGTSLRETQEMTEGSRLEP
                     NSEFGKESTFGISSKESMSCHDESSVSLRSLKSIEIMPSQENSETNVNSEETDLKNLC
                     KPKDGEMLCENVKDCTVLPEMKEIVSRDWSNSSDRDSVCTCVEKNACKACHPHENSSD
                     RHLPLTVKTDIKVKGEETEEHQRGRLGYLTVGEQSEELVTRETGDGDPVSNISQTHFK
                     CRGILNHAEKQQSPEVLDYMLQKEEKYIRQQKAHTISQQCISSSLLLDDAQNQNQPKA
                     DKDESTMINEITLAKLAKDSIVAQTQKLEDQKEERLHHPLRKDTESCTSPCLLGAPRK
                     AQDPSSAGCDQIHGAFAKKGVLPLKKQPHRTCKKVSYQEQIIVGRKIGKIRSSAFLKS
                     SSNPIPTKAHRLLSLCTLSAPTRLEPETAPTKSLVSHIPKQMSTPCHPLRSLNFRKTT
                     KESALLNKLSILASKLAPAMKTQKLRYRRCSSELLPMAKSYKRLRYKRLLDGFSSSTE
                     QLNPYLAASGWDKRPNSKPMALYSLESIKMTFIDLSNKMPSLLFGSEIFPVSFHVKSS
                     SSDCTTESSRTFPEHCAPARLALGEALQCPSQPPKWTFSFFLSHGCPGMATFREDTGV
                     HSQTHTQAPPQPPAPLQDYGGTAIVQTRADCSVLGLHTLLALCSPGCYRIWTKKRSFS
                     SHMPTMQRLFMTQFTQGLKGLRSPASIADKVFCSLPYSVGRVLSIWSQHGPSVCSFEI
                     SSLHSPHCKRQPSLGTTSSHTMLPYVPLPGMEATYNTSGSQTRLEPPFPALVPKSCLV
                     AESAVSKLLLSASEFQVRGLDELDGVKAACPCPQSSPPEQKEAEPEKRPKKVSQIRIR
                     KTIPRPDPNLTPMGLPRPKRLKKKEFSLEEIYTNKNYKSPPANRCLETIFEEPKERNG
                     TLISISQQKRKRVLEFQDFTVPRKRRARGKVKVAGSFTRAQKAAVQSRELDALLIQKL
                     MELETFFAKEEEQEQSSGC"
     CDS             join(11317..11790,24567..24639,32886..38094,45451..45522,
                     46456..46627,48415..48521,61950..62021,64374..64650)
                     /gene="PRR14L"
                     /gene_synonym="C22orf30"
                     /note="Derived by automated computational analysis using
                     gene prediction method: Gnomon."
                     /codon_start=1
                     /product="protein PRR14L isoform X1"
                     /protein_id="XP_006724282.1"
                     /db_xref="GeneID:253143"
                     /db_xref="HGNC:HGNC:28738"
                     /translation="MLSSGVETQPVPLDSSMSAVVQELYSELPVSVSRELHADPEPSV
                     IPDVKPGASSSLLSQNRALPLELQRTHVESCCEETYETLDHGSEPGRCGLVDSTAGGS
                     VASGILDRAKRSESMEPKVFRDPGGQAGIIREPSEGAKEDPHQHSTAAEEKTSPSQED
                     LLMQSSKELSHVDLPEDFLRSKEGNVQITAETLLKSAEVQGMKVNGTKTDNNEGHKNG
                     NVSKDLSAGCGEFQEVDKIMTSDEVSETSTLVTPEPLTFVDPVLTEATPKEKECEELK
                     SCPWLSLPGNSAISNVDNGKEELCKPNLVCEADDNHQQLHGHHNEQPSSTHDSPTATS
                     PLKENSEVSCFTSDLSGPESRTISLENCGFEGGGLLKRSAEKTDSSYFYRGDDQGKNL
                     ASREENEERLLIPRSERGGPFLFNAREPEKEISGRCSGEKEPVVSPKENIHNNCIQDS
                     LHTGNSSSLMPNSFTEATEVMLNKNDLKITVHVQGNLTNPEDHKETFTNMSHPGGHSE
                     ESSFSSLMQIEEAGQTTPVEPNILSKSFYTKDCNSLVSIQRNLEGNTQLNEASCNDFL
                     FERKSIVSLMPEDQISPVSEVLKPKQGTALLLPSPEFDYRPESEKVIQTSHDDIPLLD
                     EQSIACEMNELSCTNELVVNKVESECVLNQQVSLNSQEHANLPTDSLLHLNKEMPLAT
                     GRDAHQSHHPPLEGRADVIADIQTIPIQTKIKDISPPGNQTCGASSNCPTLNIKPVSL
                     ERKKEMADSGTKALHSRLRSNKREAAGFPQVVSVIECHSVQSQDISSCHRVRKNVSQE
                     NMCSASAAFKSSKISLQVDNSLITKYENAFQHRDHCCQGTGHSVEKSSCKVSYTSQER
                     ELDGKETNGSLPGDKIRNKMVAGLLNSGISNKTIHTSSSIKLSEEGLEGKEQDVSKET
                     VFCKYNISDHAIQELNQTVNIPGPEKVLDQSPTVMFSSFKNVKSVETLDQKADEVLDC
                     QSNQNRPDECKSEGQSAKEMLSSDQRETVTEPHGEVNHNQKDLLVSSGSNNSLPCGSP
                     KKCNLKGAFVKMSGCDESTEGMVDIVYTDCSNKLAEGVLDVKASNLLDCGARQEKLAF
                     QEDSRSTLSRRELDAAHTGTTGQDSDFPVTAASTVDFLKIKKSCEENVCRSLKDCEME
                     KCPDSCAHEMESVADHEPNKRILGRVNLSLNDSHYGQQDKGTSLRETQEMTEGSRLEP
                     NSEFGKESTFGISSKESMSCHDESSVSLRSLKSIEIMPSQENSETNVNSEETDLKNLC
                     KPKDGEMLCENVKDCTVLPEMKEIVSRDWSNSSDRDSVCTCVEKNACKACHPHENSSD
                     RHLPLTVKTDIKVKGEETEEHQRGRLGYLTVGEQSEELVTRETGDGDPVSNISQTHFK
                     CRGILNHAEKQQSPEVLDYMLQKEEKYIRQQKAHTISQQCISSSLLLDDAQNQNQPKA
                     DKDESTMINEITLAKLAKDSIVAQTQKLEDQKEERLHHPLRKDTESCTSPCLLGAPRK
                     AQDPSSAGCDQIHGAFAKKGVLPLKKQPHRTCKKVSYQEQIIVGRKIGKIRSSAFLKS
                     SSNPIPTKAHRLLSLCTLSAPTRLEPETAPTKSLVSHIPKQMSTPCHPLRSLNFRKTT
                     KESALLNKLSILASKLAPAMKTQKLRYRRCSSELLPMAKSYKRLRYKRLLDGFSSSTE
                     QLNPYLAASGWDKRPNSKPMALYSLESIKMTFIDLSNKMPSLLFGSEIFPVSFHVKSS
                     SSDCTTESSRTFPEHCAPARLALGEALQCPSQPPKWTFSFFLSHGCPGMATFREDTGV
                     HSQTHTQAPPQPPAPLQDYGGTAIVQTRADCSVLGLHTLLALCSPGCYRIWTKKRSFS
                     SHMPTMQRLFMTQFTQGLKGLRSPASIADKVFCSLPYSVGRVLSIWSQHGPSVCSFEI
                     SSLHSPHCKRQPSLGTTSSHTMLPYVPLPGMEATYNTSGSQTRLEPPFPALVPKSCLV
                     AESAVSKLLLSASEFQVRGLDELDGVKAACPCPQSSPPEQKEAEPEKRPKKVSQIRIR
                     KTIPRPDPNLTPMGLPRPKRLKKKEFSLEEIYTNKNYKSPPANRCLETIFEEPKERNG
                     TLISISQQKRKRVLEFQDFTVPRKRRARGKVKVAGSFTRAQKAAVQSRELDALLIQKL
                     MELETFFAKEEEQEQSSGC"
     CDS             join(11317..11790,24567..24639,32886..38094,45451..45522,
                     46456..46627,48415..48521,61950..62021,64374..64650)
                     /gene="PRR14L"
                     /gene_synonym="C22orf30"
                     /note="Derived by automated computational analysis using
                     gene prediction method: Gnomon."
                     /codon_start=1
                     /product="protein PRR14L isoform X1"
                     /protein_id="XP_006724283.1"
                     /db_xref="GeneID:253143"
                     /db_xref="HGNC:HGNC:28738"
                     /translation="MLSSGVETQPVPLDSSMSAVVQELYSELPVSVSRELHADPEPSV
                     IPDVKPGASSSLLSQNRALPLELQRTHVESCCEETYETLDHGSEPGRCGLVDSTAGGS
                     VASGILDRAKRSESMEPKVFRDPGGQAGIIREPSEGAKEDPHQHSTAAEEKTSPSQED
                     LLMQSSKELSHVDLPEDFLRSKEGNVQITAETLLKSAEVQGMKVNGTKTDNNEGHKNG
                     NVSKDLSAGCGEFQEVDKIMTSDEVSETSTLVTPEPLTFVDPVLTEATPKEKECEELK
                     SCPWLSLPGNSAISNVDNGKEELCKPNLVCEADDNHQQLHGHHNEQPSSTHDSPTATS
                     PLKENSEVSCFTSDLSGPESRTISLENCGFEGGGLLKRSAEKTDSSYFYRGDDQGKNL
                     ASREENEERLLIPRSERGGPFLFNAREPEKEISGRCSGEKEPVVSPKENIHNNCIQDS
                     LHTGNSSSLMPNSFTEATEVMLNKNDLKITVHVQGNLTNPEDHKETFTNMSHPGGHSE
                     ESSFSSLMQIEEAGQTTPVEPNILSKSFYTKDCNSLVSIQRNLEGNTQLNEASCNDFL
                     FERKSIVSLMPEDQISPVSEVLKPKQGTALLLPSPEFDYRPESEKVIQTSHDDIPLLD
                     EQSIACEMNELSCTNELVVNKVESECVLNQQVSLNSQEHANLPTDSLLHLNKEMPLAT
                     GRDAHQSHHPPLEGRADVIADIQTIPIQTKIKDISPPGNQTCGASSNCPTLNIKPVSL
                     ERKKEMADSGTKALHSRLRSNKREAAGFPQVVSVIECHSVQSQDISSCHRVRKNVSQE
                     NMCSASAAFKSSKISLQVDNSLITKYENAFQHRDHCCQGTGHSVEKSSCKVSYTSQER
                     ELDGKETNGSLPGDKIRNKMVAGLLNSGISNKTIHTSSSIKLSEEGLEGKEQDVSKET
                     VFCKYNISDHAIQELNQTVNIPGPEKVLDQSPTVMFSSFKNVKSVETLDQKADEVLDC
                     QSNQNRPDECKSEGQSAKEMLSSDQRETVTEPHGEVNHNQKDLLVSSGSNNSLPCGSP
                     KKCNLKGAFVKMSGCDESTEGMVDIVYTDCSNKLAEGVLDVKASNLLDCGARQEKLAF
                     QEDSRSTLSRRELDAAHTGTTGQDSDFPVTAASTVDFLKIKKSCEENVCRSLKDCEME
                     KCPDSCAHEMESVADHEPNKRILGRVNLSLNDSHYGQQDKGTSLRETQEMTEGSRLEP
                     NSEFGKESTFGISSKESMSCHDESSVSLRSLKSIEIMPSQENSETNVNSEETDLKNLC
                     KPKDGEMLCENVKDCTVLPEMKEIVSRDWSNSSDRDSVCTCVEKNACKACHPHENSSD
                     RHLPLTVKTDIKVKGEETEEHQRGRLGYLTVGEQSEELVTRETGDGDPVSNISQTHFK
                     CRGILNHAEKQQSPEVLDYMLQKEEKYIRQQKAHTISQQCISSSLLLDDAQNQNQPKA
                     DKDESTMINEITLAKLAKDSIVAQTQKLEDQKEERLHHPLRKDTESCTSPCLLGAPRK
                     AQDPSSAGCDQIHGAFAKKGVLPLKKQPHRTCKKVSYQEQIIVGRKIGKIRSSAFLKS
                     SSNPIPTKAHRLLSLCTLSAPTRLEPETAPTKSLVSHIPKQMSTPCHPLRSLNFRKTT
                     KESALLNKLSILASKLAPAMKTQKLRYRRCSSELLPMAKSYKRLRYKRLLDGFSSSTE
                     QLNPYLAASGWDKRPNSKPMALYSLESIKMTFIDLSNKMPSLLFGSEIFPVSFHVKSS
                     SSDCTTESSRTFPEHCAPARLALGEALQCPSQPPKWTFSFFLSHGCPGMATFREDTGV
                     HSQTHTQAPPQPPAPLQDYGGTAIVQTRADCSVLGLHTLLALCSPGCYRIWTKKRSFS
                     SHMPTMQRLFMTQFTQGLKGLRSPASIADKVFCSLPYSVGRVLSIWSQHGPSVCSFEI
                     SSLHSPHCKRQPSLGTTSSHTMLPYVPLPGMEATYNTSGSQTRLEPPFPALVPKSCLV
                     AESAVSKLLLSASEFQVRGLDELDGVKAACPCPQSSPPEQKEAEPEKRPKKVSQIRIR
                     KTIPRPDPNLTPMGLPRPKRLKKKEFSLEEIYTNKNYKSPPANRCLETIFEEPKERNG
                     TLISISQQKRKRVLEFQDFTVPRKRRARGKVKVAGSFTRAQKAAVQSRELDALLIQKL
                     MELETFFAKEEEQEQSSGC"
     CDS             join(11317..11790,24567..24639,32886..38094,45451..45522,
                     46456..46627,48415..48521,61950..62021,64374..64650)
                     /gene="PRR14L"
                     /gene_synonym="C22orf30"
                     /note="Derived by automated computational analysis using
                     gene prediction method: Gnomon."
                     /codon_start=1
                     /product="protein PRR14L isoform X1"
                     /protein_id="XP_011528382.1"
                     /db_xref="GeneID:253143"
                     /db_xref="HGNC:HGNC:28738"
                     /translation="MLSSGVETQPVPLDSSMSAVVQELYSELPVSVSRELHADPEPSV
                     IPDVKPGASSSLLSQNRALPLELQRTHVESCCEETYETLDHGSEPGRCGLVDSTAGGS
                     VASGILDRAKRSESMEPKVFRDPGGQAGIIREPSEGAKEDPHQHSTAAEEKTSPSQED
                     LLMQSSKELSHVDLPEDFLRSKEGNVQITAETLLKSAEVQGMKVNGTKTDNNEGHKNG
                     NVSKDLSAGCGEFQEVDKIMTSDEVSETSTLVTPEPLTFVDPVLTEATPKEKECEELK
                     SCPWLSLPGNSAISNVDNGKEELCKPNLVCEADDNHQQLHGHHNEQPSSTHDSPTATS
                     PLKENSEVSCFTSDLSGPESRTISLENCGFEGGGLLKRSAEKTDSSYFYRGDDQGKNL
                     ASREENEERLLIPRSERGGPFLFNAREPEKEISGRCSGEKEPVVSPKENIHNNCIQDS
                     LHTGNSSSLMPNSFTEATEVMLNKNDLKITVHVQGNLTNPEDHKETFTNMSHPGGHSE
                     ESSFSSLMQIEEAGQTTPVEPNILSKSFYTKDCNSLVSIQRNLEGNTQLNEASCNDFL
                     FERKSIVSLMPEDQISPVSEVLKPKQGTALLLPSPEFDYRPESEKVIQTSHDDIPLLD
                     EQSIACEMNELSCTNELVVNKVESECVLNQQVSLNSQEHANLPTDSLLHLNKEMPLAT
                     GRDAHQSHHPPLEGRADVIADIQTIPIQTKIKDISPPGNQTCGASSNCPTLNIKPVSL
                     ERKKEMADSGTKALHSRLRSNKREAAGFPQVVSVIECHSVQSQDISSCHRVRKNVSQE
                     NMCSASAAFKSSKISLQVDNSLITKYENAFQHRDHCCQGTGHSVEKSSCKVSYTSQER
                     ELDGKETNGSLPGDKIRNKMVAGLLNSGISNKTIHTSSSIKLSEEGLEGKEQDVSKET
                     VFCKYNISDHAIQELNQTVNIPGPEKVLDQSPTVMFSSFKNVKSVETLDQKADEVLDC
                     QSNQNRPDECKSEGQSAKEMLSSDQRETVTEPHGEVNHNQKDLLVSSGSNNSLPCGSP
                     KKCNLKGAFVKMSGCDESTEGMVDIVYTDCSNKLAEGVLDVKASNLLDCGARQEKLAF
                     QEDSRSTLSRRELDAAHTGTTGQDSDFPVTAASTVDFLKIKKSCEENVCRSLKDCEME
                     KCPDSCAHEMESVADHEPNKRILGRVNLSLNDSHYGQQDKGTSLRETQEMTEGSRLEP
                     NSEFGKESTFGISSKESMSCHDESSVSLRSLKSIEIMPSQENSETNVNSEETDLKNLC
                     KPKDGEMLCENVKDCTVLPEMKEIVSRDWSNSSDRDSVCTCVEKNACKACHPHENSSD
                     RHLPLTVKTDIKVKGEETEEHQRGRLGYLTVGEQSEELVTRETGDGDPVSNISQTHFK
                     CRGILNHAEKQQSPEVLDYMLQKEEKYIRQQKAHTISQQCISSSLLLDDAQNQNQPKA
                     DKDESTMINEITLAKLAKDSIVAQTQKLEDQKEERLHHPLRKDTESCTSPCLLGAPRK
                     AQDPSSAGCDQIHGAFAKKGVLPLKKQPHRTCKKVSYQEQIIVGRKIGKIRSSAFLKS
                     SSNPIPTKAHRLLSLCTLSAPTRLEPETAPTKSLVSHIPKQMSTPCHPLRSLNFRKTT
                     KESALLNKLSILASKLAPAMKTQKLRYRRCSSELLPMAKSYKRLRYKRLLDGFSSSTE
                     QLNPYLAASGWDKRPNSKPMALYSLESIKMTFIDLSNKMPSLLFGSEIFPVSFHVKSS
                     SSDCTTESSRTFPEHCAPARLALGEALQCPSQPPKWTFSFFLSHGCPGMATFREDTGV
                     HSQTHTQAPPQPPAPLQDYGGTAIVQTRADCSVLGLHTLLALCSPGCYRIWTKKRSFS
                     SHMPTMQRLFMTQFTQGLKGLRSPASIADKVFCSLPYSVGRVLSIWSQHGPSVCSFEI
                     SSLHSPHCKRQPSLGTTSSHTMLPYVPLPGMEATYNTSGSQTRLEPPFPALVPKSCLV
                     AESAVSKLLLSASEFQVRGLDELDGVKAACPCPQSSPPEQKEAEPEKRPKKVSQIRIR
                     KTIPRPDPNLTPMGLPRPKRLKKKEFSLEEIYTNKNYKSPPANRCLETIFEEPKERNG
                     TLISISQQKRKRVLEFQDFTVPRKRRARGKVKVAGSFTRAQKAAVQSRELDALLIQKL
                     MELETFFAKEEEQEQSSGC"
     CDS             join(11317..11790,24567..24639,32886..38094,45451..45522,
                     46456..46627,48415..48521,61950..62021,64374..64650)
                     /gene="PRR14L"
                     /gene_synonym="C22orf30"
                     /note="Derived by automated computational analysis using
                     gene prediction method: Gnomon."
                     /codon_start=1
                     /product="protein PRR14L isoform X1"
                     /protein_id="XP_011528383.1"
                     /db_xref="GeneID:253143"
                     /db_xref="HGNC:HGNC:28738"
                     /translation="MLSSGVETQPVPLDSSMSAVVQELYSELPVSVSRELHADPEPSV
                     IPDVKPGASSSLLSQNRALPLELQRTHVESCCEETYETLDHGSEPGRCGLVDSTAGGS
                     VASGILDRAKRSESMEPKVFRDPGGQAGIIREPSEGAKEDPHQHSTAAEEKTSPSQED
                     LLMQSSKELSHVDLPEDFLRSKEGNVQITAETLLKSAEVQGMKVNGTKTDNNEGHKNG
                     NVSKDLSAGCGEFQEVDKIMTSDEVSETSTLVTPEPLTFVDPVLTEATPKEKECEELK
                     SCPWLSLPGNSAISNVDNGKEELCKPNLVCEADDNHQQLHGHHNEQPSSTHDSPTATS
                     PLKENSEVSCFTSDLSGPESRTISLENCGFEGGGLLKRSAEKTDSSYFYRGDDQGKNL
                     ASREENEERLLIPRSERGGPFLFNAREPEKEISGRCSGEKEPVVSPKENIHNNCIQDS
                     LHTGNSSSLMPNSFTEATEVMLNKNDLKITVHVQGNLTNPEDHKETFTNMSHPGGHSE
                     ESSFSSLMQIEEAGQTTPVEPNILSKSFYTKDCNSLVSIQRNLEGNTQLNEASCNDFL
                     FERKSIVSLMPEDQISPVSEVLKPKQGTALLLPSPEFDYRPESEKVIQTSHDDIPLLD
                     EQSIACEMNELSCTNELVVNKVESECVLNQQVSLNSQEHANLPTDSLLHLNKEMPLAT
                     GRDAHQSHHPPLEGRADVIADIQTIPIQTKIKDISPPGNQTCGASSNCPTLNIKPVSL
                     ERKKEMADSGTKALHSRLRSNKREAAGFPQVVSVIECHSVQSQDISSCHRVRKNVSQE
                     NMCSASAAFKSSKISLQVDNSLITKYENAFQHRDHCCQGTGHSVEKSSCKVSYTSQER
                     ELDGKETNGSLPGDKIRNKMVAGLLNSGISNKTIHTSSSIKLSEEGLEGKEQDVSKET
                     VFCKYNISDHAIQELNQTVNIPGPEKVLDQSPTVMFSSFKNVKSVETLDQKADEVLDC
                     QSNQNRPDECKSEGQSAKEMLSSDQRETVTEPHGEVNHNQKDLLVSSGSNNSLPCGSP
                     KKCNLKGAFVKMSGCDESTEGMVDIVYTDCSNKLAEGVLDVKASNLLDCGARQEKLAF
                     QEDSRSTLSRRELDAAHTGTTGQDSDFPVTAASTVDFLKIKKSCEENVCRSLKDCEME
                     KCPDSCAHEMESVADHEPNKRILGRVNLSLNDSHYGQQDKGTSLRETQEMTEGSRLEP
                     NSEFGKESTFGISSKESMSCHDESSVSLRSLKSIEIMPSQENSETNVNSEETDLKNLC
                     KPKDGEMLCENVKDCTVLPEMKEIVSRDWSNSSDRDSVCTCVEKNACKACHPHENSSD
                     RHLPLTVKTDIKVKGEETEEHQRGRLGYLTVGEQSEELVTRETGDGDPVSNISQTHFK
                     CRGILNHAEKQQSPEVLDYMLQKEEKYIRQQKAHTISQQCISSSLLLDDAQNQNQPKA
                     DKDESTMINEITLAKLAKDSIVAQTQKLEDQKEERLHHPLRKDTESCTSPCLLGAPRK
                     AQDPSSAGCDQIHGAFAKKGVLPLKKQPHRTCKKVSYQEQIIVGRKIGKIRSSAFLKS
                     SSNPIPTKAHRLLSLCTLSAPTRLEPETAPTKSLVSHIPKQMSTPCHPLRSLNFRKTT
                     KESALLNKLSILASKLAPAMKTQKLRYRRCSSELLPMAKSYKRLRYKRLLDGFSSSTE
                     QLNPYLAASGWDKRPNSKPMALYSLESIKMTFIDLSNKMPSLLFGSEIFPVSFHVKSS
                     SSDCTTESSRTFPEHCAPARLALGEALQCPSQPPKWTFSFFLSHGCPGMATFREDTGV
                     HSQTHTQAPPQPPAPLQDYGGTAIVQTRADCSVLGLHTLLALCSPGCYRIWTKKRSFS
                     SHMPTMQRLFMTQFTQGLKGLRSPASIADKVFCSLPYSVGRVLSIWSQHGPSVCSFEI
                     SSLHSPHCKRQPSLGTTSSHTMLPYVPLPGMEATYNTSGSQTRLEPPFPALVPKSCLV
                     AESAVSKLLLSASEFQVRGLDELDGVKAACPCPQSSPPEQKEAEPEKRPKKVSQIRIR
                     KTIPRPDPNLTPMGLPRPKRLKKKEFSLEEIYTNKNYKSPPANRCLETIFEEPKERNG
                     TLISISQQKRKRVLEFQDFTVPRKRRARGKVKVAGSFTRAQKAAVQSRELDALLIQKL
                     MELETFFAKEEEQEQSSGC"
     CDS             join(11317..11790,24567..24639,32886..38094,45451..45522,
                     46456..46627,48415..48521,61950..62021,64374..64650)
                     /gene="PRR14L"
                     /gene_synonym="C22orf30"
                     /note="Derived by automated computational analysis using
                     gene prediction method: Gnomon."
                     /codon_start=1
                     /product="protein PRR14L isoform X1"
                     /protein_id="XP_016884225.1"
                     /db_xref="GeneID:253143"
                     /db_xref="HGNC:HGNC:28738"
                     /translation="MLSSGVETQPVPLDSSMSAVVQELYSELPVSVSRELHADPEPSV
                     IPDVKPGASSSLLSQNRALPLELQRTHVESCCEETYETLDHGSEPGRCGLVDSTAGGS
                     VASGILDRAKRSESMEPKVFRDPGGQAGIIREPSEGAKEDPHQHSTAAEEKTSPSQED
                     LLMQSSKELSHVDLPEDFLRSKEGNVQITAETLLKSAEVQGMKVNGTKTDNNEGHKNG
                     NVSKDLSAGCGEFQEVDKIMTSDEVSETSTLVTPEPLTFVDPVLTEATPKEKECEELK
                     SCPWLSLPGNSAISNVDNGKEELCKPNLVCEADDNHQQLHGHHNEQPSSTHDSPTATS
                     PLKENSEVSCFTSDLSGPESRTISLENCGFEGGGLLKRSAEKTDSSYFYRGDDQGKNL
                     ASREENEERLLIPRSERGGPFLFNAREPEKEISGRCSGEKEPVVSPKENIHNNCIQDS
                     LHTGNSSSLMPNSFTEATEVMLNKNDLKITVHVQGNLTNPEDHKETFTNMSHPGGHSE
                     ESSFSSLMQIEEAGQTTPVEPNILSKSFYTKDCNSLVSIQRNLEGNTQLNEASCNDFL
                     FERKSIVSLMPEDQISPVSEVLKPKQGTALLLPSPEFDYRPESEKVIQTSHDDIPLLD
                     EQSIACEMNELSCTNELVVNKVESECVLNQQVSLNSQEHANLPTDSLLHLNKEMPLAT
                     GRDAHQSHHPPLEGRADVIADIQTIPIQTKIKDISPPGNQTCGASSNCPTLNIKPVSL
                     ERKKEMADSGTKALHSRLRSNKREAAGFPQVVSVIECHSVQSQDISSCHRVRKNVSQE
                     NMCSASAAFKSSKISLQVDNSLITKYENAFQHRDHCCQGTGHSVEKSSCKVSYTSQER
                     ELDGKETNGSLPGDKIRNKMVAGLLNSGISNKTIHTSSSIKLSEEGLEGKEQDVSKET
                     VFCKYNISDHAIQELNQTVNIPGPEKVLDQSPTVMFSSFKNVKSVETLDQKADEVLDC
                     QSNQNRPDECKSEGQSAKEMLSSDQRETVTEPHGEVNHNQKDLLVSSGSNNSLPCGSP
                     KKCNLKGAFVKMSGCDESTEGMVDIVYTDCSNKLAEGVLDVKASNLLDCGARQEKLAF
                     QEDSRSTLSRRELDAAHTGTTGQDSDFPVTAASTVDFLKIKKSCEENVCRSLKDCEME
                     KCPDSCAHEMESVADHEPNKRILGRVNLSLNDSHYGQQDKGTSLRETQEMTEGSRLEP
                     NSEFGKESTFGISSKESMSCHDESSVSLRSLKSIEIMPSQENSETNVNSEETDLKNLC
                     KPKDGEMLCENVKDCTVLPEMKEIVSRDWSNSSDRDSVCTCVEKNACKACHPHENSSD
                     RHLPLTVKTDIKVKGEETEEHQRGRLGYLTVGEQSEELVTRETGDGDPVSNISQTHFK
                     CRGILNHAEKQQSPEVLDYMLQKEEKYIRQQKAHTISQQCISSSLLLDDAQNQNQPKA
                     DKDESTMINEITLAKLAKDSIVAQTQKLEDQKEERLHHPLRKDTESCTSPCLLGAPRK
                     AQDPSSAGCDQIHGAFAKKGVLPLKKQPHRTCKKVSYQEQIIVGRKIGKIRSSAFLKS
                     SSNPIPTKAHRLLSLCTLSAPTRLEPETAPTKSLVSHIPKQMSTPCHPLRSLNFRKTT
                     KESALLNKLSILASKLAPAMKTQKLRYRRCSSELLPMAKSYKRLRYKRLLDGFSSSTE
                     QLNPYLAASGWDKRPNSKPMALYSLESIKMTFIDLSNKMPSLLFGSEIFPVSFHVKSS
                     SSDCTTESSRTFPEHCAPARLALGEALQCPSQPPKWTFSFFLSHGCPGMATFREDTGV
                     HSQTHTQAPPQPPAPLQDYGGTAIVQTRADCSVLGLHTLLALCSPGCYRIWTKKRSFS
                     SHMPTMQRLFMTQFTQGLKGLRSPASIADKVFCSLPYSVGRVLSIWSQHGPSVCSFEI
                     SSLHSPHCKRQPSLGTTSSHTMLPYVPLPGMEATYNTSGSQTRLEPPFPALVPKSCLV
                     AESAVSKLLLSASEFQVRGLDELDGVKAACPCPQSSPPEQKEAEPEKRPKKVSQIRIR
                     KTIPRPDPNLTPMGLPRPKRLKKKEFSLEEIYTNKNYKSPPANRCLETIFEEPKERNG
                     TLISISQQKRKRVLEFQDFTVPRKRRARGKVKVAGSFTRAQKAAVQSRELDALLIQKL
                     MELETFFAKEEEQEQSSGC"
     CDS             join(11317..11790,24567..24639,32886..38094,45451..45522,
                     46456..46627,48415..48521,61950..62021,64374..64650)
                     /gene="PRR14L"
                     /gene_synonym="C22orf30"
                     /note="Derived by automated computational analysis using
                     gene prediction method: Gnomon."
                     /codon_start=1
                     /product="protein PRR14L isoform X1"
                     /protein_id="XP_016884226.1"
                     /db_xref="GeneID:253143"
                     /db_xref="HGNC:HGNC:28738"
                     /translation="MLSSGVETQPVPLDSSMSAVVQELYSELPVSVSRELHADPEPSV
                     IPDVKPGASSSLLSQNRALPLELQRTHVESCCEETYETLDHGSEPGRCGLVDSTAGGS
                     VASGILDRAKRSESMEPKVFRDPGGQAGIIREPSEGAKEDPHQHSTAAEEKTSPSQED
                     LLMQSSKELSHVDLPEDFLRSKEGNVQITAETLLKSAEVQGMKVNGTKTDNNEGHKNG
                     NVSKDLSAGCGEFQEVDKIMTSDEVSETSTLVTPEPLTFVDPVLTEATPKEKECEELK
                     SCPWLSLPGNSAISNVDNGKEELCKPNLVCEADDNHQQLHGHHNEQPSSTHDSPTATS
                     PLKENSEVSCFTSDLSGPESRTISLENCGFEGGGLLKRSAEKTDSSYFYRGDDQGKNL
                     ASREENEERLLIPRSERGGPFLFNAREPEKEISGRCSGEKEPVVSPKENIHNNCIQDS
                     LHTGNSSSLMPNSFTEATEVMLNKNDLKITVHVQGNLTNPEDHKETFTNMSHPGGHSE
                     ESSFSSLMQIEEAGQTTPVEPNILSKSFYTKDCNSLVSIQRNLEGNTQLNEASCNDFL
                     FERKSIVSLMPEDQISPVSEVLKPKQGTALLLPSPEFDYRPESEKVIQTSHDDIPLLD
                     EQSIACEMNELSCTNELVVNKVESECVLNQQVSLNSQEHANLPTDSLLHLNKEMPLAT
                     GRDAHQSHHPPLEGRADVIADIQTIPIQTKIKDISPPGNQTCGASSNCPTLNIKPVSL
                     ERKKEMADSGTKALHSRLRSNKREAAGFPQVVSVIECHSVQSQDISSCHRVRKNVSQE
                     NMCSASAAFKSSKISLQVDNSLITKYENAFQHRDHCCQGTGHSVEKSSCKVSYTSQER
                     ELDGKETNGSLPGDKIRNKMVAGLLNSGISNKTIHTSSSIKLSEEGLEGKEQDVSKET
                     VFCKYNISDHAIQELNQTVNIPGPEKVLDQSPTVMFSSFKNVKSVETLDQKADEVLDC
                     QSNQNRPDECKSEGQSAKEMLSSDQRETVTEPHGEVNHNQKDLLVSSGSNNSLPCGSP
                     KKCNLKGAFVKMSGCDESTEGMVDIVYTDCSNKLAEGVLDVKASNLLDCGARQEKLAF
                     QEDSRSTLSRRELDAAHTGTTGQDSDFPVTAASTVDFLKIKKSCEENVCRSLKDCEME
                     KCPDSCAHEMESVADHEPNKRILGRVNLSLNDSHYGQQDKGTSLRETQEMTEGSRLEP
                     NSEFGKESTFGISSKESMSCHDESSVSLRSLKSIEIMPSQENSETNVNSEETDLKNLC
                     KPKDGEMLCENVKDCTVLPEMKEIVSRDWSNSSDRDSVCTCVEKNACKACHPHENSSD
                     RHLPLTVKTDIKVKGEETEEHQRGRLGYLTVGEQSEELVTRETGDGDPVSNISQTHFK
                     CRGILNHAEKQQSPEVLDYMLQKEEKYIRQQKAHTISQQCISSSLLLDDAQNQNQPKA
                     DKDESTMINEITLAKLAKDSIVAQTQKLEDQKEERLHHPLRKDTESCTSPCLLGAPRK
                     AQDPSSAGCDQIHGAFAKKGVLPLKKQPHRTCKKVSYQEQIIVGRKIGKIRSSAFLKS
                     SSNPIPTKAHRLLSLCTLSAPTRLEPETAPTKSLVSHIPKQMSTPCHPLRSLNFRKTT
                     KESALLNKLSILASKLAPAMKTQKLRYRRCSSELLPMAKSYKRLRYKRLLDGFSSSTE
                     QLNPYLAASGWDKRPNSKPMALYSLESIKMTFIDLSNKMPSLLFGSEIFPVSFHVKSS
                     SSDCTTESSRTFPEHCAPARLALGEALQCPSQPPKWTFSFFLSHGCPGMATFREDTGV
                     HSQTHTQAPPQPPAPLQDYGGTAIVQTRADCSVLGLHTLLALCSPGCYRIWTKKRSFS
                     SHMPTMQRLFMTQFTQGLKGLRSPASIADKVFCSLPYSVGRVLSIWSQHGPSVCSFEI
                     SSLHSPHCKRQPSLGTTSSHTMLPYVPLPGMEATYNTSGSQTRLEPPFPALVPKSCLV
                     AESAVSKLLLSASEFQVRGLDELDGVKAACPCPQSSPPEQKEAEPEKRPKKVSQIRIR
                     KTIPRPDPNLTPMGLPRPKRLKKKEFSLEEIYTNKNYKSPPANRCLETIFEEPKERNG
                     TLISISQQKRKRVLEFQDFTVPRKRRARGKVKVAGSFTRAQKAAVQSRELDALLIQKL
                     MELETFFAKEEEQEQSSGC"
     CDS             join(24579..24639,32886..38094,45451..45522,46456..46627,
                     48415..48521,61950..62021,64374..64650)
                     /gene="PRR14L"
                     /gene_synonym="C22orf30"
                     /note="Derived by automated computational analysis using
                     gene prediction method: Gnomon."
                     /codon_start=1
                     /product="protein PRR14L isoform X2"
                     /protein_id="XP_006724284.1"
                     /db_xref="GeneID:253143"
                     /db_xref="HGNC:HGNC:28738"
                     /translation="MQSSKELSHVDLPEDFLRSKEGNVQITAETLLKSAEVQGMKVNG
                     TKTDNNEGHKNGNVSKDLSAGCGEFQEVDKIMTSDEVSETSTLVTPEPLTFVDPVLTE
                     ATPKEKECEELKSCPWLSLPGNSAISNVDNGKEELCKPNLVCEADDNHQQLHGHHNEQ
                     PSSTHDSPTATSPLKENSEVSCFTSDLSGPESRTISLENCGFEGGGLLKRSAEKTDSS
                     YFYRGDDQGKNLASREENEERLLIPRSERGGPFLFNAREPEKEISGRCSGEKEPVVSP
                     KENIHNNCIQDSLHTGNSSSLMPNSFTEATEVMLNKNDLKITVHVQGNLTNPEDHKET
                     FTNMSHPGGHSEESSFSSLMQIEEAGQTTPVEPNILSKSFYTKDCNSLVSIQRNLEGN
                     TQLNEASCNDFLFERKSIVSLMPEDQISPVSEVLKPKQGTALLLPSPEFDYRPESEKV
                     IQTSHDDIPLLDEQSIACEMNELSCTNELVVNKVESECVLNQQVSLNSQEHANLPTDS
                     LLHLNKEMPLATGRDAHQSHHPPLEGRADVIADIQTIPIQTKIKDISPPGNQTCGASS
                     NCPTLNIKPVSLERKKEMADSGTKALHSRLRSNKREAAGFPQVVSVIECHSVQSQDIS
                     SCHRVRKNVSQENMCSASAAFKSSKISLQVDNSLITKYENAFQHRDHCCQGTGHSVEK
                     SSCKVSYTSQERELDGKETNGSLPGDKIRNKMVAGLLNSGISNKTIHTSSSIKLSEEG
                     LEGKEQDVSKETVFCKYNISDHAIQELNQTVNIPGPEKVLDQSPTVMFSSFKNVKSVE
                     TLDQKADEVLDCQSNQNRPDECKSEGQSAKEMLSSDQRETVTEPHGEVNHNQKDLLVS
                     SGSNNSLPCGSPKKCNLKGAFVKMSGCDESTEGMVDIVYTDCSNKLAEGVLDVKASNL
                     LDCGARQEKLAFQEDSRSTLSRRELDAAHTGTTGQDSDFPVTAASTVDFLKIKKSCEE
                     NVCRSLKDCEMEKCPDSCAHEMESVADHEPNKRILGRVNLSLNDSHYGQQDKGTSLRE
                     TQEMTEGSRLEPNSEFGKESTFGISSKESMSCHDESSVSLRSLKSIEIMPSQENSETN
                     VNSEETDLKNLCKPKDGEMLCENVKDCTVLPEMKEIVSRDWSNSSDRDSVCTCVEKNA
                     CKACHPHENSSDRHLPLTVKTDIKVKGEETEEHQRGRLGYLTVGEQSEELVTRETGDG
                     DPVSNISQTHFKCRGILNHAEKQQSPEVLDYMLQKEEKYIRQQKAHTISQQCISSSLL
                     LDDAQNQNQPKADKDESTMINEITLAKLAKDSIVAQTQKLEDQKEERLHHPLRKDTES
                     CTSPCLLGAPRKAQDPSSAGCDQIHGAFAKKGVLPLKKQPHRTCKKVSYQEQIIVGRK
                     IGKIRSSAFLKSSSNPIPTKAHRLLSLCTLSAPTRLEPETAPTKSLVSHIPKQMSTPC
                     HPLRSLNFRKTTKESALLNKLSILASKLAPAMKTQKLRYRRCSSELLPMAKSYKRLRY
                     KRLLDGFSSSTEQLNPYLAASGWDKRPNSKPMALYSLESIKMTFIDLSNKMPSLLFGS
                     EIFPVSFHVKSSSSDCTTESSRTFPEHCAPARLALGEALQCPSQPPKWTFSFFLSHGC
                     PGMATFREDTGVHSQTHTQAPPQPPAPLQDYGGTAIVQTRADCSVLGLHTLLALCSPG
                     CYRIWTKKRSFSSHMPTMQRLFMTQFTQGLKGLRSPASIADKVFCSLPYSVGRVLSIW
                     SQHGPSVCSFEISSLHSPHCKRQPSLGTTSSHTMLPYVPLPGMEATYNTSGSQTRLEP
                     PFPALVPKSCLVAESAVSKLLLSASEFQVRGLDELDGVKAACPCPQSSPPEQKEAEPE
                     KRPKKVSQIRIRKTIPRPDPNLTPMGLPRPKRLKKKEFSLEEIYTNKNYKSPPANRCL
                     ETIFEEPKERNGTLISISQQKRKRVLEFQDFTVPRKRRARGKVKVAGSFTRAQKAAVQ
                     SRELDALLIQKLMELETFFAKEEEQEQSSGC"
ORIGIN      
        1 catggctggc tcgggccccg gatgaggaag tgcaggggga ccatagagac gaagaggtgg
       61 cggcggccgg agcgcccccg gcctctgtcg gctccgtagg ctcaggtaga cctggcgacg
      121 acggggctgc agctgcaggg gctgagctgg ctgggcaagc gcgggccgcg gaggaggtct
      181 cagggtaaga ggccgggact ggaaggcttc gggcgtagcc gccccgcccc actccgccct
      241 aaagggaccc tccgccgggt ggtgctgcta aaggggagtc caggcccccc gccctctcgg
      301 ggcgcggaaa ggaaccaagg ctgccctgtg ggcggcggaa cgacccaggg agagggagga
      361 gaccaggccc cgcgtcgcta gagaaaagcg gcttctccga gtcatggctc cgacgcggga
      421 gagagactcc tcttcaacct cgatacaaca gggatccccc aacttatctc ctcggagagg
      481 acgacgcccc ttatcggagg cgtacgctct ttcttagcgc tcatccgttg gtcagcagag
      541 ggagacccac tcccagggtt cgagggggat tctgaactta tcctgaggag gagtaaaaga
      601 taacccctaa atgagacctt tcccccaact ttggtcagcg tcacccaggt gaagagtgag
      661 acccaacttg cctgaaagtg acagagggga tctttcttcc cagtaagaaa gagacttacc
      721 ttcctccttt atttttcgcc tgtaccccaa gatacggaga ggaagacctt gaaattttac
      781 tttatggtat cagaaatcaa cctttctccc tctcccctcg tgatgtccac agagagaccc
      841 tcgcttctct tcttcccttt aagcctcttg gtgtgcagtg agctcctttc ccttgcatta
      901 ttaagagcat ggcttttgga gtgtaatcgt tgcaaacctg ggtctctcac ttaacgtctt
      961 tgtgaccttg actatttgtt taacttgtct gaatctcagt ccatctccaa tttgggttct
     1021 gttttcttag aattgtcatg cgggctaagg gagcatttgt gtaaatacta gttatatagt
     1081 aagcttttgg taagctgttg ctattactat tacttaatct gttaaaaaag aaaactaata
     1141 tcttgcacag agaagcatat ttttccatgc atgcccctcg cagcctccat cacaagtgtt
     1201 caaccatcct ttctcactgg agtggaagac tccctcccac ttaggggtta gagaaagaga
     1261 cacttccagt ccccttagat cctgctgttc aatactttcc caaattaaca aagagggcct
     1321 cactgaaaat aatcagtaaa aaaaagactt agcttttgga aacaggtctg tgctcttaag
     1381 agaaagtgag acctgatgcc agacgccagc acttcctttg tccacagaag gtatcacttc
     1441 ttcctgactg gttagagatg ccctctccca cttccctgac ttactgtagt gacaaaaaat
     1501 cttccatctg cacatccttc ccaccccccc aagtgggcga ttccatattc ttcctgtctt
     1561 ttgctctccc aagaaaatga agactctata cctttgagga gagatctctt ccctcttgta
     1621 tatggaaaat gacacagatt gtttcttttc tccttttcct ttataaaaca gaggaaaatc
     1681 ttttatacag gaagcctctg tcagtagaaa tcaggagcat tttccagttt cactccttac
     1741 gtggagacag ggatcctttt tctggatgtt attaaaggga ggaaatggga aatagtcctt
     1801 gatgctttag agattttctg cacgctccat gttgaagcgc ttgccctgtt tagtgtatga
     1861 acttccctgc ctcacttttg gtttgtcttg ggattttatt aaaaaactct tctttctttg
     1921 tttctcaaga agaggcccat tctccaaatt ccctcttgga gggaatggct acaatgtctg
     1981 aatctttgga aaagaaagcc cctttctcaa ggtgaaaaga gtgttgtgag cttctgaggg
     2041 cctggtcatt attgtgagta ttgttcctga agcaagcatg gcagcgccta gtgttattaa
     2101 cagcccctat gcattggaat taaagggagg ggagactttc agattcggga ttattgaggc
     2161 acacggtttt atgttctgtt ttttttttgc ttgttgctgt aaattttgta cctccagaac
     2221 ttttgttttg gggagtgttt gaatgactaa aagttgccac tttgtcaggt ttttagtgtt
     2281 ataaaatgta ttctgatgag attgagagca acaatgttaa tccttcactg gtaggtttgt
     2341 tttcctgttt ttgttttttt ttttttttgg tgggatagga attaacactg ccaaattacc
     2401 tgaaagcaca ctaaagaaac gcttaccatc tttttttgta tgtaaagtgt tcttaaatta
     2461 cctcaaacgc cgttgagtaa ttgcagaggg gattagtggg agctctatac caccattgtt
     2521 ggtgtctgta ggtgtgcttt tctgaaacaa agggaaatag aaaagttatt ctttggagtc
     2581 ttaggatatt tatgggtgac aagacccttt gagcttattt tgatgaacat gtgaaaaaca
     2641 agcccgggaa agttcactta actttcactt aacacactca agactctgca tctagtatgt
     2701 gagagcagga taagggaccc tggcttcctg atgaagagac cagcagttaa gactgctggg
     2761 agaggccagg cgcggtggct catgcctcta atcccagcac tttgggaggc cgaggcgggt
     2821 ggatcacctg aggtcgggag tttgagacca gcctgaccaa catggagaaa ctccatcttt
     2881 actaaaaata caaaacaaat taggtgggca tggtggcaca tgcctgtaat cccagctact
     2941 aggaaggctg aggcaggaga atcgcttgaa cctgggaggc agaggttgcg gtgagccgag
     3001 atcatgctgt tgcactccag cctgggaaac aagagtgaaa ctctgtctca aaaaaaaaag
     3061 actcctggga gagggtcagg cgcggtggct cacacctgta atcccagcac tttgggaggc
     3121 cgaggcgggc ggatcacaag gtcaggagat caagaccatc ctggctaact cagtgaaacc
     3181 ccgtctctac taaaaataaa aaaaataaaa aaattagcca ggcgtggtgg cgggcacctg
     3241 tagtcccagc tacttgggag gctgaggcag gagaatggca tgaacccggg aggcagagct
     3301 tgcagtgagc caagatcgcg ccactgcgct ccagcctgag caacagagtg agactccgtc
     3361 tcaaaaaaaa aaaaaaaaaa agactgctgg gagaagtatt tgtgcgtttg caaagaaaga
     3421 acatgaaata attgtcctca acgtaaaaga atttctactt ttactggaat aataattttc
     3481 atacttcctg taagtattag tcagtttttg ggaataaatc cattccctac acattctaat
     3541 atagtactta tttgtgttgt gataaagacg acaagccagt agcagctgtc aaaagtcgtt
     3601 cataaatcta tggtttattt tttgcttata cctcaaacta ggtaattatc tggtatcctc
     3661 acccaatagg ttgattataa gtcattagca aagattaagc tgtaaatccc tgtctacatt
     3721 ttataagcat gtgttactca ctcttccctt ttacttcaca tttaacactt taatgtaaaa
     3781 gcattggtgg ttaaggcaga gagctgacag ctggaaaaat actgataaaa catactgata
     3841 aaaaatactg aaaatacact tatcagctgt ttttattgct gtgtgtttag atcttgagaa
     3901 ataatggtta gacaacattt taacatatgt aatatatact cactgttttg aaaaataagt
     3961 acaaggctgg gtgcagcagc tcactctggg aggccgaggt gggaggatca cttgaggcca
     4021 ggagctcaag accagcctgt gcaatgtagt gagaccttgt ctctacaaga aataaaaata
     4081 tttgctgggt tcactgcctc gcgcctgtag tcctggctgc ttaggaggct gaggcaggag
     4141 gattgcttga gtccagagtt tgaagttata gagagctgtg atcaagccac tgcattccag
     4201 cctgggccac agagacccta tctccaaaaa aaaaagttca acatacagat aagtcattgg
     4261 tgatcctatt gtccaaggta acactgtgat acttggctta tatatatata tatatttttt
     4321 tttttttttt tttaaactga gtctccctct cacccaggct gaagtgcaat ggcgcgatct
     4381 ctgctcgctg caacctctgc ctcccaggtt caagcgattc tcgtgcctta gcctcccaag
     4441 tagctgagat tacaggctcc tgccaccacg cccagctaat ttttgcattt tttagtagag
     4501 atagggtttc accatgttgg ccaggctggt cttgaactcc tgacctcaag tgatctaccc
     4561 gcctcagcct cccaaagtgc tggtattaca ggcatgagcc accacgcccg gctgtagaga
     4621 tgtatttcta catcatcctt ttagattgct ccattgcatt caggaattta aagaacttga
     4681 atgtcttctc aaaatcgggt tctgtcactg cagtcttgtg gcattaccaa tattttgata
     4741 gatggtgtga gctactgagc tgaaaataag tttattttta ttttttattt tttatttttt
     4801 gagacggagt ctcgctctgt cgcccaggct ggagtgcagt ggcacaatct ccgctcactg
     4861 caaactctgc ctcccaggtt catgccattc tcctgcctca gcctcccgag tagctgggac
     4921 tacaggcgcc cctcaccaca cccggctaat tttttgtatt tttagtagag acagggtttc
     4981 actgtgttag ccaggatggt ctcgatctcc tgacctcgtg atccgcctgc cttgtcctcc
     5041 caaagtgctg ggattacagg cgtgagccaa agcacccggc catgtttaac ctgccactct
     5101 aggcttgcat ttaatatcac ctcacctctt agggttccag ctgttcttgg taacgtatct
     5161 gcaattctgt tcagaaattt gaggacccag aattagtcca ggagaaaaag gagggggtgt
     5221 ctgttttggt tctctagcca atgtgcctag ttgttttaca ggttgaaatt cttagaattt
     5281 ggtccaaaca agagtatcaa gaggtgaacc attttatgtg attatcagta ttcactgttt
     5341 atgataaaga tctgtttagt aaacctgtat ttgtgtatga ccgtatgtgg agcaacattt
     5401 ggaacaaatg ttgagctaga actgtgggga tggaaatgaa tatgatttac tagaaacact
     5461 gcagggagtt gagtccacag gctgcaagtg ctgattgaat ggtgagggga agtcagatat
     5521 ggttatggct ggggattcaa atctaagctc tagaatattg atggtgcctt ttctgagaag
     5581 caacaggatt aagaatcagc atgtggctag tcacagtggc tcacgcttgt aattccagca
     5641 cttttgggag gctgaggtgg gaggattgct tgaacccagg agtttgagac cagcctgggc
     5701 aacataacaa gacatacaaa attatctaca aaaataaaaa agtaggccgg gcatagtggc
     5761 tcacgcctgt aatcccagca ctttgggaga ccaaggcgga ctgatcacct gaggttggga
     5821 gtttgagatc agcctgacca acatagagaa accccatctc tattaaaaaa tacaaaatta
     5881 gctgggtgtg gtggcaaatg cctgtaatcc cagctactca ggaggctggg gcgggagaat
     5941 ctcttgaacc tgggaggtgg agattgtggt gagctaagat cgcactgttg cactccagcc
     6001 tgggcaacaa gagcgaaact ccatcccaaa aaaaaaaaaa aaattaacca ggcatgctga
     6061 ggcagaagga gttcaaggtt atagtgagct atgatcgcac caccacactc cagcctgggc
     6121 gacacagcaa gaccctgtct tttttttttt ttttttaatg aatgagcatg taagtttgct
     6181 gagggcgtct tatttatacc tgtttctcaa agctgtttgc gtgtagaaag actcaaagac
     6241 tcagttattc aatagattga atgaattctg ttttaaactt ggtaagtttt gggggtgcca
     6301 ttcttgcaag tgaaatgtag gttaggaatt gaaagaaagg ttggggtcaa ggtcaggttc
     6361 tttttttttt ttttcgaggc agggtctcac tgtgtcaccc agtctggagt gcagtggccc
     6421 catctcaggt cactgcagcc tccgccttcc aggttcaagc gattctcctg cctcagcctc
     6481 ccaagtagct gggattacag gcgttcgcca acatgcccag ctaatttttt ggatttttag
     6541 tagagacagg gtttcaccat gttggccatt ctggtctgga actcctgacc tcaagtgatc
     6601 cacccacctt ggcctcccaa agtgctgaga ttacaggctt gagccaccgc tcccggccag
     6661 gttctttttt aaaagaaatc atttttttaa gatttaattc atatgccata caattgactg
     6721 atttaaattg taccagtcag tggtttttgg tatagtcaca gagttctaca gccatcacca
     6781 taattgactt tagaacattt ttattactca agaaagaaac tctgtgtccc tcagctgtca
     6841 ctcccaattt ctccaagaat cccagccttt tttttggaca gactttcggt tttgtctccc
     6901 agtctggagt gcagtggcgc aatctcggct cactgcaccc tctgcctccc aggttcaagt
     6961 gattctcctg cctcagcctc cagagcagct gggactacag gcgcgtgcca ccatgcccag
     7021 ctgatttttt gtatttttag tagagacggg gtgtcaccgt gttacccagg atggtctcga
     7081 actcctgacc tcatgatcct cccaccttgg cctcccatgg gcgtgatcct cccctcttag
     7141 tagctgggtt catagtaaga tttgcctagt ctagacattc ctatacaggg gatcttgtaa
     7201 tatgtgatct ctgtgactgg cttctttcac ttagcataat gtcttcaagg ttcattcatg
     7261 ttgtaacgtg ttatttctcc attccttttt atggctgaat aatattccat tgtagggcta
     7321 taccacattt tgtttatcca ttcatcagtt gatggatatt tggattgctt atactttttg
     7381 actattgtga gtagtgctgc taaagacatt tgtgtacaaa tttttatgtg gacatatgtt
     7441 ttgtgcatgt atgcatatga ggggaattgc tgaatcctat ggtaactctg tgcttaaagg
     7501 aagagtttta ggccaggtgc agtggctcac acccttaatc ccagcacttt gggaggccga
     7561 ggcgggcgga ttacttgagg tcaggagttc gagaccagcc tggccaacat ggtgaaaccc
     7621 cgtctctact aaaaatacaa aaattagcca cgcgtgatgg catgtgcctg taatcccagc
     7681 tactcaggag actgaggcag gataatcctt gaacctggga ggcagagatt gcagtgagct
     7741 gagatggcac cactgcactt catccagcct gggcgacaga gcaagactcc atctcaaaaa
     7801 aaaaaaaaag gaagagtttt gagtcatcct cattacagag gctgcagaaa aagatgacgt
     7861 tatcaagaaa gtgaagccta aaaagagagt agtcaaggat taagttttaa gaacacccat
     7921 atctctgtgg taggcaggat cagatgcata aggtggcaga gacccaagga gcccatctcc
     7981 ttcgaaaaat ctgctctttt acaatatcct ttcctgcatt tactcttcaa atctgtatgt
     8041 gctgtgacag gtgaaaactg gactgtgtat gttgttggga aaggaaaact gaaccaaatt
     8101 aaaattgagc acttcctact tatttttggc atcaaatagc aactccacgt tatctctact
     8161 aacctccccc atcccccacc ttacacatac ataaatggcc taaaatctga agtgccccta
     8221 gaaagatgtt tctgtatctg gaaataaagg agaaagggga agattctaga tctaaaaggg
     8281 atacatttct ctcagcactg tttttgagac ggagtctcac tctgtcaccc aggctggagt
     8341 gcagtagcgt gatcttggct cactgcaacc tccgcctccc aggttcaagc aattcttctg
     8401 cctcagcctc ctaagtagct gggactacag gtgcctgcca tcatgcccag ctaattttta
     8461 tatttttagt agagacaggg tttcaccata tcggccaggt tggtctctaa ctcctgacct
     8521 caggtgatct gcctgcctgg gcctcccaaa gtgctgggat tataggcatg agccaccgca
     8581 cccagcctta cagcactgtt tatgaaagct tttcacatcc agaatctcat ttgattctcg
     8641 ctcttcccct gtacacacag tttatctctt ggtaatgttt tgttttgttt tattgcttgt
     8701 tctttttttt ctttgagatg ggagtcttgc tttgttgccc aggctggagt gcagtagcaa
     8761 gatctcggct cactgcaacc tctgcctccc aggttcaagc gattcttgtg cctcagcctc
     8821 ccgagtagct gggattacag gagcctgcca ccacgcctgg ctaattttgg tatttttagt
     8881 ggagactgga tttcacaatt tttttttttt tttttttttt ttttgagaca gagcctcgct
     8941 ctgtcactca ggctggagtg cagtggcgca atctcggctc actgcaagct ccgcctcccg
     9001 ggttcacacc attctcctgc ctcagcctcc tgagtagctg ggaccacagg cgcgcgccat
     9061 catgcctggc taattttttg tatttttagt agagataggg tttcaccgtg ttagccagga
     9121 tggtcttgat ctcctgacct cgtgatccgc ccctctcggc ctcccaaagt gctgggatta
     9181 caggcgtgag ccaccatgcc ccgccttgga tttcaccata ttgactaggc tgttctcgaa
     9241 ctcctgacct caagtgatcc acctgcctca gcctcccaaa ctgctgggat tacaggtgtg
     9301 agccactgcg cccagcctaa tcttttggat ttaatttttt taattcgcct ttctgtgtta
     9361 cctaaacatc atggaacagc aatctaattt cttatcactt ctgatattta agttagtatt
     9421 ataacgttac gctcttttac ctttgggaag gttcgttaaa attcatcttt tctctccttg
     9481 tttagggtta gggaaagcat caagaatgaa agtgtgggtc aggcatggtg acttgtgcct
     9541 ataatcccag cactttgcgg ggccaaggca ggaggattgc ttgagctcag gagttggaga
     9601 cgagcctgga caacatatca aaactttgtc tccaccaaaa aaaaaaatta gccaggtgtg
     9661 gcctggcaca gtgactcatg cctgtaatcc cagcactttg gaaggccgag gtggacagat
     9721 cacgaggtca ggagttcaag accagcctgg ccaacgtggt gaaactttgt ctctactaaa
     9781 aatacaaaaa ttagctgggc gtggtggcac acgcctgtag tcccagctac tctggaggca
     9841 gaggcaggag aatcacttga acctgggagg cggaggttgc agtgagccaa gattatgcca
     9901 ctgcactcca gcctgggtga cagagtgaga ctccatctca aaaaaataaa aaaattagcc
     9961 aggtgtggtg atgtgcacct gtcccagcta caggaagctg aggcaggagg atcacttgag
    10021 tctgggagag ggaggctgcg gtgaggaacg attgcaccat ggtactctag cctgggtgac
    10081 agagcaagat cctgtctaaa aaaaaaatga aagcatgaag tatcttatct ggctgaccca
    10141 tttctgcttt ggtcaggtca aagcagattt tttttttccc ctacttaggc aagatttatt
    10201 tcaaggcctg taaacattca gactaatcag aatggtcaaa gtggattttg ttgttgtgga
    10261 aactgcatgt ttggtacact aaactgggaa agttaggagc caagaaaccc tggccctgag
    10321 tatgtgtgtg ttttggctac ttgtatagtg cagtattaca aactgcatag atataagtgt
    10381 ttcagcaaat aacctgttac ttccattcac tgcaagaaat gaaacattac gaacacagtg
    10441 gaagctcttt ctctcttaat atacctccac tttcatcctc tcagacaacc atgtaatatt
    10501 ttaggcaggt catatttaac ctcctcaggt gtggtgttag gatctaaaac aagaagctga
    10561 tagctgccct acttagctca aagggttgtt aagagaatca aatgagtgat gactgtggaa
    10621 aacacttgga aaatctaaag atgcaggata aaaatcagga aggattctgc taacgagctg
    10681 gtttagtagt gtcttgtgct agcctgggta gagagagctg aagtatttag taagcagtaa
    10741 aggaatggaa tcccacttta tccctatcct ccctcaaaga ggaaaagtca gtatatgaaa
    10801 ttttccagag ttcctcagta tatattcatt caacaaatat ttgccgagta cgtactatgg
    10861 gatagcatgg ggatatggca gtgaacaaaa aaggtaaggt tcatgcccat gaaaacaaac
    10921 agaaaaccat ctttattttc tcatttacat caggtctatc cttggatgct ttaggcatgt
    10981 cttattctct tctacattgg caggcccttc acgtttaaat tgagaattgt tcataaggca
    11041 gtatttgaat tgagatttga ttgagagctg tctaatctca aacgttatta aaggttaagg
    11101 tatttatttt tctacaaatt cattaaggag aaatttttgg tgccagataa tgctggcatt
    11161 taaagtagaa cttattttct tcgttgtagc cggtttgaac tgaggcagcc ttcttctaac
    11221 ctatcaaggt tttaaacttt tatcccttcc tgtgatttgt gtcagggtga atcatttgat
    11281 gtaaaagact tgactccata atctgcatct gtcctaatgc tgtcatctgg agtagagact
    11341 cagccagttc cacttgattc ctccatgtct gccgtggtac aggaattata ctctgaactc
    11401 ccagtaagtg tctccagaga gcttcatgct gaccctgagc caagtgtgat tccagatgta
    11461 aaacctggag cctcaagctc tcttttaagt cagaataggg cattgccctt ggagctgcag
    11521 aggactcatg tggagagttg ttgtgaagaa acctatgaga ccttggatca tgggagtgag
    11581 cctgggcgat gtgggctagt ggactccaca gcaggaggtt ctgtggcatc tgggatcttg
    11641 gatagggcaa agagaagcga gagcatggag ccaaaggtct tcagagatcc agggggccag
    11701 gcaggaatta taagagaacc ctctgaggga gcaaaggaag atccacatca acattccaca
    11761 gctgctgaag aaaagactag cccgagtcag gtaagaaatg aaatctccat tccgaagagt
    11821 tgagtgtgaa tgacagcttt ctctggataa aatacagatg ctgacggttg gctcatgatt
    11881 tattcttgaa acatttccga aatgtcgatt ttgaagttaa ctttgttttg atgatctttt
    11941 aaaacattta tgtcacatca gacacttgaa gagaggaagt gcttagtaaa aaagtgtcag
    12001 ttctctgaag cagcgactgt atatgaaatg ttgagtctgt gaaaatcatg gtatttcagc
    12061 atttgatgtt aagaaatgat atagatatac tcagtcctta tgttttggta ggttggagtg
    12121 aggtatcaca gagaaacctt tgaagggagg cttttttttt ttttaagaag gtctcattct
    12181 gtcacccagg ctggagtgca gtggcacgac cttggctcac tgcaacctct gccttctggg
    12241 ttcaagtgat tctcttgcct tagcctccca aattagctgt gattatggta taagccacca
    12301 tacccaacta atttttttgt gtttttagta gagacggggt ttcgtcatgt tggccaggct
    12361 ggtctcgaac tcctgacttc aagtaatcca cccacctcag cctcctaaag tggtgggatt
    12421 acaggcatga gccaccatga ccagccgatg tgtgcttgaa attataccca gagaggttgg
    12481 ttagttgaga ctaatagtga gctatgatag tgtgatggtc tcaaattctt ttttcttctt
    12541 tttttttttt taatagaggc agggtcttag tatattacct aggctgctct caaattcctg
    12601 ggctcaagca atcttcccac ctcggcttct gaaagtgttg ggattacagg tgtgagccac
    12661 tgagctgggc cctccaaatt cttttttctt ttttttgaga cagagtcttg ctctgtcacc
    12721 caggctgaag tgcagtggtt tgatctcggc tcactgcaac ctctgcctcc caggttcaag
    12781 cgattctcct gcctcagctt cctgagtagc taggattata ggcacctacc attacgcccg
    12841 gctaattttt gtagttttag tagagatagg gcttcaccat gttgaccagg ctggtctaga
    12901 acccctgacc tcaggtgatc cgaccgtctt ggcctcccaa aatgttggga ttataggcgt
    12961 gagccaccgt accctgctgg gccctccaaa ttcttaaagg aatgtacctg tccagcggac
    13021 tctctccaca gggtggtttt ctaacccagg ggtcagcaaa ttttttctat caggggccac
    13081 gtagtaaatc ttttaggctt tgcaggtcat atggtctcct tttttttttt tttttttttt
    13141 tttttgagtc tctcactgtc tcccaggctg gagtgcagtg gtgtgatctt gcctcactgc
    13201 aaccttcgcc tcctgggatc gagcaattcg cctgcctcag cctcctgaat agctgggatt
    13261 acaggcgctg gccaccacgc ccggctaatt tattgtattt ttagtagaga cggggtttca
    13321 ctgtgttgac caggctgggt tcaaactcct gaccttgtga cccacctgcc tcagcctccc
    13381 aacgtgttgg gattacaggc aggagccacc atgcctggcc tcatatggtc tcttttggaa
    13441 caactcagct ttgccattgt agcataaagt gggcagaggc aatacataaa tgaatgaatg
    13501 tggctgtatt ccaataaaac tttattagca caggctgctg gcctgagggc tgtggtttgc
    13561 caacccctgc tctagaccca ccatcaggtt catatgttct ttgggctgcc taggctaggc
    13621 tcccatcccg ctcttgatac atatatcttt tctttacaca ggataaaggg cagttaattg
    13681 ttgttagtgg gcttcataca gtgactatga ttaggaatga atgaagcatt aagtaacatt
    13741 tgaacatgat atttgagttt acactgtgat gccttttttt tttttttttt gagacagagt
    13801 ttcgctctta ttgcccaggc tggagtgcaa tggtgcgatc tcagctcact gcaacctcca
    13861 cctcctgggt tcaagcaatt ctcctgcttc agcctcccga gtagctggga ttacaggcat
    13921 gtgcctccac acccggctaa tttttttttt ttttttttga gatggagtct cgttctattg
    13981 cccaggctgg agtgcagtgg cgcaatctca gctcactgca agctccgcct cccaggttca
    14041 cgccattctc ctgcctcagc ctcctgagta gctgggacta caggcatgca ccaccacact
    14101 tggctaattt tttttttttt ttttgagatg gagtcttgct ctgttgccca ggctggagtg
    14161 cagtggcaca atctcagctc actgcaagct ccgccttccg ggttcacgcc attctcctgc
    14221 ctcagcctcc tgagtagctg ggactacagg tgcctgccac catgcccggc taattttttg
    14281 gtatttttta aatagagaca gggtttcacc atgttggtca ggctggtctc gaactcccga
    14341 cctcaggtga tccgcccacc tcagcttccc aaagtgctgg gattacaggg tgagccactg
    14401 cgcccggcca atgccctatc ttttaaaaat acagttaaat aggtaaaagg ctaaggatcc
    14461 cagagttcct attgtgttac ttcttgatgt ggtgggctga gtctaacaag aaaagtttct
    14521 tttttttttt ttttccaatt tagggacctg ccacttcagg agagaaaagt tttttaatgt
    14581 aatgtttgat ataaaagcat gcgtaataca cataaagtat aatgaacaca cacatgtata
    14641 tatgtgttta tatatgcata catatacata cacatgctta cataacaatc aacctaagaa
    14701 ctagattact atctcagtgt tctttttttt ttttttgaga cagattcttg ctctgtcacc
    14761 caggctggag tgcaatggca cgatctcagt tcactgcaag ctccacctcc caggttcatg
    14821 ccattctcct gcctcagcct ccctagtagc tgggactaca ggcgcccgcc atgacgcctg
    14881 gctaaatttt tgtatttttt tagtagagac ggggtttcac cgtgttagcc aggatggtct
    14941 cgatctcctg acttcgtgat ccgcccacct cggcctccca aagtgctggg attacaggcg
    15001 caagccaccg cgccccgcca ccctgttctt ttttaaaatc attccttttc tccctcccag
    15061 ctccaccagt gtatattcca ttttgaattg tataaagcag aatgaaattt aattgatata
    15121 aatgttaaca ttttgtactc agtttcaaaa agtgatctcc acaattgaaa agaaacagaa
    15181 atacttacgg ggaaagggga aacggaagac ctgcaggttt tagcaggtca attagaattg
    15241 actttgttcc aggaaaagcc aatttgctct taatatcatt aagggaaatg tgttatctgg
    15301 actgagaagt ggtggtcatg ctctgttgtg tgctggttag gccacagcta gagtattata
    15361 ctttcctgtt gttgtcatgt gtgtgagagg tatagaaaac caggaatgca ttcatggata
    15421 agtattcaca ctaatgacac aacctgaaaa tatgcatctg gaggccaggt cattgggtgt
    15481 gtaacttgtg aaagagaaca gtcaagagac gtgagagaag ccttcagcaa tttagaggtc
    15541 attcagcaga agtggtcctg tggggcacag ttaggccagt ggaagatgtg gggcagcagc
    15601 aacagctcct aatcactctc aggtcacagg accctttgga aatctgaaca ctgcagacct
    15661 ttcagaaaag cagacatacc acttgcatac catttcagat ttgcaaaccc caggcatccc
    15721 ctgatctcaa tttataagag ctcttgctat attgacaaaa tatcccacag tcaaaagaca
    15781 gctgacaaat tgagagaaca tatttgcaat gtatatcaga gataaagggt ctatatctgt
    15841 aatacatgaa gaactcttga attgaggaat gaagaaccaa acccaataga aaaatgataa
    15901 gacttgggct aggtgtggtg gctcacacct gtaatctcag cactttggga ggctgaggcg
    15961 ggaggatgat gaggtcaaga gattgagacc atcctggcca acatggtgaa accccatctt
    16021 tactaaaaat gcagaaatca gctgggtatg gtggtgcatg cctttagtcc cagctattcg
    16081 ggaggatgag gcaggagaat tgcttgaaac tgggaggcag aggttgtagt gagccgagat
    16141 tgtgccactg cactccagcc tggcgacaga gtgagactcc ctttcaaaaa aagaaaaaga
    16201 aaaaaatggg aagacttgat aatgaactgt gtgtgtgtgt gtttgtgtgg tgtatgtgtg
    16261 tgtgtgtgtg tggtggtggt ggttaaacat aagagatggt cagcctcgtg taattagaga
    16321 aatgcaaagt taaccagaga taccactttt ttccctttga tttaagggtg tcgctttttg
    16381 actatcagat gggtgaaaat gaaaatgtat gacaacgtat ctggttcaag caaggctatg
    16441 aggaaacaga cattctaata cattgctggt gggaatgcaa actgatacaa cctttctgag
    16501 gagcagtttg gcaacattta acaaaactat tggtgcctcg acctgttcac cgaacacttt
    16561 aaggaaacct gccttaaaag atagacttct aggcctgtaa tcctagcgct tcggggggcc
    16621 gaggcgggtg gatcacctga gatcaggagt tcgagaccag cctgggcaac atggtgaaag
    16681 cctgtctcta ctaaaaatac agaaatcagc tgggcgcagt gatgcatggc cgtaatccaa
    16741 actacttggg aggctgaggc gggagaatcg cttgaacccc aaaggcggag gttgcagtga
    16801 gccaagatgg caccactgca ctccagcctg agtgacagag cgagactccg tctcaaaaaa
    16861 aaaaaaaaaa aaaaaaaaca gtggccaggc gcggtggctc acacctgtga tcccagcact
    16921 tgcgagtacg aaatgggtgg attgcctgag gtctgaggtc aggagttcga gaccagcctg
    16981 gccaacctgg tgaaaccccc atcgctacta aaaatacaaa aaattagccg ggcgtgtggc
    17041 ggtcgcctgt aatcccagct actcgggagg ttgaggcagg agaatagttt gaacccagaa
    17101 gaaagggttg tagtgagccg agattgcacc attgtcactc cagcctgggt gacaagagca
    17161 aaactctgtc tcaaaaaaaa aaaaaaaaga tacacttcta gcagtataac aatacttaat
    17221 acacaaggtt gttcttttca gcagttttta attgcaaaat attggaaaca acctaaatgc
    17281 ccatatatag gagagagatt gaatacatta tggcataagg tatttacata catggagtat
    17341 tatccagcta taataacaag gaagatctct atatactgat atggagtgat ttccaggtgt
    17401 gtcaggggtc cccaaaacca gcaggttttc agagttgctg aaactcacag gactcagcat
    17461 ttagttgttc tcacagctac agtttattgc agtgaaagga tacaaagaaa atcagcaaaa
    17521 gggaagcagg catagaccaa agtccagagg aaatccagtg caagcttcca agagtccttt
    17581 cctagtggag tcatacacac ttaacctcct tcaggaacaa attgtgacaa cacgtatgaa
    17641 atattgtcta ccatggaagt ttgttagtgg gtcagtgctc agggatttta ctggggactg
    17701 gttgcatgga catcctctgc ctggcacata gcaaaatttc caactcctag aaggaaagca
    17761 ggtgtttagc ataaaccacg ttatagtgta ggcacagtga gacactcctg tttagggaat
    17821 ggtggaaact cccaaactct agttcccaga tgctagctaa ggctgaccct gcaggtagac
    17881 ctttctaagg acagcagtca ggcctgctct gttgactcac ttctgtaaac taagatatgc
    17941 tgttaagtaa aaaatgcaaa tcaatatcta tagtgttgtc ctttccatgc aagaaagaag
    18001 aggaaataag catatataga agtatctgct tatttgtata aaacctatac acaagtacac
    18061 atgggaagga taaaccagaa actaatgaat ttgattacct atcctgaaag aatgggggaa
    18121 tggaaatgga atagaaaggg taggagaaac tggcacttct gtaagtacat cttttggtat
    18181 agttctaact tcatacttga aaaataacta actagacaac tgggatgtga gatgggccca
    18241 aagctgaata gaaactataa caagtgagtc ttaactgtat tacaaatgaa taacaaaacc
    18301 aatggggagg gtagcccaca ttactttagc aaacagtaat tcgactatat cctcttaaag
    18361 aataaagtca aaaaagaata gaaaatatta gtaaatttgt ttctcacagg ggtaggactt
    18421 agccatttct aaacaaaatg cctatatgtg ttctaggatt ggggaaataa gtaaatatat
    18481 gtggataatg agagccagtt ttctctcaga gaaataaatt acaaaggagg ggtggcaaac
    18541 atgaaccctg acccaaacat gaactccatg aattggagtt atcttttttt tttttttttt
    18601 tttttttttt tgagacagtc tcactctgtc acgcaggctg gagtgcagtg gtgcgatctt
    18661 ggctcgctgc aacctcctcc tcctgggttc aagcaattct cctgcctcag ccttccaagt
    18721 atctgggact acaggctcat accaccaggc ctggctaact aattttttgt atttttagta
    18781 gagacggggt ttcaccgtgt tagccaggat ggtctcaatc tcctgacctc gtgatccgcc
    18841 cacctcggcc tcccaaagtg ttaggattat aggcatgagc cacggcgccc agcctaacat
    18901 ggggttctta atatatacac atagaaatgg aaatacttga gtgtatacga tagggcctag
    18961 aggtagcaac agacaccttg tagcaatgag cacacctagt cttggctcta aatacttttt
    19021 tccgataaaa gaaaccaaga ttccttggag aaatggctgt tccaggacag gagagggaaa
    19081 aacgcaagat gtgcccggag caatttgtgg ccaaatgctc agaaaattat ggggatatat
    19141 cagaaggaca cagcagccaa cttgaagggg ctcccagtgg ccaagtatgg gatgatttga
    19201 gcttaaaata aatgatagtg atgaattatt cgacacttac ttttgcagca acctgtagta
    19261 cccatagaat aagacaaata cccatgagcc cgtttgctga ctttctttgt atcctttcac
    19321 tgtaattgaa ttaaaagtga gaaaagaaag gtcttacaga attccaatta atatatatgg
    19381 aatgatggaa atagaaaaaa cactgtttgg caaccatcac aataataatt atctcaagca
    19441 ggaatcatta atggttgtta aagctagtgg ctaaatgttt gggaaacaaa tatttacata
    19501 gtctcgaagt atttccctac aagatattta ttagttacaa aggtggaata gtaacttcac
    19561 aatggagaaa cctggcagaa tccacccaaa ccaagtgata gaagtttgcc cccaggaatg
    19621 aggcacccta acaccgtgat aggacagtgc ctcctgatag gacactgccc ccaataggac
    19681 accatgagga gaaccaacat cacttctgtg gtattctttt ttttttcttt tttgagacgg
    19741 agtctcgctc tgtagcccag gctgcagtgc agtggcacga tctcagctca ctgcaacctt
    19801 cgcctcccgg gtcccggttc aaacagtttt tctgcttcag cctcctgagt agctgggatt
    19861 acaggcacgt gccaccatgg ccagctaatt tttgtatttt tagtagagac agggtttcac
    19921 catgctggcc aggctggtct tgagttcctg accttgtgat ccacccgcct tggcctccca
    19981 aagtgctggg attacaggca tgagccacag cgcccggcga tttttttttt ttttttttag
    20041 actgagtctc attctgttct cccagtgcag tgacatgatc tcagctcact gtaacctctg
    20101 cctcctgggt ttaagcagtt ctctgcctca gcttcccaag tagctgggac tacagacatg
    20161 caacaccatt cctgcctaat tttgtatttt agtagagatg gggtttcaca gttgacctca
    20221 ggtgatccgc ccacctcggc ctcccatagt gctgggatta caggcgtgaa ccaccgtgct
    20281 cggcccaaaa atatgcagtt cagtcacatt aagcacattc gtagtgttgt gtaaccatca
    20341 ccaccatccg tctccagaac ttttcttatc atcccaaact gaaactcagt acgcattaaa
    20401 tagtaactca ccattctccc cttaccccgt ctttgacaac aaccattcta ctttctgtct
    20461 ctatgaattt gactactcta ggtacatcat tcaagtggaa tcatatggta tttgctgttt
    20521 tgttactggt cttaatattt ttaaaagtta aatattccaa tcatgaaaca aatatttcaa
    20581 tcatgagaag ttaaaccagt aaaataataa taatttcctg tcttaggatc gtgtcccaaa
    20641 gttattaaaa cttgtaacta ggccgggcgt ggtggctcac gcctgtaatc ccagcacttt
    20701 gggaggccaa ggtgggcaga tcatcaggtc aggagatcga gaccatcctg gctaatacgg
    20761 tgaaacccca tctcgcctaa aaatacacac acaaaaaatt agccgggcgt agtggcgggt
    20821 gcctgtagtc ccagctactc cggaggctga ggcaggagaa tggcgtgaac ccgggatgtg
    20881 gagcttgcag tgagcggagg ttgtgccact acattccagc ctgggcgaca gagcgagact
    20941 tcgtctcaaa aataaataaa taaataaatt tgcaactaat aattttggga tttgatcaag
    21001 atcaccctgc tgagggtgaa ctatcttaga acaggcacag tggaagggac agctgcaaga
    21061 gccaagctga attgtgaaag aatgtattca gttctgaact ccactcttgt aggaggaagg
    21121 tcaaaatctg ttacgcatgc aaaggttact agcaaggatg tggaatagat tggtcttatt
    21181 taagaactgt gcaccaaaga taatcagaga tggacatgtg acatcccaca tggatgattt
    21241 agcattgaga actctatacc atgcttggtt tttattgttt gtttttttgg tgcttacata
    21301 taagctatag agtgttaaac tttttacata tttttttccc cataatggta gatccacctg
    21361 ggttgaatat gttgtaaaca ctttggttct aggatacaat acattggttg tattcaactc
    21421 agacacagaa aaagttcaga attttttttt tttttttttt ttgagatgga gtctactctg
    21481 tcgcccaggc tggagtgcag tggcacaatc tgaattgtct tttaactgta acatacaaaa
    21541 gcgtagtata cgtttttttt tttttttcga gatgaagtct ctgtcaccca ggctggagtg
    21601 cagtggcgcg atctccgctc actgcaacct ccgcctcctg ggttcaagcc attctcctgc
    21661 ctcagcctcc agagtagctg ggattacagg cacccgccac catgcccagc taattatata
    21721 ttttttagta gagacagggt ttctccatgt tggtcagact ggtctcaaac tcctgacctc
    21781 aggtgatccg ccctcctcgg cctcccaaag tgctgggatt acaggtgtga gccactgccc
    21841 ccggccctag gactcttaac tttaggaatc ctgaaagtta gaacatttag ctgataaaat
    21901 attgtagaaa aaggaaattg catctgatac atttctgcta gttcatcata tgattggcta
    21961 ttttggagca ggtgggggac gttacagagg ttatcatgtt acatgtccat tgcatccaag
    22021 taggttgttc tgttgccctc atccatattc aggagcccag actagcagag ctcccactgg
    22081 atctggaggt tgcccaccac catggtaagg ctgttggggg aggtctctca catttgacct
    22141 cagcccacac tcttttattg tcgattgatt caatttcttt tctttttttt ttttttctga
    22201 gacagtgact tgctttgttg cccaggctgg agtgcagtgg catgatcttg gctcactgca
    22261 gcctcctcct gggttcaagt gatcctcctg cctcagcacc cctagtagct gggattacag
    22321 gcacgcacca ccatacccag ctaatttttg tatttttagt agagatgggg tgtcatgatg
    22381 ttggccaggc tggtcttgaa ctcctgacct caggtgatcc acccacctca gcctcccaaa
    22441 gtgctgggat taaaggcgtg agccactgca cccggccctg attcattcaa tttctgatta
    22501 tatttcagat taacacaaac cttgtagagt ctccagcctt cctgtgaggg ataacttgct
    22561 tttcttaact cagaaccttt taagagaagt caataagtca gggaggaagt ctctctttcc
    22621 ctgttaagaa ttgtggctaa tcagccgcgc atggtggctc acgcctgtaa tcctagcact
    22681 ttgagaggcc aaggtgggtg gattgcctga gctcaggagt tcgagaccag cttgagcaac
    22741 aacggtgaaa ccctgtctct actaaaatac aaaaaattaa ccaggtgtgg cggcgtgcac
    22801 ctgtagtccc agctactcag gaggctgagg caggagaatc gctttaaccc aggaagcaga
    22861 gattgcagtg agccgagatc gcaccactgc actccagcct gggcaacaga gtgagactcc
    22921 atctccaaaa aaaaaaaaaa aagaattgtg gctaatcaag gaaaaggaac atggtcgaaa
    22981 cagtgggctt ggcactccac cagggtattt tggggcctcc agctagcggc accttagagc
    23041 cacaagtggg acgaagcaaa atcccaccaa cccctctggg gctggatcca ctaagatttc
    23101 attgcattag ctcaccagag acctttggga tctgaaggag cctgtatgtc actggcctgt
    23161 gctgtcactt tacagaggct ccaatagcct tggaaaagct tatggaagtc attccagaaa
    23221 cgtgccagaa tctgtccgtg acagctctgt tggcttttct cacagaacgg gatggataac
    23281 aggtgtctac agtctcatga agaatggaag cttctgctca tggagcaccc tgtcctgact
    23341 gggtgttttg ctgggtgttt tatatggttt ccatgtattc tttcagccac ttgtaaggtt
    23401 gctgtcagca ccatgtagtt agtaggtgag agtccttggg ttggaacaga actcaggcac
    23461 tctccctttt ccatgaagtg ttaacttgaa agaatatttt aaatagcatc tattctcaca
    23521 cctcaaacat tcagcctgag aactggaaaa gcagagaata gtaacatttg ggagaaagga
    23581 tcaaatataa ctacagataa atattttctt ggccaggcgc ggtgtctcat gcctttaatc
    23641 ccagctcttt ggaaggctga ggtaggcaga tcacttgagg tcaggagttt gagactagcc
    23701 tggccaacat ggtgaaaccc tgtctctact aaaaatacaa aaattaggcc gggcacagtg
    23761 gatcacgcat gtagtcccag tactttggga ggccgaggca ggtggatcac ctgaggtcag
    23821 gagttcaaga ccagcctggc caacatgggg aaacactgtc tctactaaaa atataaaaat
    23881 tagctaggca tagtggtggg cgcctgtaat cccagatgct tgggaggctg aggcaggaga
    23941 attgcttgaa cccatgaggc agaagttgca gtgagctgac agcgcgcaca gtcttggctc
    24001 actgcaacct ctgcctctaa aaaagttttt tttagacctc tgttattgtc acaactttaa
    24061 aaagttttca ggctcaaatt ctagataagt agaaattttt attgtttacc cttacttaaa
    24121 tttgaggttt ccttcagtgc ccaatccttg tgactgctag ctaatttccc aaagtcataa
    24181 agaagtctct caaaaataac taatattcag ccaggcgtgg tggctcacgc ctgtaatcct
    24241 agcactttgg gaggcggagg cgggcggatc acttgaggtc aggagttcaa gaccagcctg
    24301 gccaacatgg tgaaacgctg tctgtagtag aaatacaaaa attagccagg cgtagtagtg
    24361 ggtgcatgta atcccagcta cttgggaggc tgagacagga gaataccttg aaccttggag
    24421 gtggatgttg cagtgagcca cgatctaacc attgcacttc agtctgggaa cagcaagact
    24481 ctgtctcaaa aaataataat aataataata ttcattaact cagaatcttc tgaatccccc
    24541 ttgaccactg gattttctta ctgtaggagg atctcctgat gcagtccagc aaagaacttt
    24601 cacatgtgga cctccctgaa gattttctaa ggagcaaagg tatttatttc tctcaaatct
    24661 cttcctttat ccacttactg caaatactgt tttagttccg cttccatttt gcattgagaa
    24721 tataagggtt gtaagtcctt gccttgtaag gtgtacttaa ctatagaaac tgtaacttca
    24781 ctgtagatcg tatcttagta ttgcccatgg atgtacttgc acagtgcact gcagcctcaa
    24841 cctcccgggc tcaagtgatc ttcatacctc agcctcccaa gtagctggga ctacaggcgt
    24901 gacccaccat gcctgactga ttttgtaaat ttttttttgt attttgtaga ggcaaggtct
    24961 caccatgttg cctaggctgg tctcgaactc ctgggctcaa gtgatcctcc tgcctctgcc
    25021 ccacaaagtg caggattaca ggcatgagcc accgcaccca gcaagtccct ttcttttgag
    25081 tgtgttgaac ctttgttgga ttttatatca tcaaatatac tgtatttgcc tgtttagaag
    25141 ggttaactgg aacaggggag acatgtaccc agtatagttc agcatgtggt agtgtatcat
    25201 tttcttgttc tgtggggtca gggatgagat aaaatgttta ctccaggtca ccctgagagt
    25261 tttcaaggca gtttgattac ctctttttgc tcctcaaaac aatggttggg tatagagttc
    25321 tgagattatt acttttaggt tggttgactg attgaggagg aagctgaggt ccaaaagaga
    25381 gtagctgagg taaggttctc ctcttctcac cccaaggcta aaaataaact tagattactt
    25441 tagagaggtc tatgtgtcaa ggctaataca gaatcatcag gctgggcaca gtggctcacg
    25501 tctgtaatcc cagcactttg ggaggccagg gtgggaggat tgcttaagtc caagagtttg
    25561 agattagcct gggcaatgtg gcgaaacccc ttctctacaa aaaatgcaaa aattagcatg
    25621 gcagcacaca cacctgtggt cccagctact cgggaggcta aggcagaagg atacttgagc
    25681 cctgggaggt tgaggctgta gtgagccgtg atcacaccac tgtactccat cctgggcaac
    25741 agagcaagac cctgtctcag aacctcacaa agagaagata aagtgaatac gctaagtcag
    25801 tggtccccga catttttgga gtcaggaacc tgtttcgtgc aagacagttt ttccacagat
    25861 ctggtggggt ggatgctttt aggatgattc aagtgcattg catttattgt gcacttcgtt
    25921 tctattatta ttccattgta atatataatg aaataattat acaacttccc ataatgtaga
    25981 atcagtggga gccctgagct tgttttcctg caactaggtg gtcccctctg gggttgatgg
    26041 gcgacagtga cagatcatca ggcattagat tctcataagg agctcacaac ctagatccct
    26101 tgcatgtaca gttcacaata gggtccacgc tcctatgaga atataatgct agtgtttatc
    26161 tggcaggagg cggagctcag gcagtaatgc aagcatgagg agcagctgta aatgcagatg
    26221 aagctttgct cacttgcctg cttctcacct cctgctgtgc cgcccgattt ctaacagacc
    26281 aaggatgggt actggtccat ggcccagggt tggggactgc tgcattaaat tatatgacta
    26341 ttttgttact gtgatgaaac atcagatttg actcttagct tctcggcagc ctggacagaa
    26401 aaggaagcac caatctttct tatgaaaaag gacatttgtc ccagtttatc acccagcttc
    26461 ctgctgctgc agatttcttc tgtggctcag aggcttcact gtccagtgta gattaaagga
    26521 cattcctccg aagatgagaa atggtgtttt gtacataaat ctcaccctgt tcttagaggc
    26581 ttactaggga tacagtttag tgggccccta accccacccc caagatctgt ttagttgggc
    26641 tccagtattg ctgtattcag tctttggtat attttcaccc acatcttacc acagaattta
    26701 ctgtctgttg aactacactt tcatttaacc actgaactgg ccttttaaac aggagaacca
    26761 gggttatttt ctgcttggaa atctgccttt tcaaaattac ctggctactc tccacctaag
    26821 aagctggtcc acattggaca tagataagat gaactctcct gaacagtatc tgcagctaaa
    26881 ttactctgtg acacttttct tcatgttcta atatcatgct tatttaatga cttaaattgg
    26941 taaaatattt gatttttttt ctcccccaaa cccatggata agggtctcag tttggtatag
    27001 gcgagcttga aatcagcatc tctactagag tttttagcag caatggccta gttcattctg
    27061 tcccccaaga acattccagg gtattcctgt gttgcatgtg aggaagcagg ctcagctgtc
    27121 caaagtcata gccagtcata gcaagccaga gaagaagatt ctgtggagac aggcctgtga
    27181 agatgttgag ccctgggagc atgagcaata tatgccatca ccatggattt gatttaaata
    27241 gacccacgtt ctcttctgta gtgtggccag cattttggct tgctctgcca aggtcaggca
    27301 tctgctactt tatctttact gtggaattaa gaactgaatg atgccggctg ggcgcagtgg
    27361 cttacacctg taatcccagc actttgggag gccgaggcag gcagatcacg aggtcaggag
    27421 atcaagacca tcttggctaa cacagtgaaa ccccatcgct actaaaaata caagaaaaaa
    27481 aacaaaatta gccaggcatg gtggcgggcg tctgtagtcc cagctacttg ggaggctgag
    27541 gcgagagaat ggtgtgaacc ccggaggtgg agcttgcagt gagcggggat cgctccactg
    27601 cactccagcc tgggcagcag agcaagactc cgtctcaaaa aaaaaaaaaa aactgaatga
    27661 tgcctcttag aaaccaagct tgtctccagg gctccagctg ccaaaatctt cactctgccc
    27721 cacccagatt taagttttct ttcttttttt tttttttttc tttctgtcac ccaggctgga
    27781 gtgcagtggc acgatcttgg cttactgcaa cctccgcctg ccgggttcaa gcaattctcc
    27841 tgcctcagcc tcaaatagct gggactacag gcacgtgcca ccatgcccgg ctgatttttt
    27901 tgtattttta gtagagacgg agttttacca tgttggccag acttgtctca aactcctgac
    27961 ctcaggtgat ccacccgtct caggctccca aagtgctgag attacaagtg tgagccaccg
    28021 cgcccggccc agatttaagt tttctcgatg aaaatctaat atatacttac tacctttgtt
    28081 tcattaagtg tttgcatggt tgagcactgt gcaaattact ttacttgatt ttatttatta
    28141 cgttttggtt attctgagtg ggaggacttc agtgtaatta taaattggct gaggaatgat
    28201 ttgggatccc ctgcaccaag ttgtttagta agtgaacctc tgctactaca ctctcccctc
    28261 agtgcattat ttttacttct ctatataaat gtcccactgt cagtactatc aaattaccat
    28321 ggtattccag agttttggga ttcttttatt taattgatat gtaatgtgca tggtttgggg
    28381 gtatatgtga taatacatcg tataatttga aaagatcaac ttgtgtactt gggatttcca
    28441 tcaccttaaa tatttgtctt ttctgtatgg tagaaccatt caaattcttc tcttctggct
    28501 attttgaaat atgtaataga taattgtaag ctataggcac aatcatatgt ctgctgcttg
    28561 ctgctgctca attagctaaa acggcaacag attgaacctt tttttttttt tttgtgagtc
    28621 ttgctctgtc gcccaggcca gactgcagtg gcactatctc agctcactgc aaactccgcc
    28681 tcccgggttc acgccattct cctgcctcag tctcccgagt agctgggact acaggcgtct
    28741 gccaccatgc ccggctaatt ttttgtattt ttagttgaga cagggtttca ccatgttagc
    28801 caggatggtc tcgatctcct gaccagattg aaccttttaa aaggactttt gttgtaataa
    28861 ccagaaggag cctttaattg gtaggatgca cttttgccta tcattcctta tttcttgatt
    28921 gctgtagggc agacacatga gaagtggacc tgggggagca gtggtgggag tgtttgagtt
    28981 gactggccat ctcacagggg agatcttccc catcatggga gatcttcccc atcaggcact
    29041 cttgctggtt cctcaccctt tcggctgtcc tgacttttaa tatgcctctt tcaacataat
    29101 tttctgttta gttaatttta caaaactgat gttatcaagt ttatttgttt tatcttgttt
    29161 ttcagagagt tccctataac tgggcttgtc tgggaagttt atgtgtaaga aaggtgaaat
    29221 ggtatcagga acaatggcaa tattagttcc tactcattat tgtgagactt aattcccaca
    29281 gtagtgattt ccatgaagac ttatttagga gggtcaccag aaattggaag agcattcagg
    29341 aaatatattt tgaggaagag gtgaaagtag tcaaggaggg aaaatctacc ttatataatt
    29401 tggagaactg gatgtttatt tttattttat tttatttatt ttgagatggg ttctcactgt
    29461 gtcgcccagg ctgcagtgca gtggcacgat cttggctcac tgcaaccttc gcttccgggg
    29521 ctcaagcgat tgtcctgcct cagcttccca agtagctggg attacaggtg cctgccaccg
    29581 tgcacggctg atttttttgt atttttagta gagataaggt ttcaccatgt tggccaggct
    29641 ggtcttgaac tcctgatctc aagtgatgtg cccacctctg cctcccaaag tgctgggatt
    29701 acaggtgtga gccaccacgc ccagctgtgt atttacaaat tcttgaatag ggtagcaccg
    29761 tctgctgtaa tagggaaagc aggctaattt cacaatgata agtattgtgt gttgaatcag
    29821 gattttgagg ctgccttttg taaatgattg gtatctgaaa acctgtggct tgcagtatat
    29881 agttgttaat ctaatatttg ctgactccaa acattttaaa acgctgtgtc tagcctagtt
    29941 attctatttt aactgttctc aggtccagta aaataaaaaa acagagcaaa agaaaggcac
    30001 cttttatata gcaggcactg tcccacatga catcttacat gcattattta atttaatcct
    30061 cagtatagca ctgaggtaat tgtactttcc ccacctttta caataaaaga aaccaaggct
    30121 tagaggtaag tatcacagag ctgcagggca cagtgagtca cacccataat cccagcactt
    30181 tgagaggctg aggcgggagg attgcttgag ctcaggtgtt caaggtcagc ctgggcaaca
    30241 taaataacct tgtttctaca aaaagtacaa aaattagccg gacatggtgg cgtgtgccta
    30301 cagtcccagc tccttgggag gcggaggtga gaggatcact tgagcccagg agttggaggc
    30361 tgcagtgagc catgatggca ccactgcact ccagcctagg caacaaagcg agaccctgtc
    30421 tcaaaaaaaa aaaaaaagtg tcacagagcc atgattgaag cttagctggt ctggcttcac
    30481 agtcagggct ctttctcaca gtaattgctg ctctcaggac ctattgagaa atggataggg
    30541 aagccctaga aacttggtat taataacatt tgtttatttg acctaactat attcgttcat
    30601 taattttgtg aatatttatt aagtgctctt gtgcttttat ataccaggca ttatgctgaa
    30661 ctataaggaa gagaacaaaa caagatcctt accctcacag agtttacatt ctagtaagaa
    30721 ttagatttta gattttttgt tctttttttt ttttcttttt tttgagacaa ggtcgcttac
    30781 tctgttaccc aggctggagt gcagtagtgc aatcacagct tattgcagcc ttgacgtcct
    30841 gggctcaagc atcctcctgc ctcagcctcc caagtagctg ggattaaagg cacacaccac
    30901 catgctcagc tgattttttt ttttctttta aattttttgt agagacagag tctccttgtg
    30961 ttgcccaggc tggttcaaac ttctgggctc aagcattcct tctgcctcag cctcccaaag
    31021 tgctggggtc accattgtga ggtactgcat caaactcagg aattagattg ttttgttttg
    31081 ttttgttttg ttctttgttt tttgagacag agtcttgctc tgtcacccag gctagagtgt
    31141 agtggcatga tcttggctca ctgcaacctc cgcctcctgg attcaagcga ttcccctgct
    31201 tcagcctccc cagtagctgg gattacaggc atgtgccacc atgcccagct aatttttgta
    31261 ttttcggtag agatgggttt ttgtcatgtt ggccaggcta gtcttgaact cctgacctcg
    31321 tgtgatccat ccacctcggc ctcccaaaat gctgggatta caggcatgag ccaccatgcc
    31381 tggccgatct ttaaatagat ttgcattttg ctttttctgt ttaatacagt tgtcctgttt
    31441 tttatatata tatataaaat catgtgtaca tatacccatg ttcatgtgta tagtgtgcta
    31501 gtcagggttc tcttagggga acagaactaa taggagatca cctgaggtcg agagtttgag
    31561 accagcctgg ccaacatggt gaaaccccgt ctctagtaaa aatacaaaaa aattagctgg
    31621 gcaggccggg cgtggtggct cacgcctgta atcccagcac tttggaaggc caaggtgggc
    31681 ggatcatgag gtcaggagat caagaccatc ctaacatggt gaaaccctgt ctgtactaaa
    31741 aatacaaaaa gaaattagcc aggtgtggtg gtgggcgtct gtagtcccag ctactcggga
    31801 ggctgaggca ggagaatggc atgaacccgg gaggcggagg ttgcagtgag ccgagattgc
    31861 gccactgcac tccagcctgg gcgacaaagc aagactctgt ctcaaaacaa aaacaaaaac
    31921 aaaaaccccc ccaaaaaatt agctgggcgg gccgggcgtg gtggcttatg cctgtagtct
    31981 cagcactttg ggaggccgag gcaggcgggt cacctgaggt caggagttcg agaccagcct
    32041 ggccaacatg gtgaaactcc gtctctacta aaactacaaa aattaggcgg gcatggtggc
    32101 gggtgcctgt aatcccagct actcaggagg ctgaagcagg agaattgctt gaacccagga
    32161 agtggaggtt gcagtgagcc aatatcgtgc cactgcactc cagcctgggc gacaagagca
    32221 agactccatc tcaaaaaaaa aaaaaaaaaa ttagctgggg gtggttgcag gcacctagaa
    32281 tcccagctac tcaggaggct gaggcgggaa aattgcttga gctgagaggt ggaggttgca
    32341 gtgaactgag atcgcactac tgtactccag catgggcaac agagcaagac tctgtctgaa
    32401 aaaaataaat aggtaaataa ataaataaag ttttaggtat agttgttttt ttccaaggac
    32461 taattttatc gatgacatct aatttcaagt actgagaaca tggtcatcta gtaaaataag
    32521 ctgttattgt gagtctgctt tattaatgtt ttaaaatgaa agcctcttaa gactgaatga
    32581 gaatacaaca taggaacata tttctatgtt gtattcagtt gtccagcatt gatctgtgaa
    32641 ctctgtatta aactttcagc aagaggcatt tgttgaaaat tacgtttctg ccagatatag
    32701 ttttggccct ctgttatatt ttcagagaag aacaaaatca atggtatagc atgctaactt
    32761 tccagttttc tttttgagtt gggtcttctg ttgcccttgg tagcatagca taataaaatg
    32821 catgaaggta gaccaagtga ttttttatta ctgcatatta atttggattt atttctctta
    32881 ttcagaagga aatgtacaga ttacagctga aactctgcta aaatccgccg aagtacaagg
    32941 tatgaaggtc aatgggacta agacggataa taatgaagga cacaaaaatg gcaatgtgag
    33001 taaagatctc tcagctggat gcggtgaatt ccaagaagta gacaaaatca tgaccagtga
    33061 tgaggtttca gaaaccagca cattagttac cccagaacct ttaacctttg tggaccctgt
    33121 attaacagaa gcaactccta aagaaaaaga atgtgaagaa ttaaaaagtt gtccttggtt
    33181 gtcattacca ggaaacagtg ccatttctaa tgtggacaat gggaaggaag agttgtgtaa
    33241 accaaacctg gtctgtgaag cagatgacaa tcaccaacag cttcatggcc accataatga
    33301 acaacccagt tctacacatg atagtcccac agccacaagc cctttgaaag aaaattctga
    33361 agtttcatgt ttcacatcag acttgtctgg tccagaatcc agaacaatat ccttagaaaa
    33421 ctgtggtttt gaaggtggtg gtttgctaaa gagatctgct gaaaagacag acagttctta
    33481 tttttatagg ggggatgatc aagggaagaa cttggcttct agagaagaaa atgaggaacg
    33541 gcttttgatt cctaggagtg aaagaggtgg accttttctt tttaatgcca gggaaccaga
    33601 aaaggagatt agtggtcgtt gttctggtga aaaagagcct gttgtttctc caaaggaaaa
    33661 tatccacaat aactgcattc aagacagtct ccatacaggg aactctagtt ctttaatgcc
    33721 caattctttt actgaagcca cagaagtaat gttaaataaa aatgatttga aaattactgt
    33781 acacgttcaa ggtaacttga caaaccctga ggaccataaa gaaactttta ctaatatgag
    33841 ccatcctggt ggacactctg aagaaagcag tttttcctcc ttgatgcaga ttgaagaggc
    33901 aggacagaca acccctgtag agcccaatat attaagtaaa tctttttaca ctaaagactg
    33961 taactcctta gtcagcatcc agagaaatct ggaaggcaac acccagttaa atgaagcatc
    34021 atgtaatgat tttctgtttg aaagaaaatc cattgtgagt ttaatgccag aggatcaaat
    34081 aagtcctgta agtgaggtat taaaacccaa gcaaggtact gctctgttgc taccatcccc
    34141 agaatttgat tacagacctg agtcagaaaa agttatacag acctcacatg atgatattcc
    34201 acttttagat gaacagagca tagcctgtga gatgaatgaa ctttcttgta ccaatgaact
    34261 ggttgtaaac aaagtagaaa gtgaatgtgt tttaaatcaa caagtgtccc ttaattctca
    34321 agaacatgca aatttgccaa ctgactctct actgcattta aacaaagaga tgcctttagc
    34381 aacaggcaga gatgcccatc agagccatca ccctccatta gagggtagag cagatgtcat
    34441 tgctgatata caaaccattc ccattcagac aaaaataaaa gacatctctc caccaggtaa
    34501 ccaaacctgt ggtgcctctt caaactgtcc caccttaaac atcaaaccag taagcctaga
    34561 gagaaaaaag gaaatggctg attcaggaac aaaagctcta cattccaggc tgcgctcaaa
    34621 taagagagaa gcagctggct ttcctcaagt ggtctctgtc atagaatgtc acagcgttca
    34681 atctcaggat atctctagct gtcatcgtgt aagaaaaaat gtatcccagg aaaacatgtg
    34741 ttctgcttct gctgctttca agtccagcaa aatcagcctg caagttgata actctttgat
    34801 aacaaaatat gaaaatgcat ttcagcaccg tgatcactgc tgccaaggaa caggacactc
    34861 tgtggaaaaa agcagctgta aagtgagtta cacatcacag gaaagggaac ttgatgggaa
    34921 agaaacgaat ggcagccttc caggagataa gatcagaaac aaaatggtag caggcttgtt
    34981 aaatagtgga atttcaaaca aaaccattca cacctccagt agcatcaaac tcagtgagga
    35041 agggctggaa ggaaaggagc aggatgtatc caaagaaact gtattttgta agtataacat
    35101 ctctgatcat gctatacaag aactaaacca gactgtaaac attccaggtc ctgaaaaagt
    35161 gttggaccag tctcctactg ttatgttctc cagttttaaa aatgtaaaat cagttgaaac
    35221 actcgatcag aaggcagatg aagtccttga ctgtcagagt aaccaaaaca gaccagatga
    35281 atgcaaaagt gaaggtcagt cagccaagga gatgctaagt agtgaccaga gagagactgt
    35341 caccgagcct cacggggagg taaaccacaa ccaaaaggat ctgctggtca gctcaggcag
    35401 taataactca ctaccttgtg gtagtccaaa gaaatgcaat ttgaaaggag cctttgtcaa
    35461 gatgtctggt tgtgatgagt ccacagaagg tatggtagac atcgtctaca cggactgtag
    35521 taataagctt gcagaaggtg tgctggacgt gaaggcatct aatctactgg attgtggtgc
    35581 aaggcaagag aaactggcat ttcaagagga ctccaggagt accttgtctc ggagagaact
    35641 ggatgctgca catacaggaa caactggtca ggattcagat ttcccagtta ctgctgcttc
    35701 tacagtggac tttctcaaaa taaaaaaatc atgtgaagaa aacgtatgca gatctttaaa
    35761 agactgtgaa atggaaaagt gtccagactc ttgtgcccat gagatggagt ctgttgcaga
    35821 tcatgaacca aataaaagaa tattgggcag agtaaatttg tctttaaatg atagccatta
    35881 tggacagcaa gataaaggaa catctctcag agaaacacaa gaaatgactg aaggatcaag
    35941 actagaacca aactctgagt ttggcaaaga aagtaccttt ggaatttcct caaaagagtc
    36001 gatgtcttgc catgatgaaa gctctgtttc cctaagaagc ctgaaatcca ttgaaataat
    36061 gccttctcaa gaaaattcag aaactaatgt taacagtgaa gaaactgacc tgaaaaatct
    36121 ttgtaaacca aaagatggtg aaatgctttg tgaaaatgta aaggactgca cagtccttcc
    36181 tgagatgaag gaaatagtat caagagattg gagtaattct agtgacagag acagcgtatg
    36241 tacctgtgtg gaaaagaatg cttgcaaagc ttgtcaccct cacgagaatt cctctgacag
    36301 acatttgcct ttgacagtga aaacagatat taaagtgaaa ggagaagaaa ccgaagagca
    36361 tcagagggga cgactgggtt acttaactgt tggggagcaa tctgaggagt tggttaccag
    36421 agaaactggc gatggcgatc ccgtgagcaa catctctcag acccatttta aatgccgggg
    36481 gatacttaat catgctgaaa aacagcagag ccctgaggtt ttggactaca tgttgcagaa
    36541 agaagagaaa tatatacgtc aacaaaaagc acatacgata tcgcaacagt gcatatcatc
    36601 tagtctgttg ttagatgatg cacaaaatca gaaccaaccg aaggctgaca aagatgagtc
    36661 caccatgatc aatgaaatca ccctagcaaa gctggccaag gacagcattg tggcacagac
    36721 tcagaagtta gaagaccaga aggaggaaag gttacatcat ccattaagga aggacactga
    36781 gtcatgcaca agtccttgcc ttcttggtgc ccctcggaaa gcacaagacc cctcctctgc
    36841 tgggtgtgat caaatacatg gtgcctttgc gaagaaagga gttcttccct taaagaagca
    36901 gccccatcga acttgtaaga aagtttccta tcaggagcaa atcattgttg ggagaaaaat
    36961 aggtaaaatc agaagttctg cctttttaaa gagttcttcc aatcccatcc ccacaaaagc
    37021 gcacagactt ctcagtttgt gtactctgtc tgcacctaca cgattagaac ctgaaacagc
    37081 acctaccaag agcttggtta gtcacatacc aaagcagatg tctacaccgt gccatccctt
    37141 gaggagcctg aattttagga agactaccaa agaatcagcc ttactaaaca agctgtccat
    37201 ccttgcctcc aaactggccc cagccatgaa gactcagaag ctaagatacc gacggtgttc
    37261 ctctgaactt cttccaatgg ctaaaagcta caagcgcctc agatataaaa gactcctgga
    37321 cggattttca tccagcacag agcagctgaa tccatatttg gcagctagtg gatgggataa
    37381 gaggcctaac agtaagccca tggcacttta ttctctcgaa tccatcaaga tgaccttcat
    37441 agatttgagc aacaagatgc cgtccctgct gtttggttct gaaatcttcc cagtatcctt
    37501 tcatgtgaaa tcatccagct cagattgcac gactgagtcc tcaaggactt ttcctgagca
    37561 ctgtgctccg gcaaggcttg ccttaggaga ggccctccag tgcccgtctc aacctcccaa
    37621 gtggaccttt tctttcttct tgtcccacgg ttgccctggg atggcaacat tcagggaaga
    37681 cactggcgtc catagtcaga cccacactca ggctcctccc cagcctccag ctcctctcca
    37741 agactatgga ggcactgcca tagtccagac cagagcagac tgctctgtcc ttggccttca
    37801 cacacttcta gcactttgtt ccccaggatg ttaccgaatc tggacaaaaa aacggagctt
    37861 ctccagccac atgcctacca tgcagaggct cttcatgacc cagtttacac agggcctgaa
    37921 agggttacgg tctccagcct ccatagcaga caaggtcttc tgttctctgc cctactcggt
    37981 gggcagagtc ctatccattt ggagccagca tggtccttct gtctgctcct tcgaaatctc
    38041 ttctcttcat tcccctcact gcaagcggca accaagtctg ggcaccacaa gcaggtaaaa
    38101 tctgtcccct gttctttaca aatgtcccat atttgcttcc tgtctctggg gagatgagag
    38161 gggaactgcg ggaaatgcaa ggctatttag agtcctcttg ggtctgcatt ttctatttac
    38221 cttgcgaaat ctctgctgag aaaaatccaa tagtaattct taagcatagg acccccaccc
    38281 cctgctcagt tttcctgtag aacctacttc tgtatttcac accattcttt tttctgtcca
    38341 tttcattctt caaaccatca aatctgttga atcttctttt tttttttttt tttttttttt
    38401 gattaactct tcttgcccag gctggagtgc agtggtgcaa tgtcggctta ccgcaacctc
    38461 cgcctcccgg gttcaagcga ttctcctcct tcagcctcct gagtagctgg gattacaggc
    38521 atgcgccacc acacccggct aagtttttgt attttttagt agagacgggg gtttctccat
    38581 gttggtcagg ctggtcttga actcctgacc tcaggtgatc cacctgcctc ggcctcccaa
    38641 agtgctagga ttgcatgcat aagccaacca ggctgctttt atttatttgt ttatttattt
    38701 attttttgaa acagtctcat tcttgtcacc cacgctggaa tgcagtggcg caatctcggc
    38761 tgaccacaac ttctgcctcc cggattcaag cggttctcct gccttagcct cccgagtagc
    38821 tgggattaca ggcacgtgtc accatgcctg gctaattttt gtatttttag tagagacggt
    38881 ttcaccatgt tggccaggct ggtcttgaac tcctggcgtc cggtgatcct ctcaccttgg
    38941 ctcccaaatt gctgagatta caggcggtag ccaccacacc cagctgaatc ttcttttcta
    39001 ctcttgcgcc catcttgcag aaaacaaaca cccattacaa gtgaaaaact ataaatagta
    39061 acacacaatc gcttgtaaca ttatctcctt cacaaagcac taaacagcca gcacctaact
    39121 ctgatatgta gagaacacag aataaatata tttttagtta atgaataaat tacacaggta
    39181 tcaccagata tggtttatga acccctgcct tttggcaatg tagaggcttc aaaaattggc
    39241 atttacatac ttcagcttta gggtttatag aacttaaagt gaactgggaa ggagttcttg
    39301 gggtgtgatc actgagaata gttggaaata atttcgtcaa tatcattgta ccttctaatt
    39361 gaaaataaga gaagaaaaag aatttgagag ttaaactact catctcaaga atccctaaag
    39421 agtggccagg tatggtggct tacacctata atcccagcgc tttgggaggc cgagacaggt
    39481 ggatcacgag gtcaggagat cgagaccatc ctggctaaca ccgtgaaacc ccgtttctac
    39541 taaaaataca aaaaaaatta gccgggcata gtggcgggtg cctgtagtcc cagctactcg
    39601 ggaggctgag gcaggagaat ggcatgaacc cgggaggcag aacttgcagt gagccgagat
    39661 cacgccacgg cactccagcc tgggcgacag agtgagactc tgtctcaaaa aaaaaaagaa
    39721 tccctaaaga gctgctatac acatgataga taaactctcc tctttgtaat tatttaagta
    39781 aacaaaatat tttttaattt gcccttacta ttgctgtatt tgacaaatta gacatcaaat
    39841 aaaaagcctt aatattccaa atagcttagg agggccttgt tcattgtgtg tctctaatgt
    39901 agaatcattg tgtgtcagta aagtggactg gttcaggcgg gacgcagtgg ctcatgcctg
    39961 taagcctagc acttcgggag gccaaggcag gtggatctct ttagtccagg agtttgagac
    40021 cagcctggga aacatggcat aacgttgtct ctgctaaaaa atacaaaaat tagtcaggca
    40081 tagtggtgta tgcctgtagt cccagctact caaaaggctg agatgggaag attgcttgaa
    40141 cccaggaggc agaggttgca gtgagccagg atcacaccac tacactctag cctaggcaac
    40201 agagctagac cctgtctcca aaatgtttaa ttaaaaaaac aacaggctgg ctacggtggc
    40261 tcatgcctgt agtcccagca ctttgggagg ctgaggcagg cagatcacga ggtcaagaga
    40321 tcgagaccat cctggaagct gggcaccgtg gctcgtgcct gtaatcctag cactttggga
    40381 ggctgcggcc ggcagatcac ctgaggtcag gagttcgaga ccagcctggc caacatgggg
    40441 aaaccctgtc cctactaaaa atacaaaaat tagctgggca tggtggcaca cacctgtagt
    40501 cccagctact tgggaagctg aggcaggaga atcgcttgaa tccaggaggc agaggttgca
    40561 gtgacccgag atcgtgccac tgcactccag cctgtcaaca gagcaagact ccgtctcaaa
    40621 aaaaaaaaaa aaaaaaaaaa aaaccccaca ggcgtctggg tgcagtagct cacgtgtgta
    40681 atcccagcac tttgggaggc cgaggcgggc ctgaccgacg tggtgaagcc ctctctctac
    40741 tacaaataca aaaaaatttt agctgggtgt agtggcttat gcctgtaatt ccagctactc
    40801 agaggctgag tcaggaggat cccttgaacc tgggaggccg gggttgcagt gagccaagat
    40861 cgtgccatcg cactctagcc tgggcaacag agcgggattc tgtctccaaa aaaaaaaaaa
    40921 aacaacaaca aataggccag gtgtggtggc gcatgcttgt aatcccagca ctttgggagg
    40981 ccaaggcagg tgggtcactt gaggccagga gttcaagacc agcctgggca acctagagaa
    41041 ataaatccca tgtcagctgg gcacagtggc tcatgcctaa aatcccagca ctttgggagg
    41101 ccaaggcggg cagatcagct gaggtcagga gttcgagacc agcctgacca acgtggagaa
    41161 accccatctc tactaaaaat acaaaattag ccgggtgtgg tgcacacctg taatcccagt
    41221 tactcgggag gctgaggcag gagaatcact taaacccagg agttggaggt tgtgctgagc
    41281 cgagattgca ccattgcact ccagcctagg caacaagagt gaaactccgt ctcaaaaaat
    41341 aaaaaataaa aaaataaatc ccatctctac taaaaataca aaaattagcc agatgtagtg
    41401 gtgcatgccc ataatcccag ctactcagag gctgaggcac aagaatcagc agaggttgca
    41461 ctgagccgag atcgtgccac tatattccag cctggacggc aaagtgagac tctgtctcaa
    41521 gaaaatttca acagcaacaa gactgctggt ggccaggcat ggtggctcat gcctgtattc
    41581 ccagcgcttt gggaggccaa ggcgggcgaa tcatctgagg tcaggaattc aggaccagcc
    41641 tagccaacat ggtgaaacct cgtctctact aaaaacagga aaattagctg ggtatggtgg
    41701 ttcatgcttg taatcccagc tactcaggag gctgaggcag gagaattgct tgaacccagg
    41761 aggcagaggt tagggtgagc caagatcgca ccactgcact ccagcctggg cgacagagtg
    41821 agactctgtc tcaaaaataa ataaataaac aacaaacctg ctggtttgta ttgtgtagtt
    41881 ccctgagcat cttagcagaa aactgaatga atagaagagt gtcagaaaaa aaacccagaa
    41941 catgaacatt gctgactaga attgaaagat gaattgctgt tacaagtaca tgtcctacag
    42001 tttttgtttt tgttgttttt ttttcctgag atggagtttc actcttgttg cccaggctgg
    42061 agtgcagtgg tgcaatctca gctcaccgca acctctgcct cccaggttca agcgattctc
    42121 ccactccagc ctcctgagta gctgggattg caggcatgca ccaccacatc cagctaattt
    42181 tgtattttta gtagagatgg gatttctgca tgttggtcag gctggccttg aactcctgac
    42241 ctcaggtgat ctgcctgccc cagcctccta aagtgctggg attactggcg taagccaccg
    42301 cgcccggcct ttagagttat ttttaaaagt tctcttatta taaagacagc catgaaaata
    42361 cgttagagtg attcacattg ttttaaatgc tggtgtactg cttttattgt ctactttgtt
    42421 gatatgcctc taaaatctca taattgctct gctatgtgtt tagggcacac agctttaaat
    42481 tgtgttactt ccggccaggt gcagtggctc acgcctgtaa tcccagcact ttaggaggct
    42541 gagtcaggtg gatcacaagg tcaggaaatt gagaccatcc tggctaacat ggtgaaacgc
    42601 catctctact aaaaataaaa atacaaaaat tagctgggct tagtggcaca tgcctatagt
    42661 cccagctact cgggaggctg aggcaggaga atcgcttgaa cctgggaagt ggaggttgca
    42721 gtgagccgag atcacgccac tgcactccag cctgggcgac agagcgagtc tccgtctccc
    42781 aaaaaaaata ggttgtgcca cttcctccaa actgtttgtt cctgaggtta ggatagatgg
    42841 tagttactca tttcaccctg tggaggtgta acccttttgc cccttttcgt cttcgagagc
    42901 tctttctttc ccacctcatg tttctgtttc ctggtgttga aaattttctg tttccctccc
    42961 tatttctagc tttttatttt attttacttt atttaaattc aaatggaagg tagagggggt
    43021 ggtatttgta gatacttttc attggctcta aaaatacctt aacatcatgt gcctgggctt
    43081 agagtttaga agtttgctgt ttttcttttc tttcttcttt tttttttgag acagagtttc
    43141 actcttgtct cccaagctgg agtgcagtgg cgcgatctca gctcactgca acctccacct
    43201 cccgggttca agcgattctc ctgcctcagc ctcctgaata gctgggatta caggcatgta
    43261 ccaccacgcc tggctaattt tgtattttta gtagagacag gatttcacca ggttggccag
    43321 gctggtctca aactcttgac ctcaggtgat ccacccacct cagcctccca gagtactgga
    43381 attataggcg cgagccacca tgcctggcca gaagtttgct gtttttctaa acaagcttac
    43441 aaatggtttc tagcaggccg ggcactgtgg ctcatgccta taatcccaac actttgggag
    43501 actgaggtag gcagaccaca aggtcaggag ttcgagacca gcctggccaa tatggtgaaa
    43561 ccccgtgtct actaagaata caaaaattaa cccggcatcc tggcaggtgg ctgtagtccc
    43621 agctactcgg aggctgaggc aggagaattc cttgaaccca caaggtagag gttgcagtga
    43681 gatgagatcg cgccactgca ctccagcctg ggtgacaaag tgagactccg tctcaaaaaa
    43741 aagaaaaagg aagagtttaa ttataaagga attaaacttt taatagtttt ctcctttttt
    43801 tttttttttt ttgtgagata gagtcttgct ctgtcgccca ggctggagtg cagtggtgtg
    43861 atctcggctc actgcagcct ctgcctcctg ggttcaagca gttctcctgc ctcaccctcc
    43921 cgggttcaag caattctcct gcctcaccct cccaagtagc tgggattgca ggcatgtgcc
    43981 atcatgccta gctagttttt gtatttttgt agagacaggg tttcatcgtg ttggccaggc
    44041 tggtcttgaa ttcctcacct caggtgatcc acccgcctca gcctccccaa agtgctggga
    44101 ttacaggtgt gagtcactac gattggccat taattttctt ctatatagct atgttgtttt
    44161 gtttagtttg gtttttgaga cagagtctcc ctctgtcgcc caggctggag tgcagtggta
    44221 taatctcagc ttactacaat ctcctcctcc cgggttcaag cgattctcct gtctcagcct
    44281 cctgagtagc tgggattaca agtacccacc accacaccca gctaattttt tgtattttta
    44341 gtagagatgg ggttttgcca tgttgaccag gctggtctcg aactcctggc ctcaagtgat
    44401 ctgcccacct cagcctccca aagtgctggg attacaggtg tgagccactg tgcccggctg
    44461 tatagctatg ttttatgtgt aacttggctt taaagaaaat aattgggcca ggcgcggtgg
    44521 ctcatgcctg taatgccagc actttgggaa tttaaggtgg gcggatcaca aggccaggag
    44581 tttgagacca gcctggccaa tatggtgaaa ccccatctct actaaaaata caaaaattac
    44641 ccgggcatga tggcacgcgc ctatagtccc agctacttgg gaggctgagg cagaagaatc
    44701 tcttgaaccc gggaagtgga ggttgcagtg agccgagatc acaccattgc actccagcct
    44761 gggcaacgga acaagactca gtctcaaaaa aagaaaaaat aattggtttc tctctaatat
    44821 tttataaggt tatagaaact gtcagatttt attagtcagt acacaactga gtggtataat
    44881 atattcttta aattttttaa aatttatttt tatttagaga tggggtcttg ccctgatact
    44941 caggctgaag tgcagtggtg cagtcttggc ttacttcagt cttgatcttc cgggctcaag
    45001 cagtcttctc accccagcct cttgagtagc tgagaccaca ggtgcactcc accacccctg
    45061 gctaaatttt tgtatttttt gtggaaacaa ggtctcgcca tgttgcccaa gctggtcttg
    45121 aactcctagg ctgaagcgat ctgcccacct cagcctccca aagtgctggg attataggca
    45181 tcagccacct tgcccagcca ctgttctttc tttctgtctc tgccttcttt ccattcaagt
    45241 tagaaaataa tcttcctgtc agtctgcctc cattccagtg atgggcacat aaatataact
    45301 ctcctggttg gaaagctttc ctctttctga gtaactgaca tttcttgtct tcttggggct
    45361 atcatgtgct aatacccaca ataacatcaa aacctttcct gttatcccac tgcccttacc
    45421 tattgctttt gtacttttgc tttactttag ccacaccatg ttaccatatg tgcctcttcc
    45481 aggcatggaa gctacatata acaccagcgg cagtcagacg aggtaagcac atgagactca
    45541 gcgtgtgtgt gcgcgtgtgc gtgtgtgtgt gcaagagaga gagtgcatac ataggtggtg
    45601 tggatcgtct gtggcatgac tttgacctct tgtccttgta aacctgatct atgtctctca
    45661 gataaacatt tctgagattg aaatctgttc tattacaagc agcaactagg aatgtgtaat
    45721 aatacaattt gttaaaaaaa aaaaagtgaa aatcactaac cagcttattg taccagaagt
    45781 cccctctcaa gctatttcat gtcttaacag ccaacttcag tccctggaca ggattgatct
    45841 tatctgagta ctgttcattt gtgcggttta ccagatatct tcctcaccca aaaagtctgt
    45901 tcctttttac atttttcctt ataaaattcc atagcaataa aatggattac acattcttgt
    45961 aattttttta catatgtaga tacaggctat gtctggaagt gactagaatg caggttgact
    46021 ggatatatta ttctctggaa agaaagaaaa agtattgagg cctagatgtt aagaagttga
    46081 ggctgggcgt ggtggctcac acctgtaatc ccagcacttt gggaggccgg tgcgggtgga
    46141 tcacctaagg tcgggagatc aagaccatcc tgaccaacat ggagaaactc cgtctctact
    46201 aaaaatacag aattagctgg gcgtggtggc gcatgcctgt aatttcagct actcgagggg
    46261 ctgaggcagg agaattgctt gaacccggga ggcagaggct gcattgagcc gagatcgtac
    46321 cattgcactc cagtctgggc aacaagagca aaactccttc tcaaaaaaaa aaaaaaaaat
    46381 gaagaagaag aagttgaatg tgctggaagt agaaagggaa cccctctcat atcttctttc
    46441 tcttcatggt gctaggctgg agcctccatt ccctgccttg gtaccaaagt cttgcttggt
    46501 agcagaatca gctgtcagca agctcctgct ttcagcctct gagttccagg ttcgtggatt
    46561 ggatgagctg gatggtgtga aagcagcatg cccctgccca cagagcagcc ccccagaaca
    46621 gaaagaggta agtgtaaagt gctggttggg tcagatgatg gtggcattgg aggtggccat
    46681 tgtcaactca catcgcatta tagctacaga ctggcttctg agtatcttta cgtaccacct
    46741 tcagtgtcag ccgagttctg gagagtacta agccaggagt ttttctcttg gccagtaaag
    46801 gacacagtgg attttttaat ctgcattgtt ttccagatac ttttttcttg ccaacagcat
    46861 gtaacagtgt ttagagaatt ggacgaaaga gctgctttgt gcattcaaag aagatgagtg
    46921 gatggtgatg atgttcaatt ttgcaacgtc tgttgtcttc aacagttgca aactttcatg
    46981 ttgacagtct caatatctga actgaatgta caattcttgt tttgatgata tgaagggagt
    47041 agttgcttaa aacacagcag gggccaggca cggtggcaca cgcctgtaat ctcagcactt
    47101 tgggaggctg aggcgggcgg atcgcttgag tccaggagtt caatagcagc ctgggcaacc
    47161 tggcaaaact gtgtctctac aaaaaagaca aaaatgagct gactgtggtg gtgcacacct
    47221 gcagtcccag ttactcggga ggctgaggag ggagaattgc ttgagcccgg gaggcagagt
    47281 ttgcagcaat gaccccagat tgcatcactg cactccagcc tgagtgacag agtgaaaccc
    47341 catcttaaaa aaaaaataaa aggccgggca cggtggctca cgcctgtgat tccagcactt
    47401 tgggaggcca gggcgggcgg atcacccggg gtcaggagtt cgagaccagc ctggccagta
    47461 tggtgaaacc ccatctctac taaaaataca aaaattagcc aaatgtggtg gcacattcct
    47521 gtaatcccag gtactctgga ggccgaggca gtagattcgc ttaaacccag gaggtggaag
    47581 ttgcagtgag cctggattgc accaccacac tccagcctgg gcggcagagt gagactccat
    47641 ctcaaaaaat aaataaggcc agatgcggtg gctcacatct gtaatcctag cactttgggt
    47701 ggccgaggtg ggcggatcac ctgaggttgg gagtttgaga ccagcctgac caacatggag
    47761 aaaccctgtt tctactaaaa tacaaaataa gccgggcgtg gtggcacatg cctgtaattc
    47821 cagctactca ggaggctgag gcaggagaat gacttgaacc tgggaggcag aggttgcggt
    47881 gagccaagac catgccattg catttaagcc tgggcaacaa gaacaaaact ctatcaaaaa
    47941 aataaataaa taataaaaaa agcaggaata gaagtgggag ctttgtcata aactgcttaa
    48001 tagagtcatc tctagagtga ggtagcaatg ttttaagtgt caagatggac tttatatatt
    48061 taaaatatct tacaatatgc caggggtggt ggcatacacc tatagtccta gctaccgcag
    48121 aggctgaggc aaaaggatca gttgagccca agagttcctg gccagcctgg gcaatatagc
    48181 gagaccccat ctaaaaataa aaattcccag ttacggtggc ttatacttgt aaccccagcg
    48241 ctttgggagg ccaaggcagg aggatcattt gagtccagga attcaaggct gcagtgagct
    48301 atgattgcac cacttcacac cagcctgggc cacagagtga gaccttgtct caaaaaatat
    48361 ataaataaaa tgtcttacag cttgaccatc tttcttctta atccttaaaa ataggctgag
    48421 ccagagaaga ggccaaagaa agtctcacag attcgcatcc ggaaaaccat tcctaggcca
    48481 gatcctaatc ttacccccat gggccttcct cgacccaaaa ggtgagctcc ttctctgtta
    48541 caagctaggt tcactttttt ggaaaattgt ttgtcataat ataattgccc tttaaatggt
    48601 cctacactct gagccattta ttacatttct aggaatttat cctaaagaat taattagtaa
    48661 tgtcgctaga tatttataag caaggacatt ttaatacatt gcctacataa tcttagtaaa
    48721 ccctccaaat gaacctgtgt taggtcgtag cattgatgct ggcacatgtg atttctgtgt
    48781 gtcacaggat ttacccaacc ccagagctca agctcctaaa tactctgtgc actaaactgg
    48841 aaaaggacct aaaagtccta agtttagttt ttcttaaaaa agatctccaa gccgggtgca
    48901 gtggctcaca cctgtaaccc cagcactttg ggaggccgag gtggggagat cacctgaggt
    48961 cgggagttcg agaccagcct gacccacacg gagaaacccc atctctacta aaaatacaaa
    49021 attagccggg cttggtggcg catgcctata atcccagcta cttgggaagg ctgaggcagg
    49081 agattcgctt gagcctggga ggtggaggtt gtggtgagcc gagatcgcac cattgcactc
    49141 cagcctaggc aacaagagca aaactccgtc tcaaaaaaaa aaaaaatcgc caaacttata
    49201 ttttcttctg atcgattttg cttctccatt tcttatcagc aaatggaagc ctgacagtgg
    49261 tctctcagga gcttccctgt aaaatatgaa taagaattcc caacacttaa gctttctata
    49321 cagggccagg cgcggtggct cacgcctgta atcccagcac tttgggaggc caaggcgggt
    49381 ggatcacaag gtcaggagtt tgagaccagc ctgaccaaca tggagaaacc ccgtctctac
    49441 taaaactgca aaataagctg ggcatggtgg cacacgccag taatcccagc tacttggtag
    49501 gctgaggcag gagaatcgct tgaacccagg aggcggaggt tgcggtgagc cgagatcgtg
    49561 ccattgcact ccagcctggg caacaagaat gaaactccgt ctcaaaaaaa aagatttctg
    49621 tacagtctaa ttgagaaaag aatgtgtact acctccgtta tagtgcttca cacaacacga
    49681 ataaaataat catttgttag ggtcatgatt gatgttccac ttctgtacca taatctttat
    49741 cttaatacgt tgtatttttg tcttatgttt cttttgttga tctattgtat gtcttttcaa
    49801 gagaaatttt aaaaatattt cagatatccg agatcgggta gtatttatta ctcgaatgaa
    49861 ataggattca ttatcagttc tattctctct tgcatttata tgtctgaaga accttgttta
    49921 cataaataag tagttgggag aggaaagagt tttaatatag taaagtcatt caattatttc
    49981 cacttctttc aagttatatg ccaaaaaatc atagagtgat ctagcattat atttaaggaa
    50041 aacaaaagat tgaaaagcac tcagtcacaa aggttctgtt gcccaggcat tagtggcagt
    50101 tactgtctca gtgtctggcg cagaccgaga agggtccggc aaatgtcaaa tgccagatcc
    50161 tctttccctt agaggtacct tattcattcc aatatacaga aagggggttg agaaaaataa
    50221 aatttttaat aaatctttgc ctaaacctag gatgtctttt gataaaaatg ctattaatca
    50281 aatgtacttt tgtcaaaaaa aaaaaaccct tgaagctgca gattttagta cattaagttt
    50341 atggaaaagc ctgggcatat aatttaattg gtggaagcaa tcttttattt aagcccatca
    50401 agcaaatcat tcttcctgac ttttctgttt tccaattcaa gtaaatatgt taatttatcc
    50461 tttcaggaaa atgatataaa acactgagaa ataaattatg gagtacaaat tgtgaggtat
    50521 atttctaaaa gtcttaaagt catcatttat ccattttaat aatgcaggtt gactatctct
    50581 tctccaaatt cttgggacca aaaatgtttc agacttcaga ttttttcaga ttttggaata
    50641 tttgcattat acttaccagc atccctcatc tgaaaatccc aaatgctcca atgagcattc
    50701 cctttgaaca taacctttga gcatcatgtt ggcactcaga aagtttcaga tgttggagca
    50761 tttcagattt tggattttca gttatggatg ttcttaataa cccaatagtg ccaacctgtg
    50821 cattactaaa acaacatgag gccaggagca gtggctcacg cctgtaatcc aagcactttg
    50881 ggaggctgag gtgggtggat catttgaggt caaaagtttg agaccagcct ggccaacatg
    50941 gtgaaaccct gtctctacta aaaatacaaa acttagccag gcggtagtgg cacacgcctg
    51001 taatcccagc tactcgggag gctgaggcag gagagtcgct tgaacccggg aggcggaggt
    51061 tacagtgagc cgaggtcgcg gcactgcact ccagcctggg ctgggtctca aaaaaagaaa
    51121 atattatttc tcagttctaa atttataata aagcattgta tgttttgaag tgaggagtat
    51181 ggtagaaagc atgatactgc tttactaaat gtgtatgcat acatgaatta aactctggta
    51241 ttagactttt ttttttttac acagtctcgc tctgttgccc aggctagagt gcagtggcac
    51301 gatctcggct cactgcaagc tccgcctccc aggttcacgc cattctcctc cctcagcctc
    51361 ccgagtagct gggactacag gcgcccgcca gtacgcccgg ctaatttttt gtattttttt
    51421 agtagagatg gggtttcacc atgttagcca ggatggtctt gatctcctga ccccgtgatc
    51481 cgcccacctc ggcctcccaa agtgctggga ttacaggcgt gacccaccgt gcccagccac
    51541 tttagtatta gacttttaag aatgattcag aattattgta aaaatcagaa ctaaatctat
    51601 tgatttatat aagtctcaat gattgctttc tttttttttt ttgagatgta gttttgctct
    51661 acataaaaaa aaaactcatt gttttgagat gtagttttga gatgtagttg ttgcccaggc
    51721 tggagtgagc caccaagccc agcctgcttt catatttaat ataagagaaa agtatattgg
    51781 acaaaccaat tggcagggca gtttatcacg tactttttgg tattgttaat ggggatagaa
    51841 gttataacat ctggccgggc atggtagctc atgcctgtaa tcacagcaca ttgggaggcc
    51901 aaggcgggta tatcaactga ggtcaggagt tcaagaccag cctggccaac atagtgaaaa
    51961 cctgtctcta ctaaaaatac aaaaattagc taggcatggt ggcaggcacc tgtcatccca
    52021 gctactcatg aggctaaggc aggagaatcg cttgaacccg ggaggtggag gttgcagtga
    52081 gccatgattg agccactcca tctcaaaaaa aaaaaagaat tacaacatct tataggatca
    52141 gatcagaagg gactgactac ttgaattaaa tatttcatta tatgaattga taaaagttca
    52201 tgccttaacc aaaggaaatt acttaaattt tttctgtggg ttttgtacac ttcaagtgtt
    52261 tggtagtccc agtaaacatc ttgatatata tatagttaca gtttgtttgt tttgtgacaa
    52321 ggtctcgctc aggctggagt gtagacgcat gatcatggct cactgcagct tcaacttcaa
    52381 cttcctgggc tcaggtgatc ctcctatctc agcctcatga gtagctggga ctacaggcat
    52441 gtgctaccat gcccagctaa tttttgtatt tctagtagag atgggatttt gccatgttcc
    52501 ccaggctggt cttgaactcc caggctcaag tgatctggcc acctccacct cccaaagtgc
    52561 ccaaattact ggtgtcagcc atcgtgccga tcccatgtat atgttgagtg gaacttttct
    52621 aagtgatgac atattgttaa tgagaagtga gaatagctag aaaaaatatt gtatataatt
    52681 aaatacacga acaagctatt tttagtgttt gaagctctct ttcctaagta aggttttttt
    52741 cttaagtaga cattatttga tgataatcaa ggtgaacgag gcaaagtcac tctgacaact
    52801 cctttccatg agatacctga aatcaattgt ccaattgccc aaatacccaa tttctttttt
    52861 tttttttttt tttttgagac agagtatcac tgtgccaccc aggctggagt gcagtggtgc
    52921 agttttggct cactgcaacc tccacctcct gggttccagt gattctcgtg gctcagcctc
    52981 ccgagtagct gggattacag gcacctgcca ccatgcctgg ctaatttttt gtttgtttgt
    53041 ttgtttgttt gtttgttttt tgagaaggag tttcaccctt gttgcccagt ctgaagtgca
    53101 atggcatgat ctcggctcat ggcaacctct gccttccagg tacaggcgat tctcctgcct
    53161 cagccccccg cgtagctggt atcacaggca cacgccacca cacccagcta atttttgtat
    53221 ttttagtaga gacagggttt caccatgttg gccaagctgg tctcaaactc ctgacctcat
    53281 gtgatctgcc cgccttggcc tcccaaagtg ctgggattac aggcatgagc caccgtgctc
    53341 agcccctaat acccaatctc taaaggcact cttctctctt aactgaataa tgtgtagtaa
    53401 aggaaaagaa aagcccaaga caagtttatg gtgatttcat taatcactgg aaagggctta
    53461 gcaaaatgag tgttttgatt gatgtatcaa agaagaattc aggatgggta ggagctgttc
    53521 tgagagaatt tgtgggaaca gagagacctg caagagcaat tcaggacact tcttagatgt
    53581 atcactttta gaaattagag attgagctgg gtatggtagt tcacacctat aatcccgaca
    53641 ctttgggagg ccaaggtggg aggatcactt gagcccagga ggttaagagt agcccgggca
    53701 acatggtgag accacatttc tacaaaaatt aataataagg cgaggcgcgt tggctcatgc
    53761 ctgtaatccc agcactttgg gaggctgagg tgggtggatt gtgaggtcag aagttcgaga
    53821 ccagcatggc taacatggtg aaaccccatc tctattaaaa atacaaaatt agctgggtgt
    53881 ggtggcgtac acctgtaatc ccagctactg gggaggctga ggccggagaa tcgcttgaac
    53941 ccaaaaggcg gtggttgcag tgagccgaga tcgcaccact gctctccagc ctgggcaata
    54001 gagcaagacc ccatctaaaa aaaaaaaaaa ttataataat aaagaaaaaa tagaaattaa
    54061 agattgagtg gttgattctc ctacagccgg gttctcgtgt actctgtgga aagtttttag
    54121 gtacactaaa gaccactggt ctaacatatt tagtagcaac ctaatttagc tcttaggatt
    54181 tttaccttag tattacgtat tggttcaagt ccaatcagga gacagaaatc acacagtatt
    54241 ttagacaggg gaagtttatt ataaaacatt aaactatgac agggagtaac cttaaatgta
    54301 aagagaatcc tgaagggtac actcgggtta agggagagta ccctaggaag ggcaaacttg
    54361 gaagggacac cacctccctc aaggttggag ttgagacttg gttggagaag gtgaggttgc
    54421 agcccattgg atgggtgggt tgcagaggcc agagctgggc aagcaggaaa taacaaccac
    54481 cttctcaagc atagacaaga taaggctgct gcagacggag gtagggcact gctgtgatgc
    54541 aaggcctgga gcatgtggtt tttgcttcag gagagtgaca ggaaatgacc atcaggaagt
    54601 caggttacca ctgagggcat aaggcctgga gtgccctatg cgtgttggga agcctgcagc
    54661 aaagtggtcg ccaagctaag gctgcaaagt cactgaggga ctacatgtcc tggccgcacc
    54721 actagggcag agaagcccca agacacccca acatatatta atcactgatg gcccatggtg
    54781 caggagcaag aaaaaaagct caccaaaccg gaaagagaag ctcccttcca cctgcattgt
    54841 tcctccaaca ccttgtgaca aagtttagca tcatactcac tgcaaaagag aaatgcttaa
    54901 agggcctagg attccgttat cacagagcag gtactgcagg gcagattttg agctgaaaag
    54961 caataatttc atcattggca tatagtaaac agtaaaattt tgatacatta ttcgcttcac
    55021 aaagagctgt tctttttttg ggggtatatt atttgcttga caaataactg taggtttttt
    55081 tgttttgttt tgttttgatg gagtctggct ctgtcaccca ggctggagtg cagtgccgcg
    55141 atctgggttc actgcaactt cagcctcctg ggttcaaggg attctcctgc ctcagcctcc
    55201 cgagtagcag ggactacagg agtgtgccgc cacacccagc taatttttgt atttttagta
    55261 gagacagggt ttcaccattt tggccaggat ggttttaatc tcttgacctc atgatccgcc
    55321 catctcggcc tcaaagtgct gggattatag gcgtgagcca ccgcacctgg cctaattttg
    55381 tattcttttt cttttttttt ttctgttttt gtttttgttt ttgttgagac ggagtcttgc
    55441 tctgtcaccc aggctggagt gcagtggccc gatctcagct cactgcaagc tctgcctccc
    55501 gggttcacgc cattctcctg cctcagcctc ccgaatagct gggactacag gcgcccgcca
    55561 ccacacccgg ctaattttgt tttttgtatt tttagtagag acatggtttc accatgttag
    55621 ccaggatggt ctcgatctcc tgacctcatg atccgcccac ctcagcctcc caaagtgctg
    55681 gaattacagg catgagacac cgtaattttg tattcttaat agagacaggg tttcaccatg
    55741 ttggtcaggc tggtcttgaa ctcctgacct caagtgatgg tccaaaaaat gtttaaaagt
    55801 tgctgctggc cgggcgtggt agctcacgcc tgtaatccta gcactttggg aggctgagat
    55861 gggtggatca cttgaggtca ggagtttgaa accagctggc caggcgcagt ggctcacgcc
    55921 tttcccggct ggagtgcagt ggcacgatct tggctcatcg caacctctgc ctaccaagtt
    55981 caagcgattc tcctccctca gccttccaga gtagctggga ttataggtgt gtactaccac
    56041 atcggctaat ttttgtattt ttagtagaaa cagggtttca ccacgttggc caggctggtc
    56101 tcaaactcct ggactcaaat gatttgccca ccttggcctt tcaaagtgct aggactacag
    56161 gcgtgagcca ccgtgccttg cctatagtgt gttttatatg ttaaagaaat acaagtgggt
    56221 tgaaaatatg aataatgaag caagatatac ttaaaaataa ccaactacat ttaaagtaga
    56281 actgtacaga atttctaaaa atgtaaaatt gaataatcaa aataaaactt taataaatgg
    56341 gttaacagca ggttaaatag agcgaaatag tgttaatgaa caggagcaca ccagaacaaa
    56401 attttcacag tgaagtacag aaacaaaaaa tatgatcaag ggagagaatt gaatgaggat
    56461 gtggagcaac aggcactctc attcactgct ggtgggaatg caaaatggta tatagcctct
    56521 ttggaagaca gtttggcaag tcccgtacaa aactaaacct acataccata ccatacagca
    56581 gctgcactcc ttggtattta cccaaatgag ttgaaaacat ttcacacaaa atctgtacat
    56641 aaatgttcat agcagcttta ttcagaattt ctaaaacttg gaagcaacca agatgtccgt
    56701 cagtagctga atgaataaac tgtctggaca atggaatatt actcagtact aaaaaggaat
    56761 tagctatcaa tgatataaat gatatggagg aatcttaaat gcttactact gagtaaagga
    56821 agccaatctg aataaactac gtactgtatg agttcagctc tatgacattc tggaaaaggc
    56881 aaaaccatgg agacagaagt caccaagtgt tgaggggaag gaagggatga ctaggtggag
    56941 cacagagggt atgtagggca gtgaaaactg ttatgtgtgt tactgtaatg agggatacat
    57001 ggcattatgt gtttgtcaaa actcatagaa gacaacaaca agggtgagct ctgacataaa
    57061 ctggactttt gggtgataat aatgtatcaa tataggttca ttgtacaaca gttgtacact
    57121 ctggaaggct gtccatgtgt gagggtaggg gctatatggg aactctctac tttctgctca
    57181 gtctttctgt gaacataaaa ctactataaa aaataaagta taaaaaaaag aaaagatgac
    57241 caggcatggt ggctcacgcc tgtaatccaa gcactttggg aggccaaggt gggaggaatg
    57301 cttgagccca ggagttcaag gccagcccgg gcagcatgag accctgtctc tacaaaaata
    57361 aaaataaaat gaaccaggca tggtggcaca ctcctgtagt ctcaactatt taggacactg
    57421 aggtggaagg atcactgagt ctaggatttc aaggctgcag tgaactgtca tcaaaccact
    57481 gatctccagt ttgggcaaga gagtgagact gtctccccct gcccaactct ctcccacaaa
    57541 aaacaagata atgtataacc cacagaattg gagaaaatat ttgcaaatca cacatctaat
    57601 aagggtctgg tatccacaag ctataaagaa ctcttatagt tcaacaacca aaagacaata
    57661 acccatattt tttaaatgga caaagtgttt caatagacat ttctccaaag aagatagaca
    57721 aatggcccac aagcatttga agagatgctg ttgacatcat gagtcatcag ggaactgcaa
    57781 atcaaaacca cagtgaaata ccacttccca cccactagga tgtaaagaaa caataaaaca
    57841 gaaaataagt gtagtaaggg tgtggagaaa ctcaaaccct tatacacatc tcttgggaat
    57901 gtaaaatggt atagccactg taaaaaaaaa aattggcagt tcctgaaaaa attagttacc
    57961 atatgaccca acaattcttc taggtatata cccaaaagaa ttgaaaacat gccaggcacg
    58021 gtggctcacg cctgtaatcc cagcactttg ggaggccgag gtgggcagac catctgaggt
    58081 caggagttcg agaccagcct ggccaatatg gtgaaacccc atctccacta aaaatacaaa
    58141 aattagccag gagtggtggt gcgtgcctgt aatcccaact aatcgggagg ctgaggcagg
    58201 agaattgcct taacgcagga ggtggaggtt gcagtgagct aagatcatgc cactgcactc
    58261 cagcctgggt gatagagcaa gactctgtct caaaaaaaaa aaaaggaatt gaaaacatac
    58321 attcaccaaa aaacctgtgc atgaatattc acagcagcat tattcatagc taaaaagtgg
    58381 aaaccaaatg ttcctcagtt gataaatgga taaagaaaag atggtatatc catagatggc
    58441 gtattattca gccaggaaaa ggaacgaagt actgatacat gctacaacag gagttaacta
    58501 tgaaaacagc acattctata tgattcattt tatatgaaaa gtctagaatc cttagagaca
    58561 gaaagtagtt tagtggttac cagtgctggg tggcagggga gagtccaggt gactgctaaa
    58621 agtaggtttc tgtttggagt tatgaaagtg ttttaaggct ggttgtggtg gttcattcct
    58681 ataatcccag ctcgttggca ggtagaggca ggaggatcac ttgagcccag gagtctgata
    58741 ccagcctggg caacatagtg agaccacatc tctacaaaag atcaggtcag gcatcgtggc
    58801 tcaaccctgt aatcccagca ctttgggagg ctgagactgg aggatcgctt gagctgagga
    58861 gttcaaagct agcctgtaca acatagaccc tatctctacc aaaaatagtt tttaaaaatt
    58921 agcccgacat gcctgtgatc ccagcactat gggaggccga ggtgggcaga ttacctgagg
    58981 tcaggagttc aagaccagtc tggccaacat ggtgaaaccc tgtctctact aaaaatattt
    59041 taaaaattag ccgcgcgtgg tggtaggcgc ctgtaatccc agctactcgg gaggctgagg
    59101 gaggagaatc gcttgaaccc ggaatgcgga tgttgcagtg agcctagatc acaccactgc
    59161 actccagcct gggtgacaga gtgagacttg gtctcaaaaa aaaaaaagaa atagaaaaga
    59221 aaaaaaaatt agctggaggc cgggcatggt ggctcacagc tgtaatccca gcactttggg
    59281 aggccaaggt gggcagatca caagatcagg agtttgagac cagcctgacc aatataatga
    59341 aaccctgtct ctactaaaaa tacaaaaatt atctgggcat ggtggtgcat gcctgtagtc
    59401 ccagctactc aggaggctga ggcagaagaa tcacttgaac ccagaaggca gatgttgtag
    59461 tgagccaaga tcacgccact gcactccagc ctgggcgaca gagcaagact ccgtctcaaa
    59521 gaaaaaaaaa aaaaaaatta gccagggact ataggtccca gctacttggg aagctgagag
    59581 aggaggattg cttcagccag gaaggtcgag gctgcagtca gctatcattg taccactgca
    59641 ctttaacctg ggcaagagag cgagatgctg tctttaaaaa aatgaaaaaa taggccagtc
    59701 acagtggctc acgcttgtaa ttccagcact ttgggaggcc gagatgggtg gatcacctga
    59761 gatcaggagt tcaagaccag cctggccaac atggtgaaac cccacctgta cgaaaaaatc
    59821 aaagttacag ctgggcatgg tggctcacgc ctgtaatccc agcactttca gaggccgagg
    59881 tgggtggatc acctgaggtc aggagttcga gaccatcttg gccaacgtga taaaacccca
    59941 tctctactac agaaagttac agctgggcat ggtggctcat gcctgtaatc tcagaacttt
    60001 gggaggccga ggtgggtgaa tcacctgagg tcaggagttc gagaccagtc tggccaatgt
    60061 ggtgataccc tatctctact aaaaatacaa aaattagctg ggtgtggtga cacgcacccg
    60121 tagtcccagc tactcgggag gctgaggcag gagaatcgct tgaacccggg aggtagaggt
    60181 tgcagtgagc cgagattgca caactgcact ccagcctggc aacagagcaa gactccatct
    60241 caaaagaaaa aaaaaaatca aaaattagcc aggtgtggtg gcggatgcct gtaattccag
    60301 ctactgagga ggctgggcag gagaatcgct tgaacccggg tggtggagat tgcagtgagc
    60361 tgagatcgcg ccattgcact ccagtctggg caaaaagagc gaaactctgt ctcaaaaaat
    60421 aaataaataa aataaaaaaa taagccggct gtggtggcac acacctgtgg tcccagctac
    60481 acgggaggca gagacaggag gatctcttga gcccagccca ggaagttgag gctgcagtga
    60541 gccatgtttg agccactgca gtccagcctg ggtgacagca caagaccctg tctcaaaaaa
    60601 aaactggtct tgattagata gtggtgatca ggaataacct tgcgaatgtt ttaaaaatca
    60661 ctgaattgta cattttaaat ggatgaattt tatgataggt gaacctgggc tccttggaga
    60721 gtgattacag gtctagggca ggaaatgaat aagatgaatg tatcttgtca taccagaagg
    60781 tagcaaagct ctcagagact cctagggtca tgtcaaaggg attcagggcc agttttttct
    60841 ttatttttta attttgtata gagacagcgt cttgctttgt tgcccaggct ggtctcgaac
    60901 tcttgggctc aacaattctc ttgcctcagt ctcccaagta actgggacta ctgttgggag
    60961 cccccatgcc tggctctcaa gaaccagttt gaagagatta cctctggcca cagatgagac
    61021 tcaaaagaat aataagttca atagattaaa acatatcaaa tataaaccca atagttaata
    61081 atgatacttt aaaaaattta aaaccattgg ccatctttgg aagatactgg ggaaccaatt
    61141 cattgttttg gaaattggta ataaaaggaa aaaagcaagc atatggcctg cttttactat
    61201 tcaagctgta cctcagggtt actgtataat tgataggtgt gaagggtttt tgtgtgtgtg
    61261 tgtgtgtgtg tgtgtatgta tatatttttt aagagacagg gtctttgtca cccaggctgt
    61321 acccagtgtc agactcctag gcaacagagc aagaccccat ctctaaaaaa gaaaaaaaca
    61381 aaaaagaaca gaatatatag ttttctagtc agtggaggga gatagaaaaa aaagaacagt
    61441 cagttcacaa aaagaaacat tgcaaagcag cacaaacaac agctgtaaag tagatataaa
    61501 tctatgaaaa ataatatata taaatctaaa tatatcattc ccagtaagta tgaatgggct
    61561 cagttacata aagttgaagg ttggtaccct ggaaaagaaa atccagtaca tattgtttgc
    61621 atgagacaca tctaaaacat attacagaca ggttggagca aacgaaaagg atagcattgg
    61681 gaaataagtc tcttccatct taggagaaca tgaggctgtg cacagtagct catgcctaat
    61741 tttttttttt ttaatctagc ctggcatggt ggcacacacc tgtaatccca gctactcagg
    61801 aggctgaggc tggaggatgg ctagagttta aggctgcagt gagctatgat catgtcactg
    61861 cccttcagcc tgggcaacag agcaagacct tctctgaaaa aaaaaagaga gagagaacct
    61921 gaagaatttt tttccttatt tcttttcagg ttaaagaaga aggagtttag tttagaagag
    61981 atatatacca acaagaatta taaatctcct cctgcaaaca ggtaggtact tatagctggg
    62041 aaataaaagg gaagaatttg aaatgattga tgtgaatctc cagccctttc actttagaaa
    62101 gagtttatgt tcagttgtac caatattggg tctttttttt tttttttttg agacagagtc
    62161 tctgtcgccc aggctggagt gcaatggcgc aatctcggct cactgcaagc tccgcctcct
    62221 gggttcacgc cattctcctg cctcagcctc tccgagtagc tgggactaca ggcgcccgcc
    62281 accacacccg gctaattttt tgtattttta gtagagacag ggtttcaccg tggtctcgat
    62341 ctcctgacct cgtgatccgc ctgccttggc ctcccaaagt gctgggatta caagtgtgag
    62401 ccaccgcgcc cggccaatat tgggttttat aaatagctag aattggtatt ttcaattgca
    62461 gcacttgaat tagggtcagt aataggatag gaaataaagt gtattgggtt acgtaaagaa
    62521 aatgtagcca ggcacggtgg ctcacgcctg taatcccagc actttggggg gccaaggcgg
    62581 gtggatcacg aggtcaggag ttcgagacca gcctgaccaa catggtgaac cctgtctcta
    62641 ctaaaaatac aaaaaattag ccgggcatgg tggctcacac ctgtaatccc agctatttgg
    62701 gaggctgagg caggagaatt gcttgaaccc gggaggagga gatggcagtg agctaagatc
    62761 acaccactgc actccagcct gggcaacaga gctagactct gtctcagaaa aaaaaaaaaa
    62821 gaagaaagaa aatgtagtct cagccaggtg cagtggctga cacctgtaat tcaagcactt
    62881 tgggaggcca aggcgggcaa atcacctgag gtcaggagtt caagaccagc ctggcaaaca
    62941 cagtgaaacc ctgtctctac taaaatacaa aattacccag gcgtggtggc acacaccagt
    63001 aatcccagct actcgggagg ctgaggcagg agaaccgctt gaacccgggg ggtggaggtt
    63061 gcagtgagcc gagatcgcgc cattgcactc cagcctgggc aacaagagcg aaactccatc
    63121 tcaaaaatga aaaagaaaaa agaagtataa acaagtagtt tgtgtttgta tttttaccaa
    63181 atatgctgac ttcaggactg ataatcattg atttttcaga tatgattgta aaccgaaata
    63241 caggaagagt ttcacttagg tctgaattca attcaagtca gtgaacattt attaaatgcc
    63301 cactgtttct agaatataga aggagaattg taggatttta tcctaagatt ttgtatgtct
    63361 gctctaacac atttgtacaa ttacttataa ttaattcctt ataatggaat atactgtgta
    63421 accatttaaa aaaaacgaat cagagccagg cacagtggca catgcctgta atcgcaccac
    63481 tttgggaggc caaggaggga ggatcactgg agcccttgag ttggagacca gcctgagcaa
    63541 tataccaaga ctccatctct acaaaaaaaa aattcttttt aaattagcca gacatggtgg
    63601 tacatgcttg tagtcccagc tacgtgggag gctcaggtag gaggatagct tgagcccagg
    63661 atgtcgaggc tgtagtgagc tgtgattgtg attgtgccac tgcactccag cctgagtaac
    63721 agagtgagac cctgtctcaa aaaaaaagtt ttttttttaa agatgagtca gggctgggtg
    63781 cagtggctca cacctgtaat cccagcactg ggaagccgag gcgggcgaat catgaggtta
    63841 ggagatcaag accatcctgg ctaacagagt gaaaccctgt ctctactaaa aatacaaaaa
    63901 aaaaaaaaaa attagccggg cgtggtggtg ggcacctgta gtcccagcta cttgggaggc
    63961 tgaggcagga gaatggcgtc aacctgggag gcggagcttg cagtgagcgg agatcacacc
    64021 actgcactcc agcctgggtg acagagtaag actccatctt aaaaaaaaaa aaaaattaac
    64081 ctggcatagt gacacatacc tgtagtcccc actacttggg aggctgaggc aggagaatcg
    64141 cttgaaccca ggagacagag gttgcagtga gccaagatca tgccattgcg ctccagcctg
    64201 ggcaacaaga gtgaaattct gtctcacaaa aaaaagaaaa agagttggcg caagtagctt
    64261 tcagtccctg ttgactagaa gggttgttga cccagcgtca acatcctgac cctgttgaca
    64321 ggatgggcca tgtgagtcag tctgttggtg attgtttcgt gcttcatcct taggtgttta
    64381 gagaccatct ttgaggaacc caaggaacga aatggtacac taatctcaat cagccaacag
    64441 aagaggaagc gagttctaga atttcaggat tttacagtcc cgcgaaagag gagagctcga
    64501 ggcaaagtca aggtggcagg cagctttacc agggcccaga aggcagctgt gcagagtcga
    64561 gagctggatg ctcttttgat acagaaacta atggaactgg agaccttctt tgccaaggaa
    64621 gaggagcagg aacaatcatc aggctgttga gaagcgattc agtttgaggg tctcaatttt
    64681 agggtttttt tgttttgttt tgtttttggg tttttttttt ttttttggac ctccttggaa
    64741 aaggttgcct aattttgccc taccgccaaa ccactcaaaa atgcacagtc catgaatttt
    64801 tacctatttc aaggtgcaac ctttttagaa actggtgaag gagggtcctc tacttttact
    64861 gctgagtata gaacctcagg aatgctccct ttctcctgga aatggacctg aacgacatcc
    64921 agccacctcc tcagtctctg ccatccacag gaggaagcag cagcctatct tcagtaacac
    64981 taggattcca aggacacaca ggatttgcac gtccatatga aagttccgct ttgtttacgg
    65041 tggtgctaga ccaagattat tagaaacgtg gcctagggag ggggacctgg cgtcctgtcc
    65101 tgtgtggtct cactggctca tttcagtagt tgaggaaaga tgagctgttg tgttttctta
    65161 tcttttgtct gcccaggacc tattgatgtg agtgtatgtg agagtgtttg tgtgtgtgtg
    65221 gctttttccc atcgttttct cccctctgtg actgggtcac tagtgccaga ggagcccgtc
    65281 caggccccat tcgaagtaag ttgcactttt taatgttgtg gtgtggatta ttttcatttg
    65341 ttttattttc ttttttgttg ttgtttttgt actattattg ctgcatgtgt ggagccttta
    65401 aatgtgattt taaaacattt ttttaaggag aaaaacaata catgtcttaa gaatacatga
    65461 taggcatttg acccagttga tcgctgcatg gaagagacat ttttcctatt catgtgtttc
    65521 aggcaatccc ttccccatct ccagcttcta gtgtaactca ttagagggag cacttttttt
    65581 catctgggtt ctcattcttg cccaccaaat acatgtattt attttagtga tttaagtaag
    65641 agcaggtttc tctcccgatc attgaaaaac tactatggtt gggtgtggtc ttaatggttt
    65701 ttatctgaaa tggtgttagg taacaaaatt gagtacaacg gcttgggcag tgatacaggc
    65761 tgacccacag tatttgtggc tttccaggca gcccgcttca agtgtgggga gagagtcggg
    65821 gtcatgtttc agacccagag atgtgttcct gcagtgggat ctcaaaaatc cccagccagc
    65881 cttctttgag ggccacctca ttgtactctg ggctcctacg tcacatctac cggaactgtc
    65941 aaatgctgga gttagccgag tttctgggtt tgtgcctgca ggagtctgtg ggcagaggga
    66001 tgctgtgggt cagcagcctc gaggtcttgt tccttttcca ctgaagtcct gtgtgtccat
    66061 atcctgctcc ccttcccctc cttctctagg ggtttctctt tctctctcaa aacaagagtt
    66121 tagagaatta acattccatg gctagtgagt gggatgcaaa agtcatcgtc aggacaccag
    66181 catcacctct tcatatcctc ctgggagcca ctggcatgga gcagccgccg atgggaaccg
    66241 tcagagttct agggacattt ccaagtcagt ctattagaga agagtgagtg gcacgtcctg
    66301 gaatgttggc caactctcct aggtttcttt tgcttcccca tttgctagtg gatggggaga
    66361 tgggttgggg gtggggggtc tctatgtgcc ttgcttttgc aggttgacag tctatgccac
    66421 actggagcag aaaaactgac atgagccaga gggaaaagtg tgccacggct atgttctagg
    66481 cccactgcct cagacatagc attgagacga gtgaaataca cacttggtca tccacggagg
    66541 cttccaaggc catggccaaa tacagttaga agagagccag gcttccgtac cagctctgaa
    66601 tgatgctaac cagattctgt cattctacat ccactttgcc cagactgtat agacacgacc
    66661 tatgtttcac ctcaatacct ctcccttcct gggacagggt tcttagacac taaatgcttc
    66721 tctctgactt ttttgcttaa gggagtggga tgagtagtac attttgccct tgtccaggca
    66781 tgtttaagga gctcctactg gacaggttgc agactagcag tgagtcaaca gagccctgtt
    66841 tgccagctct gttgccagta tagatgcagt gatgtggcgg ctatgtttcc cagagacaac
    66901 agtgggcaca gctatagtgt caccaacatg gcagagatag tttcaactgt gcctgttaca
    66961 ggtgtggcac tcgaaggacc agaagcagcg gtttggaaca tgggtaactg ggagcagagg
    67021 actggaagaa acagagctgg gctccttccc tgtcctgaca atgtaggaga ggagttgttg
    67081 tgaggccagc cctgcccgtc gttgaaattc tggacctacc ctctagctag gtcccttccc
    67141 ctgctccaaa gttgagaagg gggccccact gcaaacttga aattacttac ctgaaggtga
    67201 tgtatatacc taggctccag ctgcgctcag ccacacctgt cttaacattc agtttcggca
    67261 ctgagccagc tgcagtgttg tcaggggtcc ccaggcccgt ggtccctaac cacgatggga
    67321 catggtaatc ggctgctggc acaccacctg cccagagcta caggaggtct ggttctgggg
    67381 tggagttggt acagtttctg agtatgggaa cttccctccc caagtggtgg gaagttacag
    67441 ttaactacag cttactcaac tatcacttcc agaggtttag tgtttttaat atgggaaaga
    67501 ggagaaatct caggtctaat cagggttctg cccatcagct tttcactgaa actttcaact
    67561 gtgttttgtt ttttgttttt ttttccatct ttcagtttct agctgtgttt gccttctccc
    67621 tccgcgttcc ctcctctttt tttgcttttg gtctcctttc cagcttcatg tctccatgag
    67681 ttcagctgta cctcatctcc tgttaaagca gatcatgtcc actttttctt actgacctta
    67741 ctctaagcta cagtagctga gggaggtacg gtgaagacat gtagcgtttg ccttattcgg
    67801 agcctgagga gcccagaaac ccatgctgtg aatcccaaaa ctcagcgctc ctcaagagct
    67861 gtgaaaatca tgatactttg tcacaatttt gcctgaaagg gtctttggca cgggctccag
    67921 agccaacctg aggtccattc cagatcccac tatctgggcg tgagacctcc cccgtggctc
    67981 cttccttgcc cactgagcca agagcagcag ggagcgtaca ggacgggagc agcagatcca
    68041 aggccgcggt gcagccaatg aatgcacggc cgtcgctccg tctccaggct ggaattccgt
    68101 ctcataatca atgccatgta cattaagatc tgcgaaagac caacttttag gcagtgatac
    68161 ttttctccca ttccctgggg tggggggagt atgcagttgg tgctttctgt aattcccttg
    68221 ttctgttttg tttctgtaag cttttcccct ggtgtcatgg aaaggacttc ttaaataacc
    68281 acattgtggg tggctgtatc caaagtttaa ataattggcc agaagtgcag agtatccttt
    68341 cctggattcg tgtcagaaaa gggctccttg ccacaactga acttactgta taaaaacctg
    68401 gctagggaga tttaatttta ctaaaattac agtttaatgt taccgtctag ccacaaatca
    68461 agcagcaaaa gctattttga tgatgaaagg gggtccccgt tgagctggcc atctagtgca
    68521 gtgtgctctc agattccatg tttgttgatt gtgtgtcttc acaagcccct ctctggtgct
    68581 gaattggatt tgaattcttg gtgagaggcc tcagcatctc cttgggctgg tctgggccag
    68641 taaaaatagc tgcctgacat gtttatatat tatcatggtc agtagttcaa tgaaatttgt
    68701 acatttttgg taacattggt atacatgatg cccctgcagt tccttttctg tttggtagtt
    68761 tgtgactcta agatttccac tgttatgtgt gttaatttat gaaaataaat ttttttgaaa
    68821 acctttcaaa
//
