# Supplementary material for: Exon prediction based on multiscale products of a genomic-inspired multiscale bilateral filtering
Source: PLoS One. 2019 Mar 21;14(3):e0205050. doi: 10.1371/journal.pone.0205050 (PMC6428306; doi:10.1371/journal.pone.0205050)
Supplement: S1 File — Detailed information on these sequences. (ZIP) (ZIP) [file pone.0205050.s001.zip › S1 File/ENm004/RFPL2.txt]

Homo sapiens chromosome 22, GRCh38.p7 Primary Assembly
NCBI Reference Sequence: NC_000022.11
FASTA Graphics
Go to:
LOCUS       NC_000022              14410 bp    DNA     linear   CON 06-JUN-2016
DEFINITION  Homo sapiens chromosome 22, GRCh38.p7 Primary Assembly.
ACCESSION   NC_000022 REGION: complement(32190435..32204844) GPC_000001314
VERSION     NC_000022.11
DBLINK      BioProject: PRJNA168
            Assembly: GCF_000001405.33
KEYWORDS    RefSeq.
SOURCE      Homo sapiens (human)
  ORGANISM  Homo sapiens
            Eukaryota; Metazoa; Chordata; Craniata; Vertebrata; Euteleostomi;
            Mammalia; Eutheria; Euarchontoglires; Primates; Haplorrhini;
            Catarrhini; Hominidae; Homo.
REFERENCE   1  (bases 1 to 14410)
  AUTHORS   Cole,C.G., McCann,O.T., Collins,J.E., Oliver,K., Willey,D.,
            Gribble,S.M., Yang,F., McLaren,K., Rogers,J., Ning,Z., Beare,D.M.
            and Dunham,I.
  TITLE     Finishing the finished human chromosome 22 sequence
  JOURNAL   Genome Biol. 9 (5), R78 (2008)
   PUBMED   18477386
REFERENCE   2  (bases 1 to 14410)
  CONSRTM   International Human Genome Sequencing Consortium
  TITLE     Finishing the euchromatic sequence of the human genome
  JOURNAL   Nature 431 (7011), 931-945 (2004)
   PUBMED   15496913
REFERENCE   3  (bases 1 to 14410)
  AUTHORS   Lander,E.S., Linton,L.M., Birren,B., Nusbaum,C., Zody,M.C.,
            Baldwin,J., Devon,K., Dewar,K., Doyle,M., FitzHugh,W., Funke,R.,
            Gage,D., Harris,K., Heaford,A., Howland,J., Kann,L., Lehoczky,J.,
            LeVine,R., McEwan,P., McKernan,K., Meldrim,J., Mesirov,J.P.,
            Miranda,C., Morris,W., Naylor,J., Raymond,C., Rosetti,M.,
            Santos,R., Sheridan,A., Sougnez,C., Stange-Thomann,N.,
            Stojanovic,N., Subramanian,A., Wyman,D., Rogers,J., Sulston,J.,
            Ainscough,R., Beck,S., Bentley,D., Burton,J., Clee,C., Carter,N.,
            Coulson,A., Deadman,R., Deloukas,P., Dunham,A., Dunham,I.,
            Durbin,R., French,L., Grafham,D., Gregory,S., Hubbard,T.,
            Humphray,S., Hunt,A., Jones,M., Lloyd,C., McMurray,A., Matthews,L.,
            Mercer,S., Milne,S., Mullikin,J.C., Mungall,A., Plumb,R., Ross,M.,
            Shownkeen,R., Sims,S., Waterston,R.H., Wilson,R.K., Hillier,L.W.,
            McPherson,J.D., Marra,M.A., Mardis,E.R., Fulton,L.A.,
            Chinwalla,A.T., Pepin,K.H., Gish,W.R., Chissoe,S.L., Wendl,M.C.,
            Delehaunty,K.D., Miner,T.L., Delehaunty,A., Kramer,J.B., Cook,L.L.,
            Fulton,R.S., Johnson,D.L., Minx,P.J., Clifton,S.W., Hawkins,T.,
            Branscomb,E., Predki,P., Richardson,P., Wenning,S., Slezak,T.,
            Doggett,N., Cheng,J.F., Olsen,A., Lucas,S., Elkin,C.,
            Uberbacher,E., Frazier,M., Gibbs,R.A., Muzny,D.M., Scherer,S.E.,
            Bouck,J.B., Sodergren,E.J., Worley,K.C., Rives,C.M., Gorrell,J.H.,
            Metzker,M.L., Naylor,S.L., Kucherlapati,R.S., Nelson,D.L.,
            Weinstock,G.M., Sakaki,Y., Fujiyama,A., Hattori,M., Yada,T.,
            Toyoda,A., Itoh,T., Kawagoe,C., Watanabe,H., Totoki,Y., Taylor,T.,
            Weissenbach,J., Heilig,R., Saurin,W., Artiguenave,F., Brottier,P.,
            Bruls,T., Pelletier,E., Robert,C., Wincker,P., Smith,D.R.,
            Doucette-Stamm,L., Rubenfield,M., Weinstock,K., Lee,H.M.,
            Dubois,J., Rosenthal,A., Platzer,M., Nyakatura,G., Taudien,S.,
            Rump,A., Yang,H., Yu,J., Wang,J., Huang,G., Gu,J., Hood,L.,
            Rowen,L., Madan,A., Qin,S., Davis,R.W., Federspiel,N.A.,
            Abola,A.P., Proctor,M.J., Myers,R.M., Schmutz,J., Dickson,M.,
            Grimwood,J., Cox,D.R., Olson,M.V., Kaul,R., Raymond,C., Shimizu,N.,
            Kawasaki,K., Minoshima,S., Evans,G.A., Athanasiou,M., Schultz,R.,
            Roe,B.A., Chen,F., Pan,H., Ramser,J., Lehrach,H., Reinhardt,R.,
            McCombie,W.R., de la Bastide,M., Dedhia,N., Blocker,H.,
            Hornischer,K., Nordsiek,G., Agarwala,R., Aravind,L., Bailey,J.A.,
            Bateman,A., Batzoglou,S., Birney,E., Bork,P., Brown,D.G.,
            Burge,C.B., Cerutti,L., Chen,H.C., Church,D., Clamp,M.,
            Copley,R.R., Doerks,T., Eddy,S.R., Eichler,E.E., Furey,T.S.,
            Galagan,J., Gilbert,J.G., Harmon,C., Hayashizaki,Y., Haussler,D.,
            Hermjakob,H., Hokamp,K., Jang,W., Johnson,L.S., Jones,T.A.,
            Kasif,S., Kaspryzk,A., Kennedy,S., Kent,W.J., Kitts,P.,
            Koonin,E.V., Korf,I., Kulp,D., Lancet,D., Lowe,T.M., McLysaght,A.,
            Mikkelsen,T., Moran,J.V., Mulder,N., Pollara,V.J., Ponting,C.P.,
            Schuler,G., Schultz,J., Slater,G., Smit,A.F., Stupka,E.,
            Szustakowski,J., Thierry-Mieg,D., Thierry-Mieg,J., Wagner,L.,
            Wallis,J., Wheeler,R., Williams,A., Wolf,Y.I., Wolfe,K.H.,
            Yang,S.P., Yeh,R.F., Collins,F., Guyer,M.S., Peterson,J.,
            Felsenfeld,A., Wetterstrand,K.A., Patrinos,A., Morgan,M.J., de
            Jong,P., Catanese,J.J., Osoegawa,K., Shizuya,H., Choi,S. and
            Chen,Y.J.
  CONSRTM   International Human Genome Sequencing Consortium
  TITLE     Initial sequencing and analysis of the human genome
  JOURNAL   Nature 409 (6822), 860-921 (2001)
   PUBMED   11237011
  REMARK    Erratum:[Nature 2001 Aug 2;412(6846):565]
COMMENT     REFSEQ INFORMATION: The reference sequence is identical to
            CM000684.2.
            On Feb 3, 2014 this sequence version replaced gi:224589814.
            Assembly Name: GRCh38.p7 Primary Assembly
            The DNA sequence is composed of genomic sequence, primarily
            finished clones that were sequenced as part of the Human Genome
            Project. PCR products and WGS shotgun sequence have been added
            where necessary to fill gaps or correct errors. All such additions
            are manually curated by GRC staff. For more information see:
            http://genomereference.org.
            
            ##Genome-Annotation-Data-START##
            Annotation Provider         :: NCBI
            Annotation Status           :: Full annotation
            Annotation Version          :: Homo sapiens Annotation Release 108
            Annotation Pipeline         :: NCBI eukaryotic genome annotation
                                           pipeline
            Annotation Software Version :: 7.0
            Annotation Method           :: Best-placed RefSeq; Gnomon
            Features Annotated          :: Gene; mRNA; CDS; ncRNA
            ##Genome-Annotation-Data-END##
FEATURES             Location/Qualifiers
     source          1..14410
                     /organism="Homo sapiens"
                     /mol_type="genomic DNA"
                     /db_xref="taxon:9606"
                     /chromosome="22"
     gene            1..14410
                     /gene="RFPL2"
                     /gene_synonym="RNF79"
                     /note="ret finger protein like 2; Derived by automated
                     computational analysis using gene prediction method:
                     BestRefSeq,Gnomon."
                     /db_xref="GeneID:10739"
                     /db_xref="HGNC:HGNC:9979"
                     /db_xref="MIM:605969"
     mRNA            join(1..138,2295..2512,10447..10500,11653..11943,
                     13493..14407)
                     /gene="RFPL2"
                     /gene_synonym="RNF79"
                     /product="ret finger protein like 2, transcript variant
                     X6"
                     /note="Derived by automated computational analysis using
                     gene prediction method: Gnomon. Supporting evidence
                     includes similarity to: 5 mRNAs, 5 ESTs, 22 long SRA
                     reads, 7 Proteins, and 100% coverage of the annotated
                     genomic feature by RNAseq alignments, including 2 samples
                     with support for all annotated introns"
                     /transcript_id="XM_017028535.1"
                     /db_xref="GeneID:10739"
                     /db_xref="HGNC:HGNC:9979"
                     /db_xref="MIM:605969"
     mRNA            join(37..138,2295..2512,8641..8754,10355..10500,
                     11653..11943,13493..14407)
                     /gene="RFPL2"
                     /gene_synonym="RNF79"
                     /product="ret finger protein like 2, transcript variant
                     X2"
                     /note="Derived by automated computational analysis using
                     gene prediction method: Gnomon. Supporting evidence
                     includes similarity to: 3 mRNAs, 5 ESTs, 20 long SRA
                     reads, 7 Proteins, and 100% coverage of the annotated
                     genomic feature by RNAseq alignments, including 2 samples
                     with support for all annotated introns"
                     /transcript_id="XM_011529827.2"
                     /db_xref="GeneID:10739"
                     /db_xref="HGNC:HGNC:9979"
                     /db_xref="MIM:605969"
     mRNA            join(114..138,2295..2512,11653..11943,13493..14410)
                     /gene="RFPL2"
                     /gene_synonym="RNF79"
                     /product="ret finger protein like 2, transcript variant 3"
                     /note="Derived by automated computational analysis using
                     gene prediction method: BestRefSeq."
                     /transcript_id="NM_001159545.1"
                     /db_xref="GeneID:10739"
                     /db_xref="HGNC:HGNC:9979"
                     /db_xref="MIM:605969"
     mRNA            join(166..352,2295..2512,10447..10500,11653..11943,
                     13493..14407)
                     /gene="RFPL2"
                     /gene_synonym="RNF79"
                     /product="ret finger protein like 2, transcript variant
                     X7"
                     /note="Derived by automated computational analysis using
                     gene prediction method: Gnomon. Supporting evidence
                     includes similarity to: 5 mRNAs, 5 ESTs, 22 long SRA
                     reads, 7 Proteins, and 100% coverage of the annotated
                     genomic feature by RNAseq alignments, including 2 samples
                     with support for all annotated introns"
                     /transcript_id="XM_017028536.1"
                     /db_xref="GeneID:10739"
                     /db_xref="HGNC:HGNC:9979"
                     /db_xref="MIM:605969"
     mRNA            join(166..352,2295..2512,8641..8754,10355..10500,
                     11653..11943,13493..14407)
                     /gene="RFPL2"
                     /gene_synonym="RNF79"
                     /product="ret finger protein like 2, transcript variant
                     X4"
                     /note="Derived by automated computational analysis using
                     gene prediction method: Gnomon. Supporting evidence
                     includes similarity to: 3 mRNAs, 5 ESTs, 21 long SRA
                     reads, 7 Proteins, and 100% coverage of the annotated
                     genomic feature by RNAseq alignments, including 2 samples
                     with support for all annotated introns"
                     /transcript_id="XM_011529830.2"
                     /db_xref="GeneID:10739"
                     /db_xref="HGNC:HGNC:9979"
                     /db_xref="MIM:605969"
     mRNA            join(1368..2204,2295..2512,10355..10500,11653..11943,
                     13493..14410)
                     /gene="RFPL2"
                     /gene_synonym="RNF79"
                     /product="ret finger protein like 2, transcript variant 2"
                     /note="Derived by automated computational analysis using
                     gene prediction method: BestRefSeq."
                     /transcript_id="NM_001098527.2"
                     /db_xref="GeneID:10739"
                     /db_xref="HGNC:HGNC:9979"
                     /db_xref="MIM:605969"
     mRNA            join(1368..2512,10355..10500,11653..11943,13493..14407)
                     /gene="RFPL2"
                     /gene_synonym="RNF79"
                     /product="ret finger protein like 2, transcript variant
                     X5"
                     /note="Derived by automated computational analysis using
                     gene prediction method: Gnomon. Supporting evidence
                     includes similarity to: 3 mRNAs, 6 ESTs, 21 long SRA
                     reads, 8 Proteins, and 100% coverage of the annotated
                     genomic feature by RNAseq alignments, including 2 samples
                     with support for all annotated introns"
                     /transcript_id="XM_011529832.1"
                     /db_xref="GeneID:10739"
                     /db_xref="HGNC:HGNC:9979"
                     /db_xref="MIM:605969"
     mRNA            join(1368..2204,2295..2512,8641..8754,10355..10500,
                     11653..11943,13493..14407)
                     /gene="RFPL2"
                     /gene_synonym="RNF79"
                     /product="ret finger protein like 2, transcript variant
                     X3"
                     /note="Derived by automated computational analysis using
                     gene prediction method: Gnomon. Supporting evidence
                     includes similarity to: 3 mRNAs, 6 ESTs, 20 long SRA
                     reads, 7 Proteins, and 100% coverage of the annotated
                     genomic feature by RNAseq alignments, including 1 sample
                     with support for all annotated introns"
                     /transcript_id="XM_011529828.1"
                     /db_xref="GeneID:10739"
                     /db_xref="HGNC:HGNC:9979"
                     /db_xref="MIM:605969"
     mRNA            join(1368..2512,8641..8754,10355..10500,11653..11943,
                     13493..14407)
                     /gene="RFPL2"
                     /gene_synonym="RNF79"
                     /product="ret finger protein like 2, transcript variant
                     X1"
                     /note="Derived by automated computational analysis using
                     gene prediction method: Gnomon. Supporting evidence
                     includes similarity to: 3 mRNAs, 6 ESTs, 21 long SRA
                     reads, 7 Proteins, and 100% coverage of the annotated
                     genomic feature by RNAseq alignments, including 2 samples
                     with support for all annotated introns"
                     /transcript_id="XM_011529826.1"
                     /db_xref="GeneID:10739"
                     /db_xref="HGNC:HGNC:9979"
                     /db_xref="MIM:605969"
     mRNA            join(2295..2512,10447..10500,11653..11943,13493..14410)
                     /gene="RFPL2"
                     /gene_synonym="RNF79"
                     /product="ret finger protein like 2, transcript variant 4"
                     /note="Derived by automated computational analysis using
                     gene prediction method: BestRefSeq."
                     /transcript_id="NM_001159546.1"
                     /db_xref="GeneID:10739"
                     /db_xref="HGNC:HGNC:9979"
                     /db_xref="MIM:605969"
     CDS             join(2394..2512,10355..10500,11653..11943,13493..14073)
                     /gene="RFPL2"
                     /gene_synonym="RNF79"
                     /note="isoform 2 is encoded by transcript variant 2;
                     Derived by automated computational analysis using gene
                     prediction method: BestRefSeq."
                     /codon_start=1
                     /product="ret finger protein-like 2 isoform 2"
                     /protein_id="NP_001091997.2"
                     /db_xref="CCDS:CCDS43009.2"
                     /db_xref="GeneID:10739"
                     /db_xref="HGNC:HGNC:9979"
                     /db_xref="MIM:605969"
                     /translation="MEVAELGFPETAVSQSRICLCAVLCGHWDFADMMVIRSLSLIRL
                     EGVEGRDPVGGGNLTNKRPSCAPSPQDLSAQWKQLEDRGASSRRVDMAALFQEASSCP
                     VCSDYLEKPMSLECGCAVCLKCINSLQKEPHGEDLLCCCSSMVSRKNKIRRNRQLERL
                     ASHIKELEPKLKKILQMNPRMRKFQVDMTLDANTANNFLLISDDLRSVRSGRIRQNRQ
                     DLAERFDVSVCILGSPRFTCGRHCWEVDVGTSTEWDLGVCRESVHRKGRIQLTTELGF
                     WTVSLRDGGRLSATTVPLTFLFVDRKLQRVGIFLDMGMQNVSFFDAESGSHVYTFRSV
                     SAEEPLRPFLAPSVPPNGDQGVLSICPLMNSGTTDAPVRPGEAK"
     CDS             join(2394..2512,10355..10500,11653..11943,13493..14073)
                     /gene="RFPL2"
                     /gene_synonym="RNF79"
                     /note="Derived by automated computational analysis using
                     gene prediction method: Gnomon."
                     /codon_start=1
                     /product="ret finger protein-like 2 isoform X2"
                     /protein_id="XP_011528134.1"
                     /db_xref="GeneID:10739"
                     /db_xref="HGNC:HGNC:9979"
                     /db_xref="MIM:605969"
                     /translation="MEVAELGFPETAVSQSRICLCAVLCGHWDFADMMVIRSLSLIRL
                     EGVEGRDPVGGGNLTNKRPSCAPSPQDLSAQWKQLEDRGASSRRVDMAALFQEASSCP
                     VCSDYLEKPMSLECGCAVCLKCINSLQKEPHGEDLLCCCSSMVSRKNKIRRNRQLERL
                     ASHIKELEPKLKKILQMNPRMRKFQVDMTLDANTANNFLLISDDLRSVRSGRIRQNRQ
                     DLAERFDVSVCILGSPRFTCGRHCWEVDVGTSTEWDLGVCRESVHRKGRIQLTTELGF
                     WTVSLRDGGRLSATTVPLTFLFVDRKLQRVGIFLDMGMQNVSFFDAESGSHVYTFRSV
                     SAEEPLRPFLAPSVPPNGDQGVLSICPLMNSGTTDAPVRPGEAK"
     CDS             join(2394..2512,8641..8754,10355..10500,11653..11943,
                     13493..14073)
                     /gene="RFPL2"
                     /gene_synonym="RNF79"
                     /note="Derived by automated computational analysis using
                     gene prediction method: Gnomon."
                     /codon_start=1
                     /product="ret finger protein-like 2 isoform X1"
                     /protein_id="XP_011528128.1"
                     /db_xref="GeneID:10739"
                     /db_xref="HGNC:HGNC:9979"
                     /db_xref="MIM:605969"
                     /translation="MEVAELGFPETAVSQSRICLCAVLCGHWDFADMMVIRSLRFITS
                     LGQDLSLSLEDIMLSKINQDQKDKYRMFSLLYGSLIRLEGVEGRDPVGGGNLTNKRPS
                     CAPSPQDLSAQWKQLEDRGASSRRVDMAALFQEASSCPVCSDYLEKPMSLECGCAVCL
                     KCINSLQKEPHGEDLLCCCSSMVSRKNKIRRNRQLERLASHIKELEPKLKKILQMNPR
                     MRKFQVDMTLDANTANNFLLISDDLRSVRSGRIRQNRQDLAERFDVSVCILGSPRFTC
                     GRHCWEVDVGTSTEWDLGVCRESVHRKGRIQLTTELGFWTVSLRDGGRLSATTVPLTF
                     LFVDRKLQRVGIFLDMGMQNVSFFDAESGSHVYTFRSVSAEEPLRPFLAPSVPPNGDQ
                     GVLSICPLMNSGTTDAPVRPGEAK"
     CDS             join(2394..2512,8641..8754,10355..10500,11653..11943,
                     13493..14073)
                     /gene="RFPL2"
                     /gene_synonym="RNF79"
                     /note="Derived by automated computational analysis using
                     gene prediction method: Gnomon."
                     /codon_start=1
                     /product="ret finger protein-like 2 isoform X1"
                     /protein_id="XP_011528129.1"
                     /db_xref="GeneID:10739"
                     /db_xref="HGNC:HGNC:9979"
                     /db_xref="MIM:605969"
                     /translation="MEVAELGFPETAVSQSRICLCAVLCGHWDFADMMVIRSLRFITS
                     LGQDLSLSLEDIMLSKINQDQKDKYRMFSLLYGSLIRLEGVEGRDPVGGGNLTNKRPS
                     CAPSPQDLSAQWKQLEDRGASSRRVDMAALFQEASSCPVCSDYLEKPMSLECGCAVCL
                     KCINSLQKEPHGEDLLCCCSSMVSRKNKIRRNRQLERLASHIKELEPKLKKILQMNPR
                     MRKFQVDMTLDANTANNFLLISDDLRSVRSGRIRQNRQDLAERFDVSVCILGSPRFTC
                     GRHCWEVDVGTSTEWDLGVCRESVHRKGRIQLTTELGFWTVSLRDGGRLSATTVPLTF
                     LFVDRKLQRVGIFLDMGMQNVSFFDAESGSHVYTFRSVSAEEPLRPFLAPSVPPNGDQ
                     GVLSICPLMNSGTTDAPVRPGEAK"
     CDS             join(2394..2512,8641..8754,10355..10500,11653..11943,
                     13493..14073)
                     /gene="RFPL2"
                     /gene_synonym="RNF79"
                     /note="Derived by automated computational analysis using
                     gene prediction method: Gnomon."
                     /codon_start=1
                     /product="ret finger protein-like 2 isoform X1"
                     /protein_id="XP_011528130.1"
                     /db_xref="GeneID:10739"
                     /db_xref="HGNC:HGNC:9979"
                     /db_xref="MIM:605969"
                     /translation="MEVAELGFPETAVSQSRICLCAVLCGHWDFADMMVIRSLRFITS
                     LGQDLSLSLEDIMLSKINQDQKDKYRMFSLLYGSLIRLEGVEGRDPVGGGNLTNKRPS
                     CAPSPQDLSAQWKQLEDRGASSRRVDMAALFQEASSCPVCSDYLEKPMSLECGCAVCL
                     KCINSLQKEPHGEDLLCCCSSMVSRKNKIRRNRQLERLASHIKELEPKLKKILQMNPR
                     MRKFQVDMTLDANTANNFLLISDDLRSVRSGRIRQNRQDLAERFDVSVCILGSPRFTC
                     GRHCWEVDVGTSTEWDLGVCRESVHRKGRIQLTTELGFWTVSLRDGGRLSATTVPLTF
                     LFVDRKLQRVGIFLDMGMQNVSFFDAESGSHVYTFRSVSAEEPLRPFLAPSVPPNGDQ
                     GVLSICPLMNSGTTDAPVRPGEAK"
     CDS             join(2394..2512,8641..8754,10355..10500,11653..11943,
                     13493..14073)
                     /gene="RFPL2"
                     /gene_synonym="RNF79"
                     /note="Derived by automated computational analysis using
                     gene prediction method: Gnomon."
                     /codon_start=1
                     /product="ret finger protein-like 2 isoform X1"
                     /protein_id="XP_011528132.1"
                     /db_xref="GeneID:10739"
                     /db_xref="HGNC:HGNC:9979"
                     /db_xref="MIM:605969"
                     /translation="MEVAELGFPETAVSQSRICLCAVLCGHWDFADMMVIRSLRFITS
                     LGQDLSLSLEDIMLSKINQDQKDKYRMFSLLYGSLIRLEGVEGRDPVGGGNLTNKRPS
                     CAPSPQDLSAQWKQLEDRGASSRRVDMAALFQEASSCPVCSDYLEKPMSLECGCAVCL
                     KCINSLQKEPHGEDLLCCCSSMVSRKNKIRRNRQLERLASHIKELEPKLKKILQMNPR
                     MRKFQVDMTLDANTANNFLLISDDLRSVRSGRIRQNRQDLAERFDVSVCILGSPRFTC
                     GRHCWEVDVGTSTEWDLGVCRESVHRKGRIQLTTELGFWTVSLRDGGRLSATTVPLTF
                     LFVDRKLQRVGIFLDMGMQNVSFFDAESGSHVYTFRSVSAEEPLRPFLAPSVPPNGDQ
                     GVLSICPLMNSGTTDAPVRPGEAK"
     mRNA            join(11366..11943,13493..14410)
                     /gene="RFPL2"
                     /gene_synonym="RNF79"
                     /product="ret finger protein like 2, transcript variant 1"
                     /note="Derived by automated computational analysis using
                     gene prediction method: BestRefSeq."
                     /transcript_id="NM_006605.3"
                     /db_xref="GeneID:10739"
                     /db_xref="HGNC:HGNC:9979"
                     /db_xref="MIM:605969"
     CDS             join(11571..11943,13493..14073)
                     /gene="RFPL2"
                     /gene_synonym="RNF79"
                     /note="isoform 1 is encoded by transcript variant 1;
                     Derived by automated computational analysis using gene
                     prediction method: BestRefSeq."
                     /codon_start=1
                     /product="ret finger protein-like 2 isoform 1"
                     /protein_id="NP_006596.2"
                     /db_xref="CCDS:CCDS46694.1"
                     /db_xref="GeneID:10739"
                     /db_xref="HGNC:HGNC:9979"
                     /db_xref="MIM:605969"
                     /translation="MKRLSLVTTNRLSPHGNFFTLCTFPLAVDMAALFQEASSCPVCS
                     DYLEKPMSLECGCAVCLKCINSLQKEPHGEDLLCCCSSMVSRKNKIRRNRQLERLASH
                     IKELEPKLKKILQMNPRMRKFQVDMTLDANTANNFLLISDDLRSVRSGRIRQNRQDLA
                     ERFDVSVCILGSPRFTCGRHCWEVDVGTSTEWDLGVCRESVHRKGRIQLTTELGFWTV
                     SLRDGGRLSATTVPLTFLFVDRKLQRVGIFLDMGMQNVSFFDAESGSHVYTFRSVSAE
                     EPLRPFLAPSVPPNGDQGVLSICPLMNSGTTDAPVRPGEAK"
     CDS             join(11658..11943,13493..14073)
                     /gene="RFPL2"
                     /gene_synonym="RNF79"
                     /note="isoform 3 is encoded by transcript variant 3;
                     Derived by automated computational analysis using gene
                     prediction method: BestRefSeq."
                     /codon_start=1
                     /product="ret finger protein-like 2 isoform 3"
                     /protein_id="NP_001153017.1"
                     /db_xref="GeneID:10739"
                     /db_xref="HGNC:HGNC:9979"
                     /db_xref="MIM:605969"
                     /translation="MAALFQEASSCPVCSDYLEKPMSLECGCAVCLKCINSLQKEPHG
                     EDLLCCCSSMVSRKNKIRRNRQLERLASHIKELEPKLKKILQMNPRMRKFQVDMTLDA
                     NTANNFLLISDDLRSVRSGRIRQNRQDLAERFDVSVCILGSPRFTCGRHCWEVDVGTS
                     TEWDLGVCRESVHRKGRIQLTTELGFWTVSLRDGGRLSATTVPLTFLFVDRKLQRVGI
                     FLDMGMQNVSFFDAESGSHVYTFRSVSAEEPLRPFLAPSVPPNGDQGVLSICPLMNSG
                     TTDAPVRPGEAK"
     CDS             join(11658..11943,13493..14073)
                     /gene="RFPL2"
                     /gene_synonym="RNF79"
                     /note="isoform 3 is encoded by transcript variant 4;
                     Derived by automated computational analysis using gene
                     prediction method: BestRefSeq."
                     /codon_start=1
                     /product="ret finger protein-like 2 isoform 3"
                     /protein_id="NP_001153018.1"
                     /db_xref="GeneID:10739"
                     /db_xref="HGNC:HGNC:9979"
                     /db_xref="MIM:605969"
                     /translation="MAALFQEASSCPVCSDYLEKPMSLECGCAVCLKCINSLQKEPHG
                     EDLLCCCSSMVSRKNKIRRNRQLERLASHIKELEPKLKKILQMNPRMRKFQVDMTLDA
                     NTANNFLLISDDLRSVRSGRIRQNRQDLAERFDVSVCILGSPRFTCGRHCWEVDVGTS
                     TEWDLGVCRESVHRKGRIQLTTELGFWTVSLRDGGRLSATTVPLTFLFVDRKLQRVGI
                     FLDMGMQNVSFFDAESGSHVYTFRSVSAEEPLRPFLAPSVPPNGDQGVLSICPLMNSG
                     TTDAPVRPGEAK"
     CDS             join(11658..11943,13493..14073)
                     /gene="RFPL2"
                     /gene_synonym="RNF79"
                     /note="Derived by automated computational analysis using
                     gene prediction method: Gnomon."
                     /codon_start=1
                     /product="ret finger protein-like 2 isoform X3"
                     /protein_id="XP_016884024.1"
                     /db_xref="GeneID:10739"
                     /db_xref="HGNC:HGNC:9979"
                     /db_xref="MIM:605969"
                     /translation="MAALFQEASSCPVCSDYLEKPMSLECGCAVCLKCINSLQKEPHG
                     EDLLCCCSSMVSRKNKIRRNRQLERLASHIKELEPKLKKILQMNPRMRKFQVDMTLDA
                     NTANNFLLISDDLRSVRSGRIRQNRQDLAERFDVSVCILGSPRFTCGRHCWEVDVGTS
                     TEWDLGVCRESVHRKGRIQLTTELGFWTVSLRDGGRLSATTVPLTFLFVDRKLQRVGI
                     FLDMGMQNVSFFDAESGSHVYTFRSVSAEEPLRPFLAPSVPPNGDQGVLSICPLMNSG
                     TTDAPVRPGEAK"
     CDS             join(11658..11943,13493..14073)
                     /gene="RFPL2"
                     /gene_synonym="RNF79"
                     /note="Derived by automated computational analysis using
                     gene prediction method: Gnomon."
                     /codon_start=1
                     /product="ret finger protein-like 2 isoform X3"
                     /protein_id="XP_016884025.1"
                     /db_xref="GeneID:10739"
                     /db_xref="HGNC:HGNC:9979"
                     /db_xref="MIM:605969"
                     /translation="MAALFQEASSCPVCSDYLEKPMSLECGCAVCLKCINSLQKEPHG
                     EDLLCCCSSMVSRKNKIRRNRQLERLASHIKELEPKLKKILQMNPRMRKFQVDMTLDA
                     NTANNFLLISDDLRSVRSGRIRQNRQDLAERFDVSVCILGSPRFTCGRHCWEVDVGTS
                     TEWDLGVCRESVHRKGRIQLTTELGFWTVSLRDGGRLSATTVPLTFLFVDRKLQRVGI
                     FLDMGMQNVSFFDAESGSHVYTFRSVSAEEPLRPFLAPSVPPNGDQGVLSICPLMNSG
                     TTDAPVRPGEAK"
ORIGIN      
        1 agacctagag gtttttctct catccaatct gaacatgtag tccagaaacc ttacttgcat
       61 aacctcggtc tgtgggggga ggggttcttg ccattccagg cacttctgcg tctgccagcc
      121 catctgctcc atgcccaggt tagaggagga gtcacctgtc ccacgctgga ggcttgaaag
      181 cctgcagcag catggctcgg ctcgctgccg ttggtggcgg tgagggagac tagaccgcag
      241 ccagaatgta gaaaggtggc ggggtggatg agctatccag ggctcactgc ctgcggcagg
      301 gggcggggag ggggacaggt tggatgcacg atctggagct gcactgcccg aggtgggagc
      361 gggggcggat tgagggcgcc atcgtgggct acaacccggt ggtgggaggc gtgttagggg
      421 cagtattggg tgctgcactg cctacagcac gggaaggttg ggtgctttac cggacgtcat
      481 ttcccgcagc cgcggggtgg cttgctgggg gcgctatccg tggctgcact ggtcgcgctg
      541 gggtacgggt tgggggcgct atctgggaca tcagtgcgca tggcagggaa cttgttggct
      601 gtgatatccg aggcgtcact gcccttggct gggggctggt tgggggctct atctatgggc
      661 tacactgcct acagccagga gcgtgttggg gcgttatcgg ggcggactgc cagtggcggg
      721 ggtgggggtg cgggttgggt gctatcgggg ggcttcactg cctggcaggg agtggattgg
      781 gtgcgctatt tggggttgga ctgccggcgg tggttgactc ggtgggagga gaggggcaga
      841 gggaatgggt tggatgcact atcgggagct acactgcccg aggcgagggg gagatggggg
      901 cgccatcgtt ggctacaccg catgtagtgg ggggcgtgta aggagcagta gtgcgtgttg
      961 cattgctcat ggcgggggag ggttgggtgc gttatcccgg gcgtcatttc ccacagcggc
     1021 gggggtcagt ggaggggctt gttgagggcg ctatccatgg ctgcactggt cgctgagggg
     1081 caaggattgg gggcgctacc tgggacatca gtgccatggt ggggaacttg ttgggtgtgt
     1141 tatccgaggc atcactcccc atggctgggg gctggttggg ggcgctaccc atgggctgca
     1201 ctgcccacag ccaggagcgt gtatgggaca ttatcggggg cggactgcca gtggctgggt
     1261 ggggaggcgg gttggatgct atgtggggtt gcactgccca gcagggagtg agttcggtgc
     1321 gctatctggg gttgcactgc cggcggtggg tggcagattg ggtgccctat cgctacactg
     1381 ccgcggcgag taccgggttg gcggcgctat cctgggctac accgccggtg gcgggaggcg
     1441 ttttaggggc gctatctggt gctgcactgc ccgcgcagga gttgggttgg gtgacctact
     1501 ccaggcgtca ctgcccgagg ctgggggctg atttggggcg ctatcccggg agtcatttcc
     1561 tgtggcgagg ggctggttga gggtggtatc cgtggctgca ctgcccacag cacagagcgg
     1621 gtttggggag ttatcccggg ctgcgctgcc cgtggcaggg ggcaggctgc cagcgccatt
     1681 gggtgctgca tgtactaggc acggatgagt taggggcgcc atctgggact gcactgccgg
     1741 tggcgggcgg tggaggtgtc agtgacagcg gtggtctgca agagaggagc ggtcctcctc
     1801 ttcccggcca cctcctcctg ttcttgctca agtgcggcgg gcgcacagca tttcctgagc
     1861 gcggcagggg ccccagcccc gtggtgcttc ctggacccgc ctcctattgc tctgtgttgc
     1921 agagaccgcc tgggaccccg gggcacgcag tagtggacac gaggaggcta cagggccctg
     1981 tgggtggagg aggcatcagg aacgggaacc ggcacttggg tggggagggc tggctggggt
     2041 tgagtttctg ctgctcctgc ttcccgagga gtgcagccag ggtggctgca gctgttcctg
     2101 tggagtggga agcccgggca ctgtggtgtc tgcagtcccc actccaggcc gcagttcctg
     2161 gccagcttgc gctaaaagga gaggctggac tttgaagtgt gggtgtgagt accttcgctg
     2221 aaaccggccc ctgccaccca gtggccagca tgacaaggtg cgctctaatg ttaccactct
     2281 gcatcctgtt ctaggctttt ctggctttgt ctgcccggat gcccagtgcc ctgagaagga
     2341 gctacatgcc acgggctgga ggctagagcc tgtggcacca tgatttgcct ccgatggagg
     2401 tggctgaatt aggcttccca gagactgcag tgtcccaatc caggatctgt ctatgtgctg
     2461 tattgtgtgg ccactgggac tttgcagaca tgatggtgat aaggagcctg aggtgagaga
     2521 caattctggg ttttccgcat tgctccaggg tggagtcttt ataagggaaa gaggaaggca
     2581 ggaggagggt cacagtgaga ggaggagatg tggggatgga gggagagaga aggagagggg
     2641 agtccaggga gaggaagaca gaaagtgggg ggagagaaga tcaggagaga gatctgaaga
     2701 tgctgagctc tggctttgta gttagaagaa agggccagga gctgggggcg tcctctagaa
     2761 gctggaaaag ttctggaaat ggatttgtct cagagccccc ggaaggagcc cggccctgct
     2821 ggcaccctga tcttagcagc tcaggcctca ttttggactt ctgacttcca tacctgggag
     2881 agaataaatg tgtgttattt taagccacta aattaggggt catttgtgac agtggccatg
     2941 ggcaagtcaa acaggagccg tgggagagac tcacccagga tgcccctcgg cccctccctg
     3001 gccccaccca cagtgacaca ggcctgctgc tgctgatgcc cccagttttc taactcccta
     3061 cagagcaggg acaatgcaag aggggctggg tggggctggg ctatgttctc tgtctccaca
     3121 ccttcctctc agagagcagc tggagcccca gaacctggga gcctcacaga gaaagtcctg
     3181 atgtgggacc tggttttcca cccgagaccc aggatccaat aaagaagtgt ttctataaat
     3241 gatgcgtcct ccaaagaagg ccagtgactt tctgtgccaa gtacctgaga gaatcgccat
     3301 gtcctagagc tgccaggcag ctgtaggtgc acttacagac acaggtcacc tgtgcatgtg
     3361 tcagagacca aatcccatca atattgaggc cttggttaag acgggtcctc gcttttagtt
     3421 gtgaaaacat gcctggcttc aacattgaga aaaccaactc tccttgacca aatgctttgc
     3481 atattctcat agaaataagg gaacacttgt caggcacagt ggctcacacc tgtaatccca
     3541 gcactttggg aggccgaggc aggcagatca cgaggtcagg agatcaagac catcctggct
     3601 aatatggtga aaccccgtct ctactaaaaa tacaaaaaaa ttagccaggt gtggtggtgg
     3661 gcgcctgtag tcccagctac tcaggaggct gaggcaggag aatggcgtga acctggaagg
     3721 tagagcttgc agtgagctga gattgcacca ctgcactcca gcctgggcga cagtgtgaga
     3781 ctgtctcaaa aaaaaaaaaa aaaaaggaaa taagggaaca cctattaccc tccttgcact
     3841 gtttcctgcg gagctcagat actatctttc acaagcatcc tgagccacct gccggccttt
     3901 tgtgtgtgtt tccgtcctga cttcctccca attttttacg cctctgaacc tgctgtaagg
     3961 tgaagaatcg aggcgggccc caaacgtgag acctcatgaa tttgatggtg ctgcagtgtc
     4021 ctggacagcc cggctttcag ggctggggag ctgggcagag agaaaagagg gcattccagg
     4081 ggtcaggggc agtggagcac caggccaaga ataggatttc aagactaaag aaacagaggc
     4141 cgtggtgggt gggtagacag tcttgaccaa ggtagggaca gagggtgcat ctgaaggttc
     4201 agccagggac agcttcatcc aggaaggagg cagcaattgg gggccaagct gcaaggagga
     4261 agaggagagg agagagaatg gagagagagg tgttcaatga ccaaatgcat ggcctggcct
     4321 gtttccccag gagacacccc tgggagtctg ggagcctctc cccctgggct actatcccac
     4381 tgggtgccag gaatcccccc ttacacacac tgagaaccca gggtgagtgt caaattatat
     4441 gttagctaag aaatgaagag agggagcagg atttctggtt gacagtgagg atatttatta
     4501 agggtttcct gggtgcaggg agaagggctg gatgatttgg ggtgggaggg gatccctgtt
     4561 ctgggatcct gcagctccag gcccccatgg gtggggcgag ggtcaggggc ctaagaacat
     4621 tcttcagggg ccactgtctt ctccacagcg ctctctttgt gtgtgacccg gcagctgtag
     4681 ctgctgcggg acctccattg atggggtgtc aggctcaggt cgcttctggc tgtgtacttg
     4741 ttgctctgtt tggaggcctt ggtgacttcc ataccctggg tgacaggggt gctgtttgcc
     4801 ttccaggcca ccgtcacagc tcccgggtag aagccactca tgagacacag cagtgtggcc
     4861 ttttggcttg gagctcctca gaggaggacg ggaacagagt gaccgagggg gtggccttgg
     4921 gctggcctgt gagtgggcga gcggcaggag gtcagcatcc tgttgtgtac ctgggagccc
     4981 cctgacctca gtgtatgaag aggggtcagg ccccctcagt gccagtgcag gacccctcag
     5041 acatggtcca cagtgtctca gaagggtgtc acacaatgtt cctaaaacaa atctctgtca
     5101 ttcagggaac ctctgagcct gtcccctgcc catcacctgt tcagaaaacc tttctaggcc
     5161 ctgggctttt gtacagacaa cagaccctca accgcctgcc gctgcctgcc acgcatcatc
     5221 ctgacgcagt ccggctctgg ctgtgttctc tgagctctgt gagcctcctg ttgaattcag
     5281 tctgggaact tttctcacct gacacagctg ctctgggttg ggagagagtg agtctctcac
     5341 ctaatagctc tgtttgctcc cagatcagtc tctcctgagc ctctgcagtg gggtcagggc
     5401 ctttgctcac ccaagtccca ctgtctgtcc agggttctct gtctgtggag tccggttaga
     5461 gaccctctgt gtttaggtct tatctacagt ttttctgcct tgggatctgc ctgtcagatt
     5521 tgaattcagg agttcttggt tctaggggtg cctcccacag agactcagca tccacctcca
     5581 cgaacagcat gtccttctgt gaccctttgc ccggctgctt catgtccaca gccttcccct
     5641 ctctcctgac tgggcttcct gagtcccagg ccagcacaga gctctctcct tgggagccca
     5701 cggaaacctg gagagggccc tgcacctcct accttgttcc tagactggat ctggagtccc
     5761 acagcccaaa ggactaggcc ctgagactct gatttttctt ccccagtctc ggctttaagg
     5821 gttccaggtc cttctaaagt cttgcaggtg gtcactccct caagcctctc attctctctt
     5881 ctccatggga tgaggcctca gtttcccctg cataaagctc attaggcaga caaaagccca
     5941 gacgggggag gacagaacag agcaagtttt agggaagcaa cctggccctg acagacagat
     6001 ggacagacag atgaacacct gtgtaggtca cccggcctag tgccgtacct ctgaggtcag
     6061 aggtgaaggg gtcacggtga cccactgagg cagggatctg aacagggagg ggagaggtct
     6121 ttgcccaggg cccgggctcc tccagggtct ttctccctgg agaaagcttt accacaagcc
     6181 aacacgagat acagaaaaga agaaaaatag aaaatttctc agtaccttcg ggagagcagg
     6241 gaaggagagg gaagaagaga ctcacctagg acagtcagcc gggtcctcca tgaaataccc
     6301 cacactgtga cacaggctca tagaaaatct actccctagg accccctacg cccccctccc
     6361 cagcccccac ttgcagccgt gattcaggaa agccaaacca ctgaccccgg tgggcatttg
     6421 ctcagcagag agtccacaca tacctgcctg cccttctcaa gctgagatgg gacagctgac
     6481 cccatgcatg caatgacagg acatctggaa atgcagaggc caaggaagtt tgtgtctgga
     6541 tcaggttttc cctttgactg tggcccagga atagggggaa ggagctcctt ggaaggcatt
     6601 tgcttcccta aggagggaag gggcatggaa agggacaggg attctctaca ctacagggtt
     6661 gttgtaaccc tgatctcttg gtgtgatcac aaagcaagag cagggaggca tcctcaggtg
     6721 tccccaatgc cccagagaag gggcagcttg gcccagagtc agcagccgtg ggaaggtcca
     6781 atctgaccac aaccacaact ccaggggtct cccttccatc ctccctggtg ttgtcttagt
     6841 ttgggatggg tcttgccagg tactagtaag aaagtccagc ctcaacctcc agggagaagt
     6901 tggaagcaag cccctatcac cctctcaggg tctcatgttc attttgggtg tgtttggagt
     6961 gtctgactca aaaggactat gtaagtagca gccggagtgt gatctctaaa tcccacttcc
     7021 aacccaaaag tccatcaatg atagactgga ttaagaaaat gtggtacata tgcaccatgg
     7081 aatactatgc agccataaaa aaggatgagt tcatgtcctt tgtagggaca tggatgaagt
     7141 tagaaaccat cattctgagc aaaccaacgc aaggacagaa aaccaaacac tgcatgttct
     7201 cactcgtagg tgggatttga acaatgagaa cacttggaca cagggtgggg aacatcacac
     7261 accagggcct gtcgtgggat ggggggacag gggagggata gcattaggag atatacctaa
     7321 tgtaaacgac gagttaacgg gcgcagcata tggcacatgt atacgtatgt aacaaaccta
     7381 catgttgtgc gcatgcaccc cagaatttaa agtataataa taaaaaaaaa tgaagtaaaa
     7441 aaaaagaaaa aaaaaagaac ttggcttctg gactgtgggt gtgaggaaag aaaagctctt
     7501 tgcagccagc actgtgcctt taaccaccct ctgggtcagt cccgggctat gcagggtagg
     7561 cattttcctg gatatgtgta tgagaatgat ttccttttat aacattaatg atgggactca
     7621 tatctttaca ttcactaaga tttctgctgc agagccactg tgcccatttt ttgcttttgc
     7681 agattcaatt atcaatgacc aaatcttcct gagtatctgt cctgtgatta atctgggcat
     7741 tgacaaacct atagtttctc ctgagcaggg caaataaact tttagccaca aaactattta
     7801 gacagttact ttatgcccaa tgctagaaac ttttctgctt ggtacaagat aatggaacaa
     7861 agttacagca gaaaaatatg gaacatctca aaccatgaat gtcaattaag cagattaata
     7921 agaaattgcc ttttaaatac taaaaagtag tgttacagtt gtcctttggg ttttacggac
     7981 tgtggctccg tgtccctccc acacctgtcc gagtggcttt tgctggctct ctgtgccctg
     8041 gctgcctcac cctgcactat gctgctgtct cattgacatc acatctcttc tgcaaatcta
     8101 tcttgctgtc tgttccttct tccctggagc agctgaaagg atcatcttgt gaatttggtt
     8161 cttttcataa gtcattctca cactctttac attgtatcca gcctggtttt ggcagaaagt
     8221 ttttctcaca cagaggataa accaggactg gactctgtct ttacatgtgg atgtggagtg
     8281 acccagaatc cagcaaagag caaaccccaa atgattgctt tatgaccgga tccaattcat
     8341 tctaatcacg taaagttaac ctggctccct acacactgtc tcccaagcct tgttttcttg
     8401 ctcagacact gaatcccgag gagtgatctc atcccactgt aaatcatttt ttaatagaac
     8461 taaatgtagg tcttttaaaa atatatatac aaagaaaaaa atcttcattt aatatgtgat
     8521 acactttagg agagggaaat agattatatt caagttattt gaaatttgaa aacaaagctg
     8581 ttattttatg aattaagtac aaattaatca ctaacctggc catttccacg atacctgcag
     8641 attcatcact tctctgggtc aagacctgag tctcagcctg gaggacatta tgttaagcaa
     8701 aataaatcag gaccagaaag ataaataccg catgttctca ctcctatatg ggaggtaaaa
     8761 gaaaaatgct gagctcacag aagcagagca tagaattgtg ggtatagagg ctgggagggt
     8821 aaggggcagg ggagcttggg gagaggttgg ttattggata cagaattaca gctagatggg
     8881 agaaatgggc tttggtggag gctgggaagg gtaagaggga ggggagcttg gggagaggtc
     8941 ggtaattgaa tataaaatta cagctagatg ggagaaatgg gctctagcac aactgtgggg
     9001 taaatatggt cacttataca tgattgcata ttttcagaaa gttaagagga ttctgaaggc
     9061 tcccatcaca aagaaataat aaatgttggc cgggcgcggt ggctcacacc tgtaatccca
     9121 gcattttggg aggccaaggc gggcgggtta cctgaagtca ggagttcaag accagcctgg
     9181 acaaaatggt gaaaccccgt ctctactaaa aaaaaaaaaa aattagccag gcatggtggc
     9241 acatgcctgt aatcccagct actcaggagg ctgaggcagg agaattgctt gagcccagga
     9301 gccggatgtt gcagtgggcc aagtttgtgc cactgcactc cagcctggct gacagagcaa
     9361 gacactgtct caaaaaaaaa gaaaaaagaa aagaaagaaa tgtttagagt gtgctaatta
     9421 tcctgacttg attattatac atgcatgtat caaaatatta ctgtgtgcca taaatatgta
     9481 caattattac atgtcaactg aaagtaaaga ggaaaaaaaa gtaaaccaaa acaagacctg
     9541 agtgtctcag agtcctctaa tcccatgagg aatcatattt aaagctgacc aaaattaggt
     9601 ctttattttt aattacgcaa aaagagaaaa ttcctttaat atgtgccaaa gggataggga
     9661 aaatgataag attatattca aattatttga aatttgaaaa caaagcagta aagatcccac
     9721 tacacagaaa ggcatgaaga cgaaaagatt cggggttgat tcaaatggaa gaaagcacaa
     9781 ctcacttcac gggtaacaat ttttatttga aaacacaggt ttcacaagaa aatcatcttt
     9841 ttttttaaat tgtgactttt atcttaacac tctgtgaagt actcaaggtc caagaagctt
     9901 aatggtcatt tgtcaaaata gtaattatct aattttttcc tatgaattat gaaatttttt
     9961 caaagccgga aataaaccaa tggaaacaaa taaaaagtac ctagaatttc ctcaatggaa
    10021 tgcctgccct tattaccttt gagtctgatg tatatgaatt taaaccattt tgtaaaattg
    10081 caaatccaat cacacttaat actttaggat tccaagcaaa gcttgaagcc tacaacatat
    10141 tacaggaatt atctttactg acaactgatg gaaacatctc taaaataagc ttttgaagtt
    10201 agtacattaa gcctaattta atataaaggc aatttaatct taccttcata tgaaagaaaa
    10261 atacactgtc aggatgaagg atttactgaa gttataatta actggagata tatcaccagt
    10321 aaaaacctaa ttccctgtta taattaaatc aaagcctcat caggttagag ggtgtggaag
    10381 ggcgtgaccc agtgggaggt gggaatctca ccaataaaag gccctcgtgt gccccttccc
    10441 cacaagacct gagcgcccag tggaagcagc tggaggacag aggagcttcc agcagaagag
    10501 gtgagcccat gcctgtgtgt gtgtttttcc tcttagatgc ctagaaatgg gggttatgac
    10561 ttggggggat gaatgagaga aattcgtaat taatgaattc aacaaaggcc gtctgagtgc
    10621 tgcctcagag ttggaaacca gtcaccctgg atccccagtc taggagtgta agagtggtgg
    10681 cagtcaattt ggtattcact tccaaggctg gagaaggatg taattttttt tattttttta
    10741 tttttttatt ttttggtgag acgggtctta actctgttgt ccaggttgga gtgacttggc
    10801 gtgatctctg ctctctgcta atttttgtat tatttgtaga gacagggtct tcctgtgttg
    10861 cccagactgg tctcaaactc ctcggttcaa gggatcttcc tgcctcggcc tcgcaaaatg
    10921 ctgggattac agatgtgagc tactgcatcc agcccctctt tttttttttt tttttttttt
    10981 ttgagatggt gtctcactct gttgcccagg ccagagtgca atggcaggat ctcggctcac
    11041 tgcaacctct gcctcccagg ttcaagtgat tctcctgcct cagcctccca agtatctggg
    11101 attacaggca tgtgccacca cgcctggcta attcttttgt attttcagta gagatggggt
    11161 ttccccatgt tggtcaggct ggtctcgaac ttttgacgac ctcagatgat ccacccacct
    11221 tggcctccca aagtgctgga caggcatgag ccatcgtgcc cggcctccca gcccctaatt
    11281 cttatgttca tcaatcagtc tcttgctggg gttcccctag gaggaggtga aatgacccca
    11341 gctcgctgtt cctcacatgg gtgctgccat gtcactggct caggctcagc tgctgggtca
    11401 ccaggagaat ggacgcttcc tccacctcag ctcagagcac agtgatgatt cgtgactttc
    11461 ccaatagaac ttcaaatctc tgaagacggg gggtgggggg atgtgcttga gtgtttgtac
    11521 tcatggtctt attctcggag tgacaaagct ggaacacaat acctctatgc atgaaaaggt
    11581 tgtcacttgt cacaactaac aggctttcac ctcatggaaa tttttttacc ttgtgtactt
    11641 ttcccctggc agtggacatg gctgcactct tccaagaagc aagcagctgt cccgtctgct
    11701 cagactatct ggaaaaacca atgtccctgg agtgtggatg cgccgtctgc ctcaagtgca
    11761 ttaattcact gcagaaggag ccccatgggg aggatctact ttgctgttgc tcttccatgg
    11821 tctctcggaa gaacaaaatc aggcgcaatc ggcagctaga gaggctggct tcccacatca
    11881 aggaactgga gcccaagctg aagaagattc tgcagatgaa cccaaggatg cggaagttcc
    11941 aaggtaaggc atctgtatac cctgccccct tcccaagacc agaccaggaa aaatcatttg
    12001 tgcagttggc ccctcattcc acatggggat tagctgctgt ctggcaccta aaattgagat
    12061 gcttcatcat cagattctca gccctgacaa catacagaat cacctggtga tgtcaaaaac
    12121 aaaaacaaac aaaaacccga tgtctatgtc atgggttaga caagggattc tctaaactta
    12181 gtgtgctcag attacctggg gatcttgtta aaatgcagat gctgaactgg gaagtctcag
    12241 gattgatccc actggcttgg ggactttgct gagtagcaaa aacatagagc aactgaattt
    12301 gaatttctct ctagcaaagg ttcccaggac tctaacatta aaatgggcct ggtaattcta
    12361 atgcacggtg aatattggca cccattgtac aaacaacctt accccagggt tgggaagagt
    12421 tgggaatgga gcacctatgg tgtttgtttc tgtgagtgtg gggagagttt cagacagtgt
    12481 tctcctcatc catgcgccat gggcttcaac agtggtcctg gctacagaaa atactataca
    12541 tctctataac tctggagaaa agggacattt acatgaagag attatggtca gcctgggcac
    12601 agaattacac ctataaatgg tggtgggccc ctatgatgtc cccgacactg gtagcttctg
    12661 ccctgacacc cacgatctct actcttccac ctacccaaaa ctgactgtct ctctgctgaa
    12721 atatggagga cagattcacc ctgcccaagt catgtttgga accctcttcc tccttcctta
    12781 tccatgtcca ttcatttcat tccctaattc accatcaaac agcaatcaat ctcttcaagt
    12841 cttactgtaa tctataaaat ctatattggt gatcatatca gttttttgac ttgaaggatc
    12901 atatgttctg tagatttttt tttttcagaa tgttctggac aattaatttt ctctaggcca
    12961 gatcacattg cctccttcct ctgtcatcac accgtcagct gcagagatat tccatcttct
    13021 gtcagaactg tacacgatta atttgtttac aaacatggaa aacaaaggcc tggactcatg
    13081 ctctagatac tatttaaatt gaagcaaaaa aatgtggaaa caaacatcat ttaatatcga
    13141 ccacttgcat tgtcttatca tttatttgtt catgcatcaa ggtggtagaa aggggggcat
    13201 ggtgtctgcc ttcaaagacc ctccactcta aacgaagaaa aggccaatga agcaaacaca
    13261 tgacataaag taaaataaga attgctactg tgaataaggg tcaggtattg ccacaaagca
    13321 tacctatgag aatttgaact agtcagggaa gttacctcat gaagtttgga ttttggggga
    13381 agaagagaat taaagaaact aaagtcaaga gatatttggg cctttgaagt agaagagagg
    13441 catagggttg gtttctgtcc atttgctgag caactttttt tccttttcac agtggatatg
    13501 accttggatg ccaacacagc caacaacttc ctcctcattt ctgacgacct caggagcgtc
    13561 cgaagtgggc gcatcagaca gaatcggcaa gaccttgccg agagatttga cgtgtccgtt
    13621 tgcatcctgg gctcccctcg ctttacctgt ggccgccact gctgggaggt ggacgtggga
    13681 acaagcacag aatgggacct gggagtctgc agagaatctg ttcaccgcaa agggaggatc
    13741 cagctgacca cagagcttgg attctggact gtgagtttga gggatggagg ccgcctctct
    13801 gccaccacgg tgccgctgac tttcctcttc gtagaccgca agttacagcg agtggggatt
    13861 tttctggata tgggcatgca gaacgtttcc ttttttgatg ctgaaagtgg ttcccatgtc
    13921 tatacattca ggagcgtatc tgctgaggag ccattgcgcc catttttggc tccttcagtt
    13981 ccacctaatg gtgatcaagg tgtcttgagc atctgtcctt tgatgaactc aggcactact
    14041 gatgctccag tccgtcctgg ggaggccaaa taagccctca ctccaaaaaa acaaaaaaca
    14101 gggtaagaaa attacttggg tgggtagact taggaacgct ctacttcgta aaagcattat
    14161 acaaagtcac gggagaaaaa tatgggacat ttcttgattg tacttaatct aatttgatta
    14221 gattatagag tcctaagtat taattattgc caccatcaaa ctcattgagt cctatggttc
    14281 acatcttgtt tcctatagaa atgtcctgta ttctgggatc aatttccaaa tgctttactt
    14341 ttttatttct gcaagttcaa attaatgtat tatagaagtt atgagttaaa taaagattgg
    14401 aatatcacct
//
