# Supplementary material for: Exon prediction based on multiscale products of a genomic-inspired multiscale bilateral filtering
Source: PLoS One. 2019 Mar 21;14(3):e0205050. doi: 10.1371/journal.pone.0205050 (PMC6428306; doi:10.1371/journal.pone.0205050)
Supplement: S1 File — Detailed information on these sequences. (ZIP) (ZIP) [file pone.0205050.s001.zip › S1 File/ENm004/RFPL3.txt]

Homo sapiens chromosome 22, GRCh38.p7 Primary Assembly
NCBI Reference Sequence: NC_000022.11
FASTA Graphics
Go to:
LOCUS       NC_000022               6277 bp    DNA     linear   CON 06-JUN-2016
DEFINITION  Homo sapiens chromosome 22, GRCh38.p7 Primary Assembly.
ACCESSION   NC_000022 REGION: 32354885..32361161 GPC_000001314
VERSION     NC_000022.11
DBLINK      BioProject: PRJNA168
            Assembly: GCF_000001405.33
KEYWORDS    RefSeq.
SOURCE      Homo sapiens (human)
  ORGANISM  Homo sapiens
            Eukaryota; Metazoa; Chordata; Craniata; Vertebrata; Euteleostomi;
            Mammalia; Eutheria; Euarchontoglires; Primates; Haplorrhini;
            Catarrhini; Hominidae; Homo.
REFERENCE   1  (bases 1 to 6277)
  AUTHORS   Cole,C.G., McCann,O.T., Collins,J.E., Oliver,K., Willey,D.,
            Gribble,S.M., Yang,F., McLaren,K., Rogers,J., Ning,Z., Beare,D.M.
            and Dunham,I.
  TITLE     Finishing the finished human chromosome 22 sequence
  JOURNAL   Genome Biol. 9 (5), R78 (2008)
   PUBMED   18477386
REFERENCE   2  (bases 1 to 6277)
  CONSRTM   International Human Genome Sequencing Consortium
  TITLE     Finishing the euchromatic sequence of the human genome
  JOURNAL   Nature 431 (7011), 931-945 (2004)
   PUBMED   15496913
REFERENCE   3  (bases 1 to 6277)
  AUTHORS   Lander,E.S., Linton,L.M., Birren,B., Nusbaum,C., Zody,M.C.,
            Baldwin,J., Devon,K., Dewar,K., Doyle,M., FitzHugh,W., Funke,R.,
            Gage,D., Harris,K., Heaford,A., Howland,J., Kann,L., Lehoczky,J.,
            LeVine,R., McEwan,P., McKernan,K., Meldrim,J., Mesirov,J.P.,
            Miranda,C., Morris,W., Naylor,J., Raymond,C., Rosetti,M.,
            Santos,R., Sheridan,A., Sougnez,C., Stange-Thomann,N.,
            Stojanovic,N., Subramanian,A., Wyman,D., Rogers,J., Sulston,J.,
            Ainscough,R., Beck,S., Bentley,D., Burton,J., Clee,C., Carter,N.,
            Coulson,A., Deadman,R., Deloukas,P., Dunham,A., Dunham,I.,
            Durbin,R., French,L., Grafham,D., Gregory,S., Hubbard,T.,
            Humphray,S., Hunt,A., Jones,M., Lloyd,C., McMurray,A., Matthews,L.,
            Mercer,S., Milne,S., Mullikin,J.C., Mungall,A., Plumb,R., Ross,M.,
            Shownkeen,R., Sims,S., Waterston,R.H., Wilson,R.K., Hillier,L.W.,
            McPherson,J.D., Marra,M.A., Mardis,E.R., Fulton,L.A.,
            Chinwalla,A.T., Pepin,K.H., Gish,W.R., Chissoe,S.L., Wendl,M.C.,
            Delehaunty,K.D., Miner,T.L., Delehaunty,A., Kramer,J.B., Cook,L.L.,
            Fulton,R.S., Johnson,D.L., Minx,P.J., Clifton,S.W., Hawkins,T.,
            Branscomb,E., Predki,P., Richardson,P., Wenning,S., Slezak,T.,
            Doggett,N., Cheng,J.F., Olsen,A., Lucas,S., Elkin,C.,
            Uberbacher,E., Frazier,M., Gibbs,R.A., Muzny,D.M., Scherer,S.E.,
            Bouck,J.B., Sodergren,E.J., Worley,K.C., Rives,C.M., Gorrell,J.H.,
            Metzker,M.L., Naylor,S.L., Kucherlapati,R.S., Nelson,D.L.,
            Weinstock,G.M., Sakaki,Y., Fujiyama,A., Hattori,M., Yada,T.,
            Toyoda,A., Itoh,T., Kawagoe,C., Watanabe,H., Totoki,Y., Taylor,T.,
            Weissenbach,J., Heilig,R., Saurin,W., Artiguenave,F., Brottier,P.,
            Bruls,T., Pelletier,E., Robert,C., Wincker,P., Smith,D.R.,
            Doucette-Stamm,L., Rubenfield,M., Weinstock,K., Lee,H.M.,
            Dubois,J., Rosenthal,A., Platzer,M., Nyakatura,G., Taudien,S.,
            Rump,A., Yang,H., Yu,J., Wang,J., Huang,G., Gu,J., Hood,L.,
            Rowen,L., Madan,A., Qin,S., Davis,R.W., Federspiel,N.A.,
            Abola,A.P., Proctor,M.J., Myers,R.M., Schmutz,J., Dickson,M.,
            Grimwood,J., Cox,D.R., Olson,M.V., Kaul,R., Raymond,C., Shimizu,N.,
            Kawasaki,K., Minoshima,S., Evans,G.A., Athanasiou,M., Schultz,R.,
            Roe,B.A., Chen,F., Pan,H., Ramser,J., Lehrach,H., Reinhardt,R.,
            McCombie,W.R., de la Bastide,M., Dedhia,N., Blocker,H.,
            Hornischer,K., Nordsiek,G., Agarwala,R., Aravind,L., Bailey,J.A.,
            Bateman,A., Batzoglou,S., Birney,E., Bork,P., Brown,D.G.,
            Burge,C.B., Cerutti,L., Chen,H.C., Church,D., Clamp,M.,
            Copley,R.R., Doerks,T., Eddy,S.R., Eichler,E.E., Furey,T.S.,
            Galagan,J., Gilbert,J.G., Harmon,C., Hayashizaki,Y., Haussler,D.,
            Hermjakob,H., Hokamp,K., Jang,W., Johnson,L.S., Jones,T.A.,
            Kasif,S., Kaspryzk,A., Kennedy,S., Kent,W.J., Kitts,P.,
            Koonin,E.V., Korf,I., Kulp,D., Lancet,D., Lowe,T.M., McLysaght,A.,
            Mikkelsen,T., Moran,J.V., Mulder,N., Pollara,V.J., Ponting,C.P.,
            Schuler,G., Schultz,J., Slater,G., Smit,A.F., Stupka,E.,
            Szustakowski,J., Thierry-Mieg,D., Thierry-Mieg,J., Wagner,L.,
            Wallis,J., Wheeler,R., Williams,A., Wolf,Y.I., Wolfe,K.H.,
            Yang,S.P., Yeh,R.F., Collins,F., Guyer,M.S., Peterson,J.,
            Felsenfeld,A., Wetterstrand,K.A., Patrinos,A., Morgan,M.J., de
            Jong,P., Catanese,J.J., Osoegawa,K., Shizuya,H., Choi,S. and
            Chen,Y.J.
  CONSRTM   International Human Genome Sequencing Consortium
  TITLE     Initial sequencing and analysis of the human genome
  JOURNAL   Nature 409 (6822), 860-921 (2001)
   PUBMED   11237011
  REMARK    Erratum:[Nature 2001 Aug 2;412(6846):565]
COMMENT     REFSEQ INFORMATION: The reference sequence is identical to
            CM000684.2.
            On Feb 3, 2014 this sequence version replaced gi:224589814.
            Assembly Name: GRCh38.p7 Primary Assembly
            The DNA sequence is composed of genomic sequence, primarily
            finished clones that were sequenced as part of the Human Genome
            Project. PCR products and WGS shotgun sequence have been added
            where necessary to fill gaps or correct errors. All such additions
            are manually curated by GRC staff. For more information see:
            http://genomereference.org.
            
            ##Genome-Annotation-Data-START##
            Annotation Provider         :: NCBI
            Annotation Status           :: Full annotation
            Annotation Version          :: Homo sapiens Annotation Release 108
            Annotation Pipeline         :: NCBI eukaryotic genome annotation
                                           pipeline
            Annotation Software Version :: 7.0
            Annotation Method           :: Best-placed RefSeq; Gnomon
            Features Annotated          :: Gene; mRNA; CDS; ncRNA
            ##Genome-Annotation-Data-END##
FEATURES             Location/Qualifiers
     source          1..6277
                     /organism="Homo sapiens"
                     /mol_type="genomic DNA"
                     /db_xref="taxon:9606"
                     /chromosome="22"
     gene            complement(<1..173)
                     /gene="SLC5A4"
                     /gene_synonym="DJ90G24.4; SAAT1; SGLT3"
                     /note="solute carrier family 5 member 4; Derived by
                     automated computational analysis using gene prediction
                     method: BestRefSeq,Gnomon."
                     /db_xref="GeneID:6527"
                     /db_xref="HGNC:HGNC:11039"
                     /db_xref="HPRD:10238"
     mRNA            complement(<1..173)
                     /gene="SLC5A4"
                     /gene_synonym="DJ90G24.4; SAAT1; SGLT3"
                     /product="solute carrier family 5 member 4, transcript
                     variant X1"
                     /note="Derived by automated computational analysis using
                     gene prediction method: Gnomon. Supporting evidence
                     includes similarity to: 4 mRNAs, 1 EST, 4 Proteins, and
                     100% coverage of the annotated genomic feature by RNAseq
                     alignments, including 1 sample with support for all
                     annotated introns"
                     /transcript_id="XM_017028920.1"
                     /db_xref="GeneID:6527"
                     /db_xref="HGNC:HGNC:11039"
                     /db_xref="HPRD:10238"
     mRNA            complement(<1..173)
                     /gene="SLC5A4"
                     /gene_synonym="DJ90G24.4; SAAT1; SGLT3"
                     /product="solute carrier family 5 member 4, transcript
                     variant X3"
                     /note="Derived by automated computational analysis using
                     gene prediction method: Gnomon. Supporting evidence
                     includes similarity to: 4 mRNAs, 2 ESTs, 1 long SRA read,
                     4 Proteins, and 100% coverage of the annotated genomic
                     feature by RNAseq alignments, including 2 samples with
                     support for all annotated introns"
                     /transcript_id="XM_006724308.3"
                     /db_xref="GeneID:6527"
                     /db_xref="HGNC:HGNC:11039"
                     /db_xref="HPRD:10238"
     mRNA            complement(<1..173)
                     /gene="SLC5A4"
                     /gene_synonym="DJ90G24.4; SAAT1; SGLT3"
                     /product="solute carrier family 5 member 4, transcript
                     variant X2"
                     /note="Derived by automated computational analysis using
                     gene prediction method: Gnomon. Supporting evidence
                     includes similarity to: 4 mRNAs, 2 ESTs, 1 long SRA read,
                     4 Proteins, and 100% coverage of the annotated genomic
                     feature by RNAseq alignments, including 2 samples with
                     support for all annotated introns"
                     /transcript_id="XM_011530342.2"
                     /db_xref="GeneID:6527"
                     /db_xref="HGNC:HGNC:11039"
                     /db_xref="HPRD:10238"
     gene            1..6277
                     /gene="RFPL3"
                     /note="ret finger protein like 3; Derived by automated
                     computational analysis using gene prediction method:
                     BestRefSeq,Gnomon."
                     /db_xref="GeneID:10738"
                     /db_xref="HGNC:HGNC:9980"
                     /db_xref="HPRD:09339"
                     /db_xref="MIM:605970"
     mRNA            join(1..13,3270..3560,5368..6277)
                     /gene="RFPL3"
                     /product="ret finger protein like 3, transcript variant 2"
                     /note="Derived by automated computational analysis using
                     gene prediction method: BestRefSeq."
                     /transcript_id="NM_006604.2"
                     /db_xref="GeneID:10738"
                     /db_xref="HGNC:HGNC:9980"
                     /db_xref="HPRD:09339"
                     /db_xref="MIM:605970"
     mRNA            join(456..765,3270..4020)
                     /gene="RFPL3"
                     /product="ret finger protein like 3, transcript variant
                     X1"
                     /note="Derived by automated computational analysis using
                     gene prediction method: Gnomon. Supporting evidence
                     includes similarity to: 1 Protein, and 100% coverage of
                     the annotated genomic feature by RNAseq alignments,
                     including 4 samples with support for all annotated
                     introns"
                     /transcript_id="XM_017028534.1"
                     /db_xref="GeneID:10738"
                     /db_xref="HGNC:HGNC:9980"
                     /db_xref="HPRD:09339"
                     /db_xref="MIM:605970"
     CDS             join(717..765,3270..3727)
                     /gene="RFPL3"
                     /note="Derived by automated computational analysis using
                     gene prediction method: Gnomon."
                     /codon_start=1
                     /product="ret finger protein-like 3 isoform X1"
                     /protein_id="XP_016884023.1"
                     /db_xref="GeneID:10738"
                     /db_xref="HGNC:HGNC:9980"
                     /db_xref="HPRD:09339"
                     /db_xref="MIM:605970"
                     /translation="MCQRPNPINIEALVKTVDMAALFQEASSCPVCSDYLEKPMSLEC
                     GCTVCLKCINSLQKEPHGEDLLCCCCSMVSQRNKIRPNRQLERLVSHIKELEPKLKKI
                     LQMNPRMRKFQGKESVYPAPFPRPDQEKSSVQLAPHSTWGLAAVWHLKLRCFIITFSA
                     LTTHRITW"
     mRNA            join(2983..3560,5368..6277)
                     /gene="RFPL3"
                     /product="ret finger protein like 3, transcript variant 1"
                     /note="Derived by automated computational analysis using
                     gene prediction method: BestRefSeq."
                     /transcript_id="NM_001098535.1"
                     /db_xref="GeneID:10738"
                     /db_xref="HGNC:HGNC:9980"
                     /db_xref="HPRD:09339"
                     /db_xref="MIM:605970"
     CDS             join(3188..3560,5368..5948)
                     /gene="RFPL3"
                     /note="isoform 1 is encoded by transcript variant 1;
                     Derived by automated computational analysis using gene
                     prediction method: BestRefSeq."
                     /codon_start=1
                     /product="ret finger protein-like 3 isoform 1"
                     /protein_id="NP_001092005.1"
                     /db_xref="CCDS:CCDS43011.1"
                     /db_xref="GeneID:10738"
                     /db_xref="HGNC:HGNC:9980"
                     /db_xref="HPRD:09339"
                     /db_xref="MIM:605970"
                     /translation="MKRLSLVTTNRLSPQGNFLPLCTFPLAVDMAALFQEASSCPVCS
                     DYLEKPMSLECGCTVCLKCINSLQKEPHGEDLLCCCCSMVSQRNKIRPNRQLERLVSH
                     IKELEPKLKKILQMNPRMRKFQVDMTLDADTANNFLLISDDLRSVRSGLITQNRQDLA
                     ERFDVSVCILGSPRFTCGRHYWEVDVGTSTEWDLGVCRESVHCKGKIQLTTELGFWTV
                     SLRDGSRLSASTVPLTFLLVDRKLQRVGIFLDMGMQNVSFFDAESGSHVYTFRSVSAE
                     EPLRPFLAPSIPPNGDQGVLSICPLMNSGTTDAPVRPGEAK"
     CDS             join(3275..3560,5368..5948)
                     /gene="RFPL3"
                     /note="isoform 2 is encoded by transcript variant 2;
                     Derived by automated computational analysis using gene
                     prediction method: BestRefSeq."
                     /codon_start=1
                     /product="ret finger protein-like 3 isoform 2"
                     /protein_id="NP_006595.1"
                     /db_xref="CCDS:CCDS13904.1"
                     /db_xref="GeneID:10738"
                     /db_xref="HGNC:HGNC:9980"
                     /db_xref="HPRD:09339"
                     /db_xref="MIM:605970"
                     /translation="MAALFQEASSCPVCSDYLEKPMSLECGCTVCLKCINSLQKEPHG
                     EDLLCCCCSMVSQRNKIRPNRQLERLVSHIKELEPKLKKILQMNPRMRKFQVDMTLDA
                     DTANNFLLISDDLRSVRSGLITQNRQDLAERFDVSVCILGSPRFTCGRHYWEVDVGTS
                     TEWDLGVCRESVHCKGKIQLTTELGFWTVSLRDGSRLSASTVPLTFLLVDRKLQRVGI
                     FLDMGMQNVSFFDAESGSHVYTFRSVSAEEPLRPFLAPSIPPNGDQGVLSICPLMNSG
                     TTDAPVRPGEAK"
     gene            complement(5022..>6277)
                     /gene="RFPL3S"
                     /gene_synonym="NCRNA00005; RFPL3-AS; RFPL3-AS1; RFPL3ANT;
                     RFPL3AS"
                     /note="RFPL3 antisense; Derived by automated computational
                     analysis using gene prediction method: BestRefSeq."
                     /db_xref="GeneID:10737"
                     /db_xref="HGNC:HGNC:9981"
                     /db_xref="MIM:605971"
     ncRNA           complement(5022..>5955)
                     /ncRNA_class="lncRNA"
                     /gene="RFPL3S"
                     /gene_synonym="NCRNA00005; RFPL3-AS; RFPL3-AS1; RFPL3ANT;
                     RFPL3AS"
                     /product="RFPL3 antisense, transcript variant 3"
                     /note="Derived by automated computational analysis using
                     gene prediction method: BestRefSeq."
                     /transcript_id="NR_104232.1"
                     /db_xref="GeneID:10737"
                     /db_xref="HGNC:HGNC:9981"
                     /db_xref="MIM:605971"
     ncRNA           complement(5022..>5955)
                     /ncRNA_class="lncRNA"
                     /gene="RFPL3S"
                     /gene_synonym="NCRNA00005; RFPL3-AS; RFPL3-AS1; RFPL3ANT;
                     RFPL3AS"
                     /product="RFPL3 antisense, transcript variant 2"
                     /note="Derived by automated computational analysis using
                     gene prediction method: BestRefSeq."
                     /transcript_id="NR_001450.3"
                     /db_xref="GeneID:10737"
                     /db_xref="HGNC:HGNC:9981"
                     /db_xref="MIM:605971"
     ncRNA           complement(5022..>5955)
                     /ncRNA_class="lncRNA"
                     /gene="RFPL3S"
                     /gene_synonym="NCRNA00005; RFPL3-AS; RFPL3-AS1; RFPL3ANT;
                     RFPL3AS"
                     /product="RFPL3 antisense, transcript variant 1"
                     /note="Derived by automated computational analysis using
                     gene prediction method: BestRefSeq."
                     /transcript_id="NR_002596.2"
                     /db_xref="GeneID:10737"
                     /db_xref="HGNC:HGNC:9981"
                     /db_xref="MIM:605971"
ORIGIN      
        1 cggcagcagc gaggtgagcc acggcaggct ccagcctcca ctgtgctaat gaagttgctc
       61 ctcctccttt tcctctaagc ttccagactc cagtgtgctc aggaagtgac tcgttttctt
      121 tttcctctaa gccagtacta accagctaca caagctgacg caggagagct tggaatgaca
      181 aaactccccc cacttggcat catttatata tgagaattta tgcaaatgaa gttcctgggc
      241 tacatgttct gattggatga ggaaaacctc taggcctact ctgattggac tttgttatca
      301 tgttctgatt ggttgtccta agacttgctc tcatccaatc agaacatgca aataaagccc
      361 aatcagagta gatctagagg tttttcttct catccaatca gaatatgtag tccaagaacc
      421 tcatttgcat aacctcggta aggggaagtc tcagttccag gctcttctag gctatgttct
      481 ctgtctccac accttcctct cagacagcag ctggagcccc agaacctggg agcctcacag
      541 agaaagtcct gatgtgggac ctggttttcc acccgagacc caggatccaa taaagaagtg
      601 tttccataaa tgatgcatcc tccaaagaag gccagtgact ttctgtgcca agtacctgac
      661 agaattgcca tttcctagag ctgccaggca gccctaggtg cacaggtcac ctgtgcatgt
      721 gtcagagacc aaatcccatc aatattgagg ccttggttaa gacaggtact tgcttttagt
      781 cgtgaaaaga tgcctggctt tggcaggaga atcgcttgaa cctgggaggc agaggttgca
      841 gtgagccaag attgtgccac tacactccag cctggtgaca cagcgagact ttgtctcaaa
      901 aaaaaaaaaa aaaaaagaaa gaaaagaaaa gatggctggc ttcaacactg agaaaaccaa
      961 ctctccttga gcaaatgctt tgcatattct catagaaata agggaacacc tattaccctc
     1021 cttgcactgc ttcctgcaca gctgggatac tacctttcac aagcatcctg agccacctgc
     1081 tggccttttg tgtgtgtttc cttcctggct tcctcccatt tttttttcca tctctgaacc
     1141 tgctgtaagg tgaagaattg aggcgggccc caaatgtaag acctcatgaa tttgacgatg
     1201 caacagtgtc ctggacagcc tggctctcag ggctggggag ctgggcagag agaaaagagg
     1261 gcattccagg ggccagggag ctccaggccc agagtaggat ttcaaggcta aagaaacaga
     1321 ggctgtgggt gggtagaggg tcttgactag ggtagggaca gagggtgcgt cttaaggctc
     1381 agctagggac agcttcatcc aggaagtagt cagcaattgg gggccaagct gcaaggagga
     1441 agaggtgggg agagagaatg gagagagagg tgttcagtga tcaaatgcct ggcctggcct
     1501 gtttcctcag gagacacccc tgggagtctg ggagcctctc ccccgggctg ctatccaaca
     1561 gggtgcaagt aatcccccct tacacacact aagaacccag ggtgagtgtc aaattatatg
     1621 ttagctaaga aatgaagaga gggagcagga tttctggttg acggtgagga tatttattaa
     1681 gggtttactg gtacaaggag aggggctgga tgatttgggg tgggagggga tctctgttct
     1741 gggatcctgc agctccaggc ccccatgggt ggggtgaggg tcagggacct aagaacattc
     1801 ttcaggggcc actgtcttct ccacagtgct ctcttgtgtg tgaccttaca gctgtagctg
     1861 ctgcaggacc tccactggtc gggtgtcagg ctcaggtcgc ttctggctgt gtgcttgttg
     1921 ctctgtttgg aggtcttggt gacttccgta ccctgggtga caggggtgct gtttgccttc
     1981 caggccaccg tcacagctcc cgggtagaag ccactcatga gacacagcag tgtggccttt
     2041 tggcttggag ctcctcagag gaggacggga acagagtgac caagggggtg gccttgggct
     2101 ggcctgtggg tgggcgagcg gcaggaggtc agcatcctgt tgtgtacctg ggagccccct
     2161 gacctcagtg tatgaagagg ggtcaggccc cctcagtgcc agtgtaggac ccctcagaca
     2221 tggtccacag tgtctcagaa gggtgtgaca tgaggttcct aaaacaactc tctgtcattc
     2281 agggaacctc cgagcctgtc ccctgcccac cagtggtggc agttaatttg gtattcattt
     2341 ccaaggctgg agaaggatgt aatttttttt cttttctttt cttttggtga gacagggtct
     2401 tactgtgttg tccaggttgg agtgacctgg cgtggtctct gctcactgct aatttttgta
     2461 ttgtttgtag agatgaggtc ttcctgtgtt gtccagactc gtctcaaatt cctgggctca
     2521 agggatcttc ctgccttggc ctcgcaaagt gctgggatta cagatgtgag ctactgcatc
     2581 cagccccctt tttttttttt gagatggtgt ctcactctgt tgcccaggcc ggagtgcaat
     2641 ggcacaatct tggctcagtg caacttctgc ctcccaggtt caagcgattc tcctgccaaa
     2701 gcctcccaag tatctgggat tacaggcgtg tgccaccacg cctggctaat tcttttgtat
     2761 tttcagtaga gatggggttt cacccatcag gctggtctcg aacttttgat gacctcagat
     2821 gatccaccca ccttggcctc ccgaagtgct gggattacag gcatgagcca tcgtgcccag
     2881 cctctcagct cctaattctt atgttcatca atcagtctct tgctggggtt cccctaggag
     2941 gtggtgaaat gaccccagct cgctgttcct cacatgggtg ctgccacgtc actggctcag
     3001 gctcagctgc tgggtcacca ggagaatgga cccttcctcc acctcagctc agagcacagt
     3061 gatgattcgt gactttccca atagaacttc aaatctctga ggacgggggg tggggggatg
     3121 tgcttgagtg tttgtactca tggtcttgtt ctcggagtga caaagctgga acacaatacc
     3181 tctatgcatg aaaaggttgt cacttgtcac aactaacagg ctttcacctc aaggaaattt
     3241 tcttcccttg tgtacttttc ccctggcagt ggacatggct gcactcttcc aagaagcaag
     3301 cagctgtccc gtctgctcag actatctgga aaaaccaatg tccctggagt gtggatgcac
     3361 cgtctgcctc aagtgcatca attcgctgca gaaggagccc catggggagg atctgctttg
     3421 ctgttgctgt tccatggtct ctcagaggaa caaaatcagg cccaatcggc agctagagag
     3481 gctggtttcc cacatcaagg aactggagcc caagctgaag aagattctac agatgaaccc
     3541 aaggatgcgg aagttccaag gtaaggaatc tgtataccct gcccccttcc caagaccaga
     3601 ccaggaaaaa tcatctgtgc agttggcccc tcattccaca tggggattag ctgctgtctg
     3661 gcacctaaaa ttgagatgct tcatcatcac attctcagcc ctgacaacac atagaatcac
     3721 ctggtgatgt caaaaacaaa aacaaacaaa aacccgatgt ctatgtcatg ggttagacaa
     3781 gggattctct aaacttagtg tgctcagatt acctggggat cttgttaaaa tgcagatgct
     3841 gaactgggaa gtctcaggat tgatcccgct ggcttgggga ctttgctgag tagcaaaaac
     3901 atagagcaac tgaatttgaa tttctctcta gcaaaggttc ccatgaatct gacattaaga
     3961 tgggcctggt atttctaatg cacagtgaat attggcaccc attgtaccaa acaacctcac
     4021 cccagggttg agaagagttg ggaatggagc acctatggtg tttgtttctg tgagtgggga
     4081 gagttgcaga tattggtctc ctcatccatg cgccatgggc tccaacagtg gtcctggcta
     4141 cagaaaatac tatcactctc cataactctg gggaaaaggg acatttaaat gaaaaggtta
     4201 tggtcagcct gggcaaagaa ttacacctat aaatggtggt gggcccctat aatgtccctg
     4261 acactggtag cttctgccct gacacccatg atctctactc atccatctac ccatacctga
     4321 ctgtctctct gctgaactat ggaggacaga gattcaccct gtccaagtca tgtttggaac
     4381 cctcttcctc cttccttgtc catgtccatt ccctaattca ccattaaata gcaatcaatc
     4441 cctagtcttg actagggtag tcttactgtg atctataaaa tctatattag tgatcatatc
     4501 agttttttga cttgaaggat aatatatttt gtagattttt ttttttcaga atgttctgga
     4561 caattaattt tctctaggcc agatcacact gcctcctcca tgagaattgg cggcttcacc
     4621 tgtcagtcac atacccaatg ccttaaatta ttgacctttg tattttctgc ccttattctc
     4681 tacaatcagt cagttatgac agacaacttt caaatacctt tctcttggct ccaaaattta
     4741 ccattgtttt gcttaaggtc tcaccttcca tgtaggatag aaaacattct ttcatctaaa
     4801 aggtccccct cctccacctg gccttagagc ctcctaatgt ccaggaccag catctctgtc
     4861 atcacattgt cagctgcaga gataccctat ctgctgtcag aactgtgcac aattaatttg
     4921 tttacaaaca tggaaaacaa aagcctggaa tcatgctcta tatactgaat tggagcaata
     4981 aaatgtggaa gcagaaacat atttaatatt gaccacttgc attgtcttaa ttatcattta
     5041 tttgttcaca catcaaggtg gtagaaaggg gggcatggtg tctgccttca gagaccctcc
     5101 actctaaatg aagaaaagtt cagtgaagca aacacgtgac gtaaagtaaa ataagaattg
     5161 ctactgtgaa taagagtcac gtattgccac aaagcatacc tatgaaaatt tgaaataggg
     5221 aagtttcctc atgaaaagtt ttgattttgg aggaagaaac agaattaaag aaactaaagt
     5281 caggagatat ttgggccttt gaagtagaag agaggcatgg ggttggcttc tgtccacttg
     5341 ctgagcaact tgttttcctt ttcacagtgg atatgacctt ggatgccgac acagccaaca
     5401 acttcctcct catttctgac gacctcagga gcgtccgaag tgggctcatc acacagaatc
     5461 ggcaagacct tgccgagaga tttgacgtgt ccgtttgcat cctgggctcc cctcgcttta
     5521 cctgtggccg ccactactgg gaggtggacg tgggaacaag cacagaatgg gacctgggag
     5581 tctgcagaga atctgttcac tgcaaaggga agatccagct gaccacagag cttggattct
     5641 ggactgtgag tttgagggat ggaagccgcc tctctgccag cacggtgccg ctgactttcc
     5701 tcttagtaga ccgcaagtta cagcgagtgg ggatttttct ggatatgggc atgcagaacg
     5761 tttccttttt tgatgctgaa agtggttccc atgtctatac attcaggagc gtctctgctg
     5821 aggagccact gcgcccattt ttggctcctt caattccacc taatggtgat caaggtgtct
     5881 tgagcatctg tcctttgatg aactcaggca ctactgatgc tccagtccgt cctggggagg
     5941 ccaaataagc cgccactgca aaaaaaaaca gggtcagaaa attacttggg tgggtagact
     6001 taggaatttt ctacttggta aaagcattat acagtcatag gagaaagata tgggacattt
     6061 ctataatcta tattctaatt tgattcgatt attgagtcgt aagtattaat tattgccacc
     6121 atccaactca ttgagtctta tggttcacat cttgtttcct atagaaatgt tctgtattct
     6181 cggatcaatt tccaaatgct ttactttttc atttctgtaa gttcaaatca atgtttaaat
     6241 tatagaagtt atgaggtaaa taaacatttg gatatca
//
