# Supplementary material for: Exon prediction based on multiscale products of a genomic-inspired multiscale bilateral filtering
Source: PLoS One. 2019 Mar 21;14(3):e0205050. doi: 10.1371/journal.pone.0205050 (PMC6428306; doi:10.1371/journal.pone.0205050)
Supplement: S1 File — Detailed information on these sequences. (ZIP) (ZIP) [file pone.0205050.s001.zip › S1 File/ENm004/RFPL3S.txt]

Homo sapiens chromosome 22, GRCh38.p7 Primary Assembly
NCBI Reference Sequence: NC_000022.11
FASTA Graphics
Go to:
LOCUS       NC_000022              11359 bp    DNA     linear   CON 06-JUN-2016
DEFINITION  Homo sapiens chromosome 22, GRCh38.p7 Primary Assembly.
ACCESSION   NC_000022 REGION: complement(32359906..32371264) GPC_000001314
VERSION     NC_000022.11
DBLINK      BioProject: PRJNA168
            Assembly: GCF_000001405.33
KEYWORDS    RefSeq.
SOURCE      Homo sapiens (human)
  ORGANISM  Homo sapiens
            Eukaryota; Metazoa; Chordata; Craniata; Vertebrata; Euteleostomi;
            Mammalia; Eutheria; Euarchontoglires; Primates; Haplorrhini;
            Catarrhini; Hominidae; Homo.
REFERENCE   1  (bases 1 to 11359)
  AUTHORS   Cole,C.G., McCann,O.T., Collins,J.E., Oliver,K., Willey,D.,
            Gribble,S.M., Yang,F., McLaren,K., Rogers,J., Ning,Z., Beare,D.M.
            and Dunham,I.
  TITLE     Finishing the finished human chromosome 22 sequence
  JOURNAL   Genome Biol. 9 (5), R78 (2008)
   PUBMED   18477386
REFERENCE   2  (bases 1 to 11359)
  CONSRTM   International Human Genome Sequencing Consortium
  TITLE     Finishing the euchromatic sequence of the human genome
  JOURNAL   Nature 431 (7011), 931-945 (2004)
   PUBMED   15496913
REFERENCE   3  (bases 1 to 11359)
  AUTHORS   Lander,E.S., Linton,L.M., Birren,B., Nusbaum,C., Zody,M.C.,
            Baldwin,J., Devon,K., Dewar,K., Doyle,M., FitzHugh,W., Funke,R.,
            Gage,D., Harris,K., Heaford,A., Howland,J., Kann,L., Lehoczky,J.,
            LeVine,R., McEwan,P., McKernan,K., Meldrim,J., Mesirov,J.P.,
            Miranda,C., Morris,W., Naylor,J., Raymond,C., Rosetti,M.,
            Santos,R., Sheridan,A., Sougnez,C., Stange-Thomann,N.,
            Stojanovic,N., Subramanian,A., Wyman,D., Rogers,J., Sulston,J.,
            Ainscough,R., Beck,S., Bentley,D., Burton,J., Clee,C., Carter,N.,
            Coulson,A., Deadman,R., Deloukas,P., Dunham,A., Dunham,I.,
            Durbin,R., French,L., Grafham,D., Gregory,S., Hubbard,T.,
            Humphray,S., Hunt,A., Jones,M., Lloyd,C., McMurray,A., Matthews,L.,
            Mercer,S., Milne,S., Mullikin,J.C., Mungall,A., Plumb,R., Ross,M.,
            Shownkeen,R., Sims,S., Waterston,R.H., Wilson,R.K., Hillier,L.W.,
            McPherson,J.D., Marra,M.A., Mardis,E.R., Fulton,L.A.,
            Chinwalla,A.T., Pepin,K.H., Gish,W.R., Chissoe,S.L., Wendl,M.C.,
            Delehaunty,K.D., Miner,T.L., Delehaunty,A., Kramer,J.B., Cook,L.L.,
            Fulton,R.S., Johnson,D.L., Minx,P.J., Clifton,S.W., Hawkins,T.,
            Branscomb,E., Predki,P., Richardson,P., Wenning,S., Slezak,T.,
            Doggett,N., Cheng,J.F., Olsen,A., Lucas,S., Elkin,C.,
            Uberbacher,E., Frazier,M., Gibbs,R.A., Muzny,D.M., Scherer,S.E.,
            Bouck,J.B., Sodergren,E.J., Worley,K.C., Rives,C.M., Gorrell,J.H.,
            Metzker,M.L., Naylor,S.L., Kucherlapati,R.S., Nelson,D.L.,
            Weinstock,G.M., Sakaki,Y., Fujiyama,A., Hattori,M., Yada,T.,
            Toyoda,A., Itoh,T., Kawagoe,C., Watanabe,H., Totoki,Y., Taylor,T.,
            Weissenbach,J., Heilig,R., Saurin,W., Artiguenave,F., Brottier,P.,
            Bruls,T., Pelletier,E., Robert,C., Wincker,P., Smith,D.R.,
            Doucette-Stamm,L., Rubenfield,M., Weinstock,K., Lee,H.M.,
            Dubois,J., Rosenthal,A., Platzer,M., Nyakatura,G., Taudien,S.,
            Rump,A., Yang,H., Yu,J., Wang,J., Huang,G., Gu,J., Hood,L.,
            Rowen,L., Madan,A., Qin,S., Davis,R.W., Federspiel,N.A.,
            Abola,A.P., Proctor,M.J., Myers,R.M., Schmutz,J., Dickson,M.,
            Grimwood,J., Cox,D.R., Olson,M.V., Kaul,R., Raymond,C., Shimizu,N.,
            Kawasaki,K., Minoshima,S., Evans,G.A., Athanasiou,M., Schultz,R.,
            Roe,B.A., Chen,F., Pan,H., Ramser,J., Lehrach,H., Reinhardt,R.,
            McCombie,W.R., de la Bastide,M., Dedhia,N., Blocker,H.,
            Hornischer,K., Nordsiek,G., Agarwala,R., Aravind,L., Bailey,J.A.,
            Bateman,A., Batzoglou,S., Birney,E., Bork,P., Brown,D.G.,
            Burge,C.B., Cerutti,L., Chen,H.C., Church,D., Clamp,M.,
            Copley,R.R., Doerks,T., Eddy,S.R., Eichler,E.E., Furey,T.S.,
            Galagan,J., Gilbert,J.G., Harmon,C., Hayashizaki,Y., Haussler,D.,
            Hermjakob,H., Hokamp,K., Jang,W., Johnson,L.S., Jones,T.A.,
            Kasif,S., Kaspryzk,A., Kennedy,S., Kent,W.J., Kitts,P.,
            Koonin,E.V., Korf,I., Kulp,D., Lancet,D., Lowe,T.M., McLysaght,A.,
            Mikkelsen,T., Moran,J.V., Mulder,N., Pollara,V.J., Ponting,C.P.,
            Schuler,G., Schultz,J., Slater,G., Smit,A.F., Stupka,E.,
            Szustakowski,J., Thierry-Mieg,D., Thierry-Mieg,J., Wagner,L.,
            Wallis,J., Wheeler,R., Williams,A., Wolf,Y.I., Wolfe,K.H.,
            Yang,S.P., Yeh,R.F., Collins,F., Guyer,M.S., Peterson,J.,
            Felsenfeld,A., Wetterstrand,K.A., Patrinos,A., Morgan,M.J., de
            Jong,P., Catanese,J.J., Osoegawa,K., Shizuya,H., Choi,S. and
            Chen,Y.J.
  CONSRTM   International Human Genome Sequencing Consortium
  TITLE     Initial sequencing and analysis of the human genome
  JOURNAL   Nature 409 (6822), 860-921 (2001)
   PUBMED   11237011
  REMARK    Erratum:[Nature 2001 Aug 2;412(6846):565]
COMMENT     REFSEQ INFORMATION: The reference sequence is identical to
            CM000684.2.
            On Feb 3, 2014 this sequence version replaced gi:224589814.
            Assembly Name: GRCh38.p7 Primary Assembly
            The DNA sequence is composed of genomic sequence, primarily
            finished clones that were sequenced as part of the Human Genome
            Project. PCR products and WGS shotgun sequence have been added
            where necessary to fill gaps or correct errors. All such additions
            are manually curated by GRC staff. For more information see:
            http://genomereference.org.
            
            ##Genome-Annotation-Data-START##
            Annotation Provider         :: NCBI
            Annotation Status           :: Full annotation
            Annotation Version          :: Homo sapiens Annotation Release 108
            Annotation Pipeline         :: NCBI eukaryotic genome annotation
                                           pipeline
            Annotation Software Version :: 7.0
            Annotation Method           :: Best-placed RefSeq; Gnomon
            Features Annotated          :: Gene; mRNA; CDS; ncRNA
            ##Genome-Annotation-Data-END##
FEATURES             Location/Qualifiers
     source          1..11359
                     /organism="Homo sapiens"
                     /mol_type="genomic DNA"
                     /db_xref="taxon:9606"
                     /chromosome="22"
     gene            1..11359
                     /gene="RFPL3S"
                     /gene_synonym="NCRNA00005; RFPL3-AS; RFPL3-AS1; RFPL3ANT;
                     RFPL3AS"
                     /note="RFPL3 antisense; Derived by automated computational
                     analysis using gene prediction method: BestRefSeq."
                     /db_xref="GeneID:10737"
                     /db_xref="HGNC:HGNC:9981"
                     /db_xref="MIM:605971"
     ncRNA           join(1..67,324..366,2698..2768,3551..3575,10426..11359)
                     /ncRNA_class="lncRNA"
                     /gene="RFPL3S"
                     /gene_synonym="NCRNA00005; RFPL3-AS; RFPL3-AS1; RFPL3ANT;
                     RFPL3AS"
                     /product="RFPL3 antisense, transcript variant 3"
                     /note="Derived by automated computational analysis using
                     gene prediction method: BestRefSeq."
                     /transcript_id="NR_104232.1"
                     /db_xref="GeneID:10737"
                     /db_xref="HGNC:HGNC:9981"
                     /db_xref="MIM:605971"
     ncRNA           join(189..366,2698..2768,3551..3575,10426..11359)
                     /ncRNA_class="lncRNA"
                     /gene="RFPL3S"
                     /gene_synonym="NCRNA00005; RFPL3-AS; RFPL3-AS1; RFPL3ANT;
                     RFPL3AS"
                     /product="RFPL3 antisense, transcript variant 2"
                     /note="Derived by automated computational analysis using
                     gene prediction method: BestRefSeq."
                     /transcript_id="NR_001450.3"
                     /db_xref="GeneID:10737"
                     /db_xref="HGNC:HGNC:9981"
                     /db_xref="MIM:605971"
     ncRNA           join(189..366,2698..2768,3551..3575,8207..8293,
                     10426..11359)
                     /ncRNA_class="lncRNA"
                     /gene="RFPL3S"
                     /gene_synonym="NCRNA00005; RFPL3-AS; RFPL3-AS1; RFPL3ANT;
                     RFPL3AS"
                     /product="RFPL3 antisense, transcript variant 1"
                     /note="Derived by automated computational analysis using
                     gene prediction method: BestRefSeq."
                     /transcript_id="NR_002596.2"
                     /db_xref="GeneID:10737"
                     /db_xref="HGNC:HGNC:9981"
                     /db_xref="MIM:605971"
     gene            complement(10104..>11359)
                     /gene="RFPL3"
                     /note="ret finger protein like 3; Derived by automated
                     computational analysis using gene prediction method:
                     BestRefSeq,Gnomon."
                     /db_xref="GeneID:10738"
                     /db_xref="HGNC:HGNC:9980"
                     /db_xref="HPRD:09339"
                     /db_xref="MIM:605970"
     mRNA            complement(<10104..11013)
                     /gene="RFPL3"
                     /product="ret finger protein like 3, transcript variant 2"
                     /note="Derived by automated computational analysis using
                     gene prediction method: BestRefSeq."
                     /transcript_id="NM_006604.2"
                     /db_xref="GeneID:10738"
                     /db_xref="HGNC:HGNC:9980"
                     /db_xref="HPRD:09339"
                     /db_xref="MIM:605970"
     mRNA            complement(<10104..11013)
                     /gene="RFPL3"
                     /product="ret finger protein like 3, transcript variant 1"
                     /note="Derived by automated computational analysis using
                     gene prediction method: BestRefSeq."
                     /transcript_id="NM_001098535.1"
                     /db_xref="GeneID:10738"
                     /db_xref="HGNC:HGNC:9980"
                     /db_xref="HPRD:09339"
                     /db_xref="MIM:605970"
     CDS             complement(<10433..11013)
                     /gene="RFPL3"
                     /note="isoform 1 is encoded by transcript variant 1;
                     Derived by automated computational analysis using gene
                     prediction method: BestRefSeq."
                     /codon_start=1
                     /product="ret finger protein-like 3 isoform 1"
                     /protein_id="NP_001092005.1"
                     /db_xref="CCDS:CCDS43011.1"
                     /db_xref="GeneID:10738"
                     /db_xref="HGNC:HGNC:9980"
                     /db_xref="HPRD:09339"
                     /db_xref="MIM:605970"
                     /translation="MKRLSLVTTNRLSPQGNFLPLCTFPLAVDMAALFQEASSCPVCS
                     DYLEKPMSLECGCTVCLKCINSLQKEPHGEDLLCCCCSMVSQRNKIRPNRQLERLVSH
                     IKELEPKLKKILQMNPRMRKFQVDMTLDADTANNFLLISDDLRSVRSGLITQNRQDLA
                     ERFDVSVCILGSPRFTCGRHYWEVDVGTSTEWDLGVCRESVHCKGKIQLTTELGFWTV
                     SLRDGSRLSASTVPLTFLLVDRKLQRVGIFLDMGMQNVSFFDAESGSHVYTFRSVSAE
                     EPLRPFLAPSIPPNGDQGVLSICPLMNSGTTDAPVRPGEAK"
     CDS             complement(<10433..11013)
                     /gene="RFPL3"
                     /note="isoform 2 is encoded by transcript variant 2;
                     Derived by automated computational analysis using gene
                     prediction method: BestRefSeq."
                     /codon_start=1
                     /product="ret finger protein-like 3 isoform 2"
                     /protein_id="NP_006595.1"
                     /db_xref="CCDS:CCDS13904.1"
                     /db_xref="GeneID:10738"
                     /db_xref="HGNC:HGNC:9980"
                     /db_xref="HPRD:09339"
                     /db_xref="MIM:605970"
                     /translation="MAALFQEASSCPVCSDYLEKPMSLECGCTVCLKCINSLQKEPHG
                     EDLLCCCCSMVSQRNKIRPNRQLERLVSHIKELEPKLKKILQMNPRMRKFQVDMTLDA
                     DTANNFLLISDDLRSVRSGLITQNRQDLAERFDVSVCILGSPRFTCGRHYWEVDVGTS
                     TEWDLGVCRESVHCKGKIQLTTELGFWTVSLRDGSRLSASTVPLTFLLVDRKLQRVGI
                     FLDMGMQNVSFFDAESGSHVYTFRSVSAEEPLRPFLAPSIPPNGDQGVLSICPLMNSG
                     TTDAPVRPGEAK"
ORIGIN      
        1 aggatggtct ctatctcctg acctcgtgat ccacccacct cggcctccca aagtgctggg
       61 attacaggtg tgagccacca ctccctgccg taaaaggcct aatctttaat gaccctcctg
      121 tgcgtgtgaa agcactcttg ttggtgcagc agaaagcgga cctcacaata cacattgtga
      181 ctttaccctg agacgttgat gatgctccta tcaccatggt tatgtgattg ggtatatctt
      241 gccctcggtc ctaactgcca ctgtctgtgc tgagtttttc aaagttcata gcaggttgaa
      301 catgcttgct gtcattttca cagattctgg tctttcttat ggggaacctg agttcctgca
      361 ttaaaggtat gttcacattg gcctgttgaa tgctgtcctc tcaaatgtac tagttaatat
      421 ttaaaaatat attttattaa aaaattctcc tctgtatttt tcatatgcag ttataaatgt
      481 gtttcccggt tatgttttat tcctcaattt atatatttga ttctagtatc aagcaggatg
      541 cctttgagct tttcctttat ttaaaagaca tgtcttattt cctgttacat ctggcacccc
      601 tcaaaccacc caattaggta tccttctggg aaaaatatgg caaagtatgt tttaatgcag
      661 tttttaccta attaagaacc tattaaaatc attaatttta aaaattagga gcaaagctag
      721 aatgatgcag atgtctttga ggcttttaac acaacgaagt gtgtccatct ttgtcttttg
      781 ttgttgtttt tttgtttgtt tgtttgtttt tgagatggag tctcactctg tcgcccaggc
      841 tggagtgcaa cggtgcgatc tcggctcact acaacctccg cctcccgggt tcaaatgatt
      901 ctctcgcctc agcctcccga atagctggga tttcaggcac ccaccatcat gcccggctaa
      961 tttttgtatt tttgtagaga caaggtttta ccatgttggc caggctggtc ttgaactcct
     1021 gacctcaggt gatccacctg cctcggcctc ccaaagtggt ggtgttacag gcgtgagcca
     1081 ccacaccagg ccctggcctg tttttagtat gtctttcctc tctccttttt catgaaatgt
     1141 gtattcagtt tagtaaattt ggaatatgtc atttatattc acatattaac tttttgaaaa
     1201 gaagtaagaa tgtgtattgt ctatgtgtca gtgtgtgaaa caaaacacac ttatttttat
     1261 gattggggtt tatccaaaat gatagagata acaattatag tcaatcaccc aaaccactta
     1321 cctttccaaa ggtaaatata atcaagtgta atcatttttt ctcatccaga gagtagttca
     1381 tatttcaaca tacaaagata gagaagtgaa atgaatcggt aaacactatt aaccaagaac
     1441 atacagattt actcacacca ggaaacacgt aggtcacata catatatgta aagatacatt
     1501 taaaaataat aagatgataa ttgtacaagt ttgcatataa agtgtaactt tgaaaaactg
     1561 ttaatactgt ttctgatgga ttgtgtgact tagttctcct gacctatcct tcagagttct
     1621 ttctaaggag gttgttcgtt ccatgacttg gaaacaatcg aaagttagag gcacttacat
     1681 gtgttaagaa taaataaggc agctgggcgc ggtggctcat gcctgtaatc ccagcacttt
     1741 gggaggccga ggcaggcaga tcacctgagg tcaggagttc aagaccagcc tgaccaacat
     1801 ggagaaaccc catctctact aaaaatgcaa aattagctgg gcgtggtggt gcacacctgt
     1861 aattccagct actcaggtgg ctaaggcaca agaatcacag aacacaggat accacttcac
     1921 aattagcctc aggtgtcacc cttgtggcaa ctctcctgta cagctgggtt aaagagcctc
     1981 ggtgctcaca tggggtcatc tcctcactct gccttccttc actgtgggta gcttgggctg
     2041 aaactagacc tcatatggct aggtgaacta gacctggctg aaactaggcc ccctcatgca
     2101 atgattgcaa acacaaggga taggaaggga agactaaaag gaagatcttt gatttacagt
     2161 ggatatttta acatgtattt cagtattttc cagtttttaa taattgattt ataacaaaga
     2221 attgagtaaa tataattagc cctggtacct gatattgaat ttagttcctc aataaaaatt
     2281 tacacataaa caggggctga atcctatacc ccagatgtta aatgttacag cagcagatgg
     2341 gggtctgtgg aggttgaaag ggagttggtc aatatcaagg agtcagtggc agttctgctg
     2401 gactttaaaa tgggctgagg gagtgacagg actctgtggt tgaattctag catgcatttt
     2461 agtagttgct catttgaagt ttgagtattt cgtgtcgctt tcatctgcta ttacctggaa
     2521 agacaaaggc tctatttctc atttcctttc tgcccgtctc tctgccttcc ttggtccata
     2581 gaagaggatg gcccaggaga agctcaattc atgcttgtta accaaccaca tccataagtt
     2641 ctagcccttt gttcatgtca ccaccaatga actgacagtc atgttgtgtc ctttcagttc
     2701 ccccagaaga tcaatggaag gtggattcca aagagtgggc aagtgaggac cccttctctg
     2761 ttaccaaggt aaagtagcct gtctttgcct aacatgtgtg taattttctt ggttatttca
     2821 tttttcaatt gatatcagat agagaaaaat gatcaggtgc gttataggtg ttagatgatg
     2881 tttccttggg gatggagggg tgcaccccac ccactgacac ctgattgaag aggacatctg
     2941 gaattggcag ggctgggtca cacacagcat gttaggggac actttcctct gcaacaagct
     3001 ttccacttta gattaagtat tttgtaactg ctacttcaaa atggtcttga caaagatttt
     3061 tttttttttt tgagacggag tcttgctgcg tagcccaggc tggagtgcag tggtacgatc
     3121 tcggctcact gcaagctccg cctcccgggt tcacgccatt ctcctgtctc agcctcctga
     3181 gtagctggga ctacaggtgc ccgccaccac atctggctaa tttttttttt tttttgtatt
     3241 tttaatagag acagggtttc accatgttag ccaggatggt ctcgatctcc tgacctcgtg
     3301 atctacctcc ctcggcttgc caaagtgctg ggattacagg cgtgagccac tgagcacggc
     3361 caacaaagat acttttcaac aaaagctatt gtgctttcta cagatgaact ctactctaga
     3421 tgttggggct ttagacttaa acattctttc ccatcttggt taccaagagc ccctaagaga
     3481 acgaaagacc tgtgcaaaca gcccacagta tgatctcatc ctcagagtgt tttctttctt
     3541 ctaattgcag gtgaccccaa ggaacacagt aaatggtatg tattctggaa tcattcacca
     3601 ggtgtaaaaa aaaaaagtgt atgtataaga aatgtggaac ttaattgctg actttcatct
     3661 agaccatctc catgatccaa gacacctgga aagaacgaga atttggggtg aactaaaact
     3721 ggtttttcag gtgacaaact cttgtcacct atgtgcaatc cctggaaaca ggcatattca
     3781 ctttaggtgg ggtggatttg tgtgcaccaa ggcagaaggt gtctatgtgt aggtctgtgt
     3841 gatgtgtttg tgaatgtgtg tctaacacac aggtgagtgc aagcttaagg ggtctgcaca
     3901 ctcaatgaac ttacacacag tattgaaagt aagactggac ttcattattt atacattttc
     3961 aatatatggt ctctgtaaca taaaattaat gatgtaatac catagaatat ttccctagta
     4021 ttgaatcttg tctctcaata ttgaaagagt tgcttaaaag cacatgagaa gtgctactca
     4081 acacatgata tgtactgtag ctgcagttaa agcattcatt tgggaagtta taagacttat
     4141 gactaaactg atgacttatg ctctaaactc aggcatgagc tttgtaagac aattgaaggg
     4201 gaggataaaa gacctcattt gcctcctctc ttcagtggtt ttatgtgcct tgtggagtgt
     4261 ggttatgtgc cttgtggagt gcagttacac aggaagttga tggagtaaac acaaaaaaga
     4321 attgaacagg ttaattgaat ccataagacc gtggtgaggt tagtcaataa gacgggtcat
     4381 ttatttttta acttttattt tattttttat ttatttattt tttgagacgg agtcttgctc
     4441 tgttgcccaa gctggagtgc agtggcacga tctcggctca ctgcaagctc cgcctcctgg
     4501 gttcacacca ttcttctgcc tcagcttccc aagtagctgg gactacaggc gcccaccacc
     4561 atgcccggct aattttttgt atttttagta gagatggggt ttcaccgtgt tagccaggat
     4621 ggtctcgatc tcctgacctc atgatccacc tgccttggct tcccaaagtg ctgggattac
     4681 aagcatgagc caccgcgccc ggcacaattt tttttttttt tttttttgag atggaggctc
     4741 actctgtcgc ccagctccat ccatgttcct gcaaaggaca tcatctcatt ctcttttatg
     4801 gctgcatagt attccatggt gtatatgtac cacattttct ttatccagta tgtcattgat
     4861 gggcatttgg gtctttgcta ttatgaatag cgctgctgtg aacatatgtg tggatgtctt
     4921 tagggtacaa tgatttatat ttctttgggc atataaccag taatgggatg gctgggttga
     4981 atgacatttc tgtttttagc tctttgagga atcaccacac tactttccac aatggttgaa
     5041 ctaatttaca cagtctctaa gagtatataa gtgctccctt ttctctgcaa ctttgccagt
     5101 atctgctgtt ttttgacttt ttagtaatag ccgttctgac tggtgtgaaa tggtatctca
     5161 ttttgtccca ccagtttttt taactgttaa gttcaggggt gcatgtgcag gtttgttaca
     5221 taggtcaact tgtgtcatgg ggatttcttg tgcagattat cttgtcacct gggttttaag
     5281 cctagcgccc attagttatt tttcctgatc ctccctcctc ccaccgtccc ccatccgata
     5341 gccccgtgtg tgttgttcag ctctgtgtgt ccctgtgaga ttggtcattt ttaggtcaaa
     5401 ttttacatag tatgttcttt atgtgctttc ttctagaact ttctatgttt tattaactag
     5461 gcaactgttg ctaaaatctc tactaaaagt gggcacatct ttataataac aaatagaagc
     5521 ttgtaaagtt gtgatacctt aaattttgcc aagttatgag ggctttgcct gagacctgga
     5581 tgacagagtt gtgtaagaat gtgggttcct ctgaagactg ttgaattttc tgagaataaa
     5641 gatcttattt gtttctatta catagggtta aagcagggac acggtggtct ctaaggcaca
     5701 taggaggctc tgagaacgga aaatgagatc tttccaaaca gtaatgcaaa tctccatttc
     5761 tgtatttagg atccctctga gagcaagcag gggttcacag aaggatatag ctcactaaga
     5821 gaaacaaata atgggaaaca caggtttata gcatttagaa gaaaatacca agatgaacat
     5881 attaatatct aaagtgagtt ttgatgaaaa caatataaaa atttttaaaa ctcaaaatgt
     5941 aaatatcagg accatgtgac ttacttttat ttctaccaaa taataaagac tggcaatcct
     6001 gggcacacac ttccagagaa tacacagcaa acacagccat agtgctttat cattttagga
     6061 gaatcttgat tccactcctg caataataga cttgactgga aagtggaagg acagaaacat
     6121 tcctctgaat gtggaaccca aaatctgaaa acaaatgtta gtgatctaga ggtggactta
     6181 aaaaaatagg atgaagagtg gtattttatg agaagacttt cagagggctc acgagagaga
     6241 atcagtggca ttttcactgg tgaaggattg ggagaagagg cagagccatt gggttaatgg
     6301 aagggacatc tggagtcaga gggaaagggg gatcagagtg aaccttgaat gagagtcctg
     6361 gggcagagtc ctggggcaga ggtttccagg ctgtggctat ggagggtttt ttgttttttt
     6421 ttttttttga gacagagtct tgctctgtct cccagactgg agtgcagtgg cgcgatctcg
     6481 gctcactgca agctccaccc cctgggttca cgccattctc ctgcctcagc ctcccgagta
     6541 gctgggacta caggcgcccg ccaccatgcc cggctaaatt tttgtatttt tagaagagac
     6601 ggggtttcac catgttagcc aggatggtct cggtctcctg acctcatgat ccgcccacct
     6661 cggcctccca aagtgctgga attacaggca tgagccactg cgcctggccg gaggggtctt
     6721 tctgacagga gataggactg tcccctgcca cggcaaggtc aagaaatgga tgtggagttt
     6781 gtaaaataga aagtgatctt tgatggggaa agaatgagct gataaggtgt acactccctg
     6841 ctggtgcacc tgctgcccat tcttagccac acctttttcc aggtggctca gatcagcagt
     6901 caaggagaaa gtgggggtgg cagactaaat tcattaaacc accaaagcac cagcccagat
     6961 ggcctctttt tcagttaatt cgcattagct acttattcag gtttgataag tgggagagaa
     7021 gttgttactt gcagaagcat cttgtgatag atgttttgca ttgttctaag gcctgagcag
     7081 tcttggagac aggcagacac tggtcgctca ctgtgatcac tggaggaaac agttactgag
     7141 aggcagctga cagggtgaag ggagtggggg aggaaggcca cgcatttgtg cttcccaagg
     7201 tcccacaggt gacatccttt aaaggaaact gtgtcatact tggggtggaa gatttgaaag
     7261 gcagaggaaa agaatgcttt ataattaggg acctgtcttc atctcaggcg actcttcccg
     7321 agcacgaact ctgtctttcc acacaccttg ggaataaaag tattggagaa agagagtgaa
     7381 agggtccctt tgatcagtgg tccagggcac gatatagagg tctcagttgt tcaggaatct
     7441 ctgtctctag ggaaccaaat ttattccaac ccccagatcc ttcactcatt agaatgggat
     7501 tctgcaaatc tctcaccatc tctaagtgat actcagcccc tcctgtgccc accctgccgg
     7561 gctgatgtgg ggagtcccgg agataatagg agatgtcctc cagaagttgt aaggcatcac
     7621 acccacgtaa aagatgaaca gggaaccacc ctccactggc ctggagccac ccaagcagcc
     7681 tctctgtgtt cagccactac taagtctccg gcttattcct tctggcattt agtaaaccct
     7741 tacacatcac tactgaagtt ctgattctct ttcttaatat tctcctgcat ttagtgattt
     7801 ttctagcccc atactgtgag attaataagt aggccctatg aaaagtttaa catgacagcg
     7861 cagagatctg agggccgagg gattacatga ccttcccagg tctacgtggc tctagtggga
     7921 ttggggtgca ggtccctcac tacaccagcc ctctgccttt ctgtatcgtc tcacctatgt
     7981 gaagccatcg cccacgcagt ctttctaatc catgtataaa gtgctcactg aactccacga
     8041 tcttcctgag acctaacttt gattcagatg gctctgcttg gaagccagta aacaatggga
     8101 tcagaagtta gaaccaatta tcacaattct ccctctggtc ttctgtcagt aacatgtcat
     8161 tagttctctg cattgcaaaa agattaacca ggctcttctc tgatagaaat tttaagaaga
     8221 tatagcctct acaccaagag gcacatgaca caacctggac tctgggcaaa ccaccgggtg
     8281 cactcacatg aaggtaccgt ggaaatttat taagttgatt taagaataac aattgtggat
     8341 tgtattcagt gtcccatatg ttagaagaag ctatagagga ggttaagcca tatgtttaaa
     8401 tgtgccaaaa tttttatttg cctaatcaag aggtattgct gaaatcacaa aattaaatat
     8461 acatttaaaa gtcaattttg attcacattt aatagtaaga caatctttca aactaatctc
     8521 tagacgttac tcaattgttg aacattattg tgatctccct gaaacagtgg agctataatt
     8581 ttaaaactga atgtttaacc aagggagttt tagattgaca taaaaatcta gcatgtaata
     8641 cacaaagttc ccacatcatt ctattctctc accctacctt ataattccac ctaatattca
     8701 tatcttacat tactgtgtta tatttgctaa aagtaatggg caaatattga tacattagta
     8761 cctaaagtct gtcattctca tagtgttctt tttcctgtta cacatttcta tgaattttga
     8821 aatatttact gttatgttta ccatttcgat ctcgtaagga atactctcac cgctccaaaa
     8881 attccctctt ctttacttat gaatctctgt cctctttctc cagaaacctt gccaactatt
     8941 ggtattttta ccatcccctt tgttttgcct tttccagaat gtcatacagt tggagtcata
     9001 tattagattg gtgcaaagta attgcggttt ttccattctt caactggcaa aaaccacaat
     9061 tacttttgca ccagcccaat attatgtagc tttttcagct gaacttactt cactcatcaa
     9121 tatacttaaa gtcaccctgc tctgctgcct gtgtggtctc atccacatga atgcatgccc
     9181 ccacagtctt tctgatacat gccattgtct tttctatgct ttgatggaga actcctttaa
     9241 atcacagaat aatattgtgt tttatagatg gttgtttttt cattcacctc ttaaacatct
     9301 tgctcgcttc tagtttgggt ggttatagat aaagctgctg taaacattcc tgtgcaggct
     9361 ttgtgtggac gtaacttttc atctcaactg agtacgtacc taagagcgca attttcggat
     9421 tatattgtga aaatatgttg ggattcgtaa gaatttggtg gatttcgtaa gagaaatcat
     9481 ttggttctgg tgttgtcttt tttggaatgt tcttaatgtt aattcactta ataggcagag
     9541 gcttgttcag attgtctgtg ttcctagtgt gaccttgaga agattatgtc tctcaaggaa
     9601 ttgatacatt tcacctagtt atcaaactgt gggaatagag tcattcataa tagtccttga
     9661 ttatcctttt aatgaccaac agtttggtag atatggcccc tcttttattt ctgatattag
     9721 taatgtgtgt tatctttttt tgctttgtta gcctgcatat ttattaatct ctgcataaag
     9781 atttaattat taattaattt attaatttaa taaattaata aaatgaattt attaatttta
     9841 ttgcaattac aattaataat tgcaataact aattgggggg aattttcatt aatgcaggaa
     9901 cacacatcca ggaaaatgtt acccacactg agcaatgatg gcgataactt ttcagttctg
     9961 gataggacat aggcatttat ccagctctcc gttcaaatac acacacaccc acacacgcac
    10021 acacatacac acacactcat gtttttacta tgaataaaat ctattgcact cctatcattt
    10081 agaaaatcac atgatgcatt aggtgatatc caaatgttta tttacctcat aacttctata
    10141 atttaaacat tgatttgaac ttacagaaat gaaaaagtaa agcatttgga aattgatccg
    10201 agaatacaga acatttctat aggaaacaag atgtgaacca taagactcaa tgagttggat
    10261 ggtggcaata attaatactt acgactcaat aatcgaatca aattagaata tagattatag
    10321 aaatgtccca tatctttctc ctatgactgt ataatgcttt taccaagtag aaaattccta
    10381 agtctaccca cccaagtaat tttctgaccc tgtttttttt tgcagtggcg gcttatttgg
    10441 cctccccagg acggactgga gcatcagtag tgcctgagtt catcaaagga cagatgctca
    10501 agacaccttg atcaccatta ggtggaattg aaggagccaa aaatgggcgc agtggctcct
    10561 cagcagagac gctcctgaat gtatagacat gggaaccact ttcagcatca aaaaaggaaa
    10621 cgttctgcat gcccatatcc agaaaaatcc ccactcgctg taacttgcgg tctactaaga
    10681 ggaaagtcag cggcaccgtg ctggcagaga ggcggcttcc atccctcaaa ctcacagtcc
    10741 agaatccaag ctctgtggtc agctggatct tccctttgca gtgaacagat tctctgcaga
    10801 ctcccaggtc ccattctgtg cttgttccca cgtccacctc ccagtagtgg cggccacagg
    10861 taaagcgagg ggagcccagg atgcaaacgg acacgtcaaa tctctcggca aggtcttgcc
    10921 gattctgtgt gatgagccca cttcggacgc tcctgaggtc gtcagaaatg aggaggaagt
    10981 tgttggctgt gtcggcatcc aaggtcatat ccactgtgaa aaggaaaaca agttgctcag
    11041 caagtggaca gaagccaacc ccatgcctct cttctacttc aaaggcccaa atatctcctg
    11101 actttagttt ctttaattct gtttcttcct ccaaaatcaa aacttttcat gaggaaactt
    11161 ccctatttca aattttcata ggtatgcttt gtggcaatac gtgactctta ttcacagtag
    11221 caattcttat tttactttac gtcacgtgtt tgcttcactg aacttttctt catttagagt
    11281 ggagggtctc tgaaggcaga caccatgccc ccctttctac caccttgatg tgtgaacaaa
    11341 taaatgataa ttaagacaa
//
