# Supplementary material for: Exon prediction based on multiscale products of a genomic-inspired multiscale bilateral filtering
Source: PLoS One. 2019 Mar 21;14(3):e0205050. doi: 10.1371/journal.pone.0205050 (PMC6428306; doi:10.1371/journal.pone.0205050)
Supplement: S1 File — Detailed information on these sequences. (ZIP) (ZIP) [file pone.0205050.s001.zip › S1 File/ENm004/RTCB.txt]

Homo sapiens chromosome 22, GRCh38.p7 Primary Assembly
NCBI Reference Sequence: NC_000022.11
FASTA Graphics
Go to:
LOCUS       NC_000022              24713 bp    DNA     linear   CON 06-JUN-2016
DEFINITION  Homo sapiens chromosome 22, GRCh38.p7 Primary Assembly.
ACCESSION   NC_000022 REGION: complement(32387575..32412287) GPC_000001314
VERSION     NC_000022.11
DBLINK      BioProject: PRJNA168
            Assembly: GCF_000001405.33
KEYWORDS    RefSeq.
SOURCE      Homo sapiens (human)
  ORGANISM  Homo sapiens
            Eukaryota; Metazoa; Chordata; Craniata; Vertebrata; Euteleostomi;
            Mammalia; Eutheria; Euarchontoglires; Primates; Haplorrhini;
            Catarrhini; Hominidae; Homo.
REFERENCE   1  (bases 1 to 24713)
  AUTHORS   Cole,C.G., McCann,O.T., Collins,J.E., Oliver,K., Willey,D.,
            Gribble,S.M., Yang,F., McLaren,K., Rogers,J., Ning,Z., Beare,D.M.
            and Dunham,I.
  TITLE     Finishing the finished human chromosome 22 sequence
  JOURNAL   Genome Biol. 9 (5), R78 (2008)
   PUBMED   18477386
REFERENCE   2  (bases 1 to 24713)
  CONSRTM   International Human Genome Sequencing Consortium
  TITLE     Finishing the euchromatic sequence of the human genome
  JOURNAL   Nature 431 (7011), 931-945 (2004)
   PUBMED   15496913
REFERENCE   3  (bases 1 to 24713)
  AUTHORS   Lander,E.S., Linton,L.M., Birren,B., Nusbaum,C., Zody,M.C.,
            Baldwin,J., Devon,K., Dewar,K., Doyle,M., FitzHugh,W., Funke,R.,
            Gage,D., Harris,K., Heaford,A., Howland,J., Kann,L., Lehoczky,J.,
            LeVine,R., McEwan,P., McKernan,K., Meldrim,J., Mesirov,J.P.,
            Miranda,C., Morris,W., Naylor,J., Raymond,C., Rosetti,M.,
            Santos,R., Sheridan,A., Sougnez,C., Stange-Thomann,N.,
            Stojanovic,N., Subramanian,A., Wyman,D., Rogers,J., Sulston,J.,
            Ainscough,R., Beck,S., Bentley,D., Burton,J., Clee,C., Carter,N.,
            Coulson,A., Deadman,R., Deloukas,P., Dunham,A., Dunham,I.,
            Durbin,R., French,L., Grafham,D., Gregory,S., Hubbard,T.,
            Humphray,S., Hunt,A., Jones,M., Lloyd,C., McMurray,A., Matthews,L.,
            Mercer,S., Milne,S., Mullikin,J.C., Mungall,A., Plumb,R., Ross,M.,
            Shownkeen,R., Sims,S., Waterston,R.H., Wilson,R.K., Hillier,L.W.,
            McPherson,J.D., Marra,M.A., Mardis,E.R., Fulton,L.A.,
            Chinwalla,A.T., Pepin,K.H., Gish,W.R., Chissoe,S.L., Wendl,M.C.,
            Delehaunty,K.D., Miner,T.L., Delehaunty,A., Kramer,J.B., Cook,L.L.,
            Fulton,R.S., Johnson,D.L., Minx,P.J., Clifton,S.W., Hawkins,T.,
            Branscomb,E., Predki,P., Richardson,P., Wenning,S., Slezak,T.,
            Doggett,N., Cheng,J.F., Olsen,A., Lucas,S., Elkin,C.,
            Uberbacher,E., Frazier,M., Gibbs,R.A., Muzny,D.M., Scherer,S.E.,
            Bouck,J.B., Sodergren,E.J., Worley,K.C., Rives,C.M., Gorrell,J.H.,
            Metzker,M.L., Naylor,S.L., Kucherlapati,R.S., Nelson,D.L.,
            Weinstock,G.M., Sakaki,Y., Fujiyama,A., Hattori,M., Yada,T.,
            Toyoda,A., Itoh,T., Kawagoe,C., Watanabe,H., Totoki,Y., Taylor,T.,
            Weissenbach,J., Heilig,R., Saurin,W., Artiguenave,F., Brottier,P.,
            Bruls,T., Pelletier,E., Robert,C., Wincker,P., Smith,D.R.,
            Doucette-Stamm,L., Rubenfield,M., Weinstock,K., Lee,H.M.,
            Dubois,J., Rosenthal,A., Platzer,M., Nyakatura,G., Taudien,S.,
            Rump,A., Yang,H., Yu,J., Wang,J., Huang,G., Gu,J., Hood,L.,
            Rowen,L., Madan,A., Qin,S., Davis,R.W., Federspiel,N.A.,
            Abola,A.P., Proctor,M.J., Myers,R.M., Schmutz,J., Dickson,M.,
            Grimwood,J., Cox,D.R., Olson,M.V., Kaul,R., Raymond,C., Shimizu,N.,
            Kawasaki,K., Minoshima,S., Evans,G.A., Athanasiou,M., Schultz,R.,
            Roe,B.A., Chen,F., Pan,H., Ramser,J., Lehrach,H., Reinhardt,R.,
            McCombie,W.R., de la Bastide,M., Dedhia,N., Blocker,H.,
            Hornischer,K., Nordsiek,G., Agarwala,R., Aravind,L., Bailey,J.A.,
            Bateman,A., Batzoglou,S., Birney,E., Bork,P., Brown,D.G.,
            Burge,C.B., Cerutti,L., Chen,H.C., Church,D., Clamp,M.,
            Copley,R.R., Doerks,T., Eddy,S.R., Eichler,E.E., Furey,T.S.,
            Galagan,J., Gilbert,J.G., Harmon,C., Hayashizaki,Y., Haussler,D.,
            Hermjakob,H., Hokamp,K., Jang,W., Johnson,L.S., Jones,T.A.,
            Kasif,S., Kaspryzk,A., Kennedy,S., Kent,W.J., Kitts,P.,
            Koonin,E.V., Korf,I., Kulp,D., Lancet,D., Lowe,T.M., McLysaght,A.,
            Mikkelsen,T., Moran,J.V., Mulder,N., Pollara,V.J., Ponting,C.P.,
            Schuler,G., Schultz,J., Slater,G., Smit,A.F., Stupka,E.,
            Szustakowski,J., Thierry-Mieg,D., Thierry-Mieg,J., Wagner,L.,
            Wallis,J., Wheeler,R., Williams,A., Wolf,Y.I., Wolfe,K.H.,
            Yang,S.P., Yeh,R.F., Collins,F., Guyer,M.S., Peterson,J.,
            Felsenfeld,A., Wetterstrand,K.A., Patrinos,A., Morgan,M.J., de
            Jong,P., Catanese,J.J., Osoegawa,K., Shizuya,H., Choi,S. and
            Chen,Y.J.
  CONSRTM   International Human Genome Sequencing Consortium
  TITLE     Initial sequencing and analysis of the human genome
  JOURNAL   Nature 409 (6822), 860-921 (2001)
   PUBMED   11237011
  REMARK    Erratum:[Nature 2001 Aug 2;412(6846):565]
COMMENT     REFSEQ INFORMATION: The reference sequence is identical to
            CM000684.2.
            On Feb 3, 2014 this sequence version replaced gi:224589814.
            Assembly Name: GRCh38.p7 Primary Assembly
            The DNA sequence is composed of genomic sequence, primarily
            finished clones that were sequenced as part of the Human Genome
            Project. PCR products and WGS shotgun sequence have been added
            where necessary to fill gaps or correct errors. All such additions
            are manually curated by GRC staff. For more information see:
            http://genomereference.org.
            
            ##Genome-Annotation-Data-START##
            Annotation Provider         :: NCBI
            Annotation Status           :: Full annotation
            Annotation Version          :: Homo sapiens Annotation Release 108
            Annotation Pipeline         :: NCBI eukaryotic genome annotation
                                           pipeline
            Annotation Software Version :: 7.0
            Annotation Method           :: Best-placed RefSeq; Gnomon
            Features Annotated          :: Gene; mRNA; CDS; ncRNA
            ##Genome-Annotation-Data-END##
FEATURES             Location/Qualifiers
     source          1..24713
                     /organism="Homo sapiens"
                     /mol_type="genomic DNA"
                     /db_xref="taxon:9606"
                     /chromosome="22"
     gene            1..24713
                     /gene="RTCB"
                     /gene_synonym="C22orf28; DJ149A16.6; FAAP; HSPC117"
                     /note="RNA 2',3'-cyclic phosphate and 5'-OH ligase;
                     Derived by automated computational analysis using gene
                     prediction method: BestRefSeq."
                     /db_xref="GeneID:51493"
                     /db_xref="HGNC:HGNC:26935"
                     /db_xref="HPRD:13695"
                     /db_xref="MIM:613901"
     mRNA            join(1..224,3455..3533,4046..4113,5527..5626,10385..10541,
                     12529..12685,14188..14347,16039..16214,17074..17262,
                     18286..18396,19929..20048,24189..24713)
                     /gene="RTCB"
                     /gene_synonym="C22orf28; DJ149A16.6; FAAP; HSPC117"
                     /product="RNA 2',3'-cyclic phosphate and 5'-OH ligase"
                     /note="Derived by automated computational analysis using
                     gene prediction method: BestRefSeq."
                     /transcript_id="NM_014306.4"
                     /db_xref="GeneID:51493"
                     /db_xref="HGNC:HGNC:26935"
                     /db_xref="HPRD:13695"
                     /db_xref="MIM:613901"
     CDS             join(132..224,3455..3533,4046..4113,5527..5626,
                     10385..10541,12529..12685,14188..14347,16039..16214,
                     17074..17262,18286..18396,19929..20048,24189..24296)
                     /gene="RTCB"
                     /gene_synonym="C22orf28; DJ149A16.6; FAAP; HSPC117"
                     /note="Derived by automated computational analysis using
                     gene prediction method: BestRefSeq."
                     /codon_start=1
                     /product="tRNA-splicing ligase RtcB homolog"
                     /protein_id="NP_055121.1"
                     /db_xref="CCDS:CCDS13905.1"
                     /db_xref="GeneID:51493"
                     /db_xref="HGNC:HGNC:26935"
                     /db_xref="HPRD:13695"
                     /db_xref="MIM:613901"
                     /translation="MSRSYNDELQFLEKINKNCWRIKKGFVPNMQVEGVFYVNDALEK
                     LMFEELRNACRGGGVGGFLPAMKQIGNVAALPGIVHRSIGLPDVHSGYGFAIGNMAAF
                     DMNDPEAVVSPGGVGFDINCGVRLLRTNLDESDVQPVKEQLAQAMFDHIPVGVGSKGV
                     IPMNAKDLEEALEMGVDWSLREGYAWAEDKEHCEEYGRMLQADPNKVSARAKKRGLPQ
                     LGTLGAGNHYAEIQVVDEIFNEYAAKKMGIDHKGQVCVMIHSGSRGLGHQVATDALVA
                     MEKAMKRDKIIVNDRQLACARIASPEGQDYLKGMAAAGNYAWVNRSSMTFLTRQAFAK
                     VFNTTPDDLDLHVIYDVSHNIAKVEQHVVDGKERTLLVHRKGSTRAFPPHHPLIAVDY
                     QLTGQPVLIGGTMGTCSYVLTGTEQGMTETFGTTCHGAGRALSRAKSRRNLDFQDVLD
                     KLADMGIAIRVASPKLVMEEAPESYKNVTDVVNTCHDAGISKKAIKLRPIAVIKG"
ORIGIN      
        1 gttgctcatc tgctgcggcg ctggtcgcgc ctgcgctttg gttcttggaa ggcggtgctc
       61 tgagaagccg gactacgcgg cagcggctct tcaaagcgga gccgggagtt tttgctacag
      121 ttttcgccac catgagtcgc agctataatg atgagctgca gttcttggag aagatcaata
      181 aaaactgctg gaggatcaag aagggcttcg tgcccaacat gcaggtaagg caggagagca
      241 aatggcgggg ccttccgtgc tccgtccccg gcccggccgg cgtccactgc gccctctgga
      301 cctcccctga ccactgggtc cgccccggcc ccttgcagag tttccctcat cccgtccttc
      361 tcccctcacg gttctggggc cgcccaacct gttccggcac cacctcccgc caggagaggt
      421 ccccgaacca cgaggacaag ctaagtgcgg tggatatggg aatctaaata aatacgaaat
      481 tggggtttcc aaagcgtttt cacagatcag tctcataaac gtatcgtgag ctgttttacg
      541 ttcacagaaa cttcagtgat cttttccagg gtggaacagc cagccccagg ttcatttgct
      601 gggactggaa ttcacctcct ctgagtcatg ctggttattt aaataacgtt tacaaacctt
      661 tgttcactaa accaggtttt cagcattcag tatcgcatgt tggtttttaa taaagcgatg
      721 tcatttcttg cagtagcgca gggcagggcc tgtttgattt taatattcac ttcacagaag
      781 gacctcgagg atctgtcggt gacatagctt cctctaccca cctaggaaga agctcagcca
      841 ggacttgatg tccggtttac ttctttgacg tcccagatgg agacttgagg gctcaggatc
      901 atcagatagt ttgaaagcct gggctctgta tctctcggcc ttcatcacca tctgtgctca
      961 tatttttatt aatgtgaaaa aagaaaacgt ttatgaagtt ttgcaacgta tttttaaata
     1021 gtttttgaaa tccctgaagg tgccaagtaa atgcttcaaa ggtttaccgt ctcgtctcac
     1081 gtcttggtaa acagctccca atagtcactc cattctttta ttcagaatca aagcttactg
     1141 agtttccctt gttggcaagt cacttacact gagggaagaa aaagcgcacg gggataaatc
     1201 tgtgttctgt ttgctgtttg gccactttct ttgtgtggaa accgttaccc tgaaggaagg
     1261 aatagaaaat ctaacatagg gagagcgcag tggttcatgg cctgtaatcc caacgctttg
     1321 ggaggccaag gcgggaagat cctttgtgcc taggactttg gagacctgcc tgggcaatat
     1381 agtgggaccc tgtctctaca aaaaaaattt aattagccag gcggggtggt gtgcaccaca
     1441 gctactcagg aggctgaggc agggggatcg cttgagcctg ggagatcttg gctgcagtga
     1501 cccgtgatca ttctaaactg cactccagcc taggtgacag agtgagtctc aaaaaaaaaa
     1561 aaaaagaaaa gaaaaagaaa acaccatgac atgattatct gtaggatcta ataacacaga
     1621 ctgtcattgt ctggcaggtg ttctgactca gcctttgatg cacacactgc tgctcattct
     1681 atctaggggc aagtctcatt ttgctaggca gttctggttt aagtttgtat acagcacttt
     1741 actaccacct ttcctttggg aatagagact tggaatgtta atgcattgct cttaaaacgc
     1801 tattgacttc taagcgtgaa ttgtgcttcc atatgagagc agtgaatttc acacagataa
     1861 tcatctgtta ctaaatctcc atttctcccc caagacccac atgttggact aaaaatttct
     1921 ctttattccc ttaaaacact cccttcccat ctttacgtca tttttgcgtt tagttcctag
     1981 atgttctgct gcgccagtga tgtctcttgt cttcaaagaa ccagctctac aggatctctg
     2041 tgaaacctct cccagctccc tagactgttg aggcacttcc tcatcagatt cttccatagc
     2101 actgtgtact taatgttatg gcacttgctt cattgcactc tgatattctt atcagaatat
     2161 aagggctgta ctggctgggt gcggtggctc acgcctgcaa tcccagcact ttgggaggct
     2221 gagatgggcg gatcatgagg tcaggagatc gagaccatcc tggctaacac gtgaaacttc
     2281 gtctctacta aaaatacaaa aaattagctg ggcgtggtgg cgggcacctg tagtcccagc
     2341 tactcgggag gctgaggcag gagaatggcg tgaacccagg aggcagagct tgcagtgagc
     2401 cgagatcatg ccactgcact ccagcctggg tgacagagca agactcagtc tcaaaaaaaa
     2461 aaaacaaaag tatataagag ctgtattgtg tactgggagc tccttgaaag gaagatctta
     2521 tattctttct atctccccta gtgcccagga cagtgcttca tgcatagtaa atcctcagtt
     2581 aatgtttggt gaattaataa atgtgaccct taagaaatta tactggaaat attttccatc
     2641 agtgggtatt aaattgttat ttatgcaatg gtgatgaagt catctttctg ataaaaacta
     2701 cattcaattg attaagtgtt aaatctttgg ttctccatta ctggacagct ctttcacaat
     2761 atttgacctg tgataaaaat gttctgctct ttagtgttac ataagtatgt cgtccattgc
     2821 cttctgtgtg ctgcctctat tgtcaagctt taaaattata gattttttaa aaaattatat
     2881 agctttcaga actgagcaca caactacgta gctgcatgtt aaatttttct tctcactatt
     2941 tacctaacta gagatttgta agtcaccact agagcacaat aaaatgtaat ttgctattgg
     3001 cttaaacaca gaataaacat actaggttag atgactacgt tttatgttta gaattggact
     3061 ttttgattca tttggttttt ttttttaatt ttcaaaaaac cattgatatt tttgaagctt
     3121 gaggattaag acctttgggc tttgtgagag tatagttgga agatttttct ttatcacaaa
     3181 aagatgctga atctgttgaa ttcttaaatg tggttttgag ggtatgagaa taaacaaaac
     3241 aatttgtgaa cattgcagaa tttttcttaa ggtatatttt ccgatgggag cagctcgtag
     3301 tctttgatag gaagttttct gtgtgcttaa ggtaacgtga aagtgtttgg taaagagtaa
     3361 agcacagtaa atattgcata cagtgcattc tgtccagtgc ctacacttgc cgcgcatgta
     3421 ctcagacatt gcttttcact ttccttggta ctaggttgaa ggtgttttct atgtgaatga
     3481 tgctctggag aaattgatgt ttgaggaatt aaggaatgcc tgtcgaggtg gtggtaagta
     3541 cattagagtt tcacttgtgt tagtacggta gtgccttccc tgtggcctga aaaagtggca
     3601 actcaaataa ttataattct gaaatattgt caaggagtga ttacaactta aaagtaagac
     3661 caaaagcact tacttatttg tgatcacatt gtcagccagt tggcgttata gaacggattt
     3721 gaagctccat ctggaatttg aagctgggta gaacttgttt ctcagctaac cttgaacaat
     3781 aatagcaagt gacctaccat ttgttttgca cttactatat tccaggcatg ttactaggtg
     3841 ctttgcagag attatctcat gcaatactta cagtgactct aaaaggagct cccttccatc
     3901 ttgcatctca aacatccttc taggctttgt tgtcttagta gccctaatga ctacctcttc
     3961 acgttataca gtctaaaaac atgaatataa ttcatgctaa aaatcaagtg tgttgtcttt
     4021 tctaataccc aatttttgtc ttcaggtgtt ggtggcttcc tgccagccat gaaacagatt
     4081 ggcaatgtgg cagccctgcc tggaattgtt catgtgagtc agagttcaga actttaatca
     4141 tttatatttc ttaaagtcca ttgaatggat gaatggccat gcctgatagt ggtgtcattt
     4201 agacaatgac ctttggacag ccagacataa ccatgaagcc aggctcagtg gctcatgcca
     4261 cccgcaacac tttgagagac caagatggaa ggattgcatg agcccaggaa ttcaagacta
     4321 gtctgggcaa catggcaaga ccctgtctat accaaaaaaa ttagtcaggt gtgatgtcac
     4381 atgcttgttg tcccagctac ttagaatgct aagtgggagg attgcttgag cccagagttc
     4441 cacactgcac tgagccatga tcacgccact gcacttttag cgtggatggc agagtgagac
     4501 cctgtcccta aaaataaaaa ataaaaggaa ataaccatgg acctaaagaa ataattgaat
     4561 ctggatggta tttcagtttc tgaatgcatt tggctagaat ctgtaagtgt taagaacctt
     4621 cgaagtagtt tttgtgtttt gtttcttatc atggtaacat tattcctgga tcagtgcacc
     4681 accattgtaa gtttcattgt aagtttcact tcactgtttc aatgtaagtt tcattgtaag
     4741 tttcgcttgg ttgtaagttt cacttcctat gcagaggatc attgaagaag aaatggcaag
     4801 aagtttaagg gttagcactg agggggagga agagaggaca gcatagcccc caccacagtt
     4861 taacattcat attctatcag aggtagatgt tgaaaatgga tctattcggc agacattttt
     4921 gaggtcttct ttatgccagt taccatgttg ggcacttggt agagggaatg aaatggtatg
     4981 gcttgtgtat ataaggaagt tgttagtgtc tgggtatctc catatatcct gtgtttgacc
     5041 tgcattcttc ctgggtcagg gtccttttct aggctccaca tgtaggaagt ctacagtatt
     5101 tataccatca aatggattac atttggctgt gattacttaa actaatgacc tatataaatc
     5161 agttattttc ctcttcttaa cctgacaaac caaagtttgt cagtgtctta agattatttt
     5221 taaaatgtaa tagtacatta aacttagtat gtgttactcc tatatcatgt tattttgagg
     5281 cttttctgtt ttgtatttcc ttaattaaca ttcagatctt ataaaaaagt ttttttctca
     5341 ctgtatttag ctttgtgatt aggagttctt actatttcca tgcatataga agattttgtg
     5401 aaaacacagt cttgatttag ggaaagcttc agcctgcaac ctgtttgaga atcagtgtca
     5461 ggtccatcag ggcatccagg gtagcaggtc aagacacttg tatttcattt tctaattctt
     5521 tttcagcgat ctattgggct tcctgatgtc cattcaggat atgggtttgc tattgggaac
     5581 atggcagcct ttgatatgaa tgaccctgaa gcagtagtat ccccaggtaa gatcactgtg
     5641 gacatctgct gttaagtgtg tagcattggc cgggcacggt ggctcacgtc tgtaatccca
     5701 gcactttggg aggccgaggc gggtggatca tgaggtcaag agatcaaaac catcttggcc
     5761 aacatggtga aaccgtgtct ctattaaaaa tagaaaaatt agctgggggt ggtgacgcgc
     5821 acctgtactc ccagctactt gggaggctga ggcaggagaa tcacttgaac ccgggaggcg
     5881 gaggttgcag tgagccgagt tcgtgccact gtactccagc ctggtgacag agcaagaccc
     5941 catctcaaaa aaaaatgtgt gtagcttctc tctatggacc atagcctttg tgaaacagag
     6001 cacttctctc catgtgcatg actcagtctc atcatgttct gtcatttttc tttgatattt
     6061 actggaagta ttgcttgtgg atactgagag gctattacaa cttcaagcaa agcatatttt
     6121 tattgaaaat tttgggaggc tcctaccaaa catcatggta ttcagacttt ggctacaaaa
     6181 caaactggca attttttttt atctttgtaa atcagttacc tcgtggacag atcacgtcta
     6241 ataatgttaa tgaccacaca gtattagtag cttagatgag ttcagctgtg taaaatattt
     6301 agaacagtgc taagcaggta gaacatattc agtaatacta tcattgttat tcaatgataa
     6361 cattgaatat acagaaggtt gcatacgcct tctgctgtgg ttatggggtg ctttcaataa
     6421 acattctata tcagaagtaa tatctttgct gttaaagagt gtgaatttag aaatgaagtt
     6481 taaatgacat cttgagagtt ctgtttctag cagtggtgga ctaggttgtt tcagaccaat
     6541 cccctgctga aaataattag aaaggctggg taaaaaattt tttcttaaat ctgtttgaag
     6601 gcacagaaaa tctgctaagg cagtaagaat ttgcgaagtc aagatctaga ggaaaagaag
     6661 aaaaagttcc agatatgtga gccctacatg tagggctgtt tggaggtgac tgcaaatttc
     6721 agtcagtaag aatatacatg atttgaatga tccaataaca aacttgacac gtgacctcta
     6781 atatacatgt gtggttgtgt gtgtgtatgt gcacttgcat tgtagtacag ccaagcagtg
     6841 cagagtatac attttttttc aaatgcacac agtttaccaa aactgaccac atgctgagcg
     6901 gtaaagcagg catcaaattt caaagcattg aaatcatata gaccagcagt cctcaaactt
     6961 tttgcactcg ggaccacttt agtaataatt attgaggatt aatctcagac tcttatcaat
     7021 gtttacctta ttagaaatta aaacacattt tttaaagaca agaatatata agtacatgtc
     7081 tcatccatta gaacaaagat gttatgtcat atagcttttg agaaatctca ctgtacagtc
     7141 atgggagaat atgaataaaa tagacaaata atgtcttagt attataaaat gaatcttaca
     7201 cacctgaaat ggtcttcccc ctcaccccca ccccagggtc tctggaccat actaaagaac
     7261 ccactcatat aagaggatat tttctgacca cagtggaatt aaattagaaa tggtttaaat
     7321 aaaaactaga cctagcactt tgggaggcca aggcgggcgg atggcttgag ctcaggagtt
     7381 tgagaacagc caggggcaac atgacaaaac cccgtctcta aaaaaaaaaa aatacaaaaa
     7441 attagccggg catgggggca tgcgcctgta gtgccagtta cttgggaggg ccaaggtggg
     7501 aggatcactt gggtctagga ggcagaggtt gccgtgagct gagattgcgc cactgcagtc
     7561 cagcatgggc gacagagtga gaccctgtct caaaaacaaa caaacaaact agaaaaactt
     7621 tgggaggcca aagcaggagg atcacatgag accagaagtt tgaaaccagc ctgcacaaca
     7681 tagggagacc cccatctcta caaaaagttt tagaatagct gggtatggtg gcgcacatct
     7741 gtagttctag ctactgggaa ggccgaatcc agagaaccac ctgagcccag gaagttgagg
     7801 ctacagtgag ctatgatcac accgctgcac tctagtctgg catgatctca aaaaagaaaa
     7861 tccatatatt tggaaattaa gtagtatact tttaagtaac ccatgagtca aaaacaaaac
     7921 tatggaaatg agaaaataac taatgtaagt agaaaatact tgtgtctaaa aattgacatt
     7981 gagttaagta aaggacaccc ttctatgcta ttggagggag tgtaaattgg cacagccatt
     8041 atggtaaaca gtatggagat tcctcaaaaa atcgaaaata gaactaccat atgatccagc
     8101 aattgcatca ctgggtgtat atccaaagga aatgaaatca gtatccaaag agatacctgc
     8161 cctcccatgt tcattgtagc attgttcaca gtagccaaga tacggaaaca gcctgaatgc
     8221 attattcaac cttaataaag aaagaaatca atcttttaaa attgaaggga aaagacaggg
     8281 aatcctgcca tttactacag catggatgaa actagaggat atgctgagaa ataggccaga
     8341 cacagaaacg aaaatactac atgattttgc ccatatgtgc aatctaaaaa tgttaaactc
     8401 acagagagag tagaatggtg ctaacagggt ggatgttaga gtatacagaa tttcagtttt
     8461 aagatgaatg agttctggaa atctaatgta taacatagtg actgtagtta ataataatgt
     8521 attgtattgt attactttta atggcaaaaa gcacaattac ttttgcacca gcctaatacc
     8581 tatagtccca ggcaattcag aggctgaggt gggaggatag cttgagccca ggacttggag
     8641 gcttcagtga gctatgacct agcctgggca acaaagcaag accctgtctc taaaataaaa
     8701 tattgtgtac ttgacatttt ctaagaaaat aaatcttaaa tgttctcacc agaaaaacag
     8761 aaggggaagt aactgtgaga tcataaatag gttaattagc ttgattgtga taattacttc
     8821 acaatgtaaa tgtacattgt gtacacctaa atatatacag gttttttttt cttttttttt
     8881 tgagacggag tctcgctctg ttgcccgggc tggagtgcac tggtgcaatc ttggctcact
     8941 gcaagctccg ccttctgggt tcacgccatt ctcctgcctc agcctcctga gtggctggga
     9001 ctacaggcac ccgccaccat accccgctaa tttttttgta tttttagtag agacggggtt
     9061 tcactgcgtt agccaggatg ttctcgatct cctgacctca tgatccgccc gcctcggcct
     9121 cccaaagtgc tgggattaca ggcacgagcc cctgcaccct gccaatatat acagttttta
     9181 tttgccattt atttgccggt catctctcaa gctgaggaga aaatgattta aaaaatactt
     9241 ataggctgga tgcggtggct catacctata attccagcat cttgggaggc cgaggcagga
     9301 ggatcacttg agcccaggag tttgagactg gcctaggaaa catggtgaaa ccccatccct
     9361 acgcataata caaaagttaa tcaggcctgg tggcacacac ctgtagtccc agctactcag
     9421 gagactgagg tgagaggatt gctggagccg ggaagtcgag gctgctgtga gctatgatta
     9481 ctccactgca cttcagcctg ggtgagagaa caagaacctg tctcaaaaaa acaaaagtca
     9541 gccaggtgtg gtggctcacg cctgtaatcc cagcacttta ggaggctgag gtgggtggat
     9601 catgagatca ggagttcaag accatcctgg ccaacatggt gaaaccccgt ctctactaaa
     9661 aataaaagaa attagctggg tgtggtggcg cacgcctgta atctcagcta ttcgggaggc
     9721 tgaggcagga gaatcacttg aatgcaggag gcggaggttg cagtgagccg agatcacccc
     9781 actgtactcc agcctgggcg acagagtgag actccgtctc aaaaatgaaa aataaaagta
     9841 cttatgtcta aaattttgag gtcactgtta atgtcctttt tgaatggaaa catgcagcct
     9901 taaatgcaca aattgggaaa gaagaaaggc tggaatatca gtgaccctag aaagcacaac
     9961 aaattatacc ctaaaaaagt agaaagatgg aataattagg agtaaaatta gtgaaatgga
    10021 aagatatgtt atagaaagga ccaagaaacg caaaagttgg ttatttgaaa agactgaaaa
    10081 aattcatgaa cctgtgaaaa cagtggtcaa gaagaaaaga gaggcatatt ttgatctctg
    10141 ttttacatgt tactcaatgt tcattgctgc ctcccttgtc cataaagtgc ctttagtgtg
    10201 tatgttactt tagattatct tggtgtcatc aagctttact cagcaaagaa ccactttgtt
    10261 gtctacttta aaacatagtt atctttaaaa gaatgggtat ctttatagtt ccatattaat
    10321 ggcgagaaac tgcaggtaac agtgccttac cagctggttt tgctaacttt tctctatttt
    10381 gtaggtggtg tcgggtttga catcaactgt ggtgtccgct tgctaagaac caatttagat
    10441 gaaagtgatg tccagcctgt gaaggagcaa cttgcccaag ctatgtttga ccacattcct
    10501 gttggggtgg ggtcaaaagg tgtcatccca atgaatgcca agtaagagca cacgtttcca
    10561 gtacatggta tgggagggat aataaccaca tgaccttcag cttcctttcc agtgcagtac
    10621 acttgagaga tgaggattgt tcagttactt ttcaggaagt agtaagaact gtttttttaa
    10681 gcatgaggta cagcccattt attggagaca ttagtcaacc gatgttataa cagcctttga
    10741 catagagtag tatttataat aacatcatat ccaccaacgt ttattgagca ctttctatgt
    10801 gtaaggtgct gagcatcata tcatttcatc cagacaataa ccctattatc ttccctaact
    10861 tacaagaaag aaaactgagg tttagagagg taataagctt agtgccaggt gtggttgggt
    10921 ttacagaatc ccaacacttt gggaggccaa ggcaggagga tcacttgagt ccaggagtaa
    10981 aagatgaacc taggcaacat agatctcgtc tctaaaaaaa aaaaattaac taggcatgat
    11041 ggcttgtgac tgtagtccca cctactcagg aggctgaagc agaaggatcc cttgagagac
    11101 caggagttca aggcggcagt gtgctgagat ctcagtactg caccccagcg tgggcaacag
    11161 agtgaccctg tctcaattaa aaaaaaaaaa aaaaaaactt agtaggtgat atcaggattc
    11221 aaaccaaaga tcctttgact tcagaagctg tattctgaat cctactgcct tttgtcatta
    11281 agcctattta accccaacct tcctctttga atgatagcac tggatgtgtt ctttggtaag
    11341 tagaggatta aatataatgc tatagtgtat ctctcagatg gccatagatt ttaccgtgtc
    11401 atagcttatg caaagcagtg caccctaaac tttgcagagt acttcagtag cagaatagtg
    11461 tgctagctat gtttctttaa tattttgctt tatccttcaa atttatgtga actttgcatt
    11521 ataattaata gaaaaaaatg tttttagctg ttacttgtaa tgttatttaa ctccccctaa
    11581 ccaaaaaaaa tacctaagta aaatcaatat acttggatga tgcgtggtct gtgatttcac
    11641 atgatccctg acatgcagcc ccaatttgaa aagcatacgt ggaacacaca aattccaaac
    11701 atctttataa acattttaga taggaatttt gtctactaat actgaaatgg gtctactctg
    11761 ggcacactgc ctatggggtg accctgctct gcaaggagca gtaaaaaata ataacaaaat
    11821 gaaataatga tagtgaaatg ggctgtcatc tggggtagtg gggagagaac attgaaaagt
    11881 gtagtttttc ctggcagtgt tttagaagag agctggacct tggatgaaga ttaaagcttg
    11941 taccctctaa gggtttaatg tacgtgtacc tcagcttcaa aatggaggtg ccgtaagcca
    12001 ctcagaactt ctgtgaagat gggaaaacag cttaaaattt aacctgtgtt gcctgaggaa
    12061 ttctagatac cttcatttat ttgaccgtaa ttcataaatg attaaggtgt gtacctggtt
    12121 gaattagtcg ttagagagtg atagctgatt aaggttacag agttgttgtt gttgtttttt
    12181 gttttgtttt gtttttgtct gtttaatcac tacctcatgg aattcaggat cagagaggca
    12241 aaactgaata taaaaaagat ttgaaaatta acaaggagca gtataaatgt caagtagaac
    12301 tataatgatg tctaataggg catttatcat tttatattgg aattatttat atgactgcat
    12361 tcctcaaaaa accagttact gagagcttaa actttgtatc tgactcaagg cttggaacac
    12421 aggagatagt aaatgtcgag tttttctctg ccctttaagg atgtggtcat ccttaggttt
    12481 tgatctgcct ttgctgtgag atgactagca ccttttatac ttatccagag acttggagga
    12541 ggccttggag atgggggtgg actggtcctt aagagaaggg tatgcctggg ctgaagacaa
    12601 ggagcactgc gaggagtacg gaaggatgct gcaggctgac cccaataaag tttctgcaag
    12661 ggcgaagaaa agaggccttc ctcaggtaac tcactttgga ggggcaacat gttaattttt
    12721 ttttcatatt ttgtttttat tgggggaaaa aaatctatat cttacattta gcaaacatat
    12781 tcccaggttt ttttatggta tatcaaaaaa tacaaatttg tttatgcttc atttttattc
    12841 taaaaaaact atcagggctg gatgcggtgg ctcacaccag ctttgagagg ccaaggagga
    12901 aggttcgctt gaggccagga gttcgagacc agcctgggca acataagaag acttagtctc
    12961 tacaaaaatt aaaaaaaaaa aaaattagcc aggcatggtg gcacatgcaa gtaatcccag
    13021 ctactcagaa ggctaagaca ggaggactgc ttgagcctag gagtttgagg ctgcagtgag
    13081 ctgtgatcac gccagtgcac tccagcctgg gtgacagagc aatcaggagc ttgcaaatgt
    13141 tcataaaata agaaataatg aattagaagt gaatgggaga aaaatagaat atgtttatca
    13201 ggttcatacg tcaaaattac atatatacat attttgacag tctacagatg gtatccatga
    13261 gataagaata tactagatgt ttgaaattac agctagttgt gaaggctttg ccactaattc
    13321 agtgtgacac gtgggcaaga ctgtcttctc tggatctcat tttcttatgg aaaactggga
    13381 tggttaaaac taggcaacct ctaaagactc ttccagcact gacattctct agttctctaa
    13441 atcatctatt aatattagct gtagttgtgg tatatgttct ttcagttata aataatggtg
    13501 gatgtccatg aactcataga tgtttcaaaa tcatttgaac ttggaccttg tctaagagtc
    13561 aacatttacc aacatttatc ccaaaatttg actctttgtg atgtttaaaa tatcccatga
    13621 accatttaaa agcttgattt tttttgttta tgaagctttt tttaaaaaat taatttattt
    13681 actttaagtt ctgggataca tgtgctggtt tgtgacatag gtatacattt gccatggtgg
    13741 tttgctgcac ctgtcagtcc atcatctagg ttttaagccc cacgtgcatt aggtatttgt
    13801 cctaatgctc tccctcccct ttcctcccac tcctcgacag gctctggtat gtgatgttcc
    13861 cctccctgtg tccatgtgtt ctcattgttc agctcccact tatgagtgag aacccgtggt
    13921 gtttggtttt ctgttcctgt gttagttttt tatatgtgta taccaagcat ataatgatat
    13981 aacaaaattc aggagctagt ctacgttatt ttgttgtgta gaatattgta aatgaaacac
    14041 ttctatagct taggaatttt tttgttactg aaacactatt tgtatgttta ttttgttgtt
    14101 agtttgtttt tatctttttg gtttttaaat agattaaaaa aaaaactgga ataaaaacta
    14161 tcttaccaga catttttaca tttgcagttg gggaccctgg gagcaggcaa ccattatgca
    14221 gaaatccagg ttgtggatga gattttcaat gagtatgctg ctaaaaaaat gggcatcgac
    14281 cataagggac aggtgtgtgt gatgatccac agtggaagca gaggcttggg ccaccaagta
    14341 gccacaggta tattctagac tttgtgctaa aatgtacatt ttatgggcaa ccagatagaa
    14401 atttaagagc gaaaactctg aaatatactg catgggtttt atcctgagtc ctcaacaatt
    14461 aaataacttg gacaaattca ctgggccata actttcttgt ctaaaaaaat gagtataata
    14521 gttatttcat atagaattat catggaaagt taataatata tgtaaagcac ttaatgtttg
    14581 acattagtaa acactcaata aatgttagtt gcagttattg ttatgtttac tcttatgagt
    14641 tactatctgg ccaagaaaga gcaagaaatg tgtaaagagt ggaatttatg aaataggctt
    14701 tcatttggca gattatgtat catatacctg ctctgcaaca gtagatgtga tggtggattt
    14761 gctgatgaaa gaggcagata ctttgcactc aaattgtctc atgaagtaaa ggtcatgtcc
    14821 atttaaaaga aaaaataaat attaaaaggt agcaattaat tatataggag agtcaaacaa
    14881 aacacattta agaaaaagat tttggagatg gcttcatgga cccagtgttg agctggatct
    14941 cacagtttgg acaattacac acaaagactg gtgacaaagg cagcatgaac aaaagcagga
    15001 agcagcgaaa tattggatag gtccttttgg atagcttgga gggtgtgtga aataatgtat
    15061 gaattgtgac ggttactaca ggactgaatg aagcgggatg aacgcagaaa tgaaaacaaa
    15121 aaacaaaaga aacttttaaa gaaggagtca ggggcttctt gcttctagtg agcttccaca
    15181 gccctttgta tttattgggt agaaagagca gggaggagga ggtaactatt ggtcagctgc
    15241 ttgattgatc ccaggttcat attattgcta acaggcttca catgtgcctg tcacaagaaa
    15301 cacttgtgcc tggggcgtgg ctgccctcag cattccttct gggcaacaga cgcagttgtc
    15361 agcttgccag catcttgcat tcataagaac agtttgctgt ttactcatag cctccagtgg
    15421 tatactgagt tgttcacgac cctcattctt tcggcctcca acagcgaatc aatgaaaagg
    15481 tatatagatg cctggaaatt gttataagct taaaattcca tgttacagat cagcctctag
    15541 tccattttat tgtgtgagaa tttaataatt tgtgccagcc tgaccctcta gactatttaa
    15601 cctagcagat gtacgaagtg tcaactagtg tttcagaaca ttcccctgag tacttctctg
    15661 cattttgtca tggatttgat taatcatgaa ggcaacaaaa tgtattttgc tactactatt
    15721 cccatgcatt cacatattga gaaaggagta atgaagacca tcttgtggct atttgtttac
    15781 acatcccatt ctctttcaag ttcctagagg gcaaatgttg actttgtgtc ccacaaactg
    15841 tcactgcact ctgaaagatt ctcaagtacg tcttgactga gcaaatagat gaactcagaa
    15901 acacattaaa gggaaagttg gctttcattg ggtttttttg tggaatgaat ttgaatgtag
    15961 cctacctttc tgcagtaaat ctgaactgtt catttaaggg aaagctaact ggtttggact
    16021 ttgtggctct tgttccagat gcgctggtag ctatggagaa ggccatgaag agagacaaga
    16081 ttatagtcaa tgatcggcag ttggcttgtg ctcgaatcgc ttccccagag ggtcaagact
    16141 atctgaaggg aatggcagct gctgggaact atgcctgggt caaccgctct tccatgacct
    16201 tcttaacccg tcaggtacag tagaagttgc tcttctgttc cgagtcattc atgatgatgt
    16261 taagtgcttt aaaacatagt gcagtccagg ctggacacgg tggctcatgc ctgtaatccc
    16321 aacactttgg gaggccgagg gggggcggat cacaaggtta ggagatccag accatcctgg
    16381 ctaacacggt gaaaccccgt ctctactaaa aatacaaaaa attagcttag ctggtcgtcg
    16441 tggcgggtgc atgtagtccc agctactcgg gaggctgagg cagcagaatg gtgtgaacct
    16501 ggaaagtgga gcttgcagtg agccgagatc gtgccactgc actccagcct gggtgacaga
    16561 gtgagactcc tgtctccaaa agaaaaaaac atcgtgcagt ccagtcaaag cctatggtgt
    16621 ttggttttgg aaattcacat agttaacttt caaaatacca gagaagtgtc caaggttttg
    16681 gtgttgtctt aaactaaatc atcagagtat caggcatgag aaatgagagc agagaatcaa
    16741 aattattcct agaatttgtc ttgaacagca tagagaataa aagtgccact gactaagatt
    16801 cagaaggctg agaagaagca attttgaaag gtgggatcaa aagttgccca gcagcttttc
    16861 aactaaagat gaaaatgatg tggtggcatt tcctgtgtgg tctaaaggac agcttttgtc
    16921 ctttacgtga agataatctt acggctactt ttgaactttt aaatctttta ctcccttcag
    16981 aacagactac ctgaaaccag tgagatgagt cacgaagagc tgaacataag tcctgaagtt
    17041 ctggctgctt ttatcttctg tgttttctcc taggctttcg ccaaggtctt caacacaacc
    17101 cctgatgact tggacctaca tgtgatctat gatgtttctc acaacattgc caaagtggag
    17161 cagcatgtgg tggacggaaa ggaacggaca ctgttagtac acaggaaggg atccacccgc
    17221 gctttccctc ctcaccatcc cctcattgct gttgattacc aagtacgtag ctctacgttt
    17281 gtagttttaa gcagtggggg cacgatttag attgttgcaa atgtgaatta catttaaaac
    17341 gaaaagcagc aattgtgaaa agaaaatact ctgtcactca tgagaacagt gattcccaat
    17401 cttctctgaa gcagtaactc cttcccccat catttgtgct tgcggtggtg ccgtgtgcta
    17461 tagcaagtgc tgcaggaagt gtattttact ccactaccgt gaattgaggc ctttgaatta
    17521 gtggaagaca ggagtaactc agttacagaa gacagagtaa actcagtctg tttcattcct
    17581 cctgtcctct tggtgtctgg ctgtggtgga gttcgaaaga ccccatagtc tgcttgctcc
    17641 ttttacagat gagaaaccca aaacagagaa gacaagcacc ttgctcagga tggtggttct
    17701 agcaacactt ctctacactt ttggattttg ctttgctctt attttgactc ttctgcattt
    17761 ttactggtcc tcagattttc actctcgtcc tcttccttcc cctccgattt atcaaagaat
    17821 caaagtacta tcttaatata gtttactagc cgcgcgttta gaagtctggg tttctccggc
    17881 cgggtgtggt ggcttacgcc tgtaatccca gcactttcgg aggccaaggc gggcaaatca
    17941 cgagttcggg agatcgagac catcctggct aacatggtga aactccgcct ctactaaaaa
    18001 tacaaaaaat tagctgggca tggcagcagg cgcctgtggt cccagcaact cgggaggctg
    18061 aggcaagaga atggcgtgaa cccaggaggc ggagcttgca gtgagccgag atcccgccac
    18121 tgcactccag cctgggcgac agagcaagac tcccatctca aaaaaaaaaa aaagaagtct
    18181 gggtttctcc tacaatccta cagtgcaaga gaaaatttaa attttatgca taaaaagcct
    18241 atgtttttct gaattttaac atgtttgatt tatgtgcatc ctcagctcac tggacagcca
    18301 gtgctcattg gtggcaccat gggaacctgt agttatgttc ttactggcac tgaacagggc
    18361 atgactgaga cctttggaac aacctgtcat ggagcggtaa ggaaaacaga aacttcctta
    18421 gaaatgctct cttcagttta gctatggttt tccattttga ctggtaaatg tagctgattg
    18481 aacattaaca gagttgagac ttgggcctat catgtcttgt acttcaaatt gttccccata
    18541 atgtatacta tttagtgaac tgactggggt cacctagtat ctctgcctca gtgagatctg
    18601 gtagggttag ggaccgtttc ttatctctgc aagtccagaa aatccagact gggaaattgt
    18661 cacactagct gagcttactg tctggtttat aagtgataga actttaactg atgcaaatat
    18721 cacagttgat ctcagcgact gactggacct gctcctttgt ttaatttgcc ccttcctatt
    18781 gtgtaggtcc acgcaagatt ggaaggatag gccctatttg caaattagag cccatgtaca
    18841 gtctacacac acacccattt caaaacactg cctctcatct tctaagccca ggggtcagga
    18901 aactcttccc ataaagggcc agaccgtaaa tattttaggc ttttgggacc agatggtctg
    18961 tgtaccagct attcagctat gccatttcag tgcagaagca accttaagta ctgtgtaaat
    19021 gggcaatgct gtgttctaat agaactattt taggccaggc atggttgctc acacttgtaa
    19081 ttacagcact ttgggaggcc agggcaggag gagcacttga agccgggaat tcaagactag
    19141 actgggcaac attagcaaga caccgtctcc acaaaaactt tttaaattag ccgggtgtgg
    19201 tggcacacct gtagtcatag ctactcagga ggctaaggca ggaggattgc ttgagcccag
    19261 gagattaagg ctgcagtgag ctatgattat gtcacttcac tccagtctgg gtgacagagg
    19321 gagacccttt ctcaaaaaac aaaatagttt attttaaaaa gcaggtggtg ggccatattt
    19381 ggcccataca ccgtagtttg ccggcccctt ttctaagcca tccagagtgt tgagccagtg
    19441 ttgaaatggg aaagagaaac tgtctagagt accttctcct aggacagacc ttcacaaatg
    19501 tatttaatcc tacttttttt tctgattgtt tctcatttct agctgcctcc caactcctaa
    19561 ttttaaccca gtagttttca acaaaggaga tccccctacc gccatgggga cattgacaat
    19621 ttctggaggc tttttttatt gtcatggttt agtgggagtt gctattggca tttagtgggt
    19681 cttagaggcg agggatgctg ctgaatacac tgcgctgcgc tgctgaatac cctgcatagg
    19741 acagcctccc aacaaagaat tctccggtcc aaaatctaaa aggatatgat gaggtttaaa
    19801 aggcctgtta ccaattcgat aaagtaaaaa agatgttttt ttaagctcct ttttagtgtg
    19861 agagaaaatc agggaaaggg cttatcatct tagggtttaa agtaaagttc attcctttcc
    19921 cattctaggg ccgtgcattg tcccgagcaa aatctcgacg taatttagat ttccaggatg
    19981 tcttagacaa attggcagat atgggaattg cgatccgtgt tgcctcaccc aaactggtta
    20041 tggaagaggt aagtgaaatt ttgataaata catgaatatt tattgttccc catttgtaat
    20101 ttgttccagt ctacagagac agcaatttag ggtgttacta acagaaattg tttgggttat
    20161 ttttttttat gacctcaatt ttggcttatc ttccttggat tagcttattt cagttttatg
    20221 ttttcatttc ttttggttaa aattacgagc caagtcctta agaatgattt ttactgttca
    20281 tttatagtct ccatctacat attaagcttt tcaagagtag tttgagctga ctcttgtttt
    20341 tgcacaattg tatacttagg tttcaatttg aaagcaaatt tgaaaaagga aggcataaat
    20401 gtttggagaa agttttattt gattcacagg agaacagatt ttgtttaaat tctgtatata
    20461 tgtttacata tatgtacata tttaaattaa aagcaatata attccttaat gatttaagag
    20521 aaaagaaaaa cagtcatcca aaaactcaat gccctgacac agttattacc ttatctttta
    20581 gaatacttat tattgtcggc cgggcgtggt ggctcacgcc tgtaatcaca gcattttggg
    20641 aggccgaggt gggcagatca catgaggtca ggagtttgag accagcctga tcaacatggt
    20701 gaaaccccta ctaaaaatac aaaaattagc tgggcatggt ggtggacacc cataatcgca
    20761 gctactcagg aggccgagac aggaaaatca cttgaatccg ggaggcagag gttgcagtga
    20821 gccaagatca tgccactgca ctccagccta gatgacaaag taagactccg tctcaaaaaa
    20881 aaaaaaaaaa aatttactta ttgtcatagt tttttcctaa atgctttttt taaagctagt
    20941 cttaattata gttaagaaac attctgtagt tatttttaaa attttgcaca ttattataaa
    21001 attgtttgtg tcacttttta aaatcattgc tgaatattcc accagctgag taccttactt
    21061 tctgcctgta gtggacattt aagtagcttc caaatttttg ctactataaa ttaaattgta
    21121 atgagtgtct tcatgcatga aggttttttc cagttgttat agtaattaga acaaagtctc
    21181 aaaagtggag ttacatggtg gctcatgcct ataatcccag tactttggga ggccaatgca
    21241 ggaagatctc ttgaggccag gagttcaaga ttagtttggc caaagattag ccaggtgtag
    21301 tcctagcaac tcaggagact gaagctggag gattgcttga gcccaggacc ttgaggttac
    21361 agtaagctat gtgattgtcc agacttggtg caaagcaaga ccctatctct aaaaaaaaat
    21421 aaggaaaaaa agtggaatta ctgagtcaga gtatgacaaa gacttatttt ttttaataac
    21481 aattcatttt tcccctgatc ttaagaatac atggttaatt taaaagattt ggaatatact
    21541 ggccaggtgc agtggctcag gcctgtaatc ccagcatttt gggaggctga ggcgggtgga
    21601 tcacaaggtg aggagatcaa gaccatcctg gctaacacgg tgaaacccca tctctactaa
    21661 aaatacaaaa aattagccgg gcgtggtggc gggcgcctgt agctctagct actcgggagg
    21721 ctgaggcagg agaacggcgt gaacgcggga ggcggagctt gcagtgagcc gagatcgcgc
    21781 tactgcactc cagcctgggc gacagagcaa cactccatct caaaaaaaaa aaaaggattt
    21841 ggaaaataca aaggagaaaa cagaaaacat ttagaattca atcagccaga aataattaca
    21901 gttaaaattt ggatttttgg ttttttggtt ttgttttgtt ttttcacctg caacacgtga
    21961 ttatttgatt cacttactca gctaacacgt actaaccatc cgctatagtt aggtactgtt
    22021 ctatatgcta gagatactgc agtgaacaaa agaaacacga gtcccttcgt tgtggagctt
    22081 tccaaataat aaaacataca gtgtgttaat gaccatgcaa gttctatgaa ataaaaagca
    22141 gggaaaggtg gtaaggaaag gtgggaaggg gtacagtttt aagcaggtgg tcggagaaga
    22201 cttcagtgag gtgacagtag agcaaagacc tgaagagaga gaggaaacag gctacctggg
    22261 catctggagg tgagctttcg aggcagagag aacagcaagc gcaaaatctg tgagctgagg
    22321 ttatgaagga gtgttcaaga aacagcaagg aggccaggca tgacaagagc aagccagagg
    22381 gagatgaggt cagagaggta gggggcgcca gagcatttgg acttttgctt ttactctgat
    22441 taaaatgaaa aaaccttgga ggattttgag cagaatagtg acgtgatctg acaaatgtgt
    22501 ttgcatgttg atgagaagaa tctacaagag aaattaatga tgcagaaaag agggaggaaa
    22561 ttgctggaga agtgtccttg aatagatgag aggagataga gtctgatgta caagtggatg
    22621 gggttggtct ttgctaggag cacagataat tcatccttta taaaaggaga gaagaagctg
    22681 agcacagtgg ctcacacctg taatcccagc actttcggga ggctgaggtg agagtatcgc
    22741 ttaaagccag gagtttgaga ccagcctgag ctacaaagca agaccccatc tctacaaaaa
    22801 taaaaaaaat taggcacagt ggcacatgcc tgtagtctca gtgagctatg attgtgccac
    22861 tggactcaac cttgggtgac agagtaaaaa aataaaagga gagaaggtat agatacagat
    22921 atgtggggaa gataaagtta gcatgtttat gaatattctg gctgcttcta tttttttcag
    22981 tgtattacat agtaaggtca gcaagtgaga gtgggatctg agaaaaggta tgaaatattc
    23041 atctagggga gagacagtca ttggcccagt ggaatttcat ctgattgcca ggagctagaa
    23101 atcgccaagt agtactgggg agtgattcag gctcccacag ataactacag ccaaaggtag
    23161 tttgtggtac gatgtaatga ctgcaagatt caaaactagg agtgcctagg gagaacggga
    23221 gaatagaaac aaccatgaaa gccaggagca cacctgtccc acttctggga ccaatggcat
    23281 gacctgattt ggggaaaaca gcagtcacca ttcagaaagt tggagatgaa agtggtatcc
    23341 tcgggaaaga tccgtgtttc agtaaaacaa gaaggtgaag ggaacattca aagaagaagg
    23401 gagggagggg attttgctcc ttctggaagg agttccagag gccacagtgg gaaagtttca
    23461 gaaactggaa gggaatggga gatgggatag aaaaggatat tatgtacaga accgtacggg
    23521 aatcagcatg gatggcctaa gcttgtattg acaggaatga agataaagtg agtgtgtgat
    23581 gagattagtg ctaatggtgg caaggctgtg tgggtaggat ggaatggtgg gaatgttgct
    23641 ggaaagtcac agaaattgtc tgtgagtgta ggtacacata gatacccaca tatacatgtg
    23701 cacacagttt tactttgttt tatacatata tgaattttat aacttactgt gaaggtacta
    23761 catgttcatt ccagaaattt tgataactgc agaaatatat aaaggaagaa aattaaaatt
    23821 gccagtaatt ctaccatcaa gagataatta tcactaacat atgatggttg ggtgccgttt
    23881 cttccaatca ggttctggtg tgtgttttat ttacttacat ttactacatt tcctagttat
    23941 acaagtaata catgttcttt aaagacattt tgaaaaatac agaaaaaaaa aaaggtgaaa
    24001 gtgttttgga aatcagcact gaccaacatc aggcttactt cttttttaaa tttttgctaa
    24061 tttcataggc aaaaaaaaac tctctgtatt attttagtgt gcatttattt catcacaagt
    24121 gaagtttggt gcttgtaaag actgtgtttt cagtggactt gtacaatgtt taaattcctc
    24181 tcctgcaggc tcctgagtcc tataagaatg tgacagatgt ggtaaatacc tgccatgatg
    24241 ctggaatcag caagaaagcc attaaactga gaccaattgc tgtgatcaaa ggatagaacc
    24301 ttggacagca gggctgcctg acaccaccaa ccctctctga agtggaagtg gactgacatg
    24361 ctcttctgac atcagactca aggcgggaca agttgcaaag tgtgcagctg taactgctca
    24421 cgccaaaatg gctgatgggg aggctgctgc tttcaggggc ccgtgcttgt aaaataacct
    24481 tccaggaaga ggcacattgc ccacctttgg aaagggagga atatgccttc tccttggttg
    24541 ttccacagag ttttaggaaa atctgttagg gatgggtaga tgtcaaactg ccttacgcag
    24601 tcatactgat ctttagccat cagattgatc ttcttcacac caagctctgt ttacattccg
    24661 agaggtgtca tgaagaaagt tctgttcaat aaggttttgg aatgtttcct ttc
//
