# Supplementary material for: Exon prediction based on multiscale products of a genomic-inspired multiscale bilateral filtering
Source: PLoS One. 2019 Mar 21;14(3):e0205050. doi: 10.1371/journal.pone.0205050 (PMC6428306; doi:10.1371/journal.pone.0205050)
Supplement: S1 File — Detailed information on these sequences. (ZIP) (ZIP) [file pone.0205050.s001.zip › S1 File/ENm004/SLC5A4.txt]

Homo sapiens chromosome 22, GRCh38.p7 Primary Assembly
NCBI Reference Sequence: NC_000022.11
FASTA Graphics
 LOCUS       NC_000022             136635 bp    DNA     linear   CON 06-JUN-2016
DEFINITION  Homo sapiens chromosome 22, GRCh38.p7 Primary Assembly.
ACCESSION   NC_000022 REGION: complement(32218423..32355057) GPC_000001314
VERSION     NC_000022.11
DBLINK      BioProject: PRJNA168
            Assembly: GCF_000001405.33
KEYWORDS    RefSeq.
SOURCE      Homo sapiens (human)
  ORGANISM  Homo sapiens
            Eukaryota; Metazoa; Chordata; Craniata; Vertebrata; Euteleostomi;
            Mammalia; Eutheria; Euarchontoglires; Primates; Haplorrhini;
            Catarrhini; Hominidae; Homo.
REFERENCE   1  (bases 1 to 136635)
  AUTHORS   Cole,C.G., McCann,O.T., Collins,J.E., Oliver,K., Willey,D.,
            Gribble,S.M., Yang,F., McLaren,K., Rogers,J., Ning,Z., Beare,D.M.
            and Dunham,I.
  TITLE     Finishing the finished human chromosome 22 sequence
  JOURNAL   Genome Biol. 9 (5), R78 (2008)
   PUBMED   18477386
REFERENCE   2  (bases 1 to 136635)
  CONSRTM   International Human Genome Sequencing Consortium
  TITLE     Finishing the euchromatic sequence of the human genome
  JOURNAL   Nature 431 (7011), 931-945 (2004)
   PUBMED   15496913
REFERENCE   3  (bases 1 to 136635)
  AUTHORS   Lander,E.S., Linton,L.M., Birren,B., Nusbaum,C., Zody,M.C.,
            Baldwin,J., Devon,K., Dewar,K., Doyle,M., FitzHugh,W., Funke,R.,
            Gage,D., Harris,K., Heaford,A., Howland,J., Kann,L., Lehoczky,J.,
            LeVine,R., McEwan,P., McKernan,K., Meldrim,J., Mesirov,J.P.,
            Miranda,C., Morris,W., Naylor,J., Raymond,C., Rosetti,M.,
            Santos,R., Sheridan,A., Sougnez,C., Stange-Thomann,N.,
            Stojanovic,N., Subramanian,A., Wyman,D., Rogers,J., Sulston,J.,
            Ainscough,R., Beck,S., Bentley,D., Burton,J., Clee,C., Carter,N.,
            Coulson,A., Deadman,R., Deloukas,P., Dunham,A., Dunham,I.,
            Durbin,R., French,L., Grafham,D., Gregory,S., Hubbard,T.,
            Humphray,S., Hunt,A., Jones,M., Lloyd,C., McMurray,A., Matthews,L.,
            Mercer,S., Milne,S., Mullikin,J.C., Mungall,A., Plumb,R., Ross,M.,
            Shownkeen,R., Sims,S., Waterston,R.H., Wilson,R.K., Hillier,L.W.,
            McPherson,J.D., Marra,M.A., Mardis,E.R., Fulton,L.A.,
            Chinwalla,A.T., Pepin,K.H., Gish,W.R., Chissoe,S.L., Wendl,M.C.,
            Delehaunty,K.D., Miner,T.L., Delehaunty,A., Kramer,J.B., Cook,L.L.,
            Fulton,R.S., Johnson,D.L., Minx,P.J., Clifton,S.W., Hawkins,T.,
            Branscomb,E., Predki,P., Richardson,P., Wenning,S., Slezak,T.,
            Doggett,N., Cheng,J.F., Olsen,A., Lucas,S., Elkin,C.,
            Uberbacher,E., Frazier,M., Gibbs,R.A., Muzny,D.M., Scherer,S.E.,
            Bouck,J.B., Sodergren,E.J., Worley,K.C., Rives,C.M., Gorrell,J.H.,
            Metzker,M.L., Naylor,S.L., Kucherlapati,R.S., Nelson,D.L.,
            Weinstock,G.M., Sakaki,Y., Fujiyama,A., Hattori,M., Yada,T.,
            Toyoda,A., Itoh,T., Kawagoe,C., Watanabe,H., Totoki,Y., Taylor,T.,
            Weissenbach,J., Heilig,R., Saurin,W., Artiguenave,F., Brottier,P.,
            Bruls,T., Pelletier,E., Robert,C., Wincker,P., Smith,D.R.,
            Doucette-Stamm,L., Rubenfield,M., Weinstock,K., Lee,H.M.,
            Dubois,J., Rosenthal,A., Platzer,M., Nyakatura,G., Taudien,S.,
            Rump,A., Yang,H., Yu,J., Wang,J., Huang,G., Gu,J., Hood,L.,
            Rowen,L., Madan,A., Qin,S., Davis,R.W., Federspiel,N.A.,
            Abola,A.P., Proctor,M.J., Myers,R.M., Schmutz,J., Dickson,M.,
            Grimwood,J., Cox,D.R., Olson,M.V., Kaul,R., Raymond,C., Shimizu,N.,
            Kawasaki,K., Minoshima,S., Evans,G.A., Athanasiou,M., Schultz,R.,
            Roe,B.A., Chen,F., Pan,H., Ramser,J., Lehrach,H., Reinhardt,R.,
            McCombie,W.R., de la Bastide,M., Dedhia,N., Blocker,H.,
            Hornischer,K., Nordsiek,G., Agarwala,R., Aravind,L., Bailey,J.A.,
            Bateman,A., Batzoglou,S., Birney,E., Bork,P., Brown,D.G.,
            Burge,C.B., Cerutti,L., Chen,H.C., Church,D., Clamp,M.,
            Copley,R.R., Doerks,T., Eddy,S.R., Eichler,E.E., Furey,T.S.,
            Galagan,J., Gilbert,J.G., Harmon,C., Hayashizaki,Y., Haussler,D.,
            Hermjakob,H., Hokamp,K., Jang,W., Johnson,L.S., Jones,T.A.,
            Kasif,S., Kaspryzk,A., Kennedy,S., Kent,W.J., Kitts,P.,
            Koonin,E.V., Korf,I., Kulp,D., Lancet,D., Lowe,T.M., McLysaght,A.,
            Mikkelsen,T., Moran,J.V., Mulder,N., Pollara,V.J., Ponting,C.P.,
            Schuler,G., Schultz,J., Slater,G., Smit,A.F., Stupka,E.,
            Szustakowski,J., Thierry-Mieg,D., Thierry-Mieg,J., Wagner,L.,
            Wallis,J., Wheeler,R., Williams,A., Wolf,Y.I., Wolfe,K.H.,
            Yang,S.P., Yeh,R.F., Collins,F., Guyer,M.S., Peterson,J.,
            Felsenfeld,A., Wetterstrand,K.A., Patrinos,A., Morgan,M.J., de
            Jong,P., Catanese,J.J., Osoegawa,K., Shizuya,H., Choi,S. and
            Chen,Y.J.
  CONSRTM   International Human Genome Sequencing Consortium
  TITLE     Initial sequencing and analysis of the human genome
  JOURNAL   Nature 409 (6822), 860-921 (2001)
   PUBMED   11237011
  REMARK    Erratum:[Nature 2001 Aug 2;412(6846):565]
COMMENT     REFSEQ INFORMATION: The reference sequence is identical to
            CM000684.2.
            On Feb 3, 2014 this sequence version replaced gi:224589814.
            Assembly Name: GRCh38.p7 Primary Assembly
            The DNA sequence is composed of genomic sequence, primarily
            finished clones that were sequenced as part of the Human Genome
            Project. PCR products and WGS shotgun sequence have been added
            where necessary to fill gaps or correct errors. All such additions
            are manually curated by GRC staff. For more information see:
            http://genomereference.org.
            
            ##Genome-Annotation-Data-START##
            Annotation Provider         :: NCBI
            Annotation Status           :: Full annotation
            Annotation Version          :: Homo sapiens Annotation Release 108
            Annotation Pipeline         :: NCBI eukaryotic genome annotation
                                           pipeline
            Annotation Software Version :: 7.0
            Annotation Method           :: Best-placed RefSeq; Gnomon
            Features Annotated          :: Gene; mRNA; CDS; ncRNA
            ##Genome-Annotation-Data-END##
FEATURES             Location/Qualifiers
     source          1..136635
                     /organism="Homo sapiens"
                     /mol_type="genomic DNA"
                     /db_xref="taxon:9606"
                     /chromosome="22"
     gene            complement(<1..173)
                     /gene="RFPL3"
                     /note="ret finger protein like 3; Derived by automated
                     computational analysis using gene prediction method:
                     BestRefSeq,Gnomon."
                     /db_xref="GeneID:10738"
                     /db_xref="HGNC:HGNC:9980"
                     /db_xref="HPRD:09339"
                     /db_xref="MIM:605970"
     mRNA            complement(161..173)
                     /gene="RFPL3"
                     /product="ret finger protein like 3, transcript variant 2"
                     /note="Derived by automated computational analysis using
                     gene prediction method: BestRefSeq."
                     /transcript_id="NM_006604.2"
                     /db_xref="GeneID:10738"
                     /db_xref="HGNC:HGNC:9980"
                     /db_xref="HPRD:09339"
                     /db_xref="MIM:605970"
     gene            1..136635
                     /gene="SLC5A4"
                     /gene_synonym="DJ90G24.4; SAAT1; SGLT3"
                     /note="solute carrier family 5 member 4; Derived by
                     automated computational analysis using gene prediction
                     method: BestRefSeq,Gnomon."
                     /db_xref="GeneID:6527"
                     /db_xref="HGNC:HGNC:11039"
                     /db_xref="HPRD:10238"
     mRNA            join(1..211,2044..2220,100845..100916,103184..103288,
                     106256..106315,107543..107647,115968..116073,
                     117734..117814,119965..120185,122024..122159,
                     123983..124090,125714..125864,129235..129403,
                     130576..130791,134036..134138,136333..136635)
                     /gene="SLC5A4"
                     /gene_synonym="DJ90G24.4; SAAT1; SGLT3"
                     /product="solute carrier family 5 member 4, transcript
                     variant X3"
                     /note="Derived by automated computational analysis using
                     gene prediction method: Gnomon. Supporting evidence
                     includes similarity to: 4 mRNAs, 2 ESTs, 1 long SRA read,
                     4 Proteins, and 100% coverage of the annotated genomic
                     feature by RNAseq alignments, including 2 samples with
                     support for all annotated introns"
                     /transcript_id="XM_006724308.3"
                     /db_xref="GeneID:6527"
                     /db_xref="HGNC:HGNC:11039"
                     /db_xref="HPRD:10238"
     mRNA            join(1..211,2044..2181,88706..88823,100845..100916,
                     103184..103288,106256..106315,107543..107647,
                     115968..116073,117734..117814,119965..120185,
                     122024..122159,123983..124090,125714..125864,
                     129235..129403,130576..130791,134036..134138,
                     136333..136635)
                     /gene="SLC5A4"
                     /gene_synonym="DJ90G24.4; SAAT1; SGLT3"
                     /product="solute carrier family 5 member 4, transcript
                     variant X1"
                     /note="Derived by automated computational analysis using
                     gene prediction method: Gnomon. Supporting evidence
                     includes similarity to: 4 mRNAs, 1 EST, 4 Proteins, and
                     100% coverage of the annotated genomic feature by RNAseq
                     alignments, including 1 sample with support for all
                     annotated introns"
                     /transcript_id="XM_017028920.1"
                     /db_xref="GeneID:6527"
                     /db_xref="HGNC:HGNC:11039"
                     /db_xref="HPRD:10238"
     mRNA            join(1..211,2044..2220,88706..88823,100845..100916,
                     103184..103288,106256..106315,107543..107647,
                     115968..116073,117734..117814,119965..120185,
                     122024..122159,123983..124090,125714..125864,
                     129235..129403,130576..130791,134036..134138,
                     136333..136635)
                     /gene="SLC5A4"
                     /gene_synonym="DJ90G24.4; SAAT1; SGLT3"
                     /product="solute carrier family 5 member 4, transcript
                     variant X2"
                     /note="Derived by automated computational analysis using
                     gene prediction method: Gnomon. Supporting evidence
                     includes similarity to: 4 mRNAs, 2 ESTs, 1 long SRA read,
                     4 Proteins, and 100% coverage of the annotated genomic
                     feature by RNAseq alignments, including 2 samples with
                     support for all annotated introns"
                     /transcript_id="XM_011530342.2"
                     /db_xref="GeneID:6527"
                     /db_xref="HGNC:HGNC:11039"
                     /db_xref="HPRD:10238"
     CDS             join(2075..2181,88706..88823,100845..100916,
                     103184..103288,106256..106315,107543..107647,
                     115968..116073,117734..117814,119965..120185,
                     122024..122159,123983..124090,125714..125864,
                     129235..129403,130576..130791,134036..134138,
                     136333..136544)
                     /gene="SLC5A4"
                     /gene_synonym="DJ90G24.4; SAAT1; SGLT3"
                     /note="Derived by automated computational analysis using
                     gene prediction method: Gnomon."
                     /codon_start=1
                     /product="low affinity sodium-glucose cotransporter
                     isoform X1"
                     /protein_id="XP_016884409.1"
                     /db_xref="GeneID:6527"
                     /db_xref="HGNC:HGNC:11039"
                     /db_xref="HPRD:10238"
                     /translation="MPGGGAACWRLELVAPPLASLWLVAAMETKDSALEWWRCVEVYE
                     ETWSGSKLSVPVLLSETPTKRHGPLASHNHSAMLKTNRGTIGGFFLAGRDMAWWPMGA
                     SLFASNIGSNHYVGLAGTGAASGVATVTFEWTSSVMLLILGWIFVPIYIKSGVMTMPE
                     YLKKRFGGERLQVYLSILSLFICVVLLISADIFAGAIFIKLALGLDLYLAIFILLAMT
                     AVYTTTGGLASVIYTDTLQTIIMLIGSFILMGFAFNEVGGYESFTEKYVNATPSVVEG
                     DNLTISASCYTPRADSFHIFRDAVTGDIPWPGIIFGMPITALWYWCTNQVIVQRCLCG
                     KDMSHVKAACIMCAYLKLLPMFLMVMPGMISRILYTDMVACVVPSECVKHCGVDVGCT
                     NYAYPTMVLELMPQGLRGLMLSVMLASLMSSLTSIFNSASTLFTIDLYTKMRKQASEK
                     ELLIAGRIFVLLLTVVSIVWVPLVQVSQNGQLIHYTESISSYLGPPIAAVFVLAIFCK
                     RVNEQGAFWGLMVGLAMGLIRMITEFAYGTGSCLAPSNCPKIICGVHYLYFSIVLFFG
                     SMLVTLGISLLTKPIPDVHLYRLCWVLRNSTEERIDIDAEEKSQEETDDGVEEDYPEK
                     SRGCLKKAYDLFCGLQKGPKLTKEEEEALSKKLTDTSERPSWRTIVNINAILLLAVVV
                     FIHGYYA"
     mRNA            join(2130..2181,100845..100916,103184..103288,
                     106256..106315,107543..107647,115968..116073,
                     117734..117814,119965..120185,122024..122159,
                     123983..124090,125714..125864,129235..129403,
                     130576..130791,134036..134138,136333..136635)
                     /gene="SLC5A4"
                     /gene_synonym="DJ90G24.4; SAAT1; SGLT3"
                     /product="solute carrier family 5 member 4, transcript
                     variant X4"
                     /note="Derived by automated computational analysis using
                     gene prediction method: Gnomon. Supporting evidence
                     includes similarity to: 4 mRNAs, 1 EST, 4 Proteins, and
                     100% coverage of the annotated genomic feature by RNAseq
                     alignments, including 3 samples with support for all
                     annotated introns"
                     /transcript_id="XM_011530343.2"
                     /db_xref="GeneID:6527"
                     /db_xref="HGNC:HGNC:11039"
                     /db_xref="HPRD:10238"
     gene            8675..27890
                     /gene="LOC107985561"
                     /note="Derived by automated computational analysis using
                     gene prediction method: Gnomon."
                     /db_xref="GeneID:107985561"
     ncRNA           join(8675..12046,27621..27890)
                     /ncRNA_class="lncRNA"
                     /gene="LOC107985561"
                     /product="uncharacterized LOC107985561, transcript variant
                     X2"
                     /note="Derived by automated computational analysis using
                     gene prediction method: Gnomon. Supporting evidence
                     includes similarity to: 2 ESTs, and 100% coverage of the
                     annotated genomic feature by RNAseq alignments, including
                     5 samples with support for all annotated introns"
                     /transcript_id="XR_001755500.1"
                     /db_xref="GeneID:107985561"
     ncRNA           join(21266..21524,27621..27890)
                     /ncRNA_class="lncRNA"
                     /gene="LOC107985561"
                     /product="uncharacterized LOC107985561, transcript variant
                     X1"
                     /note="Derived by automated computational analysis using
                     gene prediction method: Gnomon. Supporting evidence
                     includes similarity to: 100% coverage of the annotated
                     genomic feature by RNAseq alignments, including 3 samples
                     with support for all annotated introns"
                     /transcript_id="XR_001755499.1"
                     /db_xref="GeneID:107985561"
     gene            complement(81864..85677)
                     /gene="CPSF1P1"
                     /gene_synonym="dJ90G24.5"
                     /note="cleavage and polyadenylation specific factor 1
                     pseudogene 1; Derived by automated computational analysis
                     using gene prediction method: Curated Genomic."
                     /pseudo
                     /db_xref="GeneID:129099"
                     /db_xref="HGNC:HGNC:19251"
     exon            complement(81864..85677)
                     /gene="CPSF1P1"
                     /gene_synonym="dJ90G24.5"
                     /note="Derived by automated computational analysis using
                     gene prediction method: Curated Genomic."
                     /pseudo
                     /db_xref="GeneID:129099"
     mRNA            join(99727..99863,100845..100916,103184..103288,
                     106256..106315,107543..107647,115968..116073,
                     117734..117814,119965..120185,122024..122159,
                     123983..124090,125714..125864,129235..129403,
                     130576..130791,134036..134138,136333..136582)
                     /gene="SLC5A4"
                     /gene_synonym="DJ90G24.4; SAAT1; SGLT3"
                     /product="solute carrier family 5 member 4"
                     /note="Derived by automated computational analysis using
                     gene prediction method: BestRefSeq."
                     /transcript_id="NM_014227.2"
                     /db_xref="GeneID:6527"
                     /db_xref="HGNC:HGNC:11039"
                     /db_xref="HPRD:10238"
     CDS             join(99729..99863,100845..100916,103184..103288,
                     106256..106315,107543..107647,115968..116073,
                     117734..117814,119965..120185,122024..122159,
                     123983..124090,125714..125864,129235..129403,
                     130576..130791,134036..134138,136333..136544)
                     /gene="SLC5A4"
                     /gene_synonym="DJ90G24.4; SAAT1; SGLT3"
                     /note="Derived by automated computational analysis using
                     gene prediction method: BestRefSeq."
                     /codon_start=1
                     /product="low affinity sodium-glucose cotransporter"
                     /protein_id="NP_055042.1"
                     /db_xref="CCDS:CCDS13903.1"
                     /db_xref="GeneID:6527"
                     /db_xref="HGNC:HGNC:11039"
                     /db_xref="HPRD:10238"
                     /translation="MASTVSPSTIAETPEPPPLSDHIRNAADISVIVIYFLVVMAVGL
                     WAMLKTNRGTIGGFFLAGRDMAWWPMGASLFASNIGSNHYVGLAGTGAASGVATVTFE
                     WTSSVMLLILGWIFVPIYIKSGVMTMPEYLKKRFGGERLQVYLSILSLFICVVLLISA
                     DIFAGAIFIKLALGLDLYLAIFILLAMTAVYTTTGGLASVIYTDTLQTIIMLIGSFIL
                     MGFAFNEVGGYESFTEKYVNATPSVVEGDNLTISASCYTPRADSFHIFRDAVTGDIPW
                     PGIIFGMPITALWYWCTNQVIVQRCLCGKDMSHVKAACIMCAYLKLLPMFLMVMPGMI
                     SRILYTDMVACVVPSECVKHCGVDVGCTNYAYPTMVLELMPQGLRGLMLSVMLASLMS
                     SLTSIFNSASTLFTIDLYTKMRKQASEKELLIAGRIFVLLLTVVSIVWVPLVQVSQNG
                     QLIHYTESISSYLGPPIAAVFVLAIFCKRVNEQGAFWGLMVGLAMGLIRMITEFAYGT
                     GSCLAPSNCPKIICGVHYLYFSIVLFFGSMLVTLGISLLTKPIPDVHLYRLCWVLRNS
                     TEERIDIDAEEKSQEETDDGVEEDYPEKSRGCLKKAYDLFCGLQKGPKLTKEEEEALS
                     KKLTDTSERPSWRTIVNINAILLLAVVVFIHGYYA"
     mRNA            join(100848..100916,103164..103288,106256..106315,
                     107543..107647,115968..116073,117734..117814,
                     119965..120185,122024..122159,123983..124090,
                     125714..125864,129235..129403,130576..130791,
                     134036..134138,136333..136635)
                     /gene="SLC5A4"
                     /gene_synonym="DJ90G24.4; SAAT1; SGLT3"
                     /product="solute carrier family 5 member 4, transcript
                     variant X5"
                     /note="Derived by automated computational analysis using
                     gene prediction method: Gnomon. Supporting evidence
                     includes similarity to: 4 mRNAs, 1 EST, 4 Proteins, and
                     100% coverage of the annotated genomic feature by RNAseq
                     alignments, including 3 samples with support for all
                     annotated introns"
                     /transcript_id="XM_011530344.2"
                     /db_xref="GeneID:6527"
                     /db_xref="HGNC:HGNC:11039"
                     /db_xref="HPRD:10238"
     CDS             join(100848..100916,103184..103288,106256..106315,
                     107543..107647,115968..116073,117734..117814,
                     119965..120185,122024..122159,123983..124090,
                     125714..125864,129235..129403,130576..130791,
                     134036..134138,136333..136544)
                     /gene="SLC5A4"
                     /gene_synonym="DJ90G24.4; SAAT1; SGLT3"
                     /note="Derived by automated computational analysis using
                     gene prediction method: Gnomon."
                     /codon_start=1
                     /product="low affinity sodium-glucose cotransporter
                     isoform X2"
                     /protein_id="XP_006724371.1"
                     /db_xref="GeneID:6527"
                     /db_xref="HGNC:HGNC:11039"
                     /db_xref="HPRD:10238"
                     /translation="MLKTNRGTIGGFFLAGRDMAWWPMGASLFASNIGSNHYVGLAGT
                     GAASGVATVTFEWTSSVMLLILGWIFVPIYIKSGVMTMPEYLKKRFGGERLQVYLSIL
                     SLFICVVLLISADIFAGAIFIKLALGLDLYLAIFILLAMTAVYTTTGGLASVIYTDTL
                     QTIIMLIGSFILMGFAFNEVGGYESFTEKYVNATPSVVEGDNLTISASCYTPRADSFH
                     IFRDAVTGDIPWPGIIFGMPITALWYWCTNQVIVQRCLCGKDMSHVKAACIMCAYLKL
                     LPMFLMVMPGMISRILYTDMVACVVPSECVKHCGVDVGCTNYAYPTMVLELMPQGLRG
                     LMLSVMLASLMSSLTSIFNSASTLFTIDLYTKMRKQASEKELLIAGRIFVLLLTVVSI
                     VWVPLVQVSQNGQLIHYTESISSYLGPPIAAVFVLAIFCKRVNEQGAFWGLMVGLAMG
                     LIRMITEFAYGTGSCLAPSNCPKIICGVHYLYFSIVLFFGSMLVTLGISLLTKPIPDV
                     HLYRLCWVLRNSTEERIDIDAEEKSQEETDDGVEEDYPEKSRGCLKKAYDLFCGLQKG
                     PKLTKEEEEALSKKLTDTSERPSWRTIVNINAILLLAVVVFIHGYYA"
     CDS             join(100848..100916,103184..103288,106256..106315,
                     107543..107647,115968..116073,117734..117814,
                     119965..120185,122024..122159,123983..124090,
                     125714..125864,129235..129403,130576..130791,
                     134036..134138,136333..136544)
                     /gene="SLC5A4"
                     /gene_synonym="DJ90G24.4; SAAT1; SGLT3"
                     /note="Derived by automated computational analysis using
                     gene prediction method: Gnomon."
                     /codon_start=1
                     /product="low affinity sodium-glucose cotransporter
                     isoform X2"
                     /protein_id="XP_011528644.1"
                     /db_xref="GeneID:6527"
                     /db_xref="HGNC:HGNC:11039"
                     /db_xref="HPRD:10238"
                     /translation="MLKTNRGTIGGFFLAGRDMAWWPMGASLFASNIGSNHYVGLAGT
                     GAASGVATVTFEWTSSVMLLILGWIFVPIYIKSGVMTMPEYLKKRFGGERLQVYLSIL
                     SLFICVVLLISADIFAGAIFIKLALGLDLYLAIFILLAMTAVYTTTGGLASVIYTDTL
                     QTIIMLIGSFILMGFAFNEVGGYESFTEKYVNATPSVVEGDNLTISASCYTPRADSFH
                     IFRDAVTGDIPWPGIIFGMPITALWYWCTNQVIVQRCLCGKDMSHVKAACIMCAYLKL
                     LPMFLMVMPGMISRILYTDMVACVVPSECVKHCGVDVGCTNYAYPTMVLELMPQGLRG
                     LMLSVMLASLMSSLTSIFNSASTLFTIDLYTKMRKQASEKELLIAGRIFVLLLTVVSI
                     VWVPLVQVSQNGQLIHYTESISSYLGPPIAAVFVLAIFCKRVNEQGAFWGLMVGLAMG
                     LIRMITEFAYGTGSCLAPSNCPKIICGVHYLYFSIVLFFGSMLVTLGISLLTKPIPDV
                     HLYRLCWVLRNSTEERIDIDAEEKSQEETDDGVEEDYPEKSRGCLKKAYDLFCGLQKG
                     PKLTKEEEEALSKKLTDTSERPSWRTIVNINAILLLAVVVFIHGYYA"
     CDS             join(100848..100916,103184..103288,106256..106315,
                     107543..107647,115968..116073,117734..117814,
                     119965..120185,122024..122159,123983..124090,
                     125714..125864,129235..129403,130576..130791,
                     134036..134138,136333..136544)
                     /gene="SLC5A4"
                     /gene_synonym="DJ90G24.4; SAAT1; SGLT3"
                     /note="Derived by automated computational analysis using
                     gene prediction method: Gnomon."
                     /codon_start=1
                     /product="low affinity sodium-glucose cotransporter
                     isoform X2"
                     /protein_id="XP_011528645.1"
                     /db_xref="GeneID:6527"
                     /db_xref="HGNC:HGNC:11039"
                     /db_xref="HPRD:10238"
                     /translation="MLKTNRGTIGGFFLAGRDMAWWPMGASLFASNIGSNHYVGLAGT
                     GAASGVATVTFEWTSSVMLLILGWIFVPIYIKSGVMTMPEYLKKRFGGERLQVYLSIL
                     SLFICVVLLISADIFAGAIFIKLALGLDLYLAIFILLAMTAVYTTTGGLASVIYTDTL
                     QTIIMLIGSFILMGFAFNEVGGYESFTEKYVNATPSVVEGDNLTISASCYTPRADSFH
                     IFRDAVTGDIPWPGIIFGMPITALWYWCTNQVIVQRCLCGKDMSHVKAACIMCAYLKL
                     LPMFLMVMPGMISRILYTDMVACVVPSECVKHCGVDVGCTNYAYPTMVLELMPQGLRG
                     LMLSVMLASLMSSLTSIFNSASTLFTIDLYTKMRKQASEKELLIAGRIFVLLLTVVSI
                     VWVPLVQVSQNGQLIHYTESISSYLGPPIAAVFVLAIFCKRVNEQGAFWGLMVGLAMG
                     LIRMITEFAYGTGSCLAPSNCPKIICGVHYLYFSIVLFFGSMLVTLGISLLTKPIPDV
                     HLYRLCWVLRNSTEERIDIDAEEKSQEETDDGVEEDYPEKSRGCLKKAYDLFCGLQKG
                     PKLTKEEEEALSKKLTDTSERPSWRTIVNINAILLLAVVVFIHGYYA"
     CDS             join(103184..103288,106256..106315,107543..107647,
                     115968..116073,117734..117814,119965..120185,
                     122024..122159,123983..124090,125714..125864,
                     129235..129403,130576..130791,134036..134138,
                     136333..136544)
                     /gene="SLC5A4"
                     /gene_synonym="DJ90G24.4; SAAT1; SGLT3"
                     /note="Derived by automated computational analysis using
                     gene prediction method: Gnomon."
                     /codon_start=1
                     /product="low affinity sodium-glucose cotransporter
                     isoform X3"
                     /protein_id="XP_011528646.1"
                     /db_xref="GeneID:6527"
                     /db_xref="HGNC:HGNC:11039"
                     /db_xref="HPRD:10238"
                     /translation="MGASLFASNIGSNHYVGLAGTGAASGVATVTFEWTSSVMLLILG
                     WIFVPIYIKSGVMTMPEYLKKRFGGERLQVYLSILSLFICVVLLISADIFAGAIFIKL
                     ALGLDLYLAIFILLAMTAVYTTTGGLASVIYTDTLQTIIMLIGSFILMGFAFNEVGGY
                     ESFTEKYVNATPSVVEGDNLTISASCYTPRADSFHIFRDAVTGDIPWPGIIFGMPITA
                     LWYWCTNQVIVQRCLCGKDMSHVKAACIMCAYLKLLPMFLMVMPGMISRILYTDMVAC
                     VVPSECVKHCGVDVGCTNYAYPTMVLELMPQGLRGLMLSVMLASLMSSLTSIFNSAST
                     LFTIDLYTKMRKQASEKELLIAGRIFVLLLTVVSIVWVPLVQVSQNGQLIHYTESISS
                     YLGPPIAAVFVLAIFCKRVNEQGAFWGLMVGLAMGLIRMITEFAYGTGSCLAPSNCPK
                     IICGVHYLYFSIVLFFGSMLVTLGISLLTKPIPDVHLYRLCWVLRNSTEERIDIDAEE
                     KSQEETDDGVEEDYPEKSRGCLKKAYDLFCGLQKGPKLTKEEEEALSKKLTDTSERPS
                     WRTIVNINAILLLAVVVFIHGYYA"
ORIGIN      
        1 ccaagctctc ctgcgtcagc ttgtgtagct ggttagtact ggcttagagg aaaaagaaaa
       61 cgagtcactt cctgagcaca ctggagtctg gaagcttaga ggaaaaggag gaggagcaac
      121 ttcattagca cagtggaggc tggagcctgc cgtggctcac ctcgctgctg ccgttggtgc
      181 gggccaggga gactagagcg cagccagaat ggtaaaatgg tggtgggaaa agttcgccat
      241 cccaggccgt actgcctgtg gcgtggcgtg gtggggtggg ttggaggccc tatccagggc
      301 gttactgccc gtgttaggag gctggttgga tgtggtatct ggggcctcac tgcccacaga
      361 ggggagtggg ttgggggtgc tatcgggtgt gcgctgcccg tggctggggg tgggttggag
      421 cactatccca agctgtactg ctagcggcag tggggagttc tgggggcact atctggggat
      481 gcagtggccg tggccggcgg gcgagttgga agaactatcg ggtgttgcat tgcccttgtc
      541 aggcacgggt tgggggcgct atcgggtgct actctgcctg cggtgggcgg gacgtgttat
      601 atccagggca tcattgcctg cgtctagaag ctggctgggg gcattatcca tagctgcact
      661 gcccacagca gggagcaggt tggcagcact atctggggct gcagtgctgt ggtgggggac
      721 gggttaggct cattacaggg tgctacactg ttggcagcag ggaggggggt gttgagggcg
      781 ctttctgggg cctacactga gacagagata gcaggattta ttgggagtgc tactgggggc
      841 cagactgccc gtgtagaggg ggtgggaggc tggttggggg cgctattgag ggacgtatcc
      901 actgcccgtt ttgggagggg gcgggttggg tgctatcaga ggtctgtact gcgtgccagg
      961 gagctggtgg gtgtgctacc tggggccaca ttggttccgg cggggcgggt tgggtgcgct
     1021 atcgggggct accttgcccg cgcagggggt gggttgggtg cgctatctgt ggctgtactg
     1081 ccggaggcag ggagtgagtt ggggcgtctc cctgggttgc tgctcccagt ggggagcagg
     1141 ttggggcact atccggggtt gcacttcccg cagttggggg gcggtttggg tgccatatca
     1201 gggcattact gcccccagca ggggtctggt tgggggcact attcgtggct acactgtgta
     1261 cggcagggag cggattgggg gcgctatccc gggctgcact gcccgcggca gggggcgggt
     1321 tctgggcgcc attgggtgct gcagtgtccg aagcaagggc aggttggggt cgccattgga
     1381 tgctacactg ccggtggttg ggggtgaggt gttggaggcg ctatctgggg gctacactgc
     1441 cggcggcggg ttaggggtgc tgttgggggc tgcgctgccc ccctggtgct ggtggtgtca
     1501 gtgacgggtg gtcagaggag cggtcctcgt ctccccggac tccagactct agagggccat
     1561 ctcctcctgc tggagcgcgg cggatgcaca gcgtttccgc ggggatcctg agcacaatcc
     1621 gtcacctaga ccagccgtgg ttcccaggcc cgcgccctct atgtgttgcg gaaactgcct
     1681 gggacccccg ggcacgcagt agctgacact acggggtgat agggccccgt gggtggaggc
     1741 gtcaggaacg ggaaccagca ctagggttgg gagggctggc tggggttcag tttttgctgc
     1801 tcctgcttcc cgaggaacgc agccagggtg ggcccagcgg ttctagtaga gtaggaagcc
     1861 cgggcactgt ggtgtctcca gtccccactc caggccctag ttcctggcca acttgggcca
     1921 aaaggagagg ctggactttg gagggtgggc gtgagtgcct tcgctgaaac cggcctctgc
     1981 catccagtgg ccagcatgcc aaggtgaggc tctaacgcta ccactctctg catcctgttc
     2041 taggctttct tggctttgcc tgcccagttg tttcatgcca ggaggaggag ccgcctgctg
     2101 gaggctggag cttgtggcac caccgctcgc ctcgctgtgg ttggtggcgg ccatggagac
     2161 taaagactca gcgctggagt ggtaggaggg cggcaatgaa aactgaagag caccagagcg
     2221 gtaggatggc ggctggctgc cgccagggca caggcagtgc agtggtcagg tgttaggagc
     2281 cttgtagggt gggcctgtgc gttgagggtg acagcagtag tagttgtatt agcatcggtg
     2341 ctagttgtgg cagcagcagc agcaagtttg ggggccggga aggcaggtcg gagcgttggg
     2401 gggcagccct gcctggcctg gggtgggtag gaagctgtgg gcctctgtga cagcggtgga
     2461 ggtgcagcca ggggaaggag gagtcttccc cgcatctcct gcagaatctg gagggcgccc
     2521 tcctcctgct ggcacctgag tcaggtgtga gtggcaccat tatgttatta acagaagttt
     2581 ggggggtaac tatttgtgta tcattttgct tggttttttg tcagggtagt cttggacttt
     2641 tttttttttt aatttctggg gtacatgagc acaacgtgca tgtttgttac atatgtatcc
     2701 atgtgccatg ttggtgtgct gcacccatta actcgtcatt tgcattaggt atatctccta
     2761 atgctatccc tcccccctcc ccccatccca caacaggccc tggtatgtga tgtccccctt
     2821 cctgtgtaca agtgttctca ttgttcaatt cccacctatg agtgagaaca taacgatgtt
     2881 tggttttttg tccttgtgat agtttgctga gaatgatggt ttccagcttc atccatgtcc
     2941 ttacaaaggc catgaactca tcatttttta tggctgtgta gtattccatg gtgcatatgt
     3001 gccacatttt cttggacttt tttaaatttc atgaatcagg aaggggacaa aatgtataat
     3061 aggtctcctt gattctctta cctgttcttt ttcttttttt ccagcctggt ttttcttctg
     3121 cttatcatca ttttcttgtt cctgttcatt ttcttatgct gctgcttcta tttcttgtgt
     3181 cctttcttgt ttctcctcct cctccctttg ttttctttat cacaagcaat ggccttaaca
     3241 aacaacagtc caaaactgag ttaaaaatag acgacttgtc attgtattcc acccgcccac
     3301 cccccccccg ccctcccccc accgccccca ccctcccccc acgcccccca cccccgcccc
     3361 gacggaatct tgctctgttg cccaggctgg agtgcagtgg tgatctctgc tcattgcaac
     3421 ctctgtctcc caggttcaag caattctcct gcctcagcct cttgagtagc tgggattaca
     3481 agcgaatact gctgtgcccg gctaattttt gtatttttag tagagatggg gtttcgccat
     3541 gttggccagg ctggtattga actcctgacc ttgtgatctt cccatctcag cctctcagag
     3601 tgcttggatt acaggcgtga gccacctcgc cggcccagtg tgttgtattt taaaaatgat
     3661 cggtccgtta ttgttttaga gatgaggaaa aaatcagttg gataattatt tagattcttg
     3721 agtagctgtg ctttcatatc ctgttaattc gttgtaagta gttatttggg gaatcaaaaa
     3781 atgaagcgtc aaataaaata ttggttgcaa acagccattt tctctctctc ccatattagt
     3841 ctggagatag gcaagaggca tggaggtaat aagttccagt gtatgagatc attaagagaa
     3901 ccatattccc ttcattttat ttctctgcca ccattttctg agagtattgt catctgcata
     3961 agcaaatttg gttcatcaca tcgttgcaac aggaaaagga aggggaggat catgtggaat
     4021 tataatgttt ttagggcaag attcacaacc aaaaacaatg cttcactaac ttttgccttt
     4081 aagaacctgc agtgttgagc cctcttttat tcctaatgtt actacctttg ttatgaactt
     4141 tttttttttt tactgatttc tctagaaatt tatgcattgt attgactgct ttaaggaaac
     4201 aatatatatt gtatcatttt tttcaagcca acaaatatat aaggtctata atttttacac
     4261 ttttaaaatt atttttaagg tcatgaatat gtaaaatact gttgatatgt gtaaaaatat
     4321 gcctaagtac cactatatag cttattttga agacgtgtct aaatttttgt ccagagtaga
     4381 tcggttgcag tttcttaggt gtgtttctca atacatagcc ttagtgtttt aaagcatata
     4441 gaaaaaattt gaataccgtt aacctcatgt agtcatttgt ttacagatta atgtttctac
     4501 agactaaagg catcacagtc tcctttaaga ttgagtaata ttaatacaat ttgagatata
     4561 taggggtaga agccaacaaa ttcagaggaa aattgttaaa ttatatagct gtagatgagg
     4621 acatgaaacc caggttctaa gctctaaggg ggccatgagc taccatacca agtgcatcag
     4681 tgactgggcg tagtgttagc agacttttac aggatggttg agtgagcttt ggagcctaac
     4741 tgtatgtgta catgaatttt taaactgcgt ggcacttccg cgtatccatc tttacaatgg
     4801 gggcagtatt aagtttttct tctcagttga ctgaattatt tcggtagtct ttgtcttgct
     4861 gtcactcttg atggccacat gagaggagct aaggtaattt ctggcagcct gggagtcctt
     4921 gggaaaaaca gaaggtgcca gagaccccat tttaggagga gcctctgttt tcctcatgga
     4981 cccccaagaa gtgtaagcag acaggtccct ctcaaaacct ggggaaggct ctgctttgtt
     5041 ttgccttgct ttagctgacc tttttgttga gggcgggcat cagaaattag ttggggaaag
     5101 agagctaaag aaagttgcgg ataagaaggt gtatttatgg taaagaaggt tatgaaggaa
     5161 agagatttta tgggagggag gattttgtat tacaaattct tgtcctaaag tagaatgact
     5221 atttagaaaa agagagaaat ataggacaag tcagaaagcc ataatatggg aaagaaaaac
     5281 ttagaactgc tcaatcttgt ctagaagtgc tgtatgtgtg atgtttgtat aaaggagttc
     5341 taattaactg gctttaaaga gaatgaaagc tctcaaatac ttcttaagaa aaatagaagc
     5401 tctaatgcct tttagttcat gtgatttcag taatctttgg ggaataaagg cttttaaaag
     5461 ttattggtaa aatgaaaatg tcttcaaaat ttagacattt ggtgtaaatt aagtcagagg
     5521 ttaaatttgc taagtgcttt aatgtcatag accacttctt tgactttaga aaattgttca
     5581 gattatgtgg tttggagctg ttagatttct atgtaaggcc ctgggacagg tggagttagc
     5641 catgcctcct agctatgcta gaaagagttg actttatctg cagttctgtc ttgtatccta
     5701 gactctgcac ctggtacgta attaaaactg cttatactaa aaagaaatat tacctgtttt
     5761 tgatttttta aaaaaggcgt gggaaggccg ggcgcagtgg ctcacgcctg taatcccagc
     5821 accttgggag gccaaggtgg gtggatcatg aggtcaggag atcgagacta tcctggctaa
     5881 aatggtgaaa ccctgtctct actaaaaaca caaaaaatta gccaggctgg taacacacgc
     5941 ctgtaatccc agctactcgg gaggctgagg cagggaaatc acttgaacct gggaggcaga
     6001 ggttgcagtg agccgaatcg caccactgca gtccagcctg gcgacagagc aagactctgt
     6061 cttaaaaaaa caacaacaac aaagagtttt gtctaaactt agaaatttta agtattattt
     6121 ttagctgaaa gaaaataaaa tttaagcaag ttatgggaca tttatgaaac ttaactttgt
     6181 aaagaattgt gtgtctgagc gtgttgacca aaatgaaaag ggtattattt agttcttcca
     6241 taaattaaat attaaaacag aaggcactga aacagagcca gaatctgggc ccatatgtca
     6301 aaataatagg gttttttgga acattgatca gttctttaac aagaaaaaat gttataaaga
     6361 gttataaata gttacgaaaa tcttacctta tagtcattaa ttaaaactgg atagattcat
     6421 aaaattttat tattaaaaag tagctttaac attaaagatg tactaacgta aaaataaaat
     6481 ttggtttcat attgagttct ttcttttgag aaatccaaga gctctctctg gggtctggat
     6541 cgggaccctt ttctggtaac accaccaccc ccagctctcc cctccttcct ggcctccact
     6601 gggaggcact cccctggagg agcagctgct gctggccccc accagactca gcacagaagg
     6661 ccaggcctgg gctgctgctc tgccctcacc tacccaggaa atgagatgga tacacacagg
     6721 agagttggcc tgggtgggga gggcattctg gaagcctgcc ttggctctct gggtctttgg
     6781 ccagtagcca cagaaatgga gactcagttc cttcagcaat ctgtgtttct actgcgtgtc
     6841 tggcacagag cgaagtcctg gggtggggcc ctggaggtgt cctggaaaaa acgggacacc
     6901 tccctgtcct ccaggagctc accctaagtc acagaagccc atgtttatgg aggatttact
     6961 atgcagactc tcttccttaa ttctcaccac aacccagccg tcaatgctgt tattatcccc
     7021 atgtgaagta tccaaaaaac aaggtccaga gaggggaaca gatttgtcga agctgatcag
     7081 tgttggagct gagaactgga attctgttct ttaaattgaa ccgtttttta ataggcattg
     7141 attttttttt tgtgggtaat tttatagtta tgagttcatt ttcttttttt aattttatta
     7201 ttattatact ttaagtttta gggtacatgt gcacaacatg caggtttgtt acatgtgtat
     7261 acatgtacca tgttggtgtg ctgcacgcat taactcgtca tttagcatta ggtatatctt
     7321 ctaatactat ccctcccccc tccccccacc ccacaacagt ccccagtgtg tgatgttccc
     7381 cttcctgtgt ccatgtgttc tcattgttca gttcccatct atgagtgaga acatgtggtg
     7441 tttggttttc tgtccttgcg atagtttgct gagaatgatg gtttccggct tcatccatgt
     7501 ccctacaaag gacatgaact catcattttt tatggctgca tagtattcca tggtgtatat
     7561 gtgtcacatt ttcttaatcc agtctatcat tgttggacat ttgggttggt tccaagtctt
     7621 tgctattgtt aatagtgcca caataaacat acgtgtgcat gtgtctttat agcagcatga
     7681 tttataatcc tttgggtata tacccagtaa tgggatggct gggtcaaatg gtatttctag
     7741 ttctagatcc gtgaggaatc tccacactga cttccacaat ggttgaacta gtttacagtc
     7801 ccaccaacag tgtgaaagtg ttcctatttc tccacatcct ctccagcacc tgttgtttcc
     7861 tgacttttta atgatcgcca ttctgactgg tgtgagatgg tatctcattg tgattttgat
     7921 ttgcatttat ctgatggcca gtgatgatga gcattttttc atgtgtcttt tggctgcata
     7981 aacgtcttct tttgagaagt gtctgttcat atccttcgcc cactttttga tggggttgtt
     8041 tgtttttttc ttgtaaatgt ggttgagttc attatagatt ctggatatta gccctttgtc
     8101 agatgagtag gttgcgaaaa ttttctccca ttttgtaggt tgcctgttca ctctgatggt
     8161 agtttctttt gctgtgcaga agctctttag tttaattaga tcccatttgt caattttgtc
     8221 ttttgttgcc attgcttttg gtgttttaga catgaagtcc ttgcccatgc ctatgtcctg
     8281 aatggtaatg cctaggtttt cttctagggt ttttatggtt ttaggtctaa cgtttaagtc
     8341 tttaatccat cttgaattga tttttgtata aggtgtaagg aagggatcca gtttcagctt
     8401 tctacatatg gctagccagt tttcccagca ccatttatta aataaggaat cctttcccca
     8461 ttgcttgttt ttctcaggtt tgtcaaagat cagatagttg cagatatgtg gcgttatttc
     8521 tgagggctct gttctgttcc attggtctat atctcgtttt ggtaccagta ccatgctgtt
     8581 ttggttactg tagccttgta gtatagtttg aagtcaggta gcgtgatgcc tccagctttg
     8641 ttcttttggc ttaggattga cttggcgatg tgggctcttt tttggttaca tatgaactta
     8701 aagtagtttt ttccaattct gtgaagaaag tcattggtag cgacaataat atcttttctt
     8761 tagattatct ggattatgaa agcaagcact tttttcatta aaacaattat gtactaggaa
     8821 aaactgtcat aatggtatta atgttggcaa tattgattat gaaattcagg gataaattgc
     8881 tgcctatggt ctgtgtcttc agtattgtaa gccgcagcca tcatgtaatt tcagattaat
     8941 accaattttg ttccctgata gatggagctt aaacagtata tcctgcttta aatttctacc
     9001 tctagcagat ctgtattgga gggagttttc ctttgtattt tttaatgtat gttattctgt
     9061 ttccagtagc ttggaaagta gagatgacta atgttttagc cttttcttgg agaaaaggaa
     9121 gaactcttgt tgaatatttt cacagatgat tgtgattgct ttaaataacc tctgtggcaa
     9181 tttaaattag acggatttaa tctcagtaac atgctggtcg cataaatgtc atgttttaac
     9241 aggaaaactt acttgtaaat ctttagacct ttgttgtcac ttaggctggg gactcactac
     9301 cctatttggc atcttactag ttggggggac cttttctgtg tacagtgatg ggacttttgt
     9361 gccctttact ctcattatgc aatagagagt ttgatgcagt taatttgaca tgtcaaaact
     9421 gggaagtctg taacctgttt ttgtgtttgt ttttattttt ttaagatttc tctttttcat
     9481 gtccctcatt acttagcaga tgttcatttg gtgggaattc ttatttacat gaatgcttga
     9541 atttagtggc aaggaagaaa agactcaaat tattgttttt aaagaaaaaa acttgcaaac
     9601 tacgtatttt taagaaatca attgaacaga aaggaatgca tgatgttttc tgaatggctt
     9661 agatgtgctt tttattcact gactaacatt cactttttta caacttgtat caaaagaaat
     9721 gatctttgtt tttctcacag gcaaaaacac gttgacactg gtgggttggc tttattaatt
     9781 aatctttttc tatcaggttt tctttaataa tgttacattt ctaaattgta gcacatgttt
     9841 tagttaattc tgaaatcggt tacttcattt gttaatttat ccctcatatc atgaatattg
     9901 ttttttaaat gttctataca aatttgcctc actttttttc ttacagcttt tgcagttaat
     9961 acattctaaa cttgaaaatg tggttatcag tcagtaatag aagtatccct ggaggatttc
    10021 tttaattttg tattaatttt agtcctagct actaaagtat gtaagcctta aagtttaaaa
    10081 tgtttttctt aaattagctg tatacacaaa cattttcata tactttgtga aatgggagga
    10141 gatagtccat tgttcttgtg ggtttttttc tttaatttcc gtattctgaa gcagtgcaga
    10201 tacagggtac gctaatcagt gagcaaggtg gggaatgtgt acaatataag gagaagctgt
    10261 atgaatctca atataaaatt atgaagtttg ttaactgtaa aatatactgt atttatatgt
    10321 aactgtcatt ctaaaagttg ccataaaagc tgaattggaa gcttcatgtc tgcatgaaat
    10381 ttcctatatt tttaatgtgt atgatgaaat taatttttct tgaatattaa aatctgccaa
    10441 tcgctacaaa aagaatactg aaaatctcat ttctagtttt aatatatttt tgcaggatat
    10501 ttacatggat ttaatattga aagcatttat gtcttgtcaa tatcgcataa gagacagtta
    10561 cttagatgca ataaaaactt tatgtacgtg tacataaaaa catatacttt cctgcatctt
    10621 tgttagtgaa taagattttt agaagggatt ttaattaagg tttaaataag agctggggac
    10681 atgtggaatg agaaatagaa ggctcatcaa agtatatgtg cgtatgtatt cttatatttg
    10741 tgtgtgtcta cagtaatgct atctggaaac tagtgcaatg aaaaacaaaa cacagcagga
    10801 gtgaactgag gcaaatgtgg ctcagaaagg tctcttttga cctttaaacc tgacatttct
    10861 ttgtggatat cacactgact catccaatgt cacacgttga acccagcgat gtcttttctt
    10921 cctattgaaa actagccttc tcatcctgtt ttctttaatc tatcacacaa gctgaattct
    10981 atccaccctc actgccatag cgcttacaga tatcactgat atcatctctc ctttctgttc
    11041 acatttttac agtctcatta tttatgttgc taagcatttt cttacaactg ttcgaagcct
    11101 acaggttaag atgtgggtgg agatatacac taaagactta cttattagat ctataatgcc
    11161 agggatgagt tcaatataac aaaccagtgg aatgattctg cttctcttct gactcactcc
    11221 ttaaaatgtg tattgaacaa aggtgaagta gaaaagttgt attagcattg ttttattttg
    11281 catgacttaa aatgtgcttt tctaattgat aatttatcta gtgctgcctc agacttgata
    11341 attgggttca tcaacagagc cttgaaaagt ttgggtagag accacaaaaa tgtagtagct
    11401 atgcatgaag attagctgat agtttatccg ttaagactgc ttatggatgt aagcaatgaa
    11461 aatctaacta acagtagcta agagaaatag agatttatgt tttcatgtag catagagtct
    11521 ggaggttggc agccgacaac tctgtgatgc catcagcaac cctacttttc tccatttctt
    11581 aaaatggaag attcttagag tgttgctttt accgtgttgt ttttctcatc atgcctccat
    11641 ctgccatcat atctcatctg ccatccagat aggaacaagg gaaaaggact aaggaggaaa
    11701 aaggcaagga gatatgtcag ctgattgtcc ttttctgtca ggttagcagt gtcttcccca
    11761 aaggccccat ctagcagatt tctgactatg tctctatggc cagaacacac cgtggcacac
    11821 attcattcta aactggaaga tggttaggaa aaaggaaggt gtgggggtgt gaaaccacct
    11881 gccaaaagtg tcacagttgt gaccagttta tttcacagtt tgagatgaca tggtcataaa
    11941 gacctttgtc accttcagaa tgcagcaaag catgagagag tattagaagg ccgctgagaa
    12001 agacaaacaa gttttaggat tacagaagta ttcaacaacc aaccatgtaa gatctgaaag
    12061 ggatgatttt ttcagttctg tgtttgatta aatactcaac tgtacaggag ccatggctac
    12121 atggcaggga ttgggggaaa aaagacaaaa cttggaaata gcagttgtca acaatgtgat
    12181 ctagcagcca aaaagctagt tttctcatgc tctgtattaa ttgaagtgaa tattttttga
    12241 ctctaatttt gaatatgcca ttttgttctg atgggtgttt tcctctccag aatgttagct
    12301 ggcatgtttg ggaatccaga tttgaatcag aattattata atattgaata acttttattg
    12361 ggaaagtatt ttccagtgga cactattaaa taagcttaat tttaaattaa tttcatatga
    12421 agtagaagta aattacttct aagtattgct taaataagct taatttttaa attaatttta
    12481 tatgaagtag aagtaaattc taagtacttc tattttgatt tttaatttat taagattatt
    12541 aactttcaca aagaaatttt gggttgtttt tgtttatctt aaagtctgtg gatttcagct
    12601 cctgctagtg gtttttttct ctctatagtt atatctacca ggtctcattc acatagatta
    12661 gttattacaa atcttgatta ttgtcaagat ttgcttcttc catcattatt agttacagat
    12721 tttattctgt gtggttttag gcttctacaa tgttacttgg tgttgtttct accaggtcta
    12781 atttttcctg ggtcaaattt ttttgtgttc tttgaaatca aaaggaagag gttctcaagt
    12841 cagttcttac atctaaagca aacttcatgt tttagttata atgtgtagca ttagccattt
    12901 gtgtagcatt agccattttc agttttattt tatgctaatt cctgctacca tttatttagc
    12961 acatagggtt tgagtttgta tcatatacca gggactgtac tagccactgg tgatacattg
    13021 gtgaacagag cttacggtct gcctggggag acaaagaaaa taaaatgctt ttgtaataac
    13081 aataaaattt caagtagtgt taaatgtcgg ggagaaaatg aagcgatcca gggagatctc
    13141 tctaacgaga ggcaatttaa gcagagacct gaatatgctc tttactcaca tagtttcatg
    13201 gttcactcag gtggagggag tgaaatgtaa aaagggcatg agttgaaaac acgctgggtg
    13261 tatttggaga acagcaagaa aggcagcgtt aggcagagtg cattagcaga agaagtgtag
    13321 gaaatgaaga ggttggcagg ggcagaacat aaggggccat ttaggccacg gataggactt
    13381 cagaattact cagttgtggc aagaagcatt tggtaggttt tgaaggatgc tctccggcgt
    13441 cacgtccgtg agccttcccc gctgttcacg gctctgttga agacagtgct ctgctgtccc
    13501 aggattcacg gtccactgga ctaagcactg gtcagccagg ggaggaggag ccaacacaaa
    13561 gagtttcagt ggatgagtag ctaggagttc accaaagtgg ggaaaggtca tcccggcaga
    13621 gagggcagca taggcagagc ctcggaggag ggaggggctg aggggaactg gggagccctg
    13681 ggtcctctgc cccacaggct cctggcccct cacggccgcc cttcttgctc ctctttgcgg
    13741 ctccatcctc atctccctga tcttagagac cagggctctt ccctttaact tctctctcat
    13801 ctccacccac tccctgggga cccccaccca gacccacagc tccaatcctg tccacctccc
    13861 agtctttctc ccctggtctc tctcccttga atccagacta gctgttcatt gcagagcctg
    13921 agtcctcaag agcagctctt ggatacccca tagacgtggg agactggcac atccacgtcc
    13981 ccgctgcctc ctaccatctc attggctcct ctctttcttt cctgtttcac gtgttccatc
    14041 agcaatacct tgaaaatgaa gccagaatcc atccgcaccc acccctccac tgagaccagc
    14101 cctccttgtc cgtcgtcttt ggccaggatg gaggcagccg cctccgcatg tctccctgat
    14161 gccagcctgt gtccccgaca gtggcagggc gatcttttaa aaacattaag tcaagacgtg
    14221 ccgatggtct cctttgcact taggaatcaa aatgctttcc ttggccaaca acatgatctg
    14281 accccacccc accccactgt ccctctgtcc tcatctcccg acactggcac ttggctgcag
    14341 ccgcaccagc cccgctgctg ttcctccaac cagacctctc ccctccggga taccagcagg
    14401 gctcatgcct cccttccaca gcccctgctc agggtcaccc gatcaaaggg gccttctctg
    14461 accaaggttt acaaaataga agcagccacc tactcccgtc actctccctt tgtcctcctt
    14521 cagctgcctt gtcacgtgcg tcgccgcctg acataacgtt tgctttgtgg ctttgtgcct
    14581 gtctcctctg ctggatggaa accccaagag agttgggatt ggtgtttctt gtgctcagct
    14641 gtgaccccag catatagaac agtgcctgac acatagtagg tgctcagtac atccatgttg
    14701 catgaatgaa tcttcctgcc cagtgccttg tgcacagaag gcacctagac agtgtccgat
    14761 caatgaactg cattagtacc gttagtaaca gtagctccca tttgttgagg gctcactgag
    14821 ctaagcagct gtaacaaatt gtgccattta gcctccccag ctgcactgca gcttggccat
    14881 cccgagcctc attttatgaa ggagacaccg aggaggctcg gagagagatt cctgggaaac
    14941 gcacagcagc tgagctggaa ttggaactaa ggtctggtga actccaaagc cgacatcctt
    15001 ctactgggaa gagcaacttc tctgccttta cttctctccc tgtgagagct aaacctgaga
    15061 tgatgccact ctatgctggg tgcatagctg ccctgtggtt gtgggttctc tgtgcaaggc
    15121 aggtctcacc catccccagg gcagaacctc gggggtcccc gaaagcacct gagatctggc
    15181 ccgcaggtgt cagtgaaaca agtcctggtc tgggtccagg agcctcctga aactcagcct
    15241 ggcttctgat ctgccattgg ccccttcgtg ggctaccagg caggggttta aacgaggtga
    15301 gggtgccagt ctttgttggg gtgcatggtt ggttttgctc tcggggtttg tcttttcccc
    15361 tgcaccattt gtgaaggtct ttcgcagcct tgaatctttc cagaggcggc aggtgtactc
    15421 atctcttcca cctggtggct ccccacctcc ctctgcaaac cactccccac aagaggaggg
    15481 cccggcggaa cagaaggtaa aaacacaaca cccacgctta gttttcatga gtttacgtcg
    15541 aacacctcct agctgtactc tactctagca aacccgcaga ggggtgagct gcgtagtctt
    15601 cgaatcagag ctgagttcag atcctgtcta cgggccagtg ggcaactgca ggtaagccag
    15661 tagctctcct gagtctcagt gttcccatca gtacaatgga cacaagtagc ctttaggttg
    15721 tgagatgatt gtaaggactg gaacagagcc cggcctgtgg cagatgcctc aggaaatgct
    15781 aactgtgatg attgttgcga ccattatttg aagagtaaaa aataggaaaa gaaaagccgc
    15841 tacggatccc actcacacgc agctacgact gctttgcgtt tttctccctt ctaatgcaca
    15901 cctgcttttg cgcgtctcta atgatgtgcc ttgattttat tctcctattg aatcagcgat
    15961 gaccctgcga ttttacctga cctttctaaa taccatttca gcggccaccg agttgtccgg
    16021 attccatgtg tgggattcat gcagtcattt ccctacagcg gggcatttat actgcatgta
    16081 atctttttag taatacgatg acaacaccaa tcccagctct cctgggggca ggaggaggag
    16141 acatactcca gaaaacagca gacacctttg tgagtttgtg gcctttcctt ttctggaatg
    16201 atttcctctg gatagatgcc aggcagggag attcctgagt ccaagggggt gacagtttta
    16261 tgggtctcga tttcagcacc agcctcattc ccaaagggct ggtggagtga ggcagctttt
    16321 gagggcactg gattcggggc accctctcca gtatggggtg cccccatttc tatacagttt
    16381 gcatttcttg agatggagtc tcattctgtc gcccaggctg gagtgcagtg gtgtgatctt
    16441 ggctcactac agcctctctc tgcctcccag gttcaagtga ttctcctttc ttggcttccc
    16501 gagtagctgg cattacaggc gcccaccacc acgcctggct aatttttgta tttttagtgg
    16561 agacagggtg ggtggtgggg gaggttcact gtgtcagcca ggctggtctc cgaactcctg
    16621 acctcaagca atccacctgc ctcggcctcc caaagtgcta gaactacagg cgtgaggcac
    16681 cgcgtccagc ctgtttgcat ttctttgatg gtttttgaga taaaccactt tcatttgtta
    16741 actgtatttc ctctcgtgag ttgcccattt attttactcc acccccagga cagttgaggt
    16801 ttgaagccat tttcatgaag caacatttat cccccacgtt tcagttcctt ggtgttcttg
    16861 tctgtgtaca tccctcattc tgtttactta atacattttt aactgacttg aaatcaagtc
    16921 aaatttgtag aaaactcaga tttgctctaa gcaatatcat cgctgattta agagttgtat
    16981 ttttcctaat ttgcattaaa acaagtaaac atatccagta tgagatgggg ctgcatcaca
    17041 ctgactcaag agagttcaag ctgtaggaat tttgggagcc tgttgttaaa cacagccact
    17101 attgcaaatt atataaacat gcaattaaat acattgtatt gaacagaggt aatacatact
    17161 caaaatgtat cacttcttag ttcttttgct acatttacct atcatctgtg ctggcaaggt
    17221 tatttgcatc tgttgtgtct gtatggtgga aatttattaa gtggtgacta cttgtatctc
    17281 ttcctgtctt tgattcagtg acagcaccag tatttacgct cgggaaattg acagcacgtg
    17341 ctacaaatca gagttttctc cctctggaga acaggttgtt aaatgttgac cagcttgccc
    17401 ctgtgcataa gtgttcaaat gctagtgtat ttatctcctc acataatctc acttgctcca
    17461 gtggtctgtg aacactactg tgggaagcca atgtgtttct tttttctttt cttttttttc
    17521 tttttggaga cagtcttgtt ctgttgccca ggctggagtg ccgtggtgcg atctcagctc
    17581 actgcaacct ccacctccgg ggttcaagca attctcttga attagcctcc tgagtagctg
    17641 ggactacaga cctgtgtcac cacacccagc taactttctg tatttttagt agagacagag
    17701 ttttgccacg ttgcccaggc tggtcctgaa ctcctaagcc caggcaatcc gcctgccttg
    17761 gcctcccaga gttctgggat tacagccaat gtgtttctta tgtgcacagg aaaacagcaa
    17821 cctaatgttt ccagggacac ccacagacag gcacccaggg cgatgatagc caggacaaga
    17881 ggcaaggtgg tcctgggagg ccaattcatc agccctttgc agctcctggc ccttccccag
    17941 gcaaagaaag cagatgagga ggccgaaaga ctgatctgac ctccgtgcca cacatctggg
    18001 tctttagtcc ccccaaggaa acgtcttagg catcctcttt gcaaagcttc cagccctgtc
    18061 ctgcttttct ttctctggaa caatccgtgt tcattgtatg gatgcagccc agacaagatt
    18121 aatttactca tttattcagc aagcatttat tgaaggctgg ccgtaggcca tgccgcgtgt
    18181 taagttctgg gaacagaaag acaaaaaagg ccaggcccct gcccttaagg aactctgtcc
    18241 agtgatgtgt agaaaatcca ttctgaccct gccctggctt tgcttggaaa aatcaatgtc
    18301 ttcagccaaa gggtgaatat tccttaggga aggttttgga aaagtcattt tgaagaggca
    18361 cttctagaat gaactagacc taacacagct atttggagtt tagatggaga ttttgtgtct
    18421 ctgggcccag ggtgcagctg tcaggagaaa ggaaacagct cccattagga gcccaagctc
    18481 ctaacaggca acatggcaca cctgtttctg gggacgtgct gcctgcagcg ggcatcttac
    18541 aagccccctc ctgggaggtg gctcctataa tcctgccccg gaagagaccc gcgtggctcc
    18601 acccagccag tttggaatct ttagtttgga atcttaatta aaatgcctta acgcagcaac
    18661 tactgtgcaa acaaagatgc cagcttgcgt gagtaattaa caaaaagacg cttccacaaa
    18721 ggcccaggtg aatctggggg ctcgtgaata cgcctccagc tcagaggctg ctcctttatg
    18781 ttgatttgac aggaattcca cttaatcacc ctctgagctg cagcaagagt aatgtggaag
    18841 acgcgagatc ctacagagag gagtgtggtt gggccggtgg cagtaatgtt cccaaaaacc
    18901 aatttagttc agtgaccctt aatgggccca gctcccagat caggcactgc agggtggggc
    18961 aagtggataa ggaatttatt tcctttgtcc tgggtcaggg aggactatgg attctacttt
    19021 atttcaccca ctatttcacc cctggtctta actgctaaaa tacctgcttc caagaataga
    19081 tgcttgttgg aactgcagac gtctcccaac acgggcattt cggctcccgt gacaatgatg
    19141 gaaaccgagg cttgcccgtg ggctggagga tgctcgctcc ctgctcctcc taagcaccgt
    19201 ccagatcgga cttcctgtag cttctaaggg gtcccagagg tgctggggga gagggggact
    19261 tgtcacctga ccccttcagc cgtgagctct gggattgagt ctgtcacacc ctgtgtgctg
    19321 ggacctacgg cttcaggaat cgctgggtgc tgcagctggg ggcaggcagg aacaatgggc
    19381 tctggggccg cctgggctgg gcttggaccg gactccgtgc tgcccagctg tgtgtccttg
    19441 ggcaagttgc atcacctctc tgggctgcca tgtggatgta ggcacagaga gcaaatgagc
    19501 tccacctggc aaggggatga aatcagaggg gatgtgggga gggcctagct ccgtactccg
    19561 ctcataggaa gaacccccaa agtctatcct cttttcttgt ctctgtccac tctgtgtgtg
    19621 gaaagaggtc cctgccaagc gtgcctcctt cacttacccc tcatttgagg ttgctcaggg
    19681 cttactcaca gcttgtctag ccagacaaga aggaggagat actgtgctag gtggttctgt
    19741 tgccagcctg gttgctctgg gctcgttgta tcccaggatc tgcttcccgg tgagctggct
    19801 tgagctgtct gagacgtggg aggcggaagc ggctgtcact ggtgctggtg gtctcactgg
    19861 gcagagccag agaagcacag ctgcaggggt gtcccagggc tcccagtgtc cttgggtttt
    19921 ccatctgtgt ctggctctcc ttcccgacca cctaccctag gctggcagac cctgtgaccc
    19981 tccctgtgat ctcttggagg caggatgggc ctggcttcag cctccatgcg agctggcccc
    20041 gctctctccc tgcccagcac tgcggagcgt cccttctctg agcctccacg gtcccttctg
    20101 gaccttcact gcccagctcc tcctacaagt gtggaaactc aagtccttat cataaatgcc
    20161 ctattccatg aagccatggc tgctgtgtcc ctgcctggac tctgaccaat actgttgtca
    20221 cttgtttcta agggacatgt ccttgtcacc cttcagggcc tcaagcccag atgtgtcccc
    20281 cgatcagtgt gtacgcttac tggagtgccg ctgacgtcct ccccaaagcc atgattcaat
    20341 ccctgggaca tctcaccgtt gacagcatcc aagagggagg gagcttcggg actccagtct
    20401 gcagggttgt cgagatggga gagtggttcc gttcgtttaa gggaaacatg gagccagcga
    20461 agcacgggga cttggtcagg tgggggtttt ggtgagaggc cactaccaca cagctcacag
    20521 cagccaacca gcaggaatgg aggcagggag gcccgggggg aggccatcac tgtgccccag
    20581 gcagtggggg gacacaaggc agtattttgg aggtagtgca ggcaggagcc acagaggaat
    20641 tggatgttgg aggggcacac tgaggacgag gacaactcga gggtctgaac caagagacac
    20701 gtggtgttgc tgctgaccag gaaggacagt gctggagggg cggggctggg cacagggtcg
    20761 tgcattgtta ccaccatggg acgccagcac caggggagag gtggagaggg cagaggtggg
    20821 tcctgagggg ctaggacagg tcacaggtga gcaggagtct gtgtggcatg gtgtgtgcat
    20881 tgtgtgatgt ctgtgtggca tggggtgtgt gtgttgtctg gcatggtgtg tatatgtata
    20941 ttgtgtgggt ctatgtgatg tgtgtgtgtg tgttgtctgg catagtgtgt gtatattgtg
    21001 tgagtctgtg gcatggtgtg tgtgtgtgca tggtgtatct ggcatggtgt agtgtgtgta
    21061 gtgtgtctgt gttgcatggt gtgtgtgtat attgtgggtc tgcagcatgg tgtgtgacgt
    21121 gtgtctatgt gtatgttgtg ggtatgcagc atggtgtgtg gcatggggtg tgtgtgtatg
    21181 tgtattgtgg gtgtctgtgg tgtgtgtgtg tatattgtga gggtctatgt ggtgtgtgtg
    21241 tgtgatattg tgtggatctg tgtggcatgg tgtgtgtgtt tatgtgtatt gtgggtgtct
    21301 gtgtggcatg gtgtacgtgt gtgtattgtg gatgtttact gtcctgggca gtagaaagga
    21361 cgttggggaa gcagccccag catcaggggc gggccaggaa tgcagaatgc atggaagctg
    21421 gtcaggtcag agcccgggct gaaggaagca cggagatgca agggcaccag ggcctgtggg
    21481 accaggagcc gatgatcagg gccacagtgc acacagcctt ggaggtaaag gacacattca
    21541 tttcataagg attaaaaagc atgggctaag tctgggcccc aggccaggac tggggataca
    21601 gagtggatca gtccccatcc ctgccctgag gtgcttacct acacccattc acctcacagg
    21661 tttccccact ctggcccctt ggcgagctcc tactcattcc tcaaaacctc actgaggtca
    21721 tgctccttcc ggaggcctct ccccatcctc taaaagaccc ctctgcctgc tgcccacttc
    21781 cagcacagtc agagagcccc gtggcctgtt tccactggac tgggtgaggg caggactggt
    21841 ctgagtcttc tggggggggg gtgccagtgc tagagcagag tcctgggctg ggagtcccgg
    21901 cacctcattc cactcctaca cccacagact cactgtttaa cctcgggcag gccacgtccc
    21961 tcctcggcct cactttcccc ttgtgtaaga tgagggaagg gactgaggct tctaagccat
    22021 ctctcagctt aaaacctctt tgactttcta tctggctaat ggagatgctg atcaggggta
    22081 agaatggatt tgaaaaacgc tttgaaaaat tcatagcagg aggcaaagga gaaagagtct
    22141 ttattttcgc agagtgggag gcaggagtta cggacagagg ctgccgatga aaaggacagc
    22201 atctcagagc actttgtggt atttaatgtc taatgcatcc tcccgttaaa gcagtggcat
    22261 caaatattta ccaaagcagt attaaaaatt aacctttacc atggggatgt ataaagtccc
    22321 taagttcccc gagaagtgtc tgaacgtcag gagggtaaag cgacaggaag gcaggctaca
    22381 agtgaggtgt gaataatgga agcctctaaa actgacacag ctccctgttg accccactcc
    22441 caacgccagg gcagcctccg gccctgtctc tgcagaggct cccagcccct cagagactcc
    22501 cagaaggccc gcaggataag gacaggccct cagctgggca tccacagctt tccatggcct
    22561 ggccctgcct ctcggggcag ctgggatctg taggatggaa aggaatgagc ctgtcggagt
    22621 tggaagagac caggggagga agtgggaagt aagtggtcca ggcactggaa atagcatgtg
    22681 cagaggcact gaggcagaga cagccgcaca tccatccatc tgaagggcag tcaggtggca
    22741 tgagtgtggg ggaggaagtg caggagggga cgggtggcag atgcaagtag gtctgactgt
    22801 gcagggccat ggtgagatgt gggcttctta gtccagggac aagggtgccc tcgaggagag
    22861 tgacaggagg cacttgcctt tgggaaggga gctgggagtc caccggagag gctgccactg
    22921 tctcacgagc tgcagccatg tctgcggctt ggccgagggt ggtggtgggg aggggccggc
    22981 accagggagt ggagtccatg ggattggcca gggcctgggg tgggggctga gaaggaggtg
    23041 ggggtccaag gaggatgtct gggcccctgg gctgagcagc ctgggagatt ttccaagatg
    23101 gggaccttgg ggcagatgtg gctttgggct cagcagcatg gagtgtcttg agtttgagat
    23161 gccccgagag accactgcaa tgggcctggg gaggagcagc ccccacccgt ggcaggagga
    23221 accccagggc gaatggggtc tggaagccgc gagaggatca gggcagccga ggggcatggg
    23281 atctggcctc ggatgtgggc tgcgtgtcct gccctccgcc tgtcgctcct gcgatgtccc
    23341 ttgcttccca tgcccacgtc cccatcccag gtacaatccg tgggctccag caacacagca
    23401 ggcactgtcc tgtctgccag aagccgctgg gcatagctgg caccaaatag ctttgtcatc
    23461 tccaccccac cgcttgcctt ttactatagc tgggttgccc gccagcttct tcctgaagga
    23521 aacaaagttt ccgtgtgtca ttatttagat tatgcggcgc cctataaagc acaaaataat
    23581 tctcattgtc ctcaagcagg atctttattt tggtatttcc tggagaccag gggagctgac
    23641 tggggcgcga gggagtttgc agagcacggc catttccccc gtgccgccat ctcgccagcg
    23701 gcgtttttct tgccattttg ctggaaactc aggctcagag aggccaaagc acgtgtccaa
    23761 agtcaaacag ccagggagag gctctcccag agcacctaca atgtgccttg gtgccccaac
    23821 acacacacag cccccaacac acagccccca atacacacac cagagccccc aacacataca
    23881 ccagagcccc ccaacacaca caccagagcc tccaacacac agacacacca gagcctcgaa
    23941 cacacacaag agcctccaac acacacacac cagagccttc aacacataca caccagagcc
    24001 tccaacacac acacaccaga gcctccaaca cacacacaca ccagagcccc caacacacac
    24061 accagagccc ccaacacaca caccagtgcc cccaacacac acacaccaga gcctccaaca
    24121 catacacacc agaggcctcc aacacacaca cacacaggag agcccccaac actcctacac
    24181 agcagaccct ccaacaccta cacaccagag cccccaacac acacacacac accagagcct
    24241 cccaaaacac acaccagagc ccccaacaca cacaccagag cccccaacac atacaccaga
    24301 gcttccaaca cacacacgag cccccaacat acacaccaga gcccccaata cacacagagc
    24361 ccccaacaca cacaccagag ccccctaaca cacacaccag agccccaata cagagccccc
    24421 aacacacaca ccagagcttc ctgacacaac agtttcctac acacacacac acaccacagc
    24481 ccccaacaca cacagagccc aaaacataca caccagagcc cccaacacag acacacacag
    24541 cccccaacac atacacacca gagccaacac acagtggagc ctccaacaca cacacacaca
    24601 caccccagag cctccagagt ccccaacata tacaccagag ccccccaaca caccagagcc
    24661 ccaatacaca gagcccccaa cacacaccag tccccaacac agagccccca acatatacac
    24721 cagagccccc caacacacac accagagccc ccaacagagc ccccaacata tacaccagag
    24781 ccccccaaca cacacaccag agccccccaa cacagagacc ccaacatata caccagagcc
    24841 cgcaatacac acagggccca acacacatac caaagccctc caacacacac acaacagagt
    24901 ccccaatacg cacagagccc ccctgacaca tcagagcctc caacacacat accacagccc
    24961 cccacacaca caccagagcc tccaacacac acactctaga gcccccaaca cacacagacc
    25021 agagccccca acacacagac accagagccc ccaacacaca caccagagcc cccaacacac
    25081 acaccagagc ctcccaacac acacacacca gagcccccaa cacacacacc agagccccca
    25141 acacacacac cagagcctcc caacacatac acaccagagc ctccaacaca cacacaccag
    25201 agcccccaac acacacacac cagagccccc aacacacaca ccagagcctc caacacacac
    25261 accagagcct ccaacacaca caccagagcc cccaacacac acacacacca gagcccccaa
    25321 cacacacaca ccagagtccc caacacacac cagagccccc aacacacaca caccagagcc
    25381 cccaacacac acacaccaga gcccccaaca cacaccccag agccctccaa cacacacacc
    25441 agagccaaca cacacaccag agcccccaag acacacacca gagcccgcaa cacacacacc
    25501 agagcccctc aacagacaca gagccccccc aagaaacaca cacacacccc cactgcctcg
    25561 tcccctcccc atctgcatcc atctagatgg cccagcaaga tattttgcta aagacaaagt
    25621 aaaaattccc tcaagcatgt ccgcggcccc gctgtgaatg ttttctcccg actcaataga
    25681 catacatttc ttgagtgttt tctgtgtgcc aagtgttgtt acatgcagtg tctcatgtcc
    25741 tcacagaaat ctccatgtag cagatgagta aactgaggcg ggtggagatg gtgacttcga
    25801 gctaaggctg agtgaagatt ggtgcatcct ggggtcctct ctgccaggtg cacactgaat
    25861 ggcaaggctg ggccagagcc ctcagttgcc tcccaacaac tctcccctga agcagaaaaa
    25921 agcagaaaag gggatgaaag tgtgatgcag agaagcctga tccagacgcc agctcactct
    25981 ggcggaaccc acacatccct gaaggatggg gctggtgcta gggaaccccc agagccatgc
    26041 tggcaccagt aggaagagga agcaggaggc agagggaaga ccttcccagg cagcctggct
    26101 ccacagcaga tttgctggcc tcagtaagca gggagctccc catcactggg gtgtgcaggc
    26161 caaggtcaga ggctcgttcc ctgagggtag agtagaggga tgtccagatg cacaatctcc
    26221 aagatcctcc ctctcccaga atctctagca ctgccctgag gccttgtatt agctagctgg
    26281 tgctgtgtaa caaggtaccc cacaagtcag cagcttaaaa caagcgttta actctttctg
    26341 tgagtcagaa aggtgtaagt cagggtgtgg ctttgctggg tctcctggct tggggtctct
    26401 caggaggctg cagtcaaagc attggctgag actatggtca ttctcaaggc actgctgggg
    26461 aggatacact tcccagctca ctcaggtggc tggtagtagg ttcacgtgtt ggttggcgtt
    26521 gtcagttgct cactgggtgg gcctctccgc agggtagctc atggcatgac agctgaccac
    26581 ccaaaaagag ggctctggga gagagagttc aaggtgcaaa gcccagtgga acccactttt
    26641 ttggagccta accttggaag ggacatccca tgcctgtcac ttctattcta tccatttgtt
    26701 acaagcgagc cacttggctc tgtccccatc ctttgttctc ctttgggtac caaaggaggg
    26761 tgtgagtagc tgcaggtgga ttctttggag gctgtcttag ggctgcatac cacaggcctc
    26821 aatgtagaat cagagtaggg ggctgtgagc agccacattt tacagatggg ggaactgagg
    26881 gcagaaggga aaagtcaaca gttggtgtgt gtgtgctggg gtctggtgtg tgtgttttgg
    26941 gggctctggt gtgtgtgtgt ttgtgtgttg ggggctctgg tgtgtgtgtt ggggacgtcg
    27001 tccaaggtca cacggcttgt gaattgctgg ggctctggtg tatgtgttgg ggacctggtc
    27061 caaggtcaca cagcttgtga attgctgggc ccaattcagg ctggggcctg taggactctg
    27121 gttaaacatc ttgggccaca ttagaggcct cccatgccat gcccgaggtg ccccatcccg
    27181 gcagagagca ttcctcagag tgcagagggt gtgcagggag gccggcaggg ctccagggac
    27241 cttgctgcat ctgtgtccgt ggactgacat cccctgagag tgactacatc cgtcaggaca
    27301 ctcccaactg tgtcccaaac ccgtgcacat tggaccctgt caggaggaca ggtctgcagg
    27361 ggatgggaag gtgagtccag ccaccagagc tcacaccaca cctgctctct gtcatttatt
    27421 cagcaaactc ccataaagct ctcccacgtg ccaggctctg cactgggctt ggagagagga
    27481 tgccaaaagg aaccaccatt gagaagatct ggtccccagc aggcctcggg tctctcttca
    27541 gctcctccct gggcagcatg gccctgagcc tctctttacc caactgtaaa atggagtcat
    27601 tgtctctgct ttcctcccag tgaaggtgca agaactgggc catcccatgg gtccaccagg
    27661 gctttgacaa ggcaggtgct ggggcagagc actctggcca ggaagcaaaa gatgaaggtt
    27721 cccatcttgg ccccagcctg gatctgtgcc cagtgatagt catcagcctg gatctgtgcc
    27781 cattgcattg tgtggacata ccacgccatg tttctccatc accttttgag gaaacttctg
    27841 ttgtttccac cttctaaccg tcatcagtaa agctgctgtg aaccttcgca tccaggtctc
    27901 ctggtgaaat gaatgcacac atctctcttg ggtattatgt gagtgtcccg tagctgctgt
    27961 aataaactat cacaaatgca gtagcttaaa acaacataga tttagtcttg tacagatccg
    28021 gaggacagca gttggaaagg agactcatga acacctcatg tcaagttatc agcagcacgg
    28081 ggccctgctg gaggctgcgg gggtgagtcc atttccttgc ctgctccagt tcccagaggc
    28141 acccacattc cttggctttt ggccccttcc agatgcaagg acatctctcc gacctctgct
    28201 cccgtggcca catcccctcc gctgactctg agcctcctgc ctttctcact taggaccctg
    28261 tgatggcagc aggcctagcc agttaatcca gcctcatctc cctctcccaa aaccctcaac
    28321 tctatcgtgt cagcagagtc tctttctccg tattgaggta gcgttccttg ggatggccat
    28381 cttgccccga ataggttcct tgatgtccct gtactgtttg cagggacaca tttacaagta
    28441 ggattaatag catctcctcc tttcaggtcc ctgtgagaat cccttagaaa aatttatgaa
    28501 ggtggccggg cacagtggct catgtctgta atcccagcac tttgagaggc cgaggcgggt
    28561 ggatcacctg aggtcaggag tttgagacca gcctgaccaa cagggtgaaa ctgtctctac
    28621 taaaaataaa aaaactagct gggcatggtg ttgggtgcct gtaatcccta ctacttggga
    28681 ggctgaggca ggagaatcgc ttgaactcgg gtggcagaga ttgcagtgag ccaagatcgt
    28741 gccattgcct gggcgacaga gactccatct caaaaaaaaa aaaaaaatac gtgaaggctc
    28801 ccagccccat accccacgtg catacagtca gcgccaacta tcagaagccg ctgccgctgc
    28861 tggggaacac attgtctcca gttcacctgg aatgaggcgt gttgtgcctc atgactcctc
    28921 tgcttttgtc tgcaggaagg gttattgtca cagagggtct gcattctgga agctttcatt
    28981 gttattcaaa ttgccaggtg ctctgttacc ttcccactta ggttgcaggt accagcccac
    29041 caggcctgcc agctgcagac cctcctcacc ccgtgggccc tgcttccgat tccaggctca
    29101 gctcctctct cactagggcc agcagggcag cctgctgctc cccagcctgc ccaggccact
    29161 gccctggacg agaggggctg gctgtgtggc cctgtggtca gcagcacagg ccaagctcca
    29221 ctgctagcta gataggcagt tttgggctag tgacattgtc tctctgagct tcagttgcct
    29281 catcagcaag ttgcagggac tagtggtccc cacccctgag gctgctgaga gaactgaggc
    29341 tacacacgca tgggaagtgc ttggcacagt gcccggcgca gaggagataa tcaggaccct
    29401 gcagctctaa tcttgccggt ttgagaatta ggaatgatct tctatgtcaa ctccccacag
    29461 cctcgggatc aggtccagac accttctggc agatgaaggc cttgtggctg ctgcctctcc
    29521 atactcaccc ctgccgggag catcttgtgc cgcgacagcc atgctccttg tgatcctctg
    29581 aatggccttg gctgaggctg ttccatctgc ccagagtgac ctgtcgtccc aacaaacctt
    29641 gtccagggcc cagctctgtg gctgctcccg atcacttttt ccccaatctc caccccggcc
    29701 agggccccaa gactgctaga cactcaccac tgacacagcg tgggtctgct gctcttgttt
    29761 tggggtcctg gtgtggctcc cccaccagct tggagccctc gagggcaggg cccgcacctg
    29821 actcagttct gagcccccag cacccagccc aggcctggcg aaggcgccac agttttggct
    29881 tattggaagg cctagtgcga ggggccaaga gttgacactg agtgagggga gcactggtgg
    29941 gcctgggcct cggggtctac gggactggca atgaggggca aggcgacctg cagagtgcct
    30001 aggaggacac gtgactcccg catcagggca ggcgagtgct ctccgtggca ggagtcgatg
    30061 gccacacagg aacagcttcc tgcactcaca ggctacagcc ccgcatgtga ccaaggcgtg
    30121 cttgccatga aagcagaaca agagttgaca tttgccaaag attccttcca gaaggctgtg
    30181 caatgtggaa gcgttcccgg ggctactgtg ggctgatggg ctgggctgtg tccacaggag
    30241 tgatagccct gctgggcagc ggtgaggatg gcctacagtg gtattaggtg ggtgcctaag
    30301 gcccagagag gttaatgact tgcccagggt cacacagctt gtgaggggca gagctgggac
    30361 ctgaacccgg gcttgtctga cactgaggcc gtggacatct ctgccatggg actctacggt
    30421 gctgtgtggt acagggtgtt acaaaggcct gtgggagtca gacaagctgc gctgaagggg
    30481 cgcccagtga gtgaggtctt gaaggatgtg taggagtttt ctaggtggag ataggggagg
    30541 gtgttcccag taatgtgaag aacacactgg ggctttctgg aaagactcct ttggagtgga
    30601 gaccataaaa ctgaaagcgg taagagtcct gttggtaaga ggccctgagg cccagctaag
    30661 acatcaaaat tttaccctct aagaaactgt aagtagaatg ttttttttaa aaagtcattg
    30721 attttgaaat atttcatttt ctgcaagaga atctagtata tatacgtata tatgtgtgta
    30781 tatatatata catatatgtg tgtatatata cacatacata tgtatacaca tatatgtata
    30841 tatatgaggt ataaaaagta atgaagcaaa caccacattt tcaccactgg catgagaaat
    30901 agagccgcgt caatgccata gcgaccctca gcatgcccca gtggcacacc tcccctcctg
    30961 ggtccaccag cctgaatttg gtgcttgtca ttcccaaacg gaggtgtatc cccagggagt
    31021 gaccaaagct gctttgccct ccagggacac cgctctgggg aatgcaaaga ctgccacaca
    31081 ggggcagcca tcgggaggcc tctgccaaag tcgggtgagg ctgcccccac cccagaatgg
    31141 acaacctctt taacatatca gcctgcagca gcaaaaagga gtgaggaggg gcatggctgc
    31201 tgccaccctt atcccagaag ggccaccatg ggccaggaag tccagactgt ggcccacagg
    31261 caagggtttg gctctgcgtt gtaaaagttt tccagggaac tgagcagctt aaaagggaat
    31321 ggcctgtaaa ggagtgagct taccattcct gggggaaacc aagcagaggc ctcgaccatc
    31381 acctggacct cctctccaag cctcctctga ctttgtccct cttccctcag cccctgggct
    31441 ccctctgttc caaccttttc cagcctaatg gcaccgtccg tgcctgcaga cagggtctcc
    31501 aaggccagag actgaatagt caccaggtcc tgggctgaga atgagtccat gtcacattct
    31561 tcccttcctg tgcagcatgg aggttggaga tgggctcttg ggtcaggccg taactgaacc
    31621 catgtccagc ctcttgcaga atccaatgaa cagagagagg tctggtagaa agaaagggac
    31681 tttatcccag agcttggtta agggggaaca tacaggctcc tgacttaagg gaattgcttc
    31741 agcttttggg gaggaaagtg gagtctttaa aagggaactt ggtgtgaaaa gcatgcaggg
    31801 gagggggtga ggaggtgcgg ggtccacctg acttgcttct gtgtcttctc aattgggtag
    31861 tctggagggc gccatggtgg acagagctaa gctgtaagct gttgtctcga gccaatctcc
    31921 tggtggggga gaatcccgga gggtgcctgg tttggttcaa cattttgtcc tgagaatttc
    31981 taagcaaatc gaactatagt tagatacgct tgcagtgcag ggagtgcctg gtggagagga
    32041 ggtaaatgtt acaattgcat tcctgaagag ctaagaggtg aacacacagg gaaaaagaaa
    32101 aaaggtaaag ataagttcta ggaaaattgg acacttggtt gcaagccctc ctaagctgaa
    32161 attctgacat tgtggtccag ccaccacaaa gatcagaaga accttgggtc atctgctcta
    32221 ttttggtaca tatatttcta ttaatgcaac ccaaagtcct cttccttctc agcttccctt
    32281 ggcatgtgag aatatctgcc tgtccccaca cacagccatg ccatgcacaa gcccaggggc
    32341 aggaagcact tctcagaacc catttgtgca accgagggct ccacccagga agcagccccc
    32401 atcctgctct ttcccagctc ccttgggcct ctggctgttt cttttttttt ttccaataat
    32461 tttttttttt ttgagacaga gtcttgctct gttgcccagg ctggagtgca gtggcgcaat
    32521 attggctcaa ctgcaacctt cacctcccgg gttcaagtga ttttcctgcc tcagcctcct
    32581 gagtagctgg gattacaggt gtgcaccatt gcctctggct aatttttgta tttttagtag
    32641 agatggggtt tcaccatgtt tgagctggtc tcgaactcct gacctcgtga tccacccacc
    32701 tcagcctccc aaagtgctgg gattacaggc gtgagccact gcccctggcc tgcttctggc
    32761 catttctacc atgtggccac cctgttgtaa gtttccacct aagaacatag gagggcaggt
    32821 gaggacgcgc ttcccttttt cacttgcctt gtgtgatgtt ctcagctttt cagcctcatg
    32881 gtcgagtcag ccaggcttca ttctggtttc caacccttag gtctagaatg ttgagctggt
    32941 cacacctcct ggtccctagc tccaacatca gtggctgtga tgggtccctt actgtacctg
    33001 cccattctcc caccctccaa gcctactccg tccaccccac tctttcatct taattgagtg
    33061 tgatgcccaa attatgcaca atgctgggaa catggaagtg ttttcacttg tcatgtatag
    33121 tatttctcac ctttgaccca acgttttatg tgcaagacct atgcattctg ccataggcgc
    33181 tcttgcaccc tcacttctga gaactgtatg gaagactgta taggcaccat ggaatactat
    33241 gcagccataa aaaagaacaa gatcatgtcc tttgcaggga catgcatgga gctggaagcc
    33301 attattctta gcaaactaac acaggaacag aaaacccaat accacatgct ctcacttata
    33361 agcgggagct aaatgatgag aacacatgga tacatagagg ggaaggacac acactggggc
    33421 ccactgaagg gcggaaggtg ggaggagggg gaggaccagg aaaaaataac taatgggtac
    33481 taggtttcat gtctgggtga tgaaataatc tgtacaacaa acccccatga cacacattta
    33541 gctgtgtcac aaacctgcac gtcctgcacg tgtacccctg aacttaaaag atttgtgttc
    33601 gtttttgaga cagagtctcg ctctgccatc caggctggag tgcagtggcg cgatctcagc
    33661 tcactgcaac ctccaccccc tggattcgag tgattttcct gcctcagcct cccaagtagc
    33721 tgggactaca ggtgcctatc accatgcctg gctaagtttt gtatttattt agagacggag
    33781 tttcattctt attgcccagg ctggagtgca atggcacgat ctcagctcac cgcaacctcc
    33841 gcctcctggg ttcaagcagt tcttctgcct cagcctcctg agtagctggg attacaggtg
    33901 cacgccacca tgcccagctt atttttgtgt ttttagtaga gatggggttt caacatgttg
    33961 gtcaggctgg ttttgaactc ctgacctggt gatccgcctg cctcggcctc ccaaaatgct
    34021 gggattatag gcgtgagcca ccgtgcccgg ccttaaacgt ttcttaaaaa gaagcagctc
    34081 atgctaatgc agttccctag gaaggtgacg ggttgcccct gaagaccagc tcccgggctt
    34141 ctttgggaag tacacagaga gaggttgccg gatcgtccac agagcatggt ggtgagtccc
    34201 cttcgcgggt gttcacttac ctttcaaatc atctgatctc ctaagtttgg ccgatttgat
    34261 ggatttaaag tgacatctca ctgtcttacg aattttgtta tctaggtaat gaatagattt
    34321 tttttaaagc agttttaggt ttacagaaaa attgagcgga aagtacagaa attgcccagg
    34381 ggaggaaggg tgggaattca agactaaggt tcagggcaga gggctcagcg tgtaagtggc
    34441 attaatgcca caaatcatga atctcaatga ctaacaccca ggaaaggaaa gcagagcatg
    34501 ggaggtggct gaggacagct gcccaagcct gcctggtctc tgcatggctc tccattgtgc
    34561 aggagctgtt gtttttgacc tggcatcctg ctgatggaga cttcactgat cctaatcttc
    34621 tgctgtgacc cacctttgtg tgatgaatgt gcttgtacct atgttgccct tgtgagcatg
    34681 tctgtaggat aatcgttacg tgagactgct gggtcagagg atgtgggcat ctgtaccgta
    34741 ggcatgtgtc aaattgcctt ccaaagaaat gaccccagca tcccccccac cagcagtgaa
    34801 gcagaaaccc aaaccagcaa atgcattggg tgctcagccc ttttgatcag tgtcagggtg
    34861 gcaagtgaag gaatgcggat gctccctttt gtctgcgctc tgaaatcctc tctcattatg
    34921 gctttaattt gcatttctct tattttagag tttggatttg ctgtttgaca gtttctctct
    34981 ttcttcttgg caactggtct gtttagattc tcccttcccg gatcctttgg gtaatttctc
    35041 ttttcttgga aattgatcca tttcttggag gcttcctggt ttctgtagag ttgagcaggc
    35101 agtcgctttt gttcttctgt ttgttcagtt catcttaatt gagtgctgac cctgtgctgg
    35161 gcatcgttat tggccctggg gatatagtca tgggccaaaa gcagcaaaaa gcctgctttt
    35221 atggagactg cagacagttt ttaaaatgtt tatgtgaaat atatggactt ttagacagcg
    35281 ataatgcatt tgaggtaaag gataatttta aacatgtggc caagggctca ctaaaaaggt
    35341 gacttaaagg agatcaggga ttcagccttg ggtttatctg ggagaagaga caggagcatg
    35401 ctggtacaga tggtgtatta gtcagtgtgc tccagaggaa cagaaccaat cgcatataga
    35461 cacatatgaa gacacacact gtaggtaatt ggctcctgca gctatgcagg ttgaggaatc
    35521 caaaggtctg cagttagcaa gctggggacc caaaagagcc gatgatgtga gttccagtgt
    35581 cagtcgaggg cctgagaccc aggagagcca atggtgagag ttccagtttg atttgaaggt
    35641 ctgagaccca ggagagctga tggtgtgagt tcctgtttga tttgagggtc tgagacccag
    35701 aagagctgat ggtgtgagtt ccagtgtgag tcgatggcct gagacccaag agagctgatg
    35761 gtgtgagttc cagtgtggtc gagggcctga gtcccaggag aacccatggt gtgagttcca
    35821 gtgtgagtcg aggacctgag acccaggaga gctgatggca tgagttccac tatgagtcaa
    35881 gggcctgaga gccaggagag ccaatggtgt gaatttcagt cccaccctga gtctaaaggg
    35941 aggagaagaa cgatgtcccc acttaaaggc aggcagagag tgtgaattcc cccttacttg
    36001 ttggttctgt ttaggtctcc agcaggttgg atgaggccac ctgcacaggg gaggacactg
    36061 ttttcctcca tctgccaggt cacatgttcc tctcatcatg aaacaccttc acaacacacc
    36121 cagaaaaata tcccaccaaa tatcagggca ccctgtggcc cagtcaaatt gacactaaac
    36181 aaaccattac cgttggagtg gagagaatga aaaggaaaag agtgaggaat aggacaggga
    36241 ggtgatgggg tgggaagggc tttagcttct actcttagtg aatctgggag ccactgaggg
    36301 ttttgaggaa aggggtggca taattggact taggttttca cagggcttct ctggctgctg
    36361 tgttgagagc agatggaagg ggctgaccag cacagacacc cactgcaaga atcctgctag
    36421 tgtggaccac agtaggagtg gtggaggcag caggaagtgt aaggcttgtt gagattccaa
    36481 aggaagggcc aatgggattt gctcctgggt tggatgtgga gtgtgagagg aaaagagggg
    36541 tcaaagatga ctccaggcct ctgaggagag caactgacag gatggagttg tatttcctga
    36601 ggtcagaaaa attgtgggaa aagctagatg ggggaggaag gttgggattt tcgtttggga
    36661 tatattaagt ttgaggtgtc tattaaatat caatttggtg acatcgagta gacacgttgg
    36721 ccatcagaat ggagtttaga tgagagtttg aggctcaaaa gtcatcagcg tatctccagc
    36781 ctgggtgaca gagtgaaatt ccagctccat ctcaaaaaaa aaaaaatcaa catatgctgt
    36841 ttaaatcctt gggaagagat gaggtccatg agtgagtaga aagagtgaag aggaggtcag
    36901 gaagatgtgg acggaccaac aaggggctgg agcaggagca gtgggaggag gaggaggacc
    36961 aggagagggg agtgcagtgt cctggaagca ggtggagtga tcacttgagt caatgctgct
    37021 gtgaggatga gtgaaagggg gactgagaat tgactactgg gtttattaac atggaggtct
    37081 ttggtgacct tgacaagggc aaattctgca gagaagttgg aagaaaagcc tgttgggagg
    37141 ggctaaggga tggtgagaag tgaaactgga gagcaaaagt gcagagaatc cttccaagca
    37201 gtcacctcca ccttctatgt attatatctc ctgcttcatt agattcccca gcaggaacat
    37261 gtctcactat ttttcaaaga acgagtagtt ggggccaggg atggtggctc ttgcctgtaa
    37321 ttccagcatt ttgggaggcc aaggcagggg gattgcttga ggccaggaga tcaagatcag
    37381 cctgggcaaa acagcaagac cccatcccta caaagaattt ttatttaatt agctgggtgt
    37441 agtggtgcac acctgtagtc ttagctacac aggaggcagg ggcaggggaa tcacttgagc
    37501 ccaggagttt gaggttgcag ggaactatga ttgcaccatt gcactccagc tagggtgaca
    37561 gagcaagagc ctgtctctaa aaaaataaaa taatttaaaa attaaaaaaa gaacatggag
    37621 ttatttatga gttcctttct tctgctgtta actccatttc tgttttcatc tatttattgc
    37681 tattgtatgt ctttcttagg tttgtctttc ttttcttttt gagttgggca attcatgctt
    37741 tctaatttat taataagatc agtgttttaa ggctatatat gttcctctta gcattggctc
    37801 gtctgcatcc cacaggtcct taaatatata ttttgttata gtctagatat tctgcagttt
    37861 ttattttttg ctgtctgtaa ctcaagttta tttaagtgtt tatagacttc ttggtggcaa
    37921 agtttggttt ggtctgtggt ttcattatta gtattttcaa attctagtat attgtgatca
    37981 gagaatgttg tcttttttct attttttgga atttactttc tttgtggcct gatagtcact
    38041 tttgtgtatg cactttcaag agcatttgaa tagaatgaag gtagactgtg ttttacacac
    38101 acacacacac acacacacac acagagttgt taattagatt atttggctcc ctatctcctt
    38161 acttttgttt ttgccaactg catatggaat ggattgagaa aggtgaatta aaatgcacta
    38221 ggcagggcgt ggtggctcat gcctgtaatc ccagcacttt gggaggctga ggtgggcgga
    38281 tcacctgtgg tcaggagttc gagaccagac tggccaacat ggtgaaatct catttctact
    38341 aaaaagtcaa aaaaaaaaaa attagccgag catggtggcg agcacctgtt atcccagcta
    38401 ctcaggaggc tgaggcagga gaatggcttg aacccaagag gcagaggtta tagtgagctg
    38461 agatcatacc attgcactcc agcctgggca acagagtgag actctgtctt taaaaaaagt
    38521 aaaaaaaaag cactaatgct agcatactct gctttttctc cctaaatttc cagtcttgct
    38581 ctatgaatat tgaggctatg ctatttggta catgaacatt cattactgtt agatcttcat
    38641 ggtgactctc atccttcacc ctcacacagt gcccttcttt tttctcattc aatatgtttt
    38701 gccctgactt cagctttgtc tgatattaag attatgaccc ctgatttagc ttcatttgca
    38761 tttgtttgtt atgcttctgc tcatcctttt tttaaaatta tggtaaaatg cacataacat
    38821 ttaccatttt aactattttt aaagtataca gttcaggggt attaagtact tctcactgta
    38881 gtgcaaccat caccatcatc cacctgcaga actttataaa aatcatctgc cctttttttt
    38941 tttttttttc agacagagtc tcctgggttc aagcgattct cctgcttcag cctcccgagt
    39001 agctgggact gcatgcaccc accaccatgc ctggctaatt tatttgtatt tttagtagag
    39061 acggggtttc atcatgttgg ccaggctggt cttgaactcc tgacctcgtg atctacctgc
    39121 cttggcctcc caaagtgctg agattacagg tgtgagccac catgcccggc cctgcccatc
    39181 cttttctatg aaaccttgct gaatcattct accttcagtg cccttgtttg tgatccagtc
    39241 tctttttttt tttttttttt tttaagcaag tgtgtatggc tcactaacat ttacagatat
    39301 ggcagatgca tttggtctta gttctgtcat cattgtttga taggctttct gcttttatag
    39361 ttttgtgggg gttgtcagtt ttcaccatac ggtctctgtt gtctttgttt tattttctgt
    39421 gtgtatgtct tctgataatt tggaaagctg cgtttttgat cccatggtta tcttcataat
    39481 tataatatga catgatatct ttaatccttt tatttctcta gacagcgctt attttctccc
    39541 tactgtgaac aatatcaaaa ttagaatatt tctactttcc ctcttcttgt ctcccttcca
    39601 tcaagttatt ttagttgatt attttttgtt taccttgatg cctctaattt tacttagact
    39661 tctaagcaat aatttagacc tccaactata tatgaatatg acatagttta cttgtattac
    39721 ctctctcctt ctcacctcca cccctcctac tttttattat ttatgccagt tctgttttgt
    39781 ttcattcttc tctgtgatgg tcataatctt tagattggct ttaatagtcc tgcagttaca
    39841 caaattctgt gctcattgct ggcactcttg gcagtgctcc atttacaact tgacccctga
    39901 tttctcttca tttgcatttg ttatgcttct gctcatcctt tttatgaatt gtggtagaat
    39961 gcacataaca tataaccatt ttaaccattt ttaagtatac agttcagggg cattaagtac
    40021 cttctcactg tagggcaact gatatggttt ggctgtggct gtacccaaag ctcatcttga
    40081 attgtaactc ccacaattcc catgtgtcat gggaggaacc cagtgggagg taattgaatc
    40141 atgggggcaa gtctttccca tgctgttttc atgatagtga ataaatttca tgaggtctga
    40201 tgggaatttt cctgcacaag ctcgctcact ctctctgtcc ctttgcctgc caccatccac
    40261 ataagacgtg acttgctcct ccttgccttt caccatgatt gtgaggcctc cccagccatg
    40321 tggaactgta agtccagtta agcctctttc ttttgtaaat tgcttgggta tgtctttatc
    40381 agcagcatga aaatggatta atacagcagc catcactgcc atctatccac agaactttta
    40441 aaaaaatcat ctgcccatcc ttttacatta aacttttctg aatcattctt gatttgccta
    40501 agggtgtcct taattttttt aagaaggggt catgggaact ataattcaaa aatatgttca
    40561 acatgttttt ctgttgactt tatatttgaa agatggttca ttgggcttta aattcttggt
    40621 tcattcattt atttgataaa cattattaag cccctacagt atgccagtta ctgtcctagg
    40681 ccctggcaat gcagcaatgt gtaaaacaca caatcacctt aaccctcttg tagctaactt
    40741 tctatgtggg gaagacaaac aataaattat tcaagtaagt acaataggtg gtatgctgga
    40801 tagaggtgtg tgctatggag aaaaaaaagt cggtgatgga gagtacctgg ctttgttctg
    40861 tgaagctgag gagatggccc cacggaatct ctcaccctta gcccctgtac acattcccac
    40921 tgatgcaaag agtggagagt aggttctcct tcttggcgta tctctcactc tggggaggtg
    40981 ggctttgctg gctttgtcgg agccactccc ttgacttctc catttgccca aaaaacatgt
    41041 agtttggttg aagatggttt atcagttaag aactgtcacc agttgcaatt tatgcaagta
    41101 aaggaaattt gactgcagtg gtgtggaggg ggcagtccag ggctgccacc agaacccagt
    41161 ttctccctgc cttctactcc acctgtgtta gtgagcatcc ttcattctca tgcatgcaag
    41221 atagttcatc ttcccctgga tttatgtccc cttcccaata gactcccact tacatgacat
    41281 tggccagact gggtcatgtg accacccctg cttgcaaggg agtctgggaa ggtaagtagt
    41341 tgtggctggg caattgctct tgtaatagac acagggcagt ggggttcatg ctgcctgcca
    41401 cagatggagt ttgtatttct tttcctcatt gtcttgtttg caacttgact ctgccattca
    41461 aagctataag tgcccagcag acctgtttcc acactgtaga tcttgttcca ctgctctcct
    41521 ggctcttccc tattccagga gcatcttggt atcttctcta tagctttgta tgacatggtc
    41581 atggtcatat cttagtgtca ttccaaaata caggatcgtt tttgtcagta tgaatggtat
    41641 ctgtatctgt gtttaatatt tagtttgtta tagcaagggt gacagtataa tttatcatcc
    41701 aaatcagaat acttttgagg gtaaaagggg aacaacatta aaaattatgt cagaacaaca
    41761 agtgtcaact gagactgtcc caagccatga catataatta ccctagtaac tgctgaggtc
    41821 aatgcacact gttgcatttt ataaattgat ctgatgtctt acaggttgac tattatacct
    41881 ctatgtatgc actctccatt ctactaatta acctgttgat tctattaaat tttctatgta
    41941 agttatccac aattaactgt aattttggtt cttctattcc agtcctagtc tatgcttttt
    42001 tttcttgcct tattgcatga gccagagctc tagtactata tggagctata atgatagcga
    42061 catttttgtc tcgcttccag tcttaaagtc acatggttca caacgttcag aagacaaaac
    42121 ccatgtgttc agaggaaacc tggattcttc tggcactgag gccagagaga aatgtcccca
    42181 gtgagtcccc attgaggaga caccatgtga tatttttttt ccttgtattt cctccagaaa
    42241 acccttttgc tgtgcctcag gatgggggag atgagatctg aaatacccag tgcagcctcc
    42301 gagaaggaca acttctacag agatgccagg gacagccgag gtggtagaga agggaatgct
    42361 gcctgtgccc aaagccccct tctgcggact tctaagatta cgagcaaact caggggtagg
    42421 ggctgggggt gcaggggagg ggattctgag ccacctgtcc acaagcgata gtcctgtttt
    42481 gggctggtgg cttctgagag gtgactcatt gtggcctcag gatgaccaag acaaagcaac
    42541 tctggctgat tccagccagg aggattgagg cctgtgagtt atacctgtgg ttgaaaaccg
    42601 aagcttccct tgcccctgct ccctccaata gcggcccctt ggggctattt gtgtcagaat
    42661 attgaatgtg cgtgtgtgtg tgtgtgtgtg tgcgcgcgcg cgtgtgattt ggggtgttct
    42721 tgtttggttg gttggttttt attggggctt cccccctcaa gttctctgat gggcgcgggt
    42781 taccttctgg ctgggggttc tcatccgtgt caatgttcag gctgcaagct tcttgctaag
    42841 cacagggtac agcccctctg tgtctcaggg agcactgggg atttgaaaat gccagtcagg
    42901 gttggttctt acagaattca ttcctgtaac aaaaatactc agggacgcat ctcaggctga
    42961 ccacagggca ggtaccaagt taagtgtttt catgcactct ccctctcacc acgtgggagg
    43021 caggtatgat taaccccctg cagaaaaagc tgcagaaaaa gctcacagtg gggaaggggg
    43081 gtgcccaggc gccacatggc caggaggaga ccaacccctc gtttgacctc aggggtgcag
    43141 gaacccaaag tccaggctcc aactccctgg acatgacgtg atccccagcc agggcacacc
    43201 ctgcacaatg ccaggagcat ctccttgatg cctccacagg ctgtcgccct gagttctcca
    43261 ccatcaccgc cgagagcgct gatccactca gcacattctg gctaagcacc tgctgtgcgc
    43321 caggccccat gctgggcagt gatggggaca gaagatgagt cagacctcat ctctgcccct
    43381 ggggagcctc ccatctggtg ggagacacag acacatggat ctttgctggg cagggtaacg
    43441 aggctatgga aacccagaga ggagggttct agaaatccac ccgctttgaa ttgggacttc
    43501 cacataagcc tagatgcccg taacatccac ccacagagct aatcacctcc actcctgccc
    43561 cggggcacct atgagatgga tggcatcacc taaatgatca caaacatctc caaaggccac
    43621 gctgccagtg tagacacact cattccatgg gtgttagtga taccaaatct cccccagttc
    43681 ttagctcagg aggccctgct taataaacat gtgtgtcctc tgacccagtt tcctcatttc
    43741 atcagaccta gtgttctcac actgactgcc catccattca ccagacacaa cagtgagcaa
    43801 ggcaggtccc tgctcactgt gctggctttc tagctggggc gggaatacag tgaaggtggc
    43861 aagggcggcg agtgttctgc cgggaactca gttcgaggga caagtgagtg agaccctcgt
    43921 ggacctgggg tggtctggga aggccttatt gagcagatga ttgaaggcca gatttgaatg
    43981 acacacagga ccgagtaatg ggcgttaaag ataggaaaag agcattccag gcagaaggaa
    44041 cagctagtgc aaaggccctg tggcaggcac aggcttggtg gtttcaagga agcataagaa
    44101 agccaggtgg ctgggaccca gagggaaggc aggagatgag ggcaagagtg cccagccctg
    44161 ggctccactg tgagtcacac tgtgcaaaca atgccctgcg tttggaaaag cagaacaaac
    44221 ttgctagggc ataaagcatc ctccattctc cctggctctt catcctctca acagccccat
    44281 gaagaagggg ctctccccat tttatggatg agaagacaga ctcagccggg tcaagtggct
    44341 tgcccagggt cacacaggtc agctgtggaa gacccaggcc cctggcctca gtctttgggt
    44401 ccagctgtct cctccaggca gtgttgccag tgtccaggca tatggcttgg cagaggcaaa
    44461 gtgggagaac ctgtgctggg gggtctcaat tagagaaagg catggcttcc tctcccctga
    44521 catgagcaat cccagggcac cccccaggcc catgttgcca taagggggtg cacagcctgt
    44581 ctgctagccc agctggggca gccacagctg tgtcccacgt gcagtgcctt ggaaggcaga
    44641 ggaagccttg gggtgggggc ccaagaccca gattctgaca tcagctctgc cactgagagc
    44701 agcgggacct caggcaaggt ctgttccctc agtttcccca tcagtaagag gaaggagtca
    44761 gatgggtatt taaggagttt gcaaccctca tgtcctgctg tcctggatga tgctctatag
    44821 gtgcttactc tgccaaaaag gaactggtgg ccttgcctcc ctctcctgga cacctaaggt
    44881 cacaggtcac tgccaaacag acagagctgg agttcacgta agcatccctt gagatttaca
    44941 accttctagg aggacattcc ttctgccacc ccccccatcc cccgtcctcc ctcccccctc
    45001 cccaccccgc tgccacccag aggtcttttc aggaataact gaaaaactca tggggtttgt
    45061 ggtcctgctg ctctgccaag tccctcttgg gcagctgggc tgaggactgg aacattctgt
    45121 ggcaaggaag aggcctcagc agagatcacc gagacccagc acacatggta tagatagctt
    45181 gcagcaaagg caggtgcaga gtgcagccag ccacagcacc ctccttcccg caggtcaccc
    45241 ccacaagcca cttaacctct cagagcctct gcttcttatc tgtcaaatgt gtgaggtggg
    45301 gtgccagggg gtcacggccc ttgctgtctc atggaggagc cgaggggtga gaagtgtgca
    45361 cttgggtgtg aacactcggt gtggaaagca ggtgtgtgtg tgtattcaat cccccagtgg
    45421 tgtcaagggc tcctgaaaac cccgtgggtc cccaggtcat tgtgataaac actgtcccca
    45481 tcctgctgtg gttatggctg gcaggtcctt caatgagtag agtgtccctg agaaacaaga
    45541 tgcagggtag tgacaagttc aagcatagat ttctagagtt accggttttt agcaactcaa
    45601 cctgattttt taagctgcct actcttactt tttgctgtga gcttctgtcc atcaccatgt
    45661 aatttgtaat aataataata caaaaaaaca caagaggata agatgtccac agaggaatct
    45721 gcattcgagg ctgctttgca gaactaccgc gtttgtaagg actgtttctc actgggaact
    45781 gtgtgtgatt cacgagcagt tttatgcttt ccctctcatc tgtgtatggt gtgattattg
    45841 tgtgttttgg aatctctatt cagaaccaat agctggtagt gcctgctggc tcgctgccct
    45901 catgttagcc tctgaacatg ccctgcacct agagaagcag cctgctcacc cacctcacct
    45961 gtaccctcca gctgccaggc cagcagctga ccataaccat tgctgaaatt agcataacat
    46021 gaacacagga ggcagagctt gcagtgagct gaaatcatac cactgcactc tagtctgggc
    46081 gacagagtga gactgtctag gtaggtaggt aagaaggaag gaaggaataa cagacctgga
    46141 tgaagttatt gggaacatgt gcaacaggcc tcaattgaaa acaagtacat acatgcacac
    46201 atgcatacat atgcatacat gggtgcacac acacccagct gtgcatgcac acacatgcat
    46261 ggacacacaa gcacatgccc tcacacacat acatgtgatt tcataggtag atctggtccc
    46321 tcttgctgtc tccaatgctc tagaaagcag caagtaggca gctgacagtg ttcccagggt
    46381 gggtggcatc tcccctcatc atcagaaaga ttcaaatgtg tcccagagct gaagagaagg
    46441 acttgggaat gtcaggggaa acacagccag gaatgggggt taacaggctt ctttggccag
    46501 gagatggttt ccagttaacc gtcatcccaa aagctctctt caggtcatgt caaacagact
    46561 agggctgtgg gtgtggctga gcctgacact gactccccca caggccgctg tccaggtcag
    46621 gtcaggattc cagcctggtg gcgccaggcc ctttacatcc ctctagccgc tgtccacacc
    46681 caggcccctc cactggcgtg gctgccttcg caatcaccgt gtctatcaga gactgccatt
    46741 caaggacatg gggttcctgg aggtgcagac ttgtaaaatt ttttaattgg cttattttaa
    46801 tttttcaact tgggtgtact ggtccccatc aacaggaaga gccttcagaa gtgaatttac
    46861 agatttcccc catgtttgaa attaacataa cgtgaaccca ggaggcagag cttgcagtga
    46921 gctgagatcg taccagtgca ctccagcctg ggtgacagag tgactctagg taggtaggta
    46981 ggtaagaagg aaggaaggaa taacagacct ggatgcagtt actgggaaca tgtcttatca
    47041 atgttgaagg gccacccatc actgcaggga gacatccacg tgggttgatt ttgtctgccg
    47101 tgaaaatcta gggttggaaa catgtaagaa tccctgcaaa ctgcagggat tcttaatcat
    47161 cctgctcacg tggtgggtat cagagggtgt ctgcctggtc cccacagcat tgggacagtc
    47221 aggccatgcc tggatgacgc cctaatcact gccctttgca gtccaggagt acatcactgg
    47281 gctggggcca tgccctgtcc cctccggaag acaagcctgt gcacttacta tgtaccagat
    47341 gccaggcaca gtgccctagt tccttgctgt agcaccaaca cgtcccacac tggtgcttca
    47401 gtgcatgcaa acaactttgg gggttgtgac ccgaaaagct caaatgttaa gcagtcaggc
    47461 gagctagaag aggtcaggat cctcctagaa aacccattca atgacatgga cttccctcac
    47521 ctattcaaca gacacttgcc gaacgcctgc cacttgcctg gccctgtacc cagggccctt
    47581 ctgggaacca ttcctgctat agctgggacc acctgtgaaa tggctatttg tgcctaacgg
    47641 acacactcag attcacaaaa tgaattcaga agtcccaccc atgaaagtga ccttggaggt
    47701 gtcattgctc ccaccacccc agtttctagt ccaaacccct ggccaacagc tgatgctaga
    47761 taaatgcttg atgaagagca gatttgacta ttagttactc tgtacctaaa actcctatct
    47821 tcacatcaaa gccctgacag atttgccctt aacagactga aatccagggc tgctgcaggg
    47881 ttcacaaccc tccagtaggc accattcacg acactgtacc ataaatggta atgggctccc
    47941 agggataccg tttacataga ctgcactgag aatggttacc cttgggttgg tacaatgagg
    48001 taccctgttg aatgacccta aaccagcctc ccaaatatgc aggattccac attggtcagc
    48061 gccatccctg agcacagaat caaaaactat ggatgacatg gccaccctgg ccacaactgg
    48121 aaccaagctg gtggcccaag agagagcgcc tcttcttgga attgcatgtc agtttctcat
    48181 acccagtttc ttcctattgt tccccatttc ccgttttaaa gctagtagca tacatcatag
    48241 tcaaataacc aagcggtcag tgtctggaca atgtgcagta acgaggtggg gggctgcaag
    48301 ggtgagaggc tcagtcacct taacaaggca ggagacctcc cacaaaaggg tgatgtgtcc
    48361 tccccagggc cagccagaca agggcataca gcggcagggg ttgggggatg gaaatatttt
    48421 ctctcctgta aactctggct tcatgtgagc aggcatgggg tctctctgag agctgataac
    48481 caggaaaacc aaaaacattc ctaataatac tggagtgtaa caataatgag tttttcactg
    48541 accgctgttg ctcttttgtc tttatataca gtagtttttg tttttttttt ttgagaccga
    48601 gtcttgctct gtcgcccagg ctggagtgca gtggtgcaat ctcgggtcac tgcaagctcc
    48661 gcctcccagg ttcacgccat tctcctgcct cagcctgcca agtagctggg actagcaggc
    48721 acctgccacc acacctggct aattttttgt atttttagta gagatagggt ttcaccgtgt
    48781 tagctaggat ggtctcgatc tcctaacctc gtgatctgcc tgcctcggcc tcccaaagtg
    48841 ctgggattac aggcgtgagc caccgcgccc ggcctatata cagtaatttt tataacaatg
    48901 tccctaggtt ttaataaagg agtgtcatgt caactgttcc ctagattgac gtttgcttca
    48961 atgtttcaaa atgagctcaa gggaacctgt gcccacataa tttgtcattc tgtaggggag
    49021 gatggaggac cagggactgg ggtcccagcc aaggtggtgt tagggggaac tgggcacgtg
    49081 agtccatcct gcacactcaa tgccaatggc aggtggacgc cacctctaaa ggggcagggg
    49141 caaggtcaga gaggagtgac agtgccctga atctggcact ggcaccagac gagacagagc
    49201 cgaaagcacg tggggggtgg ggggacaggg ccaatcactg cagacggcat gccttcagtg
    49261 gcccctggtg tgacatgcca tgtgcctctt gtttctcatc tcgtaggcaa ggggacagag
    49321 taaccacctt taatgagcac cgtgctcctg aaaagccacc gtccctcaca ctgggaccgt
    49381 gtgtccctca cgctgaacac agttgattct ggccccaccc gccagcagga gaagggacag
    49441 gctgcacagt ggagaaaagc ggcaccagat cttgcagccc agtcccacct cacctggggc
    49501 ccagaggccc tcaacacctg aaatctgatg atggggatac cagactgctg gcacccccag
    49561 gcaatggatg gtggcaaata ctgtttttct ccagagaggt ctcgtcatcc gatgcttcaa
    49621 aatatttctg ccaacaattt gttaaatata tctttcctgg cacacaatca gagatcagca
    49681 ggtacacaag gcagcaatgt gaagaagcaa cagaggcaca aggattagga gacaggcaga
    49741 gagactacaa gcccgggagc agtcagacac gtgtcttcac acagccacac ttgcttactg
    49801 tgctccaaat acataaaatc acatctgaaa cccataaaaa aaagatacag gaaaattttt
    49861 aaagagctga ttagaaactg gagaaatttt tttaaaagta cataataacc caaattaagg
    49921 tctcggtaca tgagttgaaa agcagattac ataagacagt gtggtattgg caaaagaaca
    49981 gacaatgaac agaatatata gcccagaaat agacctacat aaaatagtca actgatcttt
    50041 gacagaggag caaaagcaac agaatggagg aaaaaatagt cttttcaaga aatggtgctg
    50101 gaacaagtgg acattcacgt ggaaaaatac gaatctgaac acagacttta cactccacaa
    50161 aattaactca aaatggatca tagacctaag tgaaaaagaa aaaaaaactg tagaactcct
    50221 agaacatagg agaaaatcta gatgaccttg gtttggcaat gacttgttag atacaacacc
    50281 aaagacacga tctatgaaag agagaattga taagttggac ttcattaaaa ttaaacattt
    50341 ctgctctgtg aaatactatc aagagaatga aaagacaagc caaagaacgg gagaaaatat
    50401 ttgcaaaaag acacagctgc taaagggtca ttagccaaaa tatacaaaga attcttaaaa
    50461 ctcaaccata agaaaacaga gccaggcaca gtggcttgca cctgtcattc cagctatttg
    50521 ggaggctgag gcgggaaggt cacttcagcc cagaagttcg agatcagcct ggtagctaca
    50581 gtgagaccct gtctcaaaaa agaaaaagaa aaaacaagct gggcatggta gctcacgcct
    50641 gtaatcccag tacttttgag aggctgaggc gggtggatca cctgaggtca ggagttcgag
    50701 accagtctga caaacatggt gaaaccccat ctctgctaaa aatacggaaa aaaaccccac
    50761 aaaaatagcc atgcatggtg gcgcatgcct gcagtcccag ctatttggga ggctgaggca
    50821 ggagaatcac ttgaacccag gagacagagg ttgcagtagg ctgagattgc accattgcac
    50881 tccaccccgg atgacagagc aagactctca aaaaaaagaa aggaaaagga aacaacgtga
    50941 ttaaaaaatg agccaaagac caaagaagat acacaggcag caaataagca tctgaaaaga
    51001 tgctccatct catatgtcat cagaaatgca aattaaaaca atgagatacc atgacacacc
    51061 tattagaatg gccaaaatcc agaacaccag caacaccaaa tgctggtgag aatgtggaga
    51121 aacaggagct ctcattcact gctgtgggaa tgcaaaatgg tacccacttt ggaagacagt
    51181 ttggcagttt cttacaaaac aaaacatatt tttaccatcc gactcagcat tcacacttct
    51241 tggtatttac ccaaaggagt tgacaactta tggccacaca aaacctgcac atgggtgttt
    51301 atagctttat tcataattgc cgaaacttgg aagaaaccaa gatgtccatc tgtaggtgga
    51361 cagatataaa ccgtggtaca tccagacaat acaagattat tcaatgctaa aaagaaatga
    51421 ggtatcaagc cattaaaaga catggaggaa acagatgcat attactgagt gaaagaagcc
    51481 aatctgaaat tgtgattgtc ccacaaggaa attccttgtg cacaaaggac agacagaact
    51541 caaagtcctc cttctgctca catgagacaa atgccatgtc tgatttcctt cctctgacct
    51601 attgtttcac taaagccaaa ctaaggtaga agtggcggct actctacgcc accccacatg
    51661 tagattgtgt ttttggtgaa aggctggctg atcagagact caaaagaatg caaacatttg
    51721 tctcttactt acctatgacc cagaagtcct ttaccccact ttgagttgtc ccacctttct
    51781 ggaccgaacc aatgtatacc ttacacatat tgatgatgtc tcatgtctcc ctaaaatgta
    51841 taaaaccaag ctgtgcccca gccaccttgg acacgtgtcg tgaggatctt ctgaagctgt
    51901 gtcatgggtg tgtccttaat cttgggaaaa taatctttct aaattgattg agatctgtct
    51961 cagagacttt tgggttcaca cccatatcct gaaaactaca aaacactgct taaaaaaaga
    52021 aaaaaaataa gtaaacaaat tattttttta aaaaagagaa aacactgctg aaggaaatct
    52081 aaataaatga agagatgtga catattcaca gattgaaata ctcaacaaag atgtcaattc
    52141 tccccaaatc agattgatgt cagttatctc caattcctgc caaaatccca ggaagatttt
    52201 tttgaagaca gacaaaatta ttctaaaatt tatacagaaa agcaaaggac aagaatagct
    52261 taaaataatt ttgaaacaga gtaaagtggg agaaatgggg gtaatcactc aacccaattt
    52321 tactgcttat atagctataa caatcaagtc tacgtagttt tgttagaagg acagacacac
    52381 agatgaatgg aacagaacag agaacttaaa tagacccaca catatttgcc aaattggttt
    52441 ttggctaagg ggcaaaagca gtttgataag ggaaagatag gctttccaac aaatggtgct
    52501 ggagcaattg gacattcata ggaaaaagac aaaatagacc cttgaggtaa gtacctaagt
    52561 cttacatact aagtaaaaat aatactaaag tagaatataa atttaaatgt taaatgtaaa
    52621 actataaaac tttgggaaaa tattctttaa aataaaaatt gattaattgg acttaatcac
    52681 aattaaaatg ttttgctctg tgagagaccc tgttaaaggg aggaacagac aagctacaga
    52741 ctgtaaaaaa aaaatttcaa accacatacc cagcaaagga ctagtagcta gacacaaaaa
    52801 aaaaaaacac tcaaaagtaa acagtaaaag acaaaaacaa tcaaagtaga catgaagaga
    52861 cattttactg aggatatcca tttaaagagg atatacaaag ggcaaataat tttgaggaag
    52921 ttcaatttat ctatttttta tattgttgct tgtgcctttg gtttcatatc taagaaacca
    52981 ttgcctaatc caaagtcatg aagaattacc catatgttct cttctaagaa ctttatagtt
    53041 ttagctctta catttaggtc tttgatccac tttgagttaa ttttgtatat gggaaggtag
    53101 aggtccaact tcattctttt tcatgtggat atccaattgt cagtacaatt tgtaattgtt
    53161 ctggcaccac tatcaaaaac caactgacca taaatgtgag ggtttttttt tttttgtact
    53221 ttaaattatg ttcctttgat taatatacct attcttatgc cagtaccatt ctctttatta
    53281 gcatagcttt gttgtaagtt ttaaaactgg gaagtctgag tcttcaaact ttgttcttca
    53341 agactatttt ggctaatatg ggtctcttgc atttccatat aaatgtcagg atcagcttgt
    53401 cagtttttgc aaataaggta gctaggattt tgagagggac tttgttgaat ttatagatca
    53461 atttggtaag tattgtcaca ttaacaatat taagtattcc aatccatgaa cataggatgt
    53521 ctttttattt atttagacct tttaaaattt ctttcaagaa tgttttgcag ttttcaggtt
    53581 ataagtttta tactgttttg ttaaatacag acagcaaata agtacatgaa actatttaac
    53641 atcattaatc attaggcaga tgcatattaa aaccacagtg tagtatcact acacacctat
    53701 cagaatagca aaaataaaaa accttgctgg tggggctgta aaatgttacc gctactctgg
    53761 aaaacagttt gatagtttct ttagaaactg aatatgtggc tgggcgtggc ggcttactcc
    53821 tttaatccca gcactttggg aggccgaggt ggctggatca tgaggtcggg agttcaagat
    53881 cagactggtc aagatggtga aaccccgtct ctactaaaaa tacaaaaatt agccgggcgc
    53941 agtggtgggc gcctgtaagc ccagctactt gggaggctga ggcaggagaa ctgcttgaac
    54001 ctgggaggtg gaggctgcag tgagccaaga tcatgccact gcactccagc ctgggcgaca
    54061 gagcaagatt ccgtctcaaa aaaaagaaac ctgaacatgc aactaccatc taacccaaca
    54121 acagtactcc tgcacgttta ttccatttaa attaaaacta atgttcacac aaaaacctgt
    54181 aaataatgtt tatggcaact ttatgacaga aataaaatga tgaaaaacac atgggaaaaa
    54241 tccacatgta cttcaactgg agaatggtta aacaaattgt agtacattca taacatggaa
    54301 tactatgcaa caataaaaag taactattga tacatgcaaa aatctggatg aagctccaga
    54361 tattatgctt aatgaaaaag ccaaagatgg cctaatagga acagctccgg tctacagctc
    54421 ccagcgtgag tgacgcagaa gacaggtgat ttctgcattt ccatctgagg taccgggttc
    54481 atctcactag ggagtgccag acagtgggcg caggtcagtg ggtgcgcgca ccgtgtgcga
    54541 gccgaagcag ggcgaggcat tgcctcactt gggaagtgca aggggtcagg gagtgccctt
    54601 tctgagtcaa agaaaggggt gacggacggc acctggaaaa tcaggtcact cccacccgaa
    54661 tactgcgctt ttccgactgg tttaaaaaac ggtgcaccac gagattatat cccgcacctg
    54721 gctcagaggg tcctacgccc acggagtctc cctgattgct agctagcaca gcagtctgag
    54781 atcaaactgc aaggcagcag cgaggcttgg ggaggggcgc cccccattgc ccaggcttga
    54841 ttaggtaaac aaagcagctg ggaagctcaa actgggtgga gctcaccaca gctcaaggag
    54901 gcctgcctgc ctctgtaggc tccacctctg gtggcagggc acagacaaac aaaaagacag
    54961 cagtaacctc tgcagactta aatgtccctg tctgacagct ttgaagagag cagtggttct
    55021 cccagcatgc agctggagat ctgagaacgg gcagactgcc tcctcaagtg ggtccctgac
    55081 ccctgacccc cgagcagcct aactggaagg caccccccag caggggcaca ctgacacctc
    55141 acacggcagg gtacaccaac agacctacag ctgagggtcc tctctgttag aaggaaaact
    55201 aacaaacaga aaggacatcc acaccaaaaa cccatctgta catcaccatc atcaaagacc
    55261 aaaagtagat aaaaccataa agatggggaa aaaacagaac agaaaaactg gaaactctaa
    55321 aaagcagagc gcctctcctc ctccaaagga acgcagttcc tcaccagcaa cggaacaaag
    55381 ctggatagag aatgactttg acgagctgag agaagaaggc ttcagacgat caaattactc
    55441 tgagctatgg gaggacattc aaaccaaagg caaagaagtt gaaaactttg aaaaaaattt
    55501 agaagaatgt ataactagaa taaccaatac agagaagtgc ttaaaggagc tgatggagct
    55561 gaaaaccaag gctcgagaac tacatgaaga atgcagaagc ctcaggagcc gatgcgatca
    55621 actggaagaa agggtgtcag cgatggaaga tgaaatgaat gaaatgaagc gagaagggaa
    55681 gtttagagaa aaaagaataa aaagaaatga gcaaagcctc caagaaatat gggactatgt
    55741 gaaaagacca aatttacgtc tgattggttt acctgaaagt gatggggaga atggaaccaa
    55801 gttggaaaac actctgcagg atattatcca ggagaacttc cccaatctag caaggcaggc
    55861 caacgttcag attcaggaaa tacagagaac gccacaaaga tactcctcga gaagagcaac
    55921 tccaagacac ataattgtca gattcaccaa agttgaaatg aaggaaaaaa tgttaagggc
    55981 agccagagag aaaggtcggg ttaccctcaa agggaagctc atcagactaa cagcggatct
    56041 ctcggcagaa accctacaag ccagaagaga gtgggggcca atattcaaca ttcttaaaga
    56101 aaagaatttt caacccagaa tttcatatcc agccaaacta agcttcataa gtgaaggaga
    56161 aataaaatac tttacagaca agcaaatgct gagagatttt gtcaccacca ggcctgcctt
    56221 acaagagctc ctgaaggaag tgctaaacat ggaaaggaac aaccagtacc agccgctgca
    56281 aaatcatgcc aaaatgtaaa gaccatcgag actaggaaga aactgcatca actaacgagc
    56341 aaaataacca gctaacatca taatgacagg atcaaattca cacataacaa tattaacttt
    56401 aaatgtaaat ggactaaatg ctccaattaa aagacacaga ctggcaaatt ggataaagag
    56461 tcaagaccca tcagtgtgct gtattcagga aacccatctc acgtgcagag acacacatag
    56521 gctcaaaata ataggatgga ggaagatcta ccaagccaat ggaaaacaaa aaaaggcagg
    56581 ggttgcaatc ctagtctctg ataaaacaga ctttaaacca acaaagatca aaagagacaa
    56641 agaaggccat tacataatgg taaagggatc aattcaacaa gaagacctaa ctatcctaaa
    56701 tatatatgca cccaatacag gagcaccaag attcataaag caagtcctga gtgacctaca
    56761 aagagactta gactcccaca cattaataat gggagacttt aacaccccac tgtcaacatt
    56821 agacagatca acgagacaga aagtcaacaa ggatacccag gaattgaact cagctctgca
    56881 ccaagcggac ctagcagaca tctacagaac tctccacccc aaatcaacag aatatacatt
    56941 tttttcagca ccacaccaca cctattccaa aactgaccac atactgggaa gtaaagctct
    57001 cctcagcaaa tgtaaaagaa cagaaattat aacaaactat ctctcagacc acagtgcaat
    57061 caaactagaa ctcaggatta agaatctcac tcaaaaccgc tcaactacat ggaaactgaa
    57121 caacctgctc ctgaatgact actgggtaca taacgaaatg aaggcagaaa taaagatgtt
    57181 ctttgaaacc aacgagaaca aagacacaac ataccagaat ctctgggaca cattcaaagc
    57241 agtgtgtaga gggaaattta tagcactaaa tgcccacaag agacagcagg aaagatccaa
    57301 aattgacacc ctaaaatcac aattaaaaga actagaaaag caagagcaaa cacattcaaa
    57361 agctagcaga aggtaagaaa taactaaaat cagagcagaa ctgaaggaaa tagagacaca
    57421 aaaaaccctt caaaaaatta acgaatccag gagttggttt tttgaaagga tcaacaaaat
    57481 tgatagaccg ctagcaagac taataaagaa aaaaagagag aagaatcaaa tagacacaat
    57541 aaaaaatgat aaaggggata tcaccaccga tcccacagaa atacaaacta ccatcagaga
    57601 atactacaaa cacctctatg caaataaact agaaaatcta gaagaaatgg ataaattcct
    57661 ggacacgtac actctcccaa gactaaacca ggaagaagtt gaatctctga atagaccaat
    57721 aacaggagct gaaattgtgg caataatcaa tagcttacca accaaaaaga gtccaggacc
    57781 agatggattc acagccaaat tctaccagag gtacaaggag gaactggtac cattccttct
    57841 gaaactattc caatcaatag aaaaagaggg aatcctccct aactcatttt atgaggccag
    57901 catcatctga taccaaagcc aggcagagac acaacaaaaa aagagaattt tagaccaata
    57961 tccttgatga acattgatgc aaaaatcctc gataaaatac tggcaaaacg aatccagcag
    58021 cacatcaaaa agcttatcca ccatgatcaa gtgggcttca tccctgggat gcaaggctgg
    58081 ttcaatatat gcaaatcaat aaatgtaatc cagcatataa acagagccaa agacaaaaac
    58141 cacatgatta tctcaataga tgcagaaaaa gcctttgaca aaattcaaca acccttcatg
    58201 ctaaaaactc tcaataaatt aggtattgat gggacgtatt tcaaaataat aagagctatc
    58261 tatgacaaac ccacagccga tatcatactg aatgggcaaa aactggaagc attccctttg
    58321 aaaactggca caagacaggg atgccctctc tcaccactcc tattcaacat agtgttggaa
    58381 gttctggcca gggcaattag gcaggagaag gaaataaagg gtattcaatt aggaaaagag
    58441 gaagtcaaat tgtccctgtt tgcagacgac atgattgtat atctagaaaa ccccattgtc
    58501 tcagcccaaa atctccttaa gctgataagc aacttcagca aagtctcagg atacaaaatc
    58561 aatgtacaaa aatcacaagc attcttatac accaacaaca gacagagagc caaatcatga
    58621 gtgaactccc attcacaatt gcttcaaaga caataaaata cctaggaatc caacttacaa
    58681 gggatgtgaa ggacctcttc aaggagaact acaaaccact gctcaaggaa ataaaagagg
    58741 atacaaacaa atgaaagaac attccatgct catgggtagg aagaatcaat atcgtgaaaa
    58801 tggccatact gcccaaggta atttacagat tcaatgccat ccccatcaag ctaccaatga
    58861 ctttcttcac agaattggaa aaaactactt taaagttcat atggaaccaa aaaagagccc
    58921 gcatcaccaa gtcaatccta agccaaaaga acaaagctgg aggcatcaca ctacctgact
    58981 tcaaactata ctacaaggct acagtaacca aaacagcatg gtactggtac caaaacagag
    59041 atatagatca atggaacaga acagagccct cagaaataac gccgcatatc tacaactatc
    59101 tgatctttga caaacctgag aaaaacaagc aatggggaaa ggattcccta tttaataaat
    59161 ggtgctggga aaactggcta gccatatgta gaaagctgaa actggatccc ttccttacac
    59221 cttatacaaa aatcaattca agatggatta gagacttaaa cgttagacct aaaaccataa
    59281 aaaccctaga agaaaaccta ggcattacca ttcaggacat aggcatgggc aaggacttca
    59341 tgtctaaaac accgaaagca atggcaacaa aagacaaaat tgacaaatgg gatctaatta
    59401 aactaaagag cttcttcaca gcaaaagaaa ctaccatcag agtgaacagg caacctacaa
    59461 aatgggagaa aattttcaca acctactcat ctgacaaagg gctaatatcc agaatctaca
    59521 atgaactcaa acaaatttac aagaaaaaaa ccccatcaaa aagtgggcga aggacatgaa
    59581 cagacacttc tcaaaagaag acatttatgc agccaaaaaa catgaaaaaa tgctcatcat
    59641 cactggccat cagataaatg caaatcaaaa ccacaatgag ataccatctc acaccagtta
    59701 gaatggcaat cattaaaaag tcaggaaaca acaggtgctg gagaggatgt ggagaaatag
    59761 gaacactttt acactgttgg tgggactgta aactagttca accaatgtgg aagtcagtgt
    59821 ggcgattcct cagggatcta gaactagaaa taccatttga cccagccatc ccattactgg
    59881 gtatataccc aaaggactat aaatcatgct gctataaaga tacatgcaca tgtatgttta
    59941 ttgtggcatt attcacaata gcaaagactt ggaaccaacc caaatgtcca acaatgatag
    60001 actggattaa gaaaatgtgg cacatataca ccatggaata ctatgcagcc ataaaaaatg
    60061 atgagttcat gtcctttgta gggacatgga tgaaattgga aatcatcatt ctcagtaaac
    60121 tatcgcaaga acaaaaaacc aaacactgca tattctcact cataggtggg aattgaacaa
    60181 tgagaccaca tggacacagg aaggggaata tcacactctg gggactgttg tggggttggg
    60241 ggagggggga gggatagcat caggagatat acctaatgct agatgatgag ttagtgggtg
    60301 cagcgcacca gcatggcaca tgtatacata tgtaactaac ctgcacaatg tgcacatgta
    60361 ccctaaaact taaagtataa taaaaagaaa aagccaacca ccattgtatt tatataatac
    60421 tcttaaaatg atgcaattat aaaaatgggt accatattaa tattaatgat tgtcagggat
    60481 taaggagggg gtggggcagg aggaaagtgg gtgtggctct caaagagcca caggagggat
    60541 ccttgtgatg gaaatgccct gtatcttcaa gtgttttgat gtcagtatcc tagttgtgat
    60601 attgtaatgt agttttgcaa gatgttgcag ctgaaggaaa ccaagtaaaa gaatgtctct
    60661 gtactacttc tcacaattgc atgtgcatat gcaattatca cagaataaaa aggtttaatt
    60721 tacaaaatca gattagatac aactggagag ataattaatc aacctgaaga tatgtcacaa
    60781 gaaaacatcc agaatgaaga gcaggggata aaaggatgaa aaacacagaa aagtacttag
    60841 cagtcatagg agatatgtaa caaatacaat tgttccagta ggcaatgtga aagggattgg
    60901 aggagaaata ctatttgaag agataaaagg ctaagaattt tctgcaacta ctgaaagaca
    60961 tcaagccaca aattcaagaa gctctactaa actgaagtag aagacaaaga gaaaacctta
    61021 aaagcagtca gaaaagggct ggggtggggg tggagattaa cttcaaggaa gcacaattag
    61081 acttacaaac tacagtaaaa gtactggaaa ctagaagaca atataatatt attttatact
    61141 actatatcaa acagtatata tgtttgaatt ctaaacctag caaaaatatc tttcaagagt
    61201 gaaggtaaaa taagacttct tagaaaagat taaaattttt aaaatatata actaataact
    61261 aatgggcccc aactttaaaa aatataccaa agtgtcttct ttagacagta aaacaaatga
    61321 tcctaggcag aggttgatga tacagaaagg aataaagagc aacaggaagg ttatatctgg
    61381 ggcaaatcta aataaagaat ggctgatttg atggctgtaa taatgtctca tgggttttaa
    61441 aatatacaga aataaaatac ataacaactg cagagaacac aggaggggta taaattaagt
    61501 taaactattg ttaggtcctt ggattgtcca ggaataccaa acaatattta caatattatg
    61561 ttacggatgc attttgtaat ctctagggta acagttgcaa taacagtaaa agaaaatgta
    61621 acttccaagg taatattaag gaaaacatgg aatgacaaaa tgcacttatc caaaagaaga
    61681 aaacaaaaat tgagaagaaa gaagaatata aaacaggtgg gaccaaaaaa accacatcat
    61741 taaaacattt aaaaccaaat attttagtaa ttacatcaaa tataggtgaa tgaaatgcac
    61801 catttaaaac acaaagacta ccagatagga ttttttaaaa accaaaaaca ccaactatat
    61861 gttatttata aaagacattt acaacattag gtcacagaaa ataagtgcaa gtaaaaggat
    61921 gggaaaagac atgctgtgca agcactaact caaacaataa acagaaaaac tggtgtatct
    61981 gtaataatat taaagtatac ttaaagatga gaagtattag caaagataaa gaataacatt
    62041 tcataatgat aaaagccaat tctacaagaa aatgtcacta tcttaaattg gtaggcacct
    62101 actgacacat aacctcaaaa tatgtatagc aaaactgata gaactataag aagtagacaa
    62161 aatcacaatt atactgggaa attttaacct acctctctct acaacaggtc aaacaatcag
    62221 atgaaaaata agtaagaata tgaagaactg aatgtgatta agaaatctac ctagtggaga
    62281 tatctagaac aatgcattca acacatacca atacacattt tcctcataca gacacagaac
    62341 ttttacaaaa agttatgtta tactgtataa ttaagcaagt atcagtgaac ttcagaggac
    62401 tttatttgac cacaatgcca ttaagataga attctataaa atatatatat ataggaattt
    62461 tctaccatat ttctcacagt cctgaagtct gggaagtcca agatcaaggc actggcagat
    62521 gtggggtctg gggaagactc actctctgcc tctaagatag caccctgttg ctgtgttctc
    62581 tggggatgaa tgctgttttc caaacatatg gggattttct agcatataca cacacacaca
    62641 tacactagaa aaaaacaaat atatatctag tatgtacata ttagaaaata tgtgtgtaca
    62701 gattagaaaa ttcctatagt tccatatacc atatatatta gaaaaatata tataatatct
    62761 agtatatatt atatataata tctagtatgt attatatata atatctagta tatattatat
    62821 atataatata tagaatataa tatatatatt atataatatc tagtatgtat tatatataat
    62881 atctagtata tattatatat ataatatata gaatataata tataatatct agtatatgta
    62941 ttatatatta tatataatat ctagtatata tgttatatat atatactaaa accccgtctc
    63001 tactaaaaat ataaaaaaat agccgggcgt agtggtgcac acctgtaatc tcagcttctc
    63061 aggagactga ggcacgagaa tcacttgaac ccgggaggca aaggttgcag tgagccaaga
    63121 ttgtgccatt gcactccagc ctgagtgaca gaatgagact ccatctccaa aaaaaaaaag
    63181 atagaaaaga aaaataaatt atatatatac atacatatat atacacacac acatatatat
    63241 aaaatataaa aatttccata cattgggaaa acaagaaata taaataggct aaggtcaagg
    63301 aataaatcat aatgaaaagt agaatacatt tgagtataag ggaattgtta catattaaaa
    63361 cttaggtgat tcagataaat aagtgcttaa aagaaaattc aagcttaaga gcctatcttg
    63421 gtaaagaaat caaagaacat ctaaattaat gaagagacgt accatgttca tgagttggaa
    63481 gacaacacag taaatgtgtc aattttcccc aagttgatac acaagtttga ctgaaaacta
    63541 atgtcagcca tacttctcac aaattaaaaa tagaacagtt gaccccggcg cagtgcctca
    63601 cgcctgtaat cccagcactt tgggaggcca aggtgggtgg atcacgaggt caggagttca
    63661 agaccagcct gaccaatacg gtgaaacccc gtctctacta taaaaataca aaaaattggc
    63721 caggcatggt ggcgcacgcc tgtaatccca gctactcggg aggctgaggc aagagaatcg
    63781 cttgaacccg ggaggcggag ggtggcagcc tgggtaacag agaaagactc catctcaaaa
    63841 aaaaaaaaaa agaacagtca aacacaaagt atataaaaag agaacaatga agataaatac
    63901 acaactaaag aaaaagaaaa taaacataac acagagagga tcagcaaagc caaatgctag
    63961 ctctttaaaa aaataaaatt gataaatccc tggcaaaact catatgatga aaatgaaaga
    64021 agacaaattc caatatcaga aattaaaaag aagacaccac tacacatcca gcaagcataa
    64081 aaaagaggct gaaatggttc aaatgtatgt tttcccccaa aattaatatt ttgaaaccta
    64141 agacccaatg tgatagtatt aagagttggg gcccttagga agcgattaag tcctgaggat
    64201 ggaaccctca tgaatgggat tagtgacatt ataaaagggc tggaggggac tttctgggcc
    64261 tttttgcctt tccatctctt ctatcatgtg aagacacagc attcatcctc agaggacaca
    64321 gcaacaagct gcgatcttgg aggcagagag cgagtcttct gcacacccca catctgccag
    64381 ttccctgatc ttggacttcc cagtattcag aactgtgaga aataaatttc tattgtttgt
    64441 aagttaccga gtctgaggta ttttgtcaca gcaacccaaa aggactaaaa aggaaattgt
    64501 tatgaaaaaa tcatatccaa agcatttgaa aatataaaat aaaaagtaca agttttcaaa
    64561 gctgatatta gaaaaataga aatttaaaga gtcctgtagt aataaaatca attgaatcca
    64621 taaccaaatc tttcccacta agaaaacccc agggacaagg atgaagctgg aaaccatcgt
    64681 tctcagcaaa caaactaaca caggaagaga aaacaccaca tgtcctcata aatgggagtt
    64741 gaacagtgag aacacatgga cacagggagg ggaacatcac acaccggggc ctgtcagggg
    64801 atgggggcaa ggggagggag agcattagga caaacaccta atgcatgcag ggcttaaaac
    64861 ctagatgacg ggttgatagg tgcagcaaac caccacggca catgtgtact tatgtcacaa
    64921 acctgcacat tctgtacatg catcccagaa cttaaagtaa aataaaagta aaaagaaaaa
    64981 aagaaaaacc caggccctac aaattcaacc aaacatttaa ggaagagatc atgccaatca
    65041 taagctcttc tagaaaccac gccaatcata cacaagctct tccagagaat agaaaagcaa
    65101 tagaaaatga atattaaaga gcataaaatg gcctcaattc atttttgaga ctagaattac
    65161 cctgatacta aaacctgaca aagtaagtct cactcatcag cctagatgca aaaataccaa
    65221 ttaaaagaca ataagacaga atcagcatga cctaatcagg tatatgaaca ggaatgtcag
    65281 tgcattagtc cattctcaca ctactataag acatacttaa gactgggtaa cttataaaga
    65341 aaagaggttt aatgactcac agttccgcat ggctggggag gcctcaggaa acttacaatc
    65401 atggcagaag gcacctcttc acaaggtggc acatggtggc acacgcctgt aatcccagct
    65461 actcaggaag ctgaggcaga atcgcttgaa ccgggaggca gaggttgcag tgagctgcac
    65521 tgcactccag caacaagagc gaaactccgt ctcaaatgaa accagaaagg agaggagcgt
    65581 gatggcggca gccccttata aaaccatcag atctcctgag aactcactca ctctcacgag
    65641 aacagcatgg agaaaccacc cccatgattc aattatctcc acctggtccc acccttgaca
    65701 cctgataatt attacagttc aaggtgagat ttgggtgagg acacagagcc aaaccatatc
    65761 aatcaggttg ctttgacatc agaaaacaat aaatataatt aggagaatta acattttttc
    65821 tttaatagaa aaatatatga tcatttcaag agatacaaaa aaatgtaaag ttcaacagcc
    65881 attcaagata aaaacagcta ggcaagctag gagtccaagg gaactttctt ttaagagaca
    65941 ctagatagcc acaaaaaatt acagaaaaat cttacttgtc tcaatacttg aaatacggaa
    66001 agctttcctt tcctgtaaga agcaagccca tggtcccagc tgtcatcact gctacccagc
    66061 attgactatg aagtcccagg cagtacagca agacacaaac aagaaaaaaa aggtataagg
    66121 atcaaaaagg aagaaatttt caaacatcac ctttcacaga tgatatgatc atataggtag
    66181 aaaacctaaa ataatctaac ataaattatt cccagtagct aaacattaag aaatatgtaa
    66241 tcccagcagt ttgggaggct gaggcggtcg gatcacctga ggtcatgagt tcgagaccaa
    66301 cctgaccaac aaggagaaac cctgtctcta ctaaaaataa aaaattatcc aggcgtggtg
    66361 gtgcatgcct gtaatcccag ctactcgggt ggctgaggca ggagaatcac ttgaacccgg
    66421 gaggcagaag ttgtggtgag gcacattgca cttcagcctg gggaacaata gcgaagctcc
    66481 aactcaaaaa caaaaacaaa aaaaagaaaa aaacaaaaga gacagagaaa gcaatatgtt
    66541 atctcattca tgcaaaatct aatgtgggtt ggtgaaaact cctttagttc taggcatcct
    66601 tcatcctgtc caccatcacc tcactggtgg cctccaaggt caccatgatg aaagacagag
    66661 tgttagggaa acacatcaac ttttaaactt tggcccagaa gtggtacatg gcatttccac
    66721 tcacatttca tttgctagaa ctagtcacat ggccccacct aactaccagg tagtaggaag
    66781 tgtaatcttc ctgtgcgccc ctctggtcat tgtttttccc atatgtagaa catactctca
    66841 ctttctcaag agagaaaacc tcacttgaaa ttgtcagcaa atccagcttg aaattgaggg
    66901 tcttcttaag ctaggcaccg tggctcatgt ctgtaatccc aacactttgg gagaccaagg
    66961 caggtggatc acctgaggtc aggaatttga gaccagcctg accaatatgg tgaaacctca
    67021 tctctaaaaa aaaaaaaaaa gaaagaaaga aattgagggt cttcaagtga actgcctagt
    67081 gctctccatc aggtctatac ctgcttcttc ttggtctgga gatttctaaa ctagaagaga
    67141 catattcctt tcctcctata cagacccaat atttaatgat ggagtagggt taggacaact
    67201 gcaataaata ctttcacttt taaatggaga gaatgaagac agataggggt aacaattttg
    67261 aaatattctt aggctctgca cagtggctta tgtctgtaat cccaacaact ttgggagact
    67321 gaggcaggtg gatcacctga tgtcaggagt ttgagaccag tctgaccaat attatgaaac
    67381 cccatctcta aagaaaaaaa aagaaaaaga aaaaagaaag aaacaaaaag aaattgaggg
    67441 tcttcaagtg aactgcctag tgccctccat caggtctaca cctgcttctt cttggtctgg
    67501 agagttataa actagaagag acatattact tgcctcctat atagacccga tattcaatga
    67561 tgaagtaggg ttaggacaac tgcaataaac acttttaaac ggagagaatg aagacaggta
    67621 ggggtaacaa ttctgaaatc cttctgagta gacattgtga aagctcatac cctcgttaga
    67681 gaaggtttct tcattaagct tctctaggaa gaagtccctt gttccttgtt ctccctggcc
    67741 cttttgtcat tccatcactc tccttggcca catctgaaat ggacgtggaa gaatatgctg
    67801 tgtttggact gtgaaactca gctgctgttg gcccatggaa aattagggag ccatagcttg
    67861 ttttaagtca tgaatagtcc gagccttttt tagttcaaac tgtgggtttc ttttgtaata
    67921 caatgtcctt aaaaacttag tctgctttta atttgtttcc aaagagttcc ctgtaccgta
    67981 actcccccaa aagttatttt tcagatgtag atctcaactt atttaccttc tttgctcccc
    68041 cgtctctctc acacacaata tcatggcact taccttgagt ctatctggat ctttttaatc
    68101 tgccttttgc cctgaggtaa tttgggcctt tgttgctcaa tggtgttgtc aatcctgtat
    68161 caagttagtt ggcatctgga agcagacagc tttttaattt tgctaagccc taactttctg
    68221 gaatttctct atttccttta ttgctgctca caaactagcc acttatttct tgtaaggctt
    68281 tgttgaatga agacaacagc caagatatgc ttacaatagc cttctttctt agccttctta
    68341 atgcaagtat gccatttaac aagtgtgtta ccattaatag tacagactgc catgccccag
    68401 cctccagtat cagtgtcctt ggcacacatc accagccact aagctaatgc tgtatatttt
    68461 ggctttttga tacagcagca ccaatgatta gtcgggacag gataggctat gctgaggtaa
    68521 aaaacaaagg gttgtttatc gctcatacaa agatgatgca atcaggcaaa gctccaggca
    68581 agaaactttc ctccataaag tgatgcaggg atccaactac tttcatcttg tgtctccaca
    68641 atctcaacac agagcctccc tgcagtgaat gtcatggaaa gggaaacaga ataaaggagg
    68701 cactcctcat gacctcattc cagaaatagc gttgtacact gccttcctaa aaccccacaa
    68761 attaaaacat actacaaaaa cactatgacc aaatcaatat gtcattggca taagagtgac
    68821 agattagaat ataaaatata tgtgagtata tgtaataatt taatacaaca aaagtagcat
    68881 ttcaatacag tggggaatta ttatttaata cataattatt ttggttttca ctaaaccaca
    68941 aatatttaac tggcataaca ggctacctag ccagtaaaaa aaataaaatt ggactcctgt
    69001 tttagccata tatgaaaata aggcctggga gcggtggctc acgcctgtaa tcacagcact
    69061 ttgggaggcc gaggcaggca gatcatgagg tcaggatatc gaaaccatcc tggctaacac
    69121 ggtgaaaccc cgtctctact aaaaatacaa aaaataagcc gggcgtggta gcgggcgcct
    69181 gtagtcccag ctactcagga ggctgaggca ggagaatggc gtgaacccgg gaggcggagc
    69241 ttgcagtgag ccgagatcgc gccgctgcac tccagcctgg gcgacagagt gagactccat
    69301 ctcaaaaaaa ataaaaataa aaataaaaaa taaaataaaa taaaaataaa aaaagaaaat
    69361 aagatttata ttaaaggctt aaatagaaca ataaaaattc agcaagaaat tctgaagggt
    69421 tatatcaaca ctctcaacaa agggacaggt tcctaaccaa gaccagatac ccggaaacta
    69481 tagaagaaat gataaacatt tggtaatgca aaaattaatt tttgtatgac aaaagatgat
    69541 gtaaagtcaa tatataattg agatttggaa tgcatagcca cttgtaaggc tgaaatttaa
    69601 gatacagaga acatgcacaa attgacagca aaaaataaat ctataaatct attgttggca
    69661 gctgtgtgag aaaagggtac tcttatgcac tgctgctaga aatgagaact ataccttctg
    69721 ttgaaagcaa tctgaaaata tctattaaaa ttaaaaatgc acatacactt tgaacccagc
    69781 atgagtaaaa tggaattcca tggtagaata gaaacaaaat gatgcttatc aatagaggaa
    69841 gacttagagg tgtgctacag gggaaaaatg catatacaca catatatcgt atatacgcat
    69901 atatatatca tatatacaca cacatctact tttattataa aatttattaa cactaaaaga
    69961 tttgtggcac aaagtttaca aataatcata aaatatatga tactgtttta taaaatgtat
    70021 atattcaact gattctcaca aaatgctttt ttgatttttg ccaaagtctt gtatctgcag
    70081 ccaattgata gttgcaacca atacacaaat ataacaaaat gttacccaca gacaacttag
    70141 tcaacctgga agaaaaccct cctgggggtt gtcactgagg attttgctgg atcctcaccc
    70201 cacagaagtg aagatttcat ggccacatga tcaagggctt ggatcattgt ggtcttttgt
    70261 gtttccaaag acaattacca caatatttcc cttaccacat gcactgttgt gatattatct
    70321 tgccactttc atcgaaaggt gaatgttgta tctcctcccc gtgaatctga gctgaccctg
    70381 tcatcattgt gatcaataga atatggtgga aatgacgcag ctccagcctt tgcctcttgg
    70441 agtgcttctt cttagaactc agtcaccata ctgtgaggaa ggccaagtag ccacgtggag
    70501 aggtcaacat aaaggagagt tcaggtcccc tcctgatagg cccagctgag ctcccagctt
    70561 gcagccagca tcaaccccca gccatgtgag ggaggtaatg ttgaaccctg cagccatccc
    70621 agtatcccaa caccatgtga agcagataca ccacatgtgc aacccacagg cttgtcataa
    70681 tgaatggtta ttggcaattc gaactactaa gttttagggt ggtttgttat atggcaatag
    70741 ataacctgaa caactgtcca aatgaggact tggtttaaaa atctatttta atgatatgaa
    70801 caaatacata cacatattat gcttaaatgc caaaacgtgt taccatctgt atagtttgct
    70861 ttcctggcag tctttttggt tctgttttcc tattttgctt ggcttccttt tctccctccc
    70921 acacatcaca tcctatgccc ccaaatcaag ttgattctgg atacttatgc aattatttat
    70981 taatgtgtac agacacatat agagagggtt ttattgaggg gggatcattg tgttataaaa
    71041 atgattctgt ggttctatat tttgctttct tatttgacaa ttctttgtaa aaattcctcc
    71101 aaatccccta tagagctcca attcattctt ttaaatagtt gcataaaatt acacagcatg
    71161 gccattccat attaatcaac cattctcagg ggtgtgctgg agccagcata tactggctgg
    71221 tgaaagtcta ctgttaattt ttaggaattt tgtgagttag ctgttaaatg cagccaataa
    71281 aaaaaattaa attacacaaa cttccaatta agtacatgtt attaaaaaca aaggtaatgc
    71341 atactcagag taatcaagtc ctaattatct tacctcattt tactattatt gatgctccta
    71401 gggtgactta catttattac aaaatactat gtaatggtga acttctgtgc atctctctcc
    71461 aagactgtgt tcaggggtgt caaataggta gtttaaaatt ggccttggtg gaactatata
    71521 taccatggga attggcaaac aatgcacatc agggcctgat tgattgtttt gttgattgtc
    71581 tagacttaag caagtgatgg agaaaatgtt aatggtgcaa attcaacttt aaagtgtgtc
    71641 acgtctgtag ctgttgcatt gtgaagcagg gacaggtgag gagtttgaat tattaaataa
    71701 gttggttgag aggggttgca tggagaaggt aagcacagag gtaaaggagg tgagggtgtg
    71761 agcccagcga atatctgaga caagagcatc tgagcagaag gaactgcaag tgcaaaggcc
    71821 ctggggcagg tgtgtgcctg gcaggttgga ggaatgggaa agagggcagt gtggctgaga
    71881 gcccagtgaa caggagaaag tgaaggggtt gcagaatgca gaaggagcaa taggagggga
    71941 tgttagagaa ggtgcaggga gccagtcaaa ttatctgggg ctttgcagaa tccaggaggg
    72001 acgctggctt gcatttcagg tgaaaaggag gaggctcggc aaggtttgag cagaggagca
    72061 gcataatctg gcttaccgtt gtaaaggctt cttctgactg cagtgctgag agcagactgc
    72121 agaggcgagg atgaaggtgg cttgcactag gatggaaacg gggccgggtg gagagaagcc
    72181 atcagatccc ggatgcgctg gggcaatgga acgacaattt cctgacagat tggatgtagg
    72241 gtgcaggaga aaaaggaacc atgaacaaac acaggctcct ggcccaagcc atggggaaga
    72301 cagggcagcc accaacccag acagggaggt gggaggagat gaggagttca gtgttggacg
    72361 tgttggatgt gagcagaggt atctttgaca tccacgttga aaacctggtt ggaggtcagg
    72421 agtcaggaca gaggtccagg ctggaggcgt acatgggagt cattggaatc tggagggcat
    72481 ttaaaagccc aaggcaggat gagatcagta agggaatgag agggtaataa aacaaggtac
    72541 agtaaggact gagctccaga atgtgccaac atgttcaagg tcaagttcac aaaaaagagc
    72601 cagcaaggga gtgaggagga actaccagaa ggtgggagcg aggctgagag cagcagagtc
    72661 ctggcagcca ggtgaggaga ggccagcaag gagagagaga ctagccagca gagtcagact
    72721 cagtgggtgg ctcagacagc cgatgtctgc cagccgaccc tgggttttgg gttgggggtc
    72781 actgctgact tcattaagcc tcagggaatc catgaggtca agagtgtgct ggaggggggt
    72841 gttcaagaaa gacggagagg agtttcgctc ctacaaagag ctttgctatc cagaggggga
    72901 aagaaacacg gaagtggccg agcgccgtgg ctcacacctg taatcccagc actttgggag
    72961 gctgaggcgg gcagatcacc tgaggtcagg agtttgagac cagcctggac aacatggtga
    73021 aacgccgtct ctactaaaaa tacaaaaata gccaggcgtg gtggcacatg cctgtaattc
    73081 cagctactcg ggaggctgag gcaggagaat cgcttgaacc caggaggctg aggttgcagt
    73141 gagccaagat cgtgccactg cgctccagcc tgggctacag agcgagactc cattaaaaac
    73201 aaacaaacaa acatgaaagc ggagggcagg agtagagatc aagactgctt ttgaagatgg
    73261 aggaacaatc agggtacagt ggctctcacc tgtaatacta gaacttcagg aggctgaggc
    73321 gggaaggatt gcttgagacc aggagtttaa gacaagtctg ggcaacataa tgagacccct
    73381 gtttctacaa aaattgtaaa aattagcctg gtgtggtgtt acatgcctgt agtcccagga
    73441 attccaggca gcagtgagct gtgattggac cactgcactc cagcctgggc aacaaagtga
    73501 gaccccatct caaaaaataa taaaataaaa taaaataaag atggagaaac aatgggtgca
    73561 tgaatgctgg tgctaggagt ggagcacctg tggcagtgca caaaacagac agactgctcc
    73621 ctggtgaagc ccgggctttg atggggcccc ttccagtcag tggcacatgc tttggctcct
    73681 ccccacccct gcacgcccaa ccccagagga gagcagccct gtgccttgct cagatgcggc
    73741 cccgttggga gcagcacatg ctgttttaaa agaacattcc aaccgcagct ggacgtccca
    73801 ccttcccatg aatcacccca gaaaataacc gagtggctgg caaatattca agccaaaccc
    73861 ccagtgcggg aggcagcaag acgtgacatg aatgaggagt gtgcaggatg agcctgagag
    73921 gcagggacag acgggctctt gttagaaatg tctatttgtg gctccccagt ctaatttcgg
    73981 aatatgataa tgaataaata ttggtctttc cttccacagc cttttccttc tgggtggctc
    74041 agccaaatag atgctgccac cttttgtttt ctagaactgt tgagagactg gggctcagaa
    74101 gaaaggcgtc ccccagggtc tcagggcaag atggtagcag agaaggggac cctgaatggt
    74161 cagagaccct gggaaggatc tgtgtttgcc ctaagcttga accgtacctc ctgagtttgt
    74221 ctctctaatg caccctccga gtgtcatcca actactgctt aaataccacc aatggcaggg
    74281 agctcactac caccaagtgg tccatgcccg tcgttagttg gttcagaatg ttagaaagtt
    74341 ccttcatttg acaaacttct ttcttgaatt cctgtaatgt gttgagcagt tttctagaca
    74401 tgggatgcca tgaactggtc cttcagagtc cctgccctca gtggagagac aaacaggaac
    74461 ctatacacag cagcataggg aagagaggga gggaggagag tccagctcgt gcttagcagt
    74521 gcagaggaca caaggccaca ggagagggtg agggggcttt ttgcattagt tgacattgag
    74581 cagtgtcgac taagttgaga gctgggtgac aggaaggagc tctatgtgtg ggtccaagtg
    74641 agggcagcat tctgaacaga gggacgggaa ttcccagagg tgggcaggca cccttgacat
    74701 tctcactggg gaagagtcag tcccaggatc aaaaactgga gggctgggca cggtggctca
    74761 cgcctgtaat cccaacactt tgggaggttg agggggggtg gatcacttgg ggtcaggagt
    74821 tcaagaccag cctggccaat atggggaaac cctgtctcta ctaaaaacac acaaattagc
    74881 caggcatggt gatgcatgcc tgtaatccca gctactccag aggctgaggc acgagaatta
    74941 cttgaacctg ggaggtgaag gttgcagtga gcagagatcg tgccattgca ctccagcctg
    75001 ggcaacacag tgagactatg tctcaaaaca aacaaacaaa caacaacaac aaaaaactgg
    75061 agtaaggcaa ttgggcactt ggtcgcaggg catgggccac ctgtccaggt gtgcatcacc
    75121 cttgagcagc ccctccccca ggtcacctcc ccaccttccc cacccccacc gactctaggt
    75181 cttctggcct tcctgtctgc tctgagtggt gctgggagga gggtctgggt gggcttggga
    75241 tcacagaggg cagacatgtt gaggaggctc ttgaggtcac agtggcccac tgctatggtt
    75301 tgaatataac ccccttcaaa actcatgtaa aacttaattg ccaatttggc agtgttgaga
    75361 ggtggagcct ttagaggtga ttggatcatg agggttctgc cctcacacct ggctaatttt
    75421 tgtattttta gtagagacag tgtttcaccg tgttggccag gctggtcttg tactcctgac
    75481 ctcaggtgat ccgcccacct cggcctccca aagtgctggg attacaggcg tgagccacca
    75541 catccggccc tacactaaca ttttttttgt gtctcttgta ctggcagatg acctgctttg
    75601 tttcattgca gcctcttcct tggttgtgcc actactgagt tctccagctc tcagcgatta
    75661 ttcagcatac ttctttcatt gatgtcaacc tacctactgc taagcacagg gcataaactt
    75721 tttaacaatt taattttata gcagcaagtt cttttggttg tttgtttttg tttttgtttt
    75781 ttgagacgga gtctcactct gtcgcccagg ctggaatgca gcggcgcaat ctccgctcac
    75841 tgcaagctcc gcctcccggg ttcacgccat tctcctgcct cagcctcctg agtagctggg
    75901 actacaggtg cccgccacca cgcccggcta attttttgta tttttagtgg agacggggtt
    75961 tcaccgtgtt agccaggatg gtctccatct cctgacctcg tgatccgttc gcctcggcct
    76021 cccaaagtgc tgggattaca ggcgtgagcc accgcgcccg gcctatagca gcaagtttta
    76081 aatgatatgt tgatattttc tctattagta tttaacttct agaaatgaaa aatgttttct
    76141 aaatcttgag ggataaatta taaatatttt cttctctgta agaactgtat ctgacttgat
    76201 ctgtaatctt gttttcttct ttttttatcc atttcatagt attgcttact gtctttctct
    76261 tttctgaagt tgctaaaatg tcatttaact acaatgtaga aaattctgat tgattatgga
    76321 ggaattttag gtctcgagga cttttatttt ttgttgcgtt ccttgaattc attttaaatt
    76381 atgctttggt ccattcttct ttgaatatag tattttttaa aatcttacac acgtcacagt
    76441 tcaaatattt gtttgattta gagaaacttc agaatatttt cccaaaactt aaagatccat
    76501 ttttatttaa gattgaaatt ttctaaccaa aacaaaacaa aaaaatcagc agcttgactt
    76561 ggggtgaatc ctgaagcatt ttctggaact cagtaaagac agggatatat tctattaact
    76621 ttgaagaatt cttttcttgc ttttgaattt tgtccttgct tacatcttta tgagggtaag
    76681 aaatgtgcat attataacaa acaatgaata gaaaaacaaa gtgaataaac accactcata
    76741 aacagtttga attttggccc aaatacagaa tcttgatcga agttagacta aacctaggga
    76801 ttcaccatta tgctatgaga ttattcacag ctcaaatgat tttgtaaagc catttggggt
    76861 ctaaggttta ggttctccct tttggaaact tagttgtcat agttcaaaat tagagagatg
    76921 ttctcaaagt cttttcacag tagaccctaa cacgctaagt gacctagacc cagggagttc
    76981 ttgtagtccc atataagaga tgatccagtg gggccctaaa cctctttctt tcaccaaagc
    77041 tgtctgcttt catttccctt ccccctgcct aaccagctgt gggccacagc tctgaagatg
    77101 tgatatgaat gtcatggaag tttttatgag ttgcctaatt caattttaag atagactttc
    77161 tttgagattt agacctttga aatagaactt taaaataaaa ccagaaatcg ggctgggcgc
    77221 ggtggctcac gcctgtaatc tcagcacttt gggaggccga ggcgggcaga tgatgaggtc
    77281 aggagatcga gaccatcttg gctaacacgg tgaaacgcca tctctactaa aaaatacaaa
    77341 aaattagcca ggcatggtgg cgggcacctg tagtcccagc tactcgggag gctgaggcag
    77401 gagaatggca tgaacccggg aagcggaggt tgtagtgagc caagatggcg ccactgcact
    77461 gcagcctggg caacagagag agactccatc tcaaaaaaaa taaataagta aatacataaa
    77521 accggaaatc tatgagcatc tgttattcaa gagtgatgaa catcatgaga gcttaaaatc
    77581 cttcacagtt ttcccccttt attagtgaaa tttcaggata attttgttat attagaatct
    77641 atgaattcga ttatgcacaa gtttttaatc catataagaa agcagaagtt aaaataattt
    77701 ctattctaac ctatcatttc cgggagactc atgagtttta ttaaaagatc acactcagag
    77761 gttgacttaa ggaaatacat gtttgaaagt gtccagaaat atgtactaac ttctgtacag
    77821 tttcttaata ggcccttctc ttttttgaac cttcaaattc taaagcaata aacagattta
    77881 aagggatgtg tagttgatta aaaaatataa acaaatataa aaatagatct gatttgttgg
    77941 attagaaaag gagagaaaga gaaggacaac tgaagtttaa ttttgaatga aaaaattatt
    78001 tcataatgta gtgtgagtaa atcatgtcac ttacattggg aataagtatt ttaaatcatc
    78061 agtttgatag tcataagaga tgccaaaaca aattataagc ataattataa cttaagaaaa
    78121 tctaaaaagt gaaaatttat acctagaatc agaatacaaa tgaactatat gaccttatta
    78181 atgaattcat tgagatatat tattccaaat caaaaagtat atctagcttt gccaaaaaaa
    78241 ttaaaaggaa tatcttgaaa gagcagagtt cagtcatttc aatcagtaag ttttcttagt
    78301 gtcaaatcag ttttacaaaa cgtagtccac ctgttatgat tcagcttcca ttttggatga
    78361 cctggagggt tgtctgtgta aattagtgaa tattcagaat tacgggatat ttaaaagaaa
    78421 tgtagttata ttataatata gaaatatggc aatagtaatc ctaaattctt acaatgcacc
    78481 cttgatttaa tgaataaaga agattcattt ttaatcagca cctaattatt tttatgcaaa
    78541 tggagctatt gcaatacttg aaaatagttt gttctcttgg ttaaagttgg ttaaacgttt
    78601 ccctttgaaa ttttctttcc attgtccctt tgcttagcaa actataatac aaagctaaat
    78661 gccttgtcag ccgtattcaa tttgcacaga gaccaaacca gcagatacta atttagtaag
    78721 ttttcgttat gttctccctg agcctgtgat gacattcatt gatagctcag attattaatg
    78781 cagctataca gactttatac aaaatattga ttgtcttaag agataaagtc ctataggaag
    78841 attatcttta tctgatttat tcatctacat tttacaaaag aaagtgtcat aatgtatggc
    78901 ttttgaaagg aaataaatct gtaatactat ttatagaact aaaacattta tgcttttata
    78961 tattaggaaa cagtaacttg atatataact gcaaatcttt aaaaaaattg tggcgaagga
    79021 tatgaacaga cacttctcaa aagaagacat ttatgcagcc aaaagacacg tgaaaaaatg
    79081 ctcattatca ctggccatca gagaaatgca aatcaaaacc acaatgagat accatctcac
    79141 accagttaga atggcgatca ttaaaaagtc aggaaacaac aggtgctgga gaggatgtgg
    79201 agaaatagga acacttttac actgttggtg ggattataaa ctagttcaac cattgtggaa
    79261 gtcagtgtgg tgattcctca gggatctaaa ctagaaaatc catttgaccc agcaatccca
    79321 ttactgggta tatacccaaa ggattataaa tcgtgctgct ataaagacac atgcacatgt
    79381 atgtttattg cagcactatt tacaatagca aagacttgga accaacccaa atgtccatca
    79441 atggtagact ggattaagaa aatgtggcac atatacacca tggaatacca tgcagccatg
    79501 aaaaatgatg agttcatgtc ctttgtaggg acgtggatga agctggaaac catcattctc
    79561 agcaaactat cgcaaggaca aaaaaccaaa caccgcatgt tctcactcat aggtgggaat
    79621 taaacaatga gaacacatgg acacaggaag gggaacatca cacactgggg cctgtcatgg
    79681 ggtgagggga gggatagcat taggagatat acctaatgct aaatgacgag ttaatgggtg
    79741 cagcacacca acatggcaca tgtatacata tgtaacaaac ctgcacgttg tgcacatgta
    79801 ccctaaaact tacagtgtaa taaaaaaata aagttaaaaa aaattgtggt ccccttttgt
    79861 tcagagtatg caccttgatt caattaatca agagtcgatt tttcttttgt atctccagca
    79921 tccacagaac ttttcagaca cagagagagc cattagtgta ctactggtgt acaatagagt
    79981 tataagctgc tataaaataa gaactgtatg ttacagtgtt agacaattat aaaatcaaac
    80041 aagtgagtta atgaagttgt gaattgtatg atatgaagac tgactagaga aagagcttga
    80101 atagggaagc tgagctttca aggactcata agttgaactg aactttaaag aaaggccagg
    80161 atacaagcat tctaaatctt tttcagtttt aagaaaatca ttggaaaaat agtgtaacca
    80221 cattatggaa agtagggata aggtataaaa tcatgtatta actctactct tgttaatgtt
    80281 ctggtatatt tctttccggt gtcacctctg aatttgtctt tttaagataa acttaatcgc
    80341 agcacatgtt ctattttgga gctttttatc taattaaaat tatttcagaa gcatttccca
    80401 ggtggctcat aggcttcctg gccactgttt taaaagatat ttaatatttc atggtgtgga
    80461 ttttttttca actttttatt atcacaaata atattttgag ctgtttttat gcataagctt
    80521 tttcatactc gagattgttt cttttgttca cttctcagta gagtgtaagt gggccatgaa
    80581 ctttcttttt ttaacttata attatcttaa gaacagtgcc aatttataat atctacaaca
    80641 aactatgagg ggtactattt catcatatct gtaacagtat ttggcatttc catttttaaa
    80701 taagaatatc aaatgttggg ccgggcgcag tggctcatgc ctataatccc agcactttag
    80761 gaggctgagg cgggaggagc acgaggtcag gagatcgaga ccatcctggc taatacagtg
    80821 aaaccccgtc tctactaaaa tacaaaaaaa attagccagg cttgttggcg ggcacctgta
    80881 gtcccagcta ctggggaggc tgaagcggga gaacggtgtg aacccgggag gtggagcttg
    80941 cagcgagccg agatgacgcc actgcactcc agcctgggtg acagagcgag actctgtctc
    81001 aaaaaaaaaa aaaaaataga atatcaaatg ttaacatgcc aaaagtggca ctgttttgta
    81061 cagttttctg tacttgtttt actcatgata ttttctcatg cgtgtagtat ctgttcatat
    81121 ccctgggcct tctaccaaat gacttgtgta tgttttctga aatctaaatc tttccttctg
    81181 ccaagtctgc agtgttgtaa ttttataatc tgtaatagca tttaaagtat ttggagtttg
    81241 tttgtttgtt tgtttttgtt tgcttgtttg tttgttttgc tttctcttgt ttaggaaata
    81301 gtgccgtatg ctgtagagtt aggtagttga aagaatcaaa aaggaaataa ggtttggttt
    81361 ggttttgtaa cttctgatta aataactcac tcagcaaata cttgtgagct gtgccagcag
    81421 tggtgatgag acagatacag acttggtttt caaagatttt ataaagtaat aatagatgca
    81481 tacaaataaa catgtgatta agactatact atactagagc atttagggat ggtaaaggtg
    81541 gaacacttac cccaaacaaa gcagaaactg tttagaaaag gcgtctatca ctgtgttttc
    81601 tcatgagcat ttcttcttgt ttttgtgtcc attttacact ccagcctgta ggtgtaccac
    81661 atatttaatc attcctctgt ggacatggag gctgttttct gtttccccct tccgtaaaca
    81721 atattacaac agatgtctct gtaatggaaa ttgtagcaca ggtctggatt atcttctcag
    81781 ggtaaatttt tagaaatggc cttattgcat tatagtatat gaatattttt gagattcttg
    81841 atacatagta tcagatggtc ttccagaaag tatatattcc ttgtgttttg ttcaaaaaag
    81901 gtggtgggag gtagtgcggt gtggtggtgg cagcgacatc catggagcta gaagtgggca
    81961 gtgacgccat ctgtctccag caagtcatcc aggatgatgt cggatatggt gctgatcttc
    82021 ttggccagct tgctgctcca tggtgctcag gtacaggtag cggttgagca gctccccgtg
    82081 cagcttgcag cacagcattc tggagggtgc ggaggtccac acgcagcatc cggaaggtgc
    82141 ggaggttgag gcctgtgtgg tgtggcagca cgttcagcag catcagcagc ctccagtagg
    82201 ttttctcctg catgggcagc agcagcccga tgccaccatc ctgggtggcg aaccacgcga
    82261 tatgcttatt ctcccaccac tgactttttg ctgagcccct cagtggctcc ctggcacagg
    82321 gtcctataga atgcgttcat gtgggcaccc acatggaagt ctgcccagcg cagcaggcac
    82381 atgcccccaa aactctcctt ggcttcaggc aggtacatgt acaccatgag gctgcagtcg
    82441 tggtcagaca ccagaaaacc cagctgggtg ttgtctacca tgaagtccac gctgtacacc
    82501 tccagggtct tggcatcaca tgacgaggct cagcgtcttg ctctcctcct ggtaacagca
    82561 gccagatgct cttcatgagg tcggctgcca ggatgaagtt cctgacgctg atcatctggt
    82621 ggatgtagag ctgcctgtcg accatgaagg ccatgcccgt cagctcgctg gcccgcaggc
    82681 ttcacaggaa aatcttctgg ctgatggccg acaccaggtg gccttgcagt gcacagggca
    82741 gtcacgggcc ccttctgctc cttctcgtaa aggactctga acttgttctt ggtcaagggc
    82801 tggctgggct cgggcaccac ctcagtcaca tccatgatca agatccgccc tcaggacatg
    82861 acctcctcct cctcctgcat gaggcaggtc ccggcggcca cgcgtagcct ttgaagcctg
    82921 acctggtctc cttgctgcag cgacactgtc ttcgtgctgg tcacaagctc ccacttctgc
    82981 agctcaatcc tggcattggg aatagcctcc cagcagacta gggagatgaa ctggatagat
    83041 aaggccgcct cctgggggtg gatgcactgc tcatctctct caatggtctc aaatgccttc
    83101 tcctcgccag tcatgtggga tgcaggtgca cagtgtgttg gtgctggtgg ccacagcgta
    83161 catcttggac tccacatggt aagccacaca gtggaccgtg cagcacagcg ggatcttcct
    83221 gacaggccac ggggaatcat aggacaggta ggcaggaagg acgctgatcc tcagtttgcc
    83281 ctgtctgttg aagtacagga agccgcgggg acagttgaca ttgtggaaca gagcgaaaga
    83341 gttgacaggg ccattgatgc ccacggggtg cagccgcagc acccctcagt ctgtcgccag
    83401 gagccagtga ggtgaggggc cgcagatgaa cactcctgag tagccataaa tgtcctcgaa
    83461 gtagtggaaa cacgccacgc ggccccgggc ccgaccctct cctctgtgcg gccacctgct
    83521 ttcttcttgg atggcttcgg cttcttctca cggaagctga tgttgtgaag gaccttctta
    83581 aagtggactt tgagattgcc ctggctgagc cgagagtcgt gggggaaggc cttgtagata
    83641 agcagctttt ggtccacatg caccagcagg taaggtgtgc tctggcggct gcccagcaca
    83701 accagcagca cctccttgac gagagaggca gctcctcctg gcacatggcc tcctccctgc
    83761 gggcctcgcc ctgtgtggtg ggctctccaa aggagctgtc catgaggacc cgctgcccca
    83821 cagggaagtt cttcaccaag aacaccagcc gccagtcggg gagctggcag gtcaccatgg
    83881 tgccattctc ctgcaacagc aggcaccagt ggatgggctc tgtctggaag ggtacagagt
    83941 cccagtcggc aggggctggc tgcttcttcg ggccacctcc ttgctgggac tgaagaggga
    84001 tcccaaatcc ccacacagca tttcctcatc accgactgtg gggctagtct ccgagcccag
    84061 gctctcggcc tccaagccac tgtggccccc tagctcatcg tgagccccgc tcaggcagct
    84121 ctcagtggtg aacatgccac tgaggtctcg gtacaggcac agcgtgatca cgttgggctg
    84181 atggtgcagc gggggcttgt gcagcaccag gtggtcgtgg cagccactat aggagtgtgc
    84241 ttttcagcag gaacatggtg acgcggccgt cggcactcat gatgaccacg caggggttgc
    84301 ctacagtgca ctgcatgttg cgggtgacca ggcccacagg gatgaagtac aactgattca
    84361 ttccttccag caggtggatg cccagcagcg acacttggac aatgtagtgg ttgtccccga
    84421 tgttttcggc aaagaccgtg gggccctgcg tggcaaagcc actggtgtcc agctccatga
    84481 tctcctgccc catctgcggg aatatggttg agtcttcctg gctcagaatc aggaatcact
    84541 gtctgcggtg gtcattgtcc gcttcggggg tgctgggttc ctgctccgtg ccctccccct
    84601 tgggattctc tttctcctcc ttaggcacca gggcgatgac tgtccacatg tcgtagcagc
    84661 cgggaagctc aaaggttgtc accacctggg gctggatgct cttctgcagc accgacagag
    84721 ccccattctt cctgtggctg gagcaaacca caatctccag gtccggctca gggttgttct
    84781 gaaactcttc agacaggaag gcaggctcac ccatggcagc attggtgcag ggtccaatgt
    84841 taaggatgct gtcacacacc tcaaaggtag gtggccagct gtgtgcccga ctgggcgtcg
    84901 ctgccgtaca cttcaatctc gtccatgtcg tcctgtgaca cggatttgtc cctggctgac
    84961 cagctggcca tgtgtccact cgcttcttct gtgagggagg ctcttccttg tcagcagcct
    85021 cacagatagc actggccggg ggctcctgaa gcttctcggt gtacttgagg aggagagagt
    85081 tgcccaggca agaactcagg aacaggtacc caggctccat ggtgaccatg ctggtggtga
    85141 ggacgctggt ggccgccttg tcaaaagtgg aacactcgga cgctacgcat gccatcggtg
    85201 atgagggtca gcatgtagat ctgactgccc ttgagggaga tgaccatctt gtcatgggag
    85261 atgaaggtgg cctgggcgca gtccaggggg attcacacac ccagctgggt gcacagcggg
    85321 aaagctgcgg tgcctgtggt gaggctgctg agagccacac cgtacggggg aatgctctgg
    85381 ttcaggtata acagcgagct gacgacaaag accaccaccc cacctatggg cttgggtacg
    85441 gccagagcct gggtgcagtc aaagggtagc tggtgagaga tcagatgacg gggtgcacct
    85501 tctgcgtgat gttagcaaga tggccacgat ggagcacgtg tcctgccaca cagccacgtg
    85561 cccgggccag gtctggttgg gctcgaacag gatgggcttg tagtagccgt gcaggaactg
    85621 cagggcgatg atgatgagca gcttctcatc cagggcctgc acatcgatga ggtagcttct
    85681 acaggacagg ccagcccact cctatggaat caaaatacgg atttttaaaa gatctccagg
    85741 tgatttaata taaacaagct tgagaagtta tgttttaggt cagtgctaca cccaaagaaa
    85801 tatgacagcc acatgtataa ttttaaattt tcctgtagac atgctaaaaa agtaataaaa
    85861 aacatgcagc cgctcgtggt ggctcacgcc tgtaatccca gcactttggg aggccagggt
    85921 gggcagatca caaggtgagg agttcgagac cgccatggcc aacatggcaa aaccctgtgt
    85981 ttactaaaaa tataaaaatt agcccggtgt ggtggcatgc tcctgcagtc ccagctactc
    86041 aggaggctga ggcagaatcg cttgaaccca gaaggcagag cgtgcagtaa gccgagatca
    86101 caccactgca ctcagcctgg gcgaaagagc gaaactctgt ctcaagagaa aaaatgcaaa
    86161 aaatacttta aatagtatat tataagcctg tatatcccaa attattatca ttttcacaga
    86221 ggacactaac cacatttaag ggctctgcag ccaatggcga ctaccacatt agacagcaca
    86281 ggcctagagc acgacctaac tattacatta ccttcaaaat ctctagtcat ctctagtcta
    86341 tattcaacta tggtttgggg gcataaatat ttcaggtgcc agaattcagc ctatgcccat
    86401 atttaatgga gaacattttg aatggctact ttctcagggc cattgatggg ctgagagcaa
    86461 attttacaga tttcttacct tggaacttca gcgtctttgg gttctgatat agaattgtca
    86521 gctggggctc cagttccttg attttagaat ccatctttcc cagctggaaa tcgggcctga
    86581 tgtcattctt ctgagtagcc acagagcgaa aggagcacat tacaccttcc tcatggggtt
    86641 ccttcagaag tgaactgatg cagcggatgc agcagacaca tccacgactt aggtacacgg
    86701 gtttttcaag ataagatagg gagatgagac atcgactcgc ttcttgaaat tgttcagccg
    86761 tgaccactct ctatggaaaa atgtacatgc tattagagtg tcatgagttg aaggacaaca
    86821 ctccttggaa atctttcctc cttatataca tagagatatc agggcctact atgcacaatt
    86881 actagtgaaa cataatgaaa cacaatataa atacatatat aaaagactca gggccttgag
    86941 cttctgatat tttaaatgct agctggagtg cagtggcgcc atctcggctc actgcaagct
    87001 ccacctcctg ggtttacgcc attctcctgc ctcagcttcc caagtacctg ggactacagg
    87061 cgcccaccac cacgcctggc taattttttg tatttttagt agagatggag tttcactgtg
    87121 ttagccagga tggtctcaat ctcctgacct cgtgatcctc ctgcctcagc ctcccaaagt
    87181 gctgggatta caggcgtgag ccaccacgtc cagccaggac ttgattgttt ctttgggaag
    87241 ttgatgtcat aaaagtgtct atactgggct gtcctgccac atgtggctct tgagcacctg
    87301 aaatggggca tatcagaatt gagatgtgct ttcagtgtaa aatgcataat ggatttggaa
    87361 aatgtaatga gaaatagaga atgtaaatga tgttgttaag aacttttaaa ggttggctgg
    87421 gtgcagtggc atgtgcctgt agtcctagca ccctgggagg ctgagtcggg aggatcgcct
    87481 gagcccaaga agttgaagct acagtgagct atgatcgtgc cactgcactc cagcctgggt
    87541 gatggaggga gaccctgttt cttaaaaaca atcttaaagt taatttcatg ctgaaatgat
    87601 aacattttct gtattaaaat tttaattttt ttcttaattt attctcacct ctgctccact
    87661 aggttctccc ctggcctcca attgcttcca ctgacaactc agttggagtg agctccactt
    87721 acaagggttt ttgtgtagag tgtccctcct cccaccttat tcacatcctg cttatcattc
    87781 ttaatccaat cagattttga tttaattatg ctatatatta gatttttact gacgtcataa
    87841 gcagattgcc acaaaggaga tcgtcctcac taaagggttt tcacagttaa tatggacaaa
    87901 tattgccaca tcattctaaa ttaggtcttg tatattgtgg gcgttggtaa gatttgggat
    87961 caggattgaa actgttcaaa caaaacattt ggcatcaaaa ttaattgtta tgaatggagc
    88021 taatttcaaa ttgtttttga tcatgaaaat aaaaactcac agtttgatga agaaaattag
    88081 tcaaacttac tcacaggtct ttcctaaaac cacactcatt agaccagtca tttattaaaa
    88141 aggacttact cttgtgaaga tccacattta gaagaggttg aattcacttc cacataaaaa
    88201 tattttttct gcattatgat tttcttaaga acattttctt tggtctagct tactttactg
    88261 taagaacaca gtacataaca catatgcaaa atatgcgtta acggacttga tattatgggt
    88321 aaggcttcca gtcaacaatg ggccattcat ccttaagtta ttgggaagtc aaaagttatg
    88381 cacaggtatt ggactgccgg gggctcagtg cccctaaacc ccacattttt taagggtcag
    88441 ctgtatctaa aaatctcaag aacattgccc gtggccagta tttataattt tttctttgct
    88501 tttagacaaa atcattcctg tacatttaat ttcattaata ttactctctg tatttgtaaa
    88561 tagtttgtgc ttaatctgta aagtgtgaac aggttttagt ttttgcatga ctattgcaga
    88621 catattgaac cacgtttgat aaatgaagta atagtgaaac tacctagggt tttctctcag
    88681 ctgcctccct cttccctgtc tccaggtggc gctgtgtgga agtttatgaa gagacctggt
    88741 ccggatccaa gctttctgtc cccgttctac tttctgaaac gcccaccaaa agacacgggc
    88801 ccctggcatc tcataaccac tcagttagtc atcatttctg ttttttaata gctgaggata
    88861 tcctgactac ttgctcttca caagattatt ataaattata ctagtttaaa ttcaaaggca
    88921 aagtttcccc cttcctgctc cctggaaacc tttatccctg aatgacatgg ctaaatggct
    88981 aagctctcct gcacccaatg ccctgatcaa gtgtttcttc ctgtaggggc ctttcctttt
    89041 gccccaaggc aaatcctttc tctgttgtcc tcccctggca atttataaac acttgtaaca
    89101 gaatctgtta ctattcttat ttgtattgat gtggtcttaa aagagtcaaa cttagttgag
    89161 agctgtatct gtggcctaca ttttgttctg tttgttttgt tttgtttttc ctttttttga
    89221 gacagagtcc cactccatca cccaggctgg agtgcagtgg catgatctcg gctcactgca
    89281 acctccacct ccccggttca agcgtttctc gttcctctcc ctcccgcaaa gctggaatta
    89341 caggcatgag ccaccacacc cagctaattt ttgtattttt agtagagagg gggtttcacc
    89401 atgttgactg ggctggtctc aaacacctgg cctcaagtga tccacccacc tcagcctccg
    89461 aaagtgtgtg gcctacattt tggatatgaa atatgaaaaa tatttaccaa aaagtagaca
    89521 acaaataatt actattggat ccacatataa tttaatcaat ctggtttcct tcatatttcc
    89581 tcttgctttt catcctcctt gcagtttcat gattctctgg aggtcatcta aaacaataat
    89641 ataatttaag gaagcaaatt tttttttctt gagacagggt cttgctctgt tgcccaggct
    89701 ggagtgcaat ggtacaatta tggctcactg tagcctcgaa ctcctgggct gaagccatcc
    89761 tcctgcctca gcctccccag tagctgggac taccagtgtg tgctaccaag actggctaat
    89821 tttttaacta ttttgtagag atgaggatct cactatattg ccagaactgg tcttaagcaa
    89881 tcttcccacc ttggccttcc aaagtgctgg gataacaggt gtgagccacc atgcctggca
    89941 aggaagcaaa tttgatttta catcatccaa agagtaacac aaaggaagta tatctgagtt
    90001 gtagtacatc aataagtgga aatattaaga ttctatataa attatttgtg atttcctttc
    90061 taagaaagag actacaatta tcattataca tgggcatttt caaacatttc caaacttgag
    90121 atgaaaaaaa gaaagaaaat atgagacagt gactatattt gaggtatatt ctttcaacag
    90181 actataaacg tgcggggttc acacatttat cagccaaaaa cagattcaaa atacatacat
    90241 tcttagtctt aacaagggct acaaaaaaag tgtggaacag ctatcagtaa tatattttgt
    90301 gttaatatga attctaggct tggataaaac atgcagggta tgattacaac tttagatgtc
    90361 ttctttttaa atgttatttc tcttttagga cttcggtctg attaaatgtt atttcttttt
    90421 taggactttg gtctgattaa tagatgtctt cttttttctg gtttcttgtt tcgttttgtt
    90481 ttgttttgag actgggtctc tgtcgcccac tgctgctaga atgcagtggc ataatcatgg
    90541 cttactgtaa cgttaactac atgggctcag gtgatccacc tgagcctccc aagaagctgg
    90601 gaccacaggc acatgccacc atgcccaacg aactttttct attttttgta gagatggggg
    90661 tctcaccatg ttgccctggc tggtctagaa cccctggctc aagtgatcct cctgccttgg
    90721 cctcccaaag tgctgagatt acaggtgtga gctgccacac ctgattgaga tttcttagtt
    90781 ctattatatt ctctaatata aaaaaagaaa ggtcatcgtc cagttttaag tggtctcacg
    90841 acaatttctt ttttttttaa tttttttttt attatacttt aagttctggg gtacatatgc
    90901 agaacatgca ggtttgttac atacgtatac gcgtgccatg gtggtttgct gcacccatca
    90961 atccatcatc tacattgggt atttctccta atgctctccc tctcccagcc cccaacccca
    91021 tgacaggccc cggtgtatga tgttctatgt tcatgtgtta ttgttcaact ccccttatga
    91081 gcgagaacat gcagtgtttg gttttctgtt cttgtgttag tttactgaga atgatggttc
    91141 ccagcttaat ccatgtccct gcaaaggaca tgaactcatc cttttttatg actgcatagt
    91201 attccatggt gtgtatgtgc cacattttct ttatccagtc taccattgat gggcatttgg
    91261 gttggttcca agtctttgct attgtgaata gtaccgcaat aaaaatacgt gtgcatgtgt
    91321 ctttatagta gaatgattta taatccttta ggtatatacc cagtaatggg attgctgggt
    91381 caaatagtat ttctggttct agatccttga ggattcgcca cactgtcttc cacaatgact
    91441 gaacttattt acactcccac caacagtata aaagtgttcc tatttctcca catcctcccc
    91501 agcatctgtt gtttcctgac tttttaatga tcgccattct aactggcgtg aaatggtatc
    91561 tcattgtggt tttggtttgc atttctctaa tgaccagtga tgatgagctt tttttcatat
    91621 gtttcttggc cgcataaatg ggtagactgc atgtttctaa ggaattgttt cattttatct
    91681 gggctaacca acttgttggc atacaaatgt ttatagtatt ctcttaaaat ctttttaatt
    91741 tttataaaac cagtattgag gcaaggctca gtggctcatg cctgtaatcg cagcactttg
    91801 ggaggctgaa tcacttgaac ccagtgtttg agaccagcct gcgcaacatg gtgaaaccct
    91861 gtctctaaca aaaacaacaa acagacaaaa actagccagg catggtggtg tatgcttgta
    91921 gctactcagc aggcagtgaa tgcactccag cctggttgac agtggtatct tgtcaaaaaa
    91981 aaaaatgtag ggccgggcac ggtggctcat gcctgtaatc ccagcacttt gggaggtcga
    92041 ggcgggtgga tcacaaagtc aggagatcga gaccatcctg gctaacacag tgaaacccca
    92101 tctctactaa aaatacaaaa attagctggg agaggtggtg gccacctgta gtcccagcta
    92161 ctcgcgaggc tgaggcagga gaatggcatg aacctgggag tcagagcttg cagtgagccg
    92221 agatcacgcc actgcactcc agcctgggca acagagtgag actctgtctc aaaaaaaaat
    92281 aaaaataaaa ataaaaatgt agtgatgtac gcacttttat ttctgactgt aggaatttga
    92341 actttctttt cttttttgca cttggatgtt ctgtacatgt atcccagaac ttagagtcta
    92401 aacaaaaaaa agaaacatgc agtctaccaa ctgtgagtca agaggaagga aacaacagac
    92461 ctggaactgg taagaagact gaatcaataa tcaaaaactt gtcgataaag aagagccctt
    92521 cagcagggac acaggccaca tggacctgtc ctgcctggcc cctgaggctg catttaccca
    92581 cctgccccta gaaggtgggc catcagggta actagaagct gctagccatc agtttgcaca
    92641 gtgaggcccc tccgagcccc ttccatcaga cctgctgtga gcaacaacct gtggctgtgg
    92701 ctgtggctgt gactggcaga ggtgtctggg gtggggccaa agtagtccct tggagccctc
    92761 acacactatt gatgggaatg taaattagta caaccactat ggagaacagt gtgaagactc
    92821 ctcaaaaaac tacaattggg gccaccatgt gatccagcaa tcccactgtt gggcatatat
    92881 ccaaaagaaa gaaaatcact atattgaaga gatatttgca ctctcgtatt tattgcagca
    92941 ctagtcacaa tagccaagat gtggaagcaa cctaagtgtc catcaacgaa tgaatggata
    93001 aagcaaatgt gatgtatatg cacaatggaa tactattcag gcataaaaaa ggagatcatg
    93061 tcatttgcaa caacatggat ggaaatgaag attattatgt caagtgaaat aagctagtca
    93121 cagaaagaca aacatcacat gttctcactt atttgtggga tctaaaaatc aaaacagttg
    93181 aactcatgga cataggaaac agaaggatgg ttatgagagg ctggggaggg tattgtggag
    93241 ctgggaggga ggtgaggatg gttaatgggt acaaaaaaac agaatgaata aaacatacta
    93301 tttgatagca caacagggtg actacagtca atattaattg tacattaaaa aacaaacaaa
    93361 cacaaagttg ccccttggct ttgctgcttt gggggagagt tgcacaaatt ggactagtgg
    93421 cccagctccc tgggcgatca tcctgtgctg gccagggtat gccaacctta tctgtctgga
    93481 agttcggggt ggcaggactc tgaccctgcc cctggtaagg ggcttcccca accagtgcca
    93541 ttgaaggggg caccctgggt gtgagcctga aagctccagc tctctgtctt gccatgtgaa
    93601 tgtgttcttt gggccacaag cccccacctc gctcctgcct cactcctggg aacaacgaag
    93661 gtggacaatt gctctagggg ctgcagagag aaagctaagt ggactgagta ggggcctgtg
    93721 aagggggcag gaggatagac tttcaaaggg taaggagtgg gcagcttaag gttgcaatgg
    93781 cagagggagc tctgacccag gacctgaact gcagccagct cttggggtgt ggaccaccca
    93841 gctctgcagc tgacccctcc actgaccaaa cgggagagga gtgagcgttc tcccctgtgc
    93901 atattgttta gccttcgcta aaggggtgaa gagaagtgtg agtctcctgg gtcaggggag
    93961 gctgcctttt ctagtgctcg tgactttttt ttttttttgc cctgtcaccc aggctggagt
    94021 gcaatggcac gatctcagct cactgcaaac ttcgcctcct gggttcaaac gattctcctg
    94081 cctaagcctc ctgactagct gggattacag gagcccgcca tcacacccag ctaatttttg
    94141 tatttttagc agagacgggg tttcaccatg ttggccaggc tggtgtcaaa ctcctgactt
    94201 cagattatcc acccaccttg gcctcccaaa gtgttgggat tacaggcatg agccactgtg
    94261 cccagcctca tgacttctta ttcctggtcc catacctgga tttgtctcca tccgttttcc
    94321 gatttttaat agtttgtttt atcttttggg tttttcatct aactcctctc gtagacctca
    94381 ttgctcagag tgcactgtta gggcaaggtt ctgccactgc caccctccat gagtagattt
    94441 ctccctcctg ccctggggat atggagagtg gcttgtttct ttccctgtct atcctagaaa
    94501 gatgatttgt gggtttttgt ttttgttttt ggttttgttt tttttttttg tcaccaaaat
    94561 ggcagctggg ttggtgttgg gggaatacag ctggccttgg gtggaagcac tcctccaccg
    94621 tttctccctg gtttcaacag tgttagcatt tgtccatgaa aatacaatct tttctctaaa
    94681 gtgataagag gtgacggctg gggggagtga ctgctgctgc tgcccccagc tcctcctttc
    94741 ccctaggcag gtgtggggga gattcctgtt gtgactgaat gtaagcaccc ccacctctgc
    94801 tgcagccaat gtagaggaag tggggcaccc ttcctgtctc tttctgctct ttacctccag
    94861 ctaagaagct ttggaattag ggggcccagg gacctggaga ggccttaacc ctgtgaggaa
    94921 gtataggggg acccctctcc caccctcatc cccttctgag agtggtcaat gtttacaagc
    94981 ccctgagtcc cccagcccag ggaccctgtt gctttctttc actagcctca atcttcctgg
    95041 gccttcgctg ctcccctgcc cttcctgggg ttggggtcgg ggcaggcatc gccctgtgtt
    95101 cccctgtctg ccttgtaccc acaatcatcc caccgctcca ccctgtgtga cttccctttc
    95161 ttttacctac tcctgtgaat actcccttct cccaataaaa cttggtgtgt attctcaaaa
    95221 aaattgaaaa gcccttcacc aaatgactca ctggtgaatg gtacccaaca attaaggaag
    95281 aattaacacc aatccacctt aatctcttcc aaaaaaactg aagaggaggg aacacttctt
    95341 aactcattac atgaggcttg catgaccctg ataccaaaaa gagacaaaga cactgcaaga
    95401 acaaaaaata cacagcagtg tcctttatca atactaatgc aaaaataatc tacaaaatag
    95461 gtaacctaat atagcagcat attaaattat acaccaagaa catggggaat tttttctcag
    95521 aatgcaggga tagttcaaca tatgaaaatc agtcaatgta gcatgccacg ttaatagaac
    95581 aaaggaaaaa aacacctggt gcagaaaaag cattgacaaa attcagccct ttttggataa
    95641 aaaacaatca acatggaata taagaaaaat ccttcaatat aataaagcca catatgaaaa
    95701 ccctatagct aataggttaa ttttgtcatt aatagctaat aatgctgaaa gactaaaagc
    95761 ttttcccctg agattatgat ctagaccatg tggtctactt tcatgacttt aataaaaaat
    95821 tatgtgatta gaacacttaa catgaacttt accccttaac aaatttttca gtgtacaaaa
    95881 cagtacttaa ttgtaggtac aatggtgtac agcagatctc tgccactgat tcatcttgtt
    95941 taactggaac tttctgcctg ttaattagca actctccatt tacctcccca catgctcact
    96001 ggcaactacc attccactca cgaattctat gtatttgacc atttggggta cctcatataa
    96061 gtggaattac gcaatatttg acctcctgtg acaggttatt tcactgagca taatgtcctc
    96121 aaggttcatg cacattgttg catattgtag aatattctgc ctttcaaagg ctgaataata
    96181 ttccatggat gcatatacca catagtcttt atccatgcat ccactgatgg acattaggtt
    96241 gtttctgtat cttttgtgaa tagtacttat gaacatgggt gtgcagatat atctttttgc
    96301 gatgccaatt tcaatttttt tggatacatg cccagaaatg gaattgctag atcacttgca
    96361 atttttaact ttttgaagaa gcttcatacc gttttccata ggagctgcac cattttgcac
    96421 cctcaacaac agtgtacaag ggttccaatt tctccacatc cttgatactt gtcttttttt
    96481 tctttttttt ataatagcta tcctgacagg tgtgagggga tatttcatac tggttttgat
    96541 ctgcattttc ccgacgatta gtgacgttga acaatttttc atatacctct tggctattgg
    96601 tttgtgtttt tttgagaaat gtctaagtct ttagcccatt ttaattggct tattagtttt
    96661 tttgtttttg ccattgagtt gtggggggtt attttatatt ttggaatcaa ccatacttcc
    96721 tctattcaac atagcattgg aagtcccagc cagaataagt gggtaagaaa tagaaataat
    96781 taaaaggcat tctaattgga aaagaagtaa gatcatctct attcacagat gacatgagat
    96841 caggagttca ggaccagcct ggccaacatg acacaacccc atctccacta aaaatacaaa
    96901 aattagctgg aaatggtggt gcatgcctgt aatcccagca actcgggagg ctgaggcagg
    96961 agaagaatca cttgaacctg cgaggtgggg gctgcagtga gtggagattg taccaccacc
    97021 ctccagcctg ggcaacagag caagactctg tctcacaaat aaaataaaga atacataaag
    97081 aaaaccttag ctgggcgagg tggctcacac ctgtaatccc agcactttgg gaggccaagg
    97141 cgggagaatt acctgcggtc aggagttcaa gaccagcctg gtcaatatgg tgaaacccca
    97201 tccatctctg ctaaaaatac aaaaaatagc cgggcatggt ggtgtgtttc tgtaatccca
    97261 gctactcggg aggctgaggc aggagaatcg cttgaaccca ggaaatggag gttgcagtga
    97321 gccaagattg tgccattgca ctccagcctg ggcaacaaga gtgaaactct gtctcaaaaa
    97381 aaaaaattaa aaaaaaaaga aaaccttgct gggttcagtg gctcatgcct gtaatcccag
    97441 cactttgaga ggctgagaca aggaattact tgagcccagg tgttcaagac cagcctggac
    97501 aacatggtaa gacccccacc tctaaaaaaa tgaagttagc caggcatggg tggcatgtgc
    97561 ctgtggtccc agctatggtg gaggctgaga tgggaggatc acttgagccc aggaggttga
    97621 ggctgcactg agccatgctt acctcactgc actccagcct gggtgacaga atgagaccct
    97681 gtctctgaga aataaaaagg aaattctaca attcaacagc aacaaaaata caacataagg
    97741 ctattctggg tacactgcca atgaggtagt cctgctccac aaggagcagt gtaaaaaaga
    97801 atacaacata atttttaaat ggatgaagaa gttgaatata tctctctcca agaagatgca
    97861 caaatggcta taagcacatg aaaaaatcaa cactactagt gattgtgtta gaagtgtaaa
    97921 tcaaaactat attgtgatac ccacttgata cctactagcc tgtctataat taaaacataa
    97981 atgacaagta ttgaagagga tatggagaaa ttaactctcc tatgcactgt ggaaagaatg
    98041 taaaatagtg cagctgctgt gaacaacagt ttggcagttc tacaaaaagt taaacacaga
    98101 attatcacat gcaattccac ttctacatat agactcaaaa gaattgaaag tagggattca
    98161 aacagatcct tgcacaccag tgttctcagc agcattattt ataatagcca agtatagaaa
    98221 gaacctgaat gcccatcaac agttgaatgg ataaacaaaa tgtggtatat atgagtattg
    98281 gaatattatt cagccttaaa aaggaaggaa attctgatac atgctacaat atggatgaac
    98341 cttgaaaatg tcatactaag tgaaataaac caaagaggaa aatattgtat gatttcattt
    98401 gtatgaggta cctagaatag gcaaatttat atagtaagaa agaataacag aggttaccag
    98461 ggcctggaga gagggaggga tggggagtta gtttttagtg ggtacatact tctgtttgga
    98521 gatgatgaaa aagttctgga aatggatagt ggtaatggct gcataacact gtaaatgtac
    98581 ttaatgccaa tgaattgtac acttaaaagg gattaaaatg gtaaatttta tgctatgtat
    98641 gctttgccac aataaaaaat gaagtataaa agaagaattt ctgggctttc cgttttttca
    98701 tgtgtgtttt tggttttgtt tttttgttgt tgtttttttt gtttgttttt gagacaggat
    98761 cttgctcagt tgcccaggct agagtgcagc ggcgtgatca tggctcacta tagctttgac
    98821 ctcccagtca caggtgatcc tccctcttca gcctcccaag tagctgggac catacgtgtg
    98881 catcaccaca ctcagctaat ttttatagag acaaagactc cctatgttgc ccaagctggt
    98941 cttgaactcc tggcctcaag tgatgctctc tccttggcct cccaaagtgc tgggattaca
    99001 ggtgtcagcc accgcatagg ctttacttct aacttcttct tggctgtagt ccaggagtct
    99061 tgtttcctga gtcctcatga tccccatcac atgcttccag gttgattcac tctttgtaca
    99121 accctctgac ccagcgctct ccacagctct gccctcaact caccacatat ggtgcttgaa
    99181 gagccacttc ctttcctata caggccacca atgtcttttt gtggcacatg aaacccactt
    99241 cagagaaatg tgggactttg gaatccacga aaggcataat tcacttcact gtcaagggat
    99301 atagctcatt ggtcagaaac tgtatctgtt ctctgaagga ccattgcatt cggtccctcc
    99361 tggctggttt ctggtacctt ctagtctgtc cttctcccct ccttgtctgt cttcatttct
    99421 ctcaaatccc ccctccacct gggcaaatct ctttaaagac cctgtctttg cactcagaga
    99481 acgccccatg ctccacctca aattctcccc tcatttctgg ccctgcatcc ctcattctca
    99541 cactctacct aggctagcac tcactggtgg agggctgggg tgccacagct ttggagaaga
    99601 ggtttaaagg tctccatatc caggagctgg ctctgatatc tcgccccacc tgcctgaggc
    99661 tgatcattaa cccagaactt atataaagat ggctcatgcg tggaatgggt atagcactgc
    99721 ctgcagccat ggccagtacg gttagcccca gcaccatagc tgagacccca gagccacctc
    99781 cattgtctga ccacatccga aatgctgctg acatctcagt cattgtcatc tattttctgg
    99841 tggtgatggc tgttgggctg tgggtaggtg gaatcccagt ggcttttagg gtgggcacaa
    99901 ggtttaggag ggggtatctt aaggggggaa ggggtgtggt tgtgacaaag cttttcacaa
    99961 atgtcattgt gttatcagaa tcattttctt gtgtgttgca taaataacgc ttacaatgaa
   100021 ctaatgtatt ctcctaataa ccccatcgtg tgcacacagc cagcaccggg accttcagat
   100081 ttactatgca tccccaacac ctggcataat ggacaaagag tgtattttta ttatcgcatt
   100141 tctttcgctt tcttttgttg tttgctcact ttctgattta gtgagttgga ctcttcattt
   100201 atgttgaatt tttttatttt aataaatttg agactgcaaa tttttttttt ttttgagacg
   100261 gagtcttgct ctgtcgtcca ggctggagtg cagtggcgct tgcttggctc actgcaagct
   100321 ccgcctcctg ggttcacgcc attctcctgc ctcagcctcc caagtagctg ggactacagg
   100381 catgcgccac cacgcccggc taactttttg tatttttagt agagacgggg tttcaccatg
   100441 ttggccagga tggtctcgat ctcttgacct tgtgatccac ccgcctcggc cctccaaagt
   100501 gctggaatta caggcgtgag ccaccgtgcc cggccgagac tgcaaatttt attgcaagca
   100561 tggctcaatg atacctcaca tggttttcat aagtgagaat aatcagagca gttaagatag
   100621 aagttaagga ttatgatttt tttaagttct tccagccctg ggtttttaca aagcgactgt
   100681 ttttgaagtc ctttaaaatt tgatgctata gaacactttc cagcgaaatg tttctctctg
   100741 taggagtgct gaagtcaccc ctctcagcac cctggccaga gcctctgggg tgtctgggtg
   100801 cacttgctgg ggcttgaccc tcacctgtct tcccttctgc tcaggcgatg ctgaagacca
   100861 accgaggtac tataggaggc ttcttcctcg ctggtcgtga tatggcctgg tggccggtaa
   100921 gtggatcgaa gttttctgga gataaatttc ctgtgtgtgt gcttaaaact gaatgtaggc
   100981 tgggtgcggt gtctcacgcc tgtaatccca gcactttggg aggccaaggc tggcagatca
   101041 tctgaggtca ggagttcgag accagcctga ctaacatggt gaaaccatct ctactaaaaa
   101101 tacaaaaatt agctggacgt ggtggtgtgt atgcctgtaa tcccagctac tcaggaggct
   101161 gaggcaggat aatcacttga acctgggagg cagaggttgc agtgagccta gatcacacca
   101221 ctgcactcca gcctgggcaa caagaatgaa actccatctc aaaaaaaaaa aagtgaatgt
   101281 agacaacatt gggaatgttg atcatttctg atgtacattg gttgcctact cgctggggct
   101341 cctttcctaa atccccgact tcatggctcc tctctgtaat tccaggacat tacaatatgt
   101401 cacctattat gacagccggt tcagtctggc actgaaggac cccagctcag ccccacctta
   101461 tattcttttc ttctgctcct tatcaagagt cttctcctgg cttcttacaa gctctgcgca
   101521 ttcctgcttt gttgccagtc ctgagctgat gctggccctc ttgttaggat tggcctcccc
   101581 ttgtctgctg tcctctttca atgcctcacc tcagcccttt ctcatctgag gagcctcccg
   101641 gctctctcca tgggtcccta tgtcccatgc agttattggt tgtgttccct gtgatggtgc
   101701 taatgctgat gcctcttgat tcttgcccag tgggtgttct tgtggggttt tgatgtgtga
   101761 ccccctcagc cagggtccca ctgcagcaga ggctgtatct tcccctctgc acctggagag
   101821 tgtcagccca gcatcacatt atacagtggg tgcttagcaa atgcttcctt cacagatctg
   101881 actcattttc taaatggtat gaggggaagt ggagatgggc aactgtcctg gctggggtga
   101941 ctgaagcaga acaactggaa gtttgaaatg aattttattt gggacatcca atcagacatt
   102001 gcatttttag gactgtttag tgaaacatgc aaggaggctc aagcgatctt gaagccaaaa
   102061 accagctcaa tcccatcctc tggccccatg tagctgagca gaaaaagtga ttttacagag
   102121 gccttaaaaa gtgggaagag ccacacccca attctcttct gctaggactg gtgctcatct
   102181 acgtccactc aagagacctc tcttggtctc tgggtcttta gaacagcaga cactgtaatg
   102241 gcgaggggat gaatgaaaag agtgtcctgt ggctgggagg atggagagaa actccctcct
   102301 agccagcttg gggtctttgc atatgattaa agggagaaga gctgatggga gatctggcag
   102361 tgcttggcca aggacaggct caactcagag cattttagta gattgaccaa tgctccccca
   102421 agacaggggc caacgagctt ttctgtaaaa ggccagattg taaatacttt agagttttct
   102481 agacatatag tctattgcag ccacagaacc ccgctgttgt aggacaaaaa gcagcccaag
   102541 tccatatgga aaaccaatga gcacggctgt gttccagaca atgaaatttg aatcatacaa
   102601 tttcacaagt ttacaatttc acatttcaca aaatattatg cttacttaga ttgtttacca
   102661 ttatttaaca atgcaaaaat gtaaaaaaac attcttggct cgtgggccat tcagaaactg
   102721 actgtgggct ggattagccc aggggccatt gtttgcttga ctcctgctct gaggagtagt
   102781 gactgaaaca tctcagcatc tgtctatttt cttttttttt ttttttttga gacagagtct
   102841 tgctctgtca cccaggctgg agtgcagtgg cgcgatctcc gctcactgca ggctccaccc
   102901 cctgggttca tgccattctc ctgcctcagc ctccagagca gcagggacta caggcgccca
   102961 ccaccacgcc cggctgattt ttttgtattt tgagtaaaga tggggtctca ccgtgttagc
   103021 caggatggtc ttgatctcct gaccttgtga tccacccgcc tcagcctccc aaagtgctgg
   103081 gattacaggc gtgagccacc acgcccagct acatctgtct attttcaaga agtctgattt
   103141 ggatctttta actccaaccc tagtctgttc tcttgcattc cagatgggcg cctctctctt
   103201 tgccagtaac atcggcagca accactatgt ggggctggct gggacaggag cagcttcagg
   103261 agtcgccacc gtaacatttg aatggactgt aagtgacatc ataggctttt tccttcaaat
   103321 caaaaccata tccagtgtct tagtatgttt tatgctgcta tgacagaata tcacaggctg
   103381 gataatttat aaagaacaga aatgtatctc tgacagctct gaaggctggg aagtgcaagg
   103441 gctgagggac ccacatctgg caagggcttc ttgcttcatc gtcccatggt ggaaggtgga
   103501 aggtggaagg gcaatagggc acgagagaga gagagagaga gagagaggga tggaggatga
   103561 gagagagaga gaaagagaca gagacagaga cagaagagaa aaggggagga gagggtgaaa
   103621 ctcatttttt aaaatcagga acccactcct actataacta acccattatc tcaataatgg
   103681 gatccatctg tttatgaggg aagagccctc ataacctaat caccccttaa tggtctaacc
   103741 tctcaatact gttgcattgg ggattaagtt tccaacacat gaacttggtg gtacacgttg
   103801 aaaccatagc atccaggtat attaatggaa gtcatatccc aggtttttct gggtgtctgt
   103861 atagaatgtt ctcctctttg gttttttttt tttttttttt ttttttttgc ttatttgttt
   103921 gttgttgtct tctttgtcaa ttttaagttc tgggatacat gtgcagaacc tgcaggtttg
   103981 ttacataggt atacatgtgt catggtggtt tgctgcacct gtgaacccat catctaggtt
   104041 ttaagccatg catgcatcag gtatttgttc taatgctctc cctctccttg cccctcaccc
   104101 cctgacaggc cccagtgtgt gatgttcccc tccctgtgtc catgtgttct cattgttcaa
   104161 ctcctactta tgaatgagaa catgtggtgt ttgatttcct gttcctgggt tagtttgctg
   104221 agaatgaggg ctttccagct tcatccatgt ccctgcaaag gacatgaact catccttttt
   104281 tatggctgtg tagtattcta tggtatatat gtgccacatt ttctttatcc agtctatcat
   104341 tgttgagcat ttgggttgat tccaagtatt tgctattgta aatagtgctg caataaacat
   104401 acatgtgcat gtgtgtttat agtagaatga tttataatcc tttgggtata tacccagtaa
   104461 tgggattgat gggtcaaatg gtatttctgg ttctagatcc ttgaggaatc accacactgc
   104521 cttccacaat gtttgaacta atttgcactc ccacagcctt gctctgttcc ccaggctgga
   104581 gtgcagtagc aggatcatgg ctcactgacc tcctgggctc aagcaatcct cccaccacag
   104641 cctcccatgt agctgggacc acaggtgtgc accaccatgc ccagctaggt ttttggtttt
   104701 ttgtagatat ggggttctcc ctatgttgcc caggctggtc tcttaactcc tgaggtctgt
   104761 aagcctctca cctcagcctc ccaaaatgct gggatcacag gtgtgagtca ctgcacccag
   104821 cctccacctc ttgtttgacc ttcagcactt ctgtggtccc attctgcctg gcccattcca
   104881 tgcacatcac tgctcacctc taagattttt ctcaagcagt tattcccacc aggaatgtca
   104941 tttctatatg cctcaatccc tatgttcact tgagcatttt agctctccct ttcatctctc
   105001 ctccctgagt ccccactatg tgtccagccc atcctttagc acaggggtgt ccaatctttt
   105061 gactgccctg gaccacacta gaagaagaag aattatcttg gaccacacat aaaatacact
   105121 aagaatagct gatgacctaa aaaaaaaatc accaaaaaac cttattattt tttaagaaag
   105181 tttacaaatt tgtgttgggc cacattcaaa gccagcttgg gccacaggtt ggacaagttt
   105241 gctctagcac aaggctggac atgtgatgga tgtgccacca acagcttttg agttgcctga
   105301 gtttttctgt tcttttgtct tactctttct ggtgttttca tgtacatgca tgtgcatatt
   105361 cggcagaaga cgatgcctgt gtaaaggaaa gttggatcat agtgaaagtt taaacagacc
   105421 attccctggt tgaactcaga aagtgacctt gagagatcac acatacctgt gcccctcccc
   105481 tgctgaagat tttgccccta catttacttc agtagtatcc aggagtccag gatggaccca
   105541 gcctccagat atgccctatg gctggagctt tgttttaata gtgccatgga caccagaatg
   105601 aagccagtct ccagaggcat ggccagaatg acctatggac caagtgggtg tgatgagcag
   105661 gctgcagaga actgagctgc tccccctgtc actgtgacct tgggccccct taatctctgt
   105721 aaggctcaag ttccccctct ctaagataag aataactgtg cttctcatat ctgcctcact
   105781 taggctgaga gcagcgtaag tgatctatgt gaagactctc tgtaaaaatt gcacattaat
   105841 gctagattat attattatcg tcactgtatg tgggaagact tggggagcac tggtgatatt
   105901 cttctatctc caggttcctt tctcattgct ttgtcactcc atttatcatt tatgcaattc
   105961 aagaaaaatt ccctttggca aagattgtat gaccttccag gggttccact gggatcagat
   106021 cccttatctt ctttcccttt ttcaccacaa tttaatcctc agaaaatggt ggcccctgag
   106081 tcatagaaac agaaaaaaag gaactcacaa ttgtcttggg attatagttg tttgaatggg
   106141 acaggattga gccaactttt ttttttaatt tccagactca gaggtcatag aaggagaagg
   106201 tccacaagcc aagcctcttt aatgtctcac tgtctcttat tttggttcct tgtagtcctc
   106261 agtaatgttg ctgattcttg ggtggatctt tgtccctatc tacatcaagt cgggggtgag
   106321 tatctgttac caaaatgcca gagttcagtt ctaggcactg ctgctcactg cacagaagat
   106381 caatcactga gacaatgagt attgccagga aaaaaggctt tatttaggtg ccacagcaga
   106441 ggagatggga gctcagtctc aaatccatct tcctgatgga ctaaaattag gggtttatat
   106501 aacagggaag atatgtaacc atgtgtggga aaacaggaat taggggtggg gataaggaag
   106561 agaagtcggt caacaggaag ctggtggtgg gttagacaat tataatgggc aaggggtctg
   106621 gcttctcatt gtccaggtgt gttgatctag tgagtttcag ctctttgacc ctatctggga
   106681 gaactgatgg ttgatttcct gagagaggaa ctcagataag acaaaggtaa ctttctcaag
   106741 ttgtaacact gggaggatca gtttctatgc ttattcaaat aaaccacaga catcagttct
   106801 atgggacaac tgggccagtt ccgtatccac agtgtttggg taaatctgtc aggcattcat
   106861 ttattcactt attttttctc ttcaatcatg aaacctgggt ccctgccctt cacctggcct
   106921 attgctagaa atatacagaa gacaaaaaaa tcaaatttct tgcctagaga ggtttccagt
   106981 atagaatgtg gctgcagcca gtggggaaat caatggtgcc cctgcataat gaccctggag
   107041 cagagatgac aggtttgatg gcagagtaaa agtgaaggca atggaggggg aagcattatg
   107101 atcagctcta agacttgaag ctcgagggtc ggagtgcccg aggccaccat taatggagcc
   107161 agggattcca gatcagaggc aaatgatgga tgacaaggag aatgatgact tcacttatgt
   107221 ttggtgcatt caaggcacta aggtggagac acccaaccgg cagtgggaaa gtgagatctg
   107281 cagattggtc aggagagaga ccttggctgg agttatccat gggggggtcc ttctcttcag
   107341 aagcatggtt taagcaccca ccctctgcca gtcactgtgc atggcatcag ggatgcctct
   107401 atgagtaaga agccatggtt ccatcaccag gaaggggcca cacacaggac tttcactcac
   107461 aggtgcttag gaaatgctga ataatctgaa cgcacagggc cctaagggta agttaagtcc
   107521 ctgtcaatgt ctgtctctgc aggtgatgac catgccggaa tatctcaaga agcggtttgg
   107581 tggggagcga ctccaggtct acctctccat cctctccctc ttcatctgtg tggttttgtt
   107641 aatttctgtg agttcagagc ctcctggcat tttagcttca agaggttggt cagatggggc
   107701 cagagtgcta atatcagaga gctggatgtg tagactgtca acagccttta aagggtcaag
   107761 gatatggatg tcttaaattc tcaggactgt ctcttcaaag tcttcatgag gaaaaaggga
   107821 gcttcaaaga ccctgtgttc gtagagtggt agacttttaa gtcatgagag gctctgggta
   107881 taaatctccc ctctcatcaa ggatatgaaa aaatggatgt aaagaaagaa caaaacgtct
   107941 cattcaagta acacagctct ttagtagtaa agagaaggac ttggtcgcct gccttttcca
   108001 ttgcaagata acctttatat tctttctcag accatgtcca gatttatatt ttcattttca
   108061 gttttattat ctgacacgtg aaccacaagg aaagtacttt gtattattat actgattttt
   108121 cttaagttca ctctatctaa gaccaccatg gtaagacata tgtcacaaat aagtgttaaa
   108181 aaattttaaa gtacatttta agtacttttt tataaagtta catttttttg ggcctggtgc
   108241 agtggcgcac acttgtaatc ccagcacttt gggaggctga ggcaggtgga tcacttgagg
   108301 tcaggagttt gagaccagcc tggccaacat ggtaaaaccc catctctatt aaaaatacaa
   108361 aaattagcca ggcatggtga tgcacaccag taatcccagc tactcaggag gctgaggcag
   108421 gagaatagct tgaacacggg aggcagaggt tgcagtgagc caagatcaca ccactgcact
   108481 ccagtctggg agacagagtg agactccatc tcaaaaataa ataaataaac aaacaaacat
   108541 tacatttttg ggagataatc agtgaggaaa gaaggaagga atatgaagat tcagcagcac
   108601 atgtaaaaaa caaagagtaa cttatttgct cctcatgtat cggtgactaa tgaaataatc
   108661 tcaagtttac agtctaggca ggtgtctcag agttcatgag agaaaaggct gacctttcct
   108721 attgctcctc tgttgaaccg agttgttgtt ggaagtgaac tagctgctta ggttagatgg
   108781 catgagcctt cccaatgcaa cgtgagcatt gcccagcact gactgcatat tattgagctt
   108841 tgtgtgagcg tagcaaagat tcttgagcca cgggagttca ccatctggct aaggaaataa
   108901 gaattctgca catgaaacaa ttagtcccat atgacaatac atgtaaatgt actaaaatac
   108961 atgctgaact agagtgcatg gacaagtaca gaaaatgtgc cgtgcacacc cggagaagag
   109021 tatgctccct gatggatggc attgggggtc atactcttgg agagggcact taagtattcc
   109081 ccaggatggg aaggttaggc gaggcagagg gaagcagaga agctcacagg tgtcaggggc
   109141 ttagagttca cacgtctctt aaatcgttgg acttgctagt ctcccaattg tcctctggtg
   109201 ctgacatcta cagctttaca gttctgaaga gcatgagcag gccgggcgca gtggctcacg
   109261 cctgtaatcc caacactctg ggaggccgag gcaggcagat catgaggtca agagatggag
   109321 accatcctga ccaacatggt gaaacctcgt ctctactaaa catacaaaaa ttagctgggc
   109381 attgtggcat gcacctgtag tcccagctac tcaggaggct gaggcaggag aattgcttga
   109441 acccgggagg cagaggttgc agtgaaccga gatcgcgcga ctgcactccg gcctagtgac
   109501 aagagcgaga ctccgtctca aaaaagtaga taaataaaat ttttatttaa aaaagagcat
   109561 gagaaggcat gaaggcatag aacagaggac aatgcacagt gaaaaggggc ccccgaagga
   109621 tgcaacctcc cagactggag ggtcactggt ggatggggag ggacagaatg ttggtgagct
   109681 aggtgtgggt gcagggaagc catgtgcagg tctgtggctg tgcagagtct gtggctggct
   109741 ggaaagacac cttagcagga gtccattctt gcctgcaggt ttatgtctta agtgacatta
   109801 ataatgatta accttagaca tgaccttttg tgtactctta cactctgaca cacggattgt
   109861 ctcctagtta cttattaaac agatcgttat gagacgttag gacaggacag ttttcataac
   109921 tctcctctgc ccaggttgga aaaagatcat cttgttcact ggttctcaac ctgcaataac
   109981 atatgtattg agatttgata taaactatta tctaatctac agtctttatt cagatattga
   110041 ctattgtttt aatacagtcc tttatagcaa aagaaaatcc tgatccttgc aattcctctt
   110101 tattatgaga aatattttac agtcattgtt agtgtaatta atgccactga attatatact
   110161 taaatggtta aaatggtaaa ttttatgtca tatatgtttc atcacaataa aagaaaaatg
   110221 tcattgatgg ctgagcccag tgacttctgc ctgtaatccc agcactttgg gaggctgagg
   110281 caggaggatc actggaggcc aggagttcca gacctgcctg ggctaaatag tgagaccctt
   110341 atctctacca aaaaaaaaat tatttagcca ggtatggggg cacacattta ttgtcccagc
   110401 tactttggct gaggcagaag gatcacttga acccaggagc taagttataa tgagctaaga
   110461 tcatgccatt gcaccacagc gtgagtgacc tggagtagtc cctatttctt taggaaaaaa
   110521 ttcattgata atatgtcaac tacttacata caattttaaa accatggatt taattcctta
   110581 atagtactat ataatagaaa caaaggtcaa agaatccata ataagatagt gtgttttaat
   110641 atgaaaatga ttaagtagaa ctacacatga agtcaaaatg ctgtggtgta atactcgccc
   110701 ctctgtggat gaggataaag cagtatgagt gaagacagct ataaatgcag gcagaggcag
   110761 atatcacacg tggcacctcc acaggtaaca ctctttttct gaaatgctga acattttttt
   110821 aaaagtgaaa tcttccctca atattagttg gtattcctgg gaaaccccaa tgtgcaatag
   110881 agttacagaa agtactttgc atttgtacaa ccgagttggg atctaggctc agaaaatcaa
   110941 gaacaggttt ttggccaaca tcagtatcgc atgggatgat aaaatgtcag attttatttc
   111001 aaatcttaga gaaaaataca accgtctcct gctacacctg tttctagccc caacttcaac
   111061 acagaaacag agacagagtc tcactctatc ttccaggctg gagtgcagtg gcacaatctc
   111121 agctcactgc aacctctgcc tcccaggttc aagtgattct cctgcctcag cctccccagt
   111181 agccaggatt acaggcatgc accaacacgc tcggctaatt tttttctatt tttagtagag
   111241 atggggtttc accatgttgg ctaggctggg ctcaaactcc tgacctcaaa tgatccaccc
   111301 tgcttggcct cccaaagtgt ctctcatatg tttttaacta tttgaaattg ttacatatgt
   111361 cattgccctt taaccccaat aatttcaatg taaaatttcc cccagattta acactcattg
   111421 atgattctac ctgatccagt gatttttacc tgatccagtc tttactgtgg cagtgtaaaa
   111481 tgatggtttt ttaaactgag ccttccctgt atattgttat tcctaggagc agggataatt
   111541 tcttgcaaaa ccaattggaa ttatcaactc aagtaaacat aacatggata cactaatcta
   111601 ccatttaaat tccaactttg taaattgacc cagtaatacc ttttttaatc atcttttctt
   111661 ctccagtaca ggatgcggtc tagggtcagg tactacattc acttgccaag tgtctttagc
   111721 ctcctttcat ctggaacatt tccataccct ttttctgtct ttgatgatac tgacaatttg
   111781 aaggatagag tccctactcc acccttctta atatgacaat ttttcttttg gatttgcctg
   111841 atatttcttc atggttggat tcacgttatg cattcttctt ggctggaata ctgcataagt
   111901 gatgtatcct actaaaagta tcctatctag aagcattcaa tgcccgtctg ttcctcaatg
   111961 gtgatgttaa ttttaatcac ctggtcaaag tattgcccag tttctccact atagaattac
   112021 tgttttattt tcccctgtaa ccaataagca gtctgtgaca gatcctttaa accactgaaa
   112081 tatccagttc ctcttcaaat ttttccacta gatttagcat tcataaatgg ttcttatcag
   112141 atccaatctt tactatgatg gttgccaaat aataattttc caaaactcct agcactcctt
   112201 ccacagttcc cagacagcat tcagcaggct actgagggca ggagtcttcc cttctctatt
   112261 tatctattac tgatatggac tgatacattc ctatttatca ttggtttacc aatattatta
   112321 tatgcagtta ttttgatact tttttttttg agacggagtc tcactctgtc gcccaggctg
   112381 gagtgcagtg gtgtgacctc agttcactgc aacctctgcc tgccaggttc aagcaattct
   112441 cctgcctcag cctcctaagt agctgggact acaggcacgc gccaccatac ctggctaatt
   112501 ttttgtattt ttagtagaga tagggtttcg ccatgcttgt caggctggtc tcgaactcct
   112561 gatctcgtga tctgcccgcc ttggcctccc aaagtgctgg gattacaggc atgagccacc
   112621 acgcccagcc agttattttg atacttacac cacatttggc cagtgagagt tcctcaaact
   112681 ggattctgtg taaaggatgg ggcatgatcc catcattttg ttgggcaatt tcttaaattc
   112741 tggcctaaca aaatgtttca gactcatctt gtaccagccc tgctccagtc ctggagtcac
   112801 ctatttttct gggagagccc tggctccttt agtggggagg ggtattagaa acaaaaatct
   112861 gcgtgctaag tgtgcttatt gggtggactt tttttcttga ctattttagc tgacatcatt
   112921 aggaaataaa tgcatacata cacacatgta aatgcccaca cataaataga tatattcaca
   112981 cacacacata catatacttt ctaggcagct atacacgtac atatacagtt tagaaatcat
   113041 gagttcacac taatatctcc aattccagtc cagctctata gagtatttta ttgccttctg
   113101 caattctata tttatatgtt ccctcttcca caactgagaa tcctggccct ccaagtcatc
   113161 aacatacata catatatata tacacacata tatatacaca cacacacaca cacacacaga
   113221 tatatatata cacacacaca tacagatata tatacacaca cacacacaca cacacacaca
   113281 catatatata tgtaaaattt gtttgctcaa tcctataatg catcaaaaat ggtttcagaa
   113341 atgcttcagg acattggtct gggcaaaggt ttttttagat aagacctcaa aaccacagat
   113401 aacaaaagca taaattgaca aatgacctca agtgatccac ccgctttggc ctcccaaagt
   113461 gctgggatta caggcatgag ccactgtgcc cggctgaaac aaaaataagt aaatattttt
   113521 aaaaagaaaa ttatttccga attgcctcgc ccatactgct acaaaaaaaa caaactatga
   113581 attcagaact tatttgcagt tctcttccat ccccaccata agactagtgt atcatcaaac
   113641 atggtgttcc tcattttgcc aaactttgtt gccacttcta gaagcttctc ctcggtgtag
   113701 gtccctgttc tgaaaggcag ctttggctgt tagttttgag agcttgtttg acccagacta
   113761 ctctgaaccc ttttggaatt taccaaggag cccttacagt tgcccactgg ttattaaagc
   113821 aaaacttatt ttatgctctg ctgtagttct gaaattgtcc cactgtgctg ctcagtgtca
   113881 cctggtggct atgtggagat gtctaactct aagtttcttc agataagctg ctgtttctct
   113941 ctgcctcctc ccagatcttg ctgccatgca ggtcttgtgg caggttgcac ctgccgtctt
   114001 gccttttggg cctcacggaa ataccctgtc atctaatttt gttggttttg ccataaactt
   114061 gctctgtcta atgtagagat tcatggaagt tcacaaacta tgctgccata ttcaccatct
   114121 tcctagaata atttatctat acttctctaa gtgttcccca catatttcac taagtaaaat
   114181 tccatgatag cagtataaca aagtgtttaa ccatggaagc ttctgagtca caccacacag
   114241 gtttaaatcc tgagcttacc actttctatc tgggtgatct aggacaaatt ccctaagcct
   114301 cagttttctc agatgcaaaa tgatgataat aataacctac ctgacaggta gtttggggac
   114361 atggagaagg gtaggggtga attctttcaa ggtttcaagt aagagatgat ctgttggcag
   114421 cttaagtttt tccagaacag agaaaaaaat gttacgcaat ttgtctctta aaacggactc
   114481 agttctgtta ataattttag gaaaattaaa acaaacagat aattataaaa atcctcattg
   114541 gcaaacaaga atactaattc taagaacata tacattatta gttttatata tgtatacaca
   114601 cacacacata tatatatata cacacatata taataactag caggaaattg tcctgaatta
   114661 ttcatgttaa ttatgctgag ccaaacagtg tagataagaa aatgtacttc ccactgaaat
   114721 atgtttgcct tagagagatt tttaagttga tcatagtctc ctttttttat ggttagacct
   114781 aagggcccta ggagggtcag agacacatgt aattaattga attccagcca acatcatgct
   114841 tttacagcac agtctgcata atctaaatta attctacatt ttcccctcaa tttcaaaaat
   114901 aatcataact aaccccccaa ttcaaaccaa ttttccatca ctgtagcaca tatctatttg
   114961 gaatataaat gaaacaatgc tctttggttg cattctattt tggtacatac tttctttttt
   115021 tttttttttt tttttgagat ggagtctcgc tctgtcaccc agctggaatg cagtggcgcc
   115081 atctctgctc actgcaagct ccgcctccca ggttcacacc attctcctgc ctcagcctcc
   115141 cgagtagctg ggactacaca cggctgccac catgcctggc taattttttg tatttgtagt
   115201 agagacgggg tttcactgtg ttagccagga tggtctcaat ctcctgacct cgtgatccac
   115261 ctgcctcggc ctcccaaagt gctgggattc caggtgtgag ccaccgcacc cggccgtttg
   115321 gtacatactt tctatccaat atattaggtt ggtgcaaaag taattgtggt tttgccctta
   115381 ataaatttta tagtacataa aacacacaat ataatatata tattatatat attttatata
   115441 ttatacatat attttatata atttatatat atataaatat atatataaat atatatatat
   115501 atatatatat atatatatat atatatatat atatatataa tatgcactcc caggctggag
   115561 tgcagtgact caattactgc tcactgcagc ctcaaactcc tgggctcaag gagaagatat
   115621 atttctaaat actccatcac agtcaagggg cttcctataa gcaattactc agcctgtcta
   115681 agcctcatga tacagaaaaa gttctcagga catgtcactt catttaataa gcacctcaac
   115741 tgagcaatga actaacttct atgcgactac agaagagagt gaagagagta aaaatcgttt
   115801 tttgaggctt tatggaaggt attactctgg ggccatctca gtggattctt gaagggtaag
   115861 taggagtcta tcagaaaaag aagggttgag tagagtggac attggggcag agaagccagt
   115921 ggcctcaaat gcatgtttct ttctcatcct gactgttccc tttttaggca gacatatttg
   115981 ctggagccat attcatcaag ctggccttgg gattggacct ttacctggca atcttcatcc
   116041 tcttggctat gactgctgtt tacaccacca ctggtaagta tgttgcatat tttgctcact
   116101 caggctatct tttgctgatc ccaccccaac ctgcaattag cattctcagt gttaaccttg
   116161 tcactgccga ggtaaaggca ccatttcatt tccactatga gagtcaagca cagcaccaga
   116221 aacacaacta gaccatacaa cacagaatcc tccatattag atgtgaacat cttgatggaa
   116281 gggaattatg tgggggatgg ggtaggaaac aggtcatttg gttcagctat atgtttggta
   116341 accagattgg cacttcgaat tcagcatatc atccacacag acggttggga ggaagtagca
   116401 gctcagatag gagactagca aatgaaaggc aaggttcaaa tgaacacagg atgccagggc
   116461 atggccatgg ccatgaatgg tgcagttggg agaggagaac tggagcagtg ggttgctggc
   116521 gggagacgat ctgtgacaat agtccaagca ggctctcatg aaccaggtat gttgatatgc
   116581 ttctcatgca tactaacata aaaattaaag tataccagct gagttggaag acgtaaggaa
   116641 aaataccagc tagaacagtc aaaacagttt tggggccatt ttcgtgcatt tgagctgtca
   116701 acctaaaata agcgacagag agaccaactc tccaaaatga ggagtttctt cgggaatagt
   116761 gagggattgc aaaccaggat acatgtgcta tggcagacca caggacttcc aagggggttg
   116821 gggcaaggag aggcttttaa agacagagag ggagagtcca tgtaagctgt tttgaaacaa
   116881 agatgattgc ttcacctgct tgttgcaggt gctggtgttt gttcattggt ggtactggct
   116941 gttgctagga gacagtcttc atgataatgt cttccaacag ttcctgttac cggcataggt
   117001 gtatgagggc tctacctgca tggtctccca gccccatttt gttagggttt ggcataagtg
   117061 tctctatttt ggtacagaca actttcacag agcatgtgtt tcagaataag ggagcaataa
   117121 gggcatgagt cttctgtgtt caggattcat cttattttct catgacactc tcataaaggg
   117181 aatatcttgt tgcaggtgct ggtgactaac tagactgaga gcctagttag tctagaactg
   117241 aaaaagaagt tgggtttgga tttttgttgt tgttgttgtt caacactaca gcaaaacaca
   117301 aaacacagta actatatctg gtactgaatt aatgaaacaa taatacgttc cagcactaga
   117361 gcaaaagtgg tttcactaga tattttagag caggtgcact gtgctgaatg ggcgtaaatt
   117421 gagggattgt taagagaaac tttcatggta ttaaagtgct gccttttccc ctatttaata
   117481 ttcaaaaact cacacaaaga tgaaacttca ctgtaattca cagaaacttt gaatcagggc
   117541 aaggcaaggg aagtaggaaa accagtgctg aggagatcat gatgccagga caagcttgtg
   117601 gctcacccag gagcttttga tgtcttctac tgggtcattt ccagggttgt gggtggagga
   117661 gaacccagtg gtgaaggtaa atacatgagg acacatggat aaaatgccct ggttcttttc
   117721 tttctctcac tagggggctt ggcctcggtg atttacacag acaccctcca gaccatcatc
   117781 atgctgattg gctcttttat tctcatgggg tttggtaagt gatgaccctg cgtgcagtgc
   117841 ccagggcctg gaaatcacgg gacttgtttc tgttcggtct gtctgctctt tattgggatg
   117901 ccttccagtt ccatctggtc acactttcca gtcatttaca taatccccat cactgaaata
   117961 tctgcctgac ttctttcttg ctttattagc tcagcatgag gaaatggatg gtggggaaga
   118021 gaacatcact ttcttttaaa aattactgct tagaggccgg gcgcggtggc tcacgcttgt
   118081 aatcccagca ctttgggagg ccgaggcggg tggatcacga ggtcaggaga tcgaggccat
   118141 cctggctaac gtggtgaaac cccgtctcta ctaaaaatat aaaaaataag cccggcgtgg
   118201 tggcgcgcgc ttgtagtccc agctactcaa gaggctgagg caggagaatg gtgtgaaccc
   118261 ggaaatcgga ggttgcagcg agccgagatg gcgccactgc actccagcct gggcaacaga
   118321 gcgagactcc atctcaaaaa aaaaaaaaaa aattactgct tagataagtt atctcattta
   118381 accttgattt ctttgtgtta aggacagaca aaatcagtag cattgggctg ataattttac
   118441 agaagtattg tctagaaacc tttcatttac atagaatttt tatgaaatga aggattaaat
   118501 agtaggaaaa aatttgagaa ctgaatatta gtcagttcaa ctgaatcata cacatagaat
   118561 acacaacctg tgtttgtgta ttctaacaat gtattgtagt ggattttcat ccaaaacatc
   118621 cataacctca ttatgactat tttggatgga aatctattaa caatacattg tgataataca
   118681 caaatatagg ttggagtttt cttaataatg ctcacttatt agtatcattc agttcattgc
   118741 cgtcaagcaa tattgatctg atttactgct tgccaatatt tgttttctct tattatggta
   118801 tttatctttg cataggaaaa ctagccatac tggacggcat ggatacggaa catttctatc
   118861 attgcagaat gtttctattg cacagtgcta ttgttagcac caattctttg tgtactttct
   118921 attcagttat ccagaacttc tgtgctgttc ttgttcatgg tgccttggtt tctggcctca
   118981 gtgatgcact ctctggcatt agggtctcta agcctcaatt ctgccatctt taggatgaag
   119041 agggggactc tcatctctta gggtctccta tgtatttttg ttgcaaacca tatttatcta
   119101 atcaaagcaa cttccttgta ttgtctgtat cctccactcg gctaagttcc tgccttgcac
   119161 atttattttg cacatgatcc tagcagtgtt tggcgcatag tagtccttca gctaaataat
   119221 gaagtaaatt aatgttaact cagccctaca attgtataat accctgatga atttttcatc
   119281 atttaaagct atactaaggg accccagatg cctggactca gctttctaag ggcaatcaca
   119341 attctcttct gcacctgact agcctttcca gacccgaaca ggctgagtct cagtattttc
   119401 tcttgtcacg tctaacctgc cactcccaat ttctgcttct tatctttcca attttttatt
   119461 gtaacaggca aaatatagtg ttgcaccaga aaaccagatt gcaagtaaga tcaaaagagc
   119521 caagctctgg gtcaagaaga gaggcctttg cctcctgatc tttttcagag gagctggggc
   119581 tttctgatgg ataatttcat gaggctcact ttgttagctc accttccagt ttgcttatgc
   119641 tctaaatggt tgtgagacat cagtgtcagc ctgttggata acagcttcat ttttacctta
   119701 aaagaaacac taacttaaaa tttcaaagag caatatagga agacaagtca gttatttgct
   119761 ttgtgtactt cgtgaaagta aatctggtag catggccaat gccagcggag gtaccagaaa
   119821 gacatggacc tgggagaggg tcactgagga ttggactggg ctgatgggag gtgcttgttt
   119881 acctccacca aaaagtagtc atcataaaca ttggatgtct tagatttcag taagacatct
   119941 cattttactc tgatgccttt ttagcattta acgaagttgg aggttatgag agctttaccg
   120001 agaagtacgt gaatgccacc ccatccgtag tcgaggggga caacttgaca atcagtgcca
   120061 gttgctacac acctcgggcg gactccttcc acatcttccg agatgctgtg actggggaca
   120121 ttccatggcc aggaattata tttggaatgc ccattacagc tttgtggtac tggtgcacaa
   120181 atcaggtgaa gtatatgtat atgtgtgtct gtctgtctgt ctgtctgtct gtgtgtctgt
   120241 atgtgtgcat gtgcttgttc tttcttgtct catagaaaaa catttagttt ccattttgca
   120301 cacacatcgt ttaaagagtc aaacccttct ctgtttttgt tttttgtgtt tttttgagat
   120361 ggagtcttgc tcactctgtc acccaggctg gagtgcagtg gcatgatctc agctcactgc
   120421 aacctccacc tcccgggttc aggtgattct cctgcctcag cctcccatgt agctgggatt
   120481 acagatgtgc accaccacgc ccagctaatt tttgtatttt cagtagagac ggggtttcac
   120541 catgttggcc aggctggtct cgaacacctg accttaggtg atctgcccgc ctcggcctct
   120601 caaagtgctg agattacagg ggtgagccac cgcacccagc ttaaagagtc aaacacttct
   120661 acaaaccttg ctatttaaaa atagctgcat ggtgccctgc tttccaccct atttcttgtc
   120721 cttcagaggc aaatgctttc agctctttta agtaagtgtt ttggcattta tttctgttcc
   120781 ctaaatcctt gtgctcagtg tgcagtctgt gagccatcaa catggacatc accttggagc
   120841 tcactaggaa taaatgctct cagaccctat aaccctatct agaccctttg aattggaatc
   120901 tgctcattaa cttgatcccc aagtgattca gataaatgct tgtgttgctc tctcttggtt
   120961 ttaggatttt attgttggct tccctatgat gaaggatgag agtttagctg tctttcaact
   121021 ttcccttctc agccccatgc aagcacacct gttcccccat cctcccaata gctgtcaatc
   121081 acaattttgg agagatcagc attcagtgcc accatttttg tgactacctg aatgtaattc
   121141 acagctgaac catgtgatgt atactgcctg acttttcctc agcttttttt ttttttggtt
   121201 cctggaatta ataattttaa ttcttgtttt cttccttttt taaaaacatt attttttaaa
   121261 tagagacagg gtctcactat gttgcctaag ctggtctcaa actcctggac tccagcaatc
   121321 cttctgtctt ggcctcccaa agtgctgcaa ttacaggtgt gagccaccgc acctggccaa
   121381 tttttaattt ttcattttga attttcttgc taattattac tcattgaatg aaagattctc
   121441 ctggagtctt tgccctctca cagtctggca gcactccctc tggtgcccaa ccttatccaa
   121501 tgaccccttc gctatcatct ttgggaattc atttttgccc tactccggtt atttctcctt
   121561 tttccagtat tgcctattgt cttctttctt agtttattcc gtccttcagg gcaaatcaaa
   121621 gccttcagta tcttcctaag ctaggcctca ggaagtgaga atgagtgaga atgtgtgaca
   121681 tttgtctttc tgtgcctggc ttatttcact taacttaatg acctccggtt ccatccatgt
   121741 tgctgcaaat gacagggctt cgttgttgtg tatggctgaa tggttttgca ttgtgtatta
   121801 tgcatatttt ctttatccat tcatccgctg atggacactc aggctgattc cacatgttgg
   121861 ctattgtgaa tagtgctgca atgaacacag gagtgcagat agctctttgg tatactggtc
   121921 cacattattt cttattgcaa cattaaactc tggaaaggga cgctgactgc ctttgaaatc
   121981 atcccctggc ttgtttcatg agtgtgtcac gttctcccgg caggtcattg tgcagcgctg
   122041 cctgtgtggc aaggacatgt ctcacgtgaa ggccgcttgc attatgtgtg cttacctgaa
   122101 gctgctgccc atgttcctca tggtgatgcc ggggatgatc agccgcatcc tgtacacagg
   122161 taagccctga atccgtatgt tctctctttt tttatgcttg tattctgata agtgttttta
   122221 aaatgtcata aaaccttgag aaaatccatt ctggaaggaa gtaaaagcag acttccaggt
   122281 ggagggagca gcctgcacag tggtcaaagg caggaaaatt tggcatattg gacgctctgt
   122341 tcctttatcc tcttcatacc atctgcctat ctcgtagaca tttgagtctg tgagttccgt
   122401 cttcatgagt tgcttagatt taaggaagtc cagagaatat ggcaaaagga cactgcagga
   122461 tgaggtagaa ttgggttaat ttgagttgag tgagccgtac tgtctgagtt tggtgacatc
   122521 tctgactgag aaggtcttgg tccctctgag aaaactggag aactgaatca attttcagtg
   122581 ctttggaatc aggttgtttg aggatatgta aatttctgag tcagctaaga gtaactgcta
   122641 gtgttaaaaa tcttccttaa aaaaattcaa cttcctttct ttattacgaa aagtgaagga
   122701 aatataacca aatctttctt ggctaattga ggactcattt ttattggggt aatccctcag
   122761 acaacactga atccacttca tgttttctca actgggcatc agttgatttc actgaaatct
   122821 tgttaagtga acatcaaggg accaacatca cttcttactg cagctttgta atgtttataa
   122881 gggtaaagaa tgctcacgcc tgtaacctca cccacttggg aggctgaggc aggagaatcg
   122941 cttgaggccc aggactttga gaccagcctg agcaatacag caagatccca tctctaaaac
   123001 aataagataa agtagctagg catggtgatg tgttctgtag tcccagctgc ttgggaggct
   123061 gaggtgggag gactgcttga acccaggagt tcaaggctac agtgaactat gattgcacca
   123121 ttgcactaca gcttgggtga cagagacccc gtctcttaaa aaaaaaaagt gtaggtatct
   123181 aactagtggg gaatggccaa agaaattatt gtgcacctcc tttatggaaa aatgaaaaca
   123241 ggagactgaa gactatctca aaacttggga aaatactgag gttatgatat taaatgtaaa
   123301 aagaaacttg caacataatg tctcaacaac tatcatagtt ttacaaaaaa gacatttctc
   123361 tatagaaaag gattaggaag gaatgaaaag aagctaatgt gctgaagtgt tatttttctg
   123421 cgtgattctt tatcaattct ccctgtctgt tgtcataatg ttgtttaagc aaaaacaaaa
   123481 aaccaacaag gtattgtgca gctgccacag aggtgaggca tcatcacaca tgggacagtc
   123541 acccaactga ccatcacaag cgacacctct tcttagatgc aggtgaaaga tactaggcta
   123601 aatgtgactg cacacaggac ctaacttcct gttgctgttg tcagtctccg gagctctgtg
   123661 ttcctggaag aatttcttct tttgctgttt tcccagagga tggggtccac tccctctctt
   123721 tgctcaaatg cccttgctag gccacgtccc aagggagccc ctatcccatg ggtcagtgca
   123781 aggggctatg gggataagat acttggggtt gtgttttggg catagagggg ccagatctat
   123841 gatatggagt tcaaaattga atctccagtt tccaggcaaa tgtctttcct tccttatgat
   123901 ctttcaactt ttctctttgt ttaatggttg ttggttttgc ctatttgggc ctcattggac
   123961 tcacttctga attcttcccc agatatggta gcatgtgtgg taccttctga atgcgtgaaa
   124021 cactgtggcg ttgatgttgg ctgcaccaac tacgcatacc ccacgatggt gctggaactg
   124081 atgccccaag gtaggaaaat gtccctgctg ggacagcccc agaggcctgt ctaagacggg
   124141 cctcgaggaa gggttatggt gcaattcttg caccttccat taattcaatc caactcatca
   124201 gacatttctt gagcaccttc tacaggttac cagctctgtg ctaggcctga aaatttcaga
   124261 gatgaaccag gtacaattac tgttagaaga attcttactc cttcagattc aagactgttt
   124321 tctgaggcag ccaagaacaa attaaatgat ccatttgtca ataaaagagt tgcatagtca
   124381 taaacttgta aacacaagac ctagaggtaa actatttttt ctgctttttg ggggctagtg
   124441 ataaccaaat aaaccaaata gaataaacta tttattatgc tttttggggg gcatttttgg
   124501 ggctagtgat aaccaaataa tagatctcaa tctatttaat ctgcaactat ttattgagtg
   124561 cctactaagt gccaggcact gctttggtgc taacaaaaca tcagtgaaat aggcataaag
   124621 tcccctacct cttggaactc aaaatctagt agtatgagat agaaaataaa ccacatagga
   124681 aatacataaa ttattaggat gccagaaggt gatcattgct gtggtgaaca gaaatggagt
   124741 agggtacaga gctcaggact tgaccaggtg atctcctact ccatcaaggg ttggctacat
   124801 ttcttccacc ttcctccacc ctgacacaca ggagggagga agggaccctc tttccttcct
   124861 tatgatcttt caacttttgg cccacaacca tgtcatggcc cacaaccatg acaccacatg
   124921 cttcccatcc acacacactc tgtcctagga ggcttagggc cgttactaat gggcagaggg
   124981 aactggagga tgaagttccc atcatggctc aaaactcttg gctttgcccc tccaaagact
   125041 tatttagcag aaccgcctac tggacttctt cctctccagt tctcttaagt cttcaggaag
   125101 ccaacagtcc ctacccaaag aaagatggtg tgatgttgtt tcctctcttc taaaactagg
   125161 ttccagtaga tgatctctaa gttcatgttt aggactaaaa ttctttttgc tttaatctgt
   125221 cccctcaagc atttattttt tgagttacaa acaattcaat tacactcttt aagtcatttt
   125281 aaaatgtaca attaagttat tactgattat ggttaccctg ctgtgctatc aaacagtagg
   125341 tcttattcat tctttctctt ttttgtaccc attaaccatc cccgctgcca cccctagtcc
   125401 cccattactc ttcccagcct ctggtaacca tccttctgct ctctatagcc atgagttcaa
   125461 ttgtttttga tttttagatg gcacaagtaa gtgagaacat gtgatgtttt gtctttctgt
   125521 gcctgactta tttatactgg attattctca ggtgaccagg aaaatatgca ggaaactcca
   125581 catgctgatg tgtattgata aggacatcag ttaacctatg ttccagatga tacttttaac
   125641 ctttcaaccc tctctggttt agcaaggcag tgtccagcca ctaaccagtg cttgtaccct
   125701 ttcccggctc caggactgcg aggcctgatg ctttcggtca tgctggcctc tctcatgagc
   125761 tccctgacct ccatcttcaa cagcgccagc accctcttca ccattgacct ctacaccaag
   125821 atgcggaagc aagcgtcgga gaaagagctc ctgatagctg gacggtgagt gaaccctggt
   125881 tcccacctag aatcctctgg agaagtacag acgtagaagt gaactagagt tcccttgtct
   125941 ttggctttgg tgaaagtaat catagcatct gggtagaggg aagagacatt ggagtacatc
   126001 aaattcaagt gatcactttc cagatacaaa aatttgaacc atacctttaa atgaaataat
   126061 cactttttca gtctttcaaa tgcttctgaa tggctcttat ttcttcccct cctcacatca
   126121 cccccctatc cacatcttca taaaactcca ccagtatttt aatagggtgt aaaatttcca
   126181 cctactctga taggtgaatg cattgtctct agcagtttcc atgtatatca catggaggta
   126241 atggattaag tcttccacac atgaacacag aggagtttat cagtcatatt cattaatgat
   126301 tgggctgtgt tacaaaggag cagggaaggg actaattcca agaggatgct tggagagtta
   126361 agtcaaccca ggggaccctg agcagcctgg gggccttgaa gatagtggaa gtgagatgga
   126421 gggaaacaag aggaaaaaaa tcgataccag aatgtccttt ttcaccttca caattttcga
   126481 gaagacccta tattgtcata gcattttttt tttttgagac agagtttcac tctttttgcc
   126541 caggctggag tgcaatggca tgctcccagt tcactggaac cgccgcctcc cgggttcaag
   126601 cgattctcct gcctcagcct cctgagtaac tgggattaca ggtgcccgcc accatgccca
   126661 gataattttt tgtattttta gtagagatag ggattcacat cgttggccgg gctggtctca
   126721 aactcctgac cttgggtgat ccattctcct cggcctccca aagtgctggg actacaggtg
   126781 tgagccaccg ccggcctggc ctgtcatagc attttgtaaa atgttttaaa aatcaaagta
   126841 cagcacacat aaagaaaaca gttaaaacat ggatgcacag ctcagagatg tgtcaccaag
   126901 tgaggaccca tgtaaccatc gatcaagtca agacatggaa attaccagca cccagaagtt
   126961 cgttcgtctt gggccacctc gttccaaagc taaccactgt gacttgtgat gctatagctt
   127021 agtcttttcc aacttcaggc tatcataagt agaataattg aatttgtatc ccttgaaata
   127081 caattttttt ttcaagacag agtcttgctg tcgcccaggc tggagtgcag tggctcgatc
   127141 ttggctcact gcaacctctg cctcccgagt tcaagcgatt ctcctgcctc agcctcccga
   127201 gttcaagcga ttctcctgcc tcagcctccc gagtagctgg gactagaggc gtgcacgacc
   127261 atgcccagct aatttttgta tttttagtag agacggggtt tcaccatgtt ggccagatgg
   127321 tcttgatctc ttgacctcgt gatccgccca cctcagcctc ccaaagtctt gggattacag
   127381 gtgtgagcca tccccacctg ccgaaatatg gcttcttttg ctcatgttat gtttgcaaca
   127441 ttcaaccgtg ttgctatgtg tagctgtagt gtaatttctt tctctgtgat gttccactgt
   127501 agtaagatat cagaatttgt ctactctttt caaagaaatt ggtatcaaga gaaactgacc
   127561 aactatttaa aagactgtac tttgttggtg acagtaacaa tagctttagt aaattaaaac
   127621 acttggggca aaacccaaag gcctcacttg gcccagagct tgactctgga caaatgctgt
   127681 aggagaggga gtacagtagg gcaggagtgt acctttagta gagaaggtac tggttggtgt
   127741 tcaggagacc caagatgcag tcgtcccact gataggtata tgatcttgga cacacatcct
   127801 ccttaagtct caatgataaa gtaataactt tttcttttcc cctctctctg ttatcaaatg
   127861 tctactatct cacaaaacac aaataggaaa aaaacatgta cgtttttaaa attcttgcct
   127921 tgtggaatat atgcctttgt caggaagata gacaattaat aaaggtatgc tacctcaggt
   127981 gaccagaggt gctagaaaga caaagcagga agaaaggatg gaagtaacct catccaggtg
   128041 ctcagggagt cctctctgag gaggtggcat ctgagcagag cctgcaatgc aggaagtgtg
   128101 ggagtgagcc ccatggtgct ctgggggaag gaaaaacgag ggttgctttc ctcccacagt
   128161 cacatatgtg atatgtttga gaacaagcag gagtgaggtt catccatgag aagccagtgg
   128221 gagagtgaag agcaaggtca gaaaggtgcc tggaggcgag gtcatccagg gccattgaag
   128281 tcataacaag acgggatttt attctacatg tgataggaaa ctggaactga atgagttggg
   128341 aaagcacatg atttgtcttc caatggtaat taaaaaaaaa taccaacagt aagtgtaatt
   128401 tattgaatcc ttactgtggt ttaggcatta tgctaagact tcccatagtt tatcacattt
   128461 agttgttgca aggatgcagt gattttgtaa catttaaatg agacatttgt gcttcagtct
   128521 cctgcccaaa tgcttgttcc ttcctccacc ccacaactgc ttctctgttt catgtgagca
   128581 gagagagatg aatggccttt tacgcacact gcagtaaatt gcgtcggttc atttactcac
   128641 agaacaagca cagacaatgc tgcagtttag aaaggttaag aagtcatgct ccctggacaa
   128701 caggagcctt taacacgctt tttacctgct gaagtactca agtagtaaaa tgcacaagtt
   128761 agcatttctt gctgatttac ccagcattct gagatagagg ctgtttccat tctaacctat
   128821 gcaaaccaac tttgttccct gcaagctagc aaaagaacaa aaaatggaag tctgctttct
   128881 ttatcataca aataattgct ggttaataga agtagtgtgg tatttatttc caattgatat
   128941 actacatgta gtgtattgga gttattaatc actgatattt taactatttt tatgaataga
   129001 tatttaatct catagatgaa gctattatga ttaattatag acaagcaatt gctttattgg
   129061 cactttacta aaagatcacc attaagcaca gcatgggttt atgtatgatc aaggagcttg
   129121 attttgtttg gaaaatcaat gagtgacaac aagaatgaac gctagaacta aagcacaatg
   129181 gaagtaacta tagtgctttt gtttaatgtt taaattatgt tgttttcttc tcaggatatt
   129241 tgttcttcta ttaactgttg tgagcattgt gtgggtccca ctggtacaag tttctcaaaa
   129301 tggacaacta atccattaca cagaatcaat ttctagctac cttgggcctc caattgcagc
   129361 tgtctttgtg cttgccatct tctgtaaaag agtcaatgaa caggtgagtg aaaactggaa
   129421 aaaaagtttc cctgctggag tgagaaaaaa atcgtttatt tcactggggt atcaaaatac
   129481 attctttctc ccctatttat gcaaatcatg gcccatctta attttagttg aggtcagcca
   129541 caattcctga tccttgctaa agtataaaaa tatagcgcac attcatagta cagtctttat
   129601 atgtttctta caaaatatta cgtacataca tggtgcagag ttgaggaaca tgtttgggag
   129661 gcagactgcc agggcccaat catggctata ccacctaatc gtattgtgat cctaagcaaa
   129721 ttgcttgagt ctctgtaaaa tgaagataat gatagcacct attctatggg attgtggtga
   129781 gtattaagtg agataaaata tgtgaaattc ttagaagaaa acctaccaca ctgctaagaa
   129841 ttcaaattgt gttcattact attgtgatat atgtaattaa ttgattattg tggatcatgt
   129901 acccttaatc tttcaatcat tccttagtac tagccttact attatgattt tcagatgagg
   129961 aacaggtgca gaggggttag tatctatgtg ctttccacat gttacttaat attagtaagt
   130021 gggatcttgg tattcaggct tagatcttct tccatccaaa gctcatacca ttaatctcca
   130081 tgcaatacag tttttctaaa acataacatc ttgagcagag gaacagacac atgtttccac
   130141 ccccatcaac tcctcacaga aataaattat caagagcttc atagaactct caaaactacc
   130201 taatatcagc tctggaaatt gtgtaacata attgatactt ctgcttattt tatcaaataa
   130261 atcacaagtg ttttgatcta actatgaaac aaaagtcaag gaaaacttca gcttgggtca
   130321 gtgtagacag tagtgtcctg gtattggaga atcaacgatg gtgcagtggt atgtacagtt
   130381 caggatcatg gaaagcagca tccaactaag aagcacatgt atttgcaatt ttctctatgt
   130441 cggtaacctt gtgcccaagg ttagccattt gttggtcctt aactgagaaa gcaggcagga
   130501 ttataatgat gacttacttg aataagcttc tcatattttc taaacattct gattttcttc
   130561 ttgcttcttt tgcagggagc attctggggt ctaatggttg gacttgcaat gggcctcatt
   130621 cgtatgataa cagagtttgc ttatggaaca gggagttgct tggctcccag taactgtccc
   130681 aagattatct gtggagtgca ctatctgtac ttttccatcg ttctcttttt tgggtccatg
   130741 ctggtcaccc tgggaatttc cctcttaaca aaacccattc ctgatgtaca tgtgagtgat
   130801 gagtaatgaa tacatgctaa ttttaaataa gagttcttgg ccgggcgcag tggctcacgc
   130861 ctgtaatccc agcactttgg gaggccaagg cgggcggatc acgaggtcag gagatggaga
   130921 ccatcctggt taacacggtg aaaccttgtc tctactaaaa atacaaaaaa ttagctgggt
   130981 gtggtggtgg gcacctgtaa tcccagctgc tcgggaggct gaggcaggag aatggcgtga
   131041 acctgggagg cggagcttgc agtgagccaa gatcgggcca ctgcactcca acctgggtga
   131101 cagagcgaga cactgtctca aaaaaaaaaa gagttccttg ccttttattg tatgcatgta
   131161 tgagttccag gaaatgtatt cattgtacct ctagagctag aagaacccta agagattatc
   131221 attcagtcac tgaaataaag aacaatttgc acctagtatg tgcaaagcac cagtgaatta
   131281 aaaagtaagg gattagaaaa tggacattat attttgtaaa cttcacagag tagttgggaa
   131341 gtcaatctac agcattgtca taggacacca ggaagagaat aattggtgtt tccaaagaca
   131401 ctgggaaaga cttcacagca gagctgtcat ctgggctgtg cctgtttggg tcaataggat
   131461 ttcatataca gcatgaacac tgactggcac agagatgggg ggaaagtaca tggtaccagg
   131521 gggcaggaaa agaaagaata gaataatgag atgcattttt gcctttcaat ttggcaaaaa
   131581 tgtttaatat gaataatatt taatgttagt ggttgatatt agtgttgtgg gaaaattccc
   131641 acagtccaaa actgttggag agtgcgtaga ttttgtaatt tatagtaaag caattgggta
   131701 gtatttatgg ataaatactt atgaatactt atgaaacaac aatcccagtt ttaggagctt
   131761 actgtgtata aatacttgtt caagtaggaa aaatatgtgt ataaggattt tctctgcaaa
   131821 agttttcaaa taggaaatag ctgggagaaa atccagattt catcatgaaa ggaatgagca
   131881 cacaaacaca gggcactgaa cattatgcag ctgtttagaa acatgaggga gctctattat
   131941 tcactttgga aaaaaatgtt cataatatgg ttaagtggaa aaatatgtgc agaataatat
   132001 aataatgtat aatagcgctt tctgaaataa aacacatgta ggcatataga tgtttgtcta
   132061 agcatacaaa aaaaaatctt agagcatatc cacctaagat tttcaacaag aggcatctca
   132121 gggagtgggg agacactcta ggggcccagc aaatattaac taattatttt taaaatataa
   132181 atactgctta tatactaata ctgtttgaat tgtttgaatt tatgactaaa catgtgtagc
   132241 ttttatgtat tttgaattta tcactcacaa tttttgaagc aatgcttctt tatatatttt
   132301 cctgagaagt ggccagtaga ttatgtgtgg atgggaaacc tgaaatacag cacagctcaa
   132361 aatgttttac gaaggacatg tcactgaaat tcctaactaa atatttacgc tgaatattga
   132421 gttagatgaa agaacactag aaaacatatc atagttttta aatatatata tgttaaattc
   132481 ttatttgcca gtagaagtaa ccaattttat tactaatttt taggaaaaaa atattgtctg
   132541 aaggaccagt gagaccattt ttctgattta tgttaatgtc tcattaatat gctgcaaggt
   132601 ttaactttca aaatagactg ataaatatca tggttatttc agagaaagtc atgaaaactg
   132661 ttgtgaatct agcctaccag tgcagaaatg agatgtccca ggatgatagt ctttcagcaa
   132721 aactagaaat tactctatgt gtaattaaac agaaattgaa ggactcccaa gaagagagtt
   132781 tttaacaaag aaagtggatc taatacaaga aatcctgtga ataagagctt atgaagacat
   132841 gattaggaat cttagtgaga aggtaaaggc atatgttaca tcaagaacaa ataaaaccaa
   132901 ttacaaattc tagtaaattt gtacaagaaa gtcatgagcc aaattaaaat gaggtataac
   132961 ttagaatatg atagattata aaggtttaaa aaccattgat aggctgggcg cagtggctca
   133021 cgcctgtcat cccagcactt tgggaggcca aggtgggtgg atcatctgag gtcaggagtt
   133081 taaaaccagc ctggccaaaa acatagtgaa accctgtctc tactcaaaat acaaagatta
   133141 gccgggcatg gtggcagtca cctttagtaa ccccagctac tcgtgaggct gaggcaggag
   133201 aattgcttga gcccaggagg cggaggttgc agtgagccaa gatcgcacca ttgcactcca
   133261 gctgggcaac aagatggaaa ctccttctta ttgaaaacaa aacaaacaaa caaaaaaaaa
   133321 acattgatac ttggagcaat ttccttagaa tgacccaggg ctgatattta cttgtgtcca
   133381 atcagtacat acagcatcaa ttctatttat tttcaaatgc ttaaatcaac atacagacta
   133441 accatggaaa tcttaatata tttacagaaa ataataatta tataaagcat aatagtttaa
   133501 aataatggta tagctgacag aagtttggag atggtttagg aaaaggagtg tgtaagggta
   133561 ctaattgcaa ctggaattca atagtacata gataccagcc aaatgtgatg gatccagaaa
   133621 tagaatttaa gaagatagtt tgaaagttat aaaagcaacc actagataaa ctgaaggaaa
   133681 tcatgatgtg gctaataact gttggatgtt aaggacaatg agtgaagctg gggtatagtg
   133741 taggttagct aaatcttcaa ctttgctgaa attacaaatc cagaagtagg tatttttaag
   133801 tatatcattt gaagttctaa atagcaacca gaaagaatta aaaacagaaa aaaatttaaa
   133861 atgattagtg tgttttgatg agtgagtgtg gtaggaggcc ttttctttgt gatctatatt
   133921 ctcctgtatg gtttgatttt ttaaaaacac cagacgataa acaaaggtac cattctatta
   133981 tactattgca aacatttgcc tattactaat gcacttttgt atggtccctg ttcagctgta
   134041 ccgcctgtgc tgggttcttc ggaacagtac agaggagcga atcgatatag atgcagaaga
   134101 gaaaagtcag gaagaaacag atgatggtgt tgaagaaggt aatatttggt ttacatttgg
   134161 ttttcatgta ggaactctgt gcacaggctt gtttatggtt ttcttttaat gtcattaaat
   134221 ccagcttccg aaaaggctgt tagatttatg acaaactgaa actttaaatt tttacctttc
   134281 caaaaaccaa gacaacatat taaatccatc tattcatctg cctgtccatt ggttggtttg
   134341 tccacccatc atccatccat agttactgag atgacagtta cagactcgcc tgttcctagt
   134401 tacatagtaa gtgttcaatc ttgattgtct gcaaataagc atctagcccc accttctctc
   134461 caactttact tctcagtatt ttctctaaca taccctctat tccaggcaga caggttttct
   134521 cacttttcca catgcgccaa gctccctaga atatttctac ctcctgtcca aggggaaaaa
   134581 aaatgcttat tctttaaaac taagttctaa tctcacttcc ttcatgaaaa tttctccatc
   134641 agtcatcccc ctggctcttt gtttacctaa tgttttttaa acctcagata aggtttagca
   134701 cttcacaata tgttgtctta aactggacaa taattgtctg ttttggtttg gtttcttcaa
   134761 agtgaagagt cagtgctttc tgttcctttt gattttttat atcagcattc ctgagtatga
   134821 ctggcctatc attttctggt tttgtactaa gtctttggtt ttggtattca gatcatagag
   134881 ttatcatagc atgaatcaga aattagccca tttttccatt ttatgaaaat atttcaataa
   134941 gattgaaata atgttgccat tgaattttgg tattttgcca ataataccat aagggctgtg
   135001 tgtgtgtgtg tgtgtgtgtg tgtgttgcac atcttaatta ctgatcaaat ttatataatg
   135061 gctatagaac tatttagagt ttccattttt tcattaattg tttttggaaa attatacatt
   135121 tctaggattg tgcccattta gtgcacattt taaatatatt ggcataaagt tattcatagt
   135181 gtctacttat ccatctatgc tgcctctata gttgtgttat cctttcaatc tctagtatat
   135241 tttgtgattt atcgtttttc ttaatcttac taaagatttg tctagtttgc ttttctcaaa
   135301 gaactaactt ctggctttgt catttctatt attttccttc ttttctattt catcctttct
   135361 gtttttattt gtattctctt ccatttacat tatttaggtt tattcttttt tttttttttt
   135421 tttttttgct aagttggata ttaactcatt catttccggt aaatctggaa attttacttt
   135481 tcttttgatt tttctttctc ttttctacat aaataagacc atatacattt ccctcaaagt
   135541 aatactgttt taaatctcac agcttttaat ttgtataatt ttcattatca tttcttttta
   135601 aatataatct tacgttaatt gtgattttta taaacatttg agtttagaag tattaaattt
   135661 tccagtgctg caacagatag ccatatacat gagtctttct gtatttttgc cagtgtaagc
   135721 tggggataga ttttgtggag ttccgttgtt gggtcaaagg gttcatgcct atatgatttt
   135781 gcaatacgct actaattccc ctccataggg gacttgcttc cctagcaaca atatagaaga
   135841 gtgcctgttt ccacgcaaac tcactaacac agtatgttgt gaaacttctg tatttttccc
   135901 actaatagat gagaaagtgg tataggttta gtttacattt ctcttttttg agtgagcttg
   135961 agaaccatgt gtcttttttc tttcaactgt ttattcatct ctctaatatg ctgacatggg
   136021 gctgttgata gccttttctt acctattttt agaaacccat tatatattaa agatattaaa
   136081 ccctttgtaa tagaatatgc gaacgtttcc cccattttgt catttgtttt tactttgttt
   136141 attgaacttc gtgccatgca aaagtcgcct gtttttatat gattaaattt atctacattt
   136201 tctcagggat tcctcttaac actcccagct gattgtaatc attttttaca gtcataggta
   136261 ctacactgac aaggatttct agttcctttg tgatctagat cttctgcaat catttgctta
   136321 tctttgttcc agattatcct gagaaatcac gtggatgcct caagaaagct tatgacttgt
   136381 tctgcggttt gcagaaggga cccaagctaa ccaaggagga ggaggaagcc ttgagcaaga
   136441 agctcacaga cacgtctgag aggccctcgt ggaggacaat agtgaacatc aacgccatcc
   136501 tcctcctggc tgtggtggtc tttattcacg gctactatgc ctgaactcta tctgagccat
   136561 tagaataatg aataattctt aataatgaac caaaggataa ttttagtgat tttaattttt
   136621 tttttttttt ttttt
//
