# Supplementary material for: Exon prediction based on multiscale products of a genomic-inspired multiscale bilateral filtering
Source: PLoS One. 2019 Mar 21;14(3):e0205050. doi: 10.1371/journal.pone.0205050 (PMC6428306; doi:10.1371/journal.pone.0205050)
Supplement: S1 File — Detailed information on these sequences. (ZIP) (ZIP) [file pone.0205050.s001.zip › S1 File/ENm004/YWHAH.txt]

Homo sapiens chromosome 22, GRCh38.p7 Primary Assembly
NCBI Reference Sequence: NC_000022.11
FASTA Graphics
Go to:
LOCUS       NC_000022              13111 bp    DNA     linear   CON 06-JUN-2016
DEFINITION  Homo sapiens chromosome 22, GRCh38.p7 Primary Assembly.
ACCESSION   NC_000022 REGION: 31944493..31957603 GPC_000001314
VERSION     NC_000022.11
DBLINK      BioProject: PRJNA168
            Assembly: GCF_000001405.33
KEYWORDS    RefSeq.
SOURCE      Homo sapiens (human)
  ORGANISM  Homo sapiens
            Eukaryota; Metazoa; Chordata; Craniata; Vertebrata; Euteleostomi;
            Mammalia; Eutheria; Euarchontoglires; Primates; Haplorrhini;
            Catarrhini; Hominidae; Homo.
REFERENCE   1  (bases 1 to 13111)
  AUTHORS   Cole,C.G., McCann,O.T., Collins,J.E., Oliver,K., Willey,D.,
            Gribble,S.M., Yang,F., McLaren,K., Rogers,J., Ning,Z., Beare,D.M.
            and Dunham,I.
  TITLE     Finishing the finished human chromosome 22 sequence
  JOURNAL   Genome Biol. 9 (5), R78 (2008)
   PUBMED   18477386
REFERENCE   2  (bases 1 to 13111)
  CONSRTM   International Human Genome Sequencing Consortium
  TITLE     Finishing the euchromatic sequence of the human genome
  JOURNAL   Nature 431 (7011), 931-945 (2004)
   PUBMED   15496913
REFERENCE   3  (bases 1 to 13111)
  AUTHORS   Lander,E.S., Linton,L.M., Birren,B., Nusbaum,C., Zody,M.C.,
            Baldwin,J., Devon,K., Dewar,K., Doyle,M., FitzHugh,W., Funke,R.,
            Gage,D., Harris,K., Heaford,A., Howland,J., Kann,L., Lehoczky,J.,
            LeVine,R., McEwan,P., McKernan,K., Meldrim,J., Mesirov,J.P.,
            Miranda,C., Morris,W., Naylor,J., Raymond,C., Rosetti,M.,
            Santos,R., Sheridan,A., Sougnez,C., Stange-Thomann,N.,
            Stojanovic,N., Subramanian,A., Wyman,D., Rogers,J., Sulston,J.,
            Ainscough,R., Beck,S., Bentley,D., Burton,J., Clee,C., Carter,N.,
            Coulson,A., Deadman,R., Deloukas,P., Dunham,A., Dunham,I.,
            Durbin,R., French,L., Grafham,D., Gregory,S., Hubbard,T.,
            Humphray,S., Hunt,A., Jones,M., Lloyd,C., McMurray,A., Matthews,L.,
            Mercer,S., Milne,S., Mullikin,J.C., Mungall,A., Plumb,R., Ross,M.,
            Shownkeen,R., Sims,S., Waterston,R.H., Wilson,R.K., Hillier,L.W.,
            McPherson,J.D., Marra,M.A., Mardis,E.R., Fulton,L.A.,
            Chinwalla,A.T., Pepin,K.H., Gish,W.R., Chissoe,S.L., Wendl,M.C.,
            Delehaunty,K.D., Miner,T.L., Delehaunty,A., Kramer,J.B., Cook,L.L.,
            Fulton,R.S., Johnson,D.L., Minx,P.J., Clifton,S.W., Hawkins,T.,
            Branscomb,E., Predki,P., Richardson,P., Wenning,S., Slezak,T.,
            Doggett,N., Cheng,J.F., Olsen,A., Lucas,S., Elkin,C.,
            Uberbacher,E., Frazier,M., Gibbs,R.A., Muzny,D.M., Scherer,S.E.,
            Bouck,J.B., Sodergren,E.J., Worley,K.C., Rives,C.M., Gorrell,J.H.,
            Metzker,M.L., Naylor,S.L., Kucherlapati,R.S., Nelson,D.L.,
            Weinstock,G.M., Sakaki,Y., Fujiyama,A., Hattori,M., Yada,T.,
            Toyoda,A., Itoh,T., Kawagoe,C., Watanabe,H., Totoki,Y., Taylor,T.,
            Weissenbach,J., Heilig,R., Saurin,W., Artiguenave,F., Brottier,P.,
            Bruls,T., Pelletier,E., Robert,C., Wincker,P., Smith,D.R.,
            Doucette-Stamm,L., Rubenfield,M., Weinstock,K., Lee,H.M.,
            Dubois,J., Rosenthal,A., Platzer,M., Nyakatura,G., Taudien,S.,
            Rump,A., Yang,H., Yu,J., Wang,J., Huang,G., Gu,J., Hood,L.,
            Rowen,L., Madan,A., Qin,S., Davis,R.W., Federspiel,N.A.,
            Abola,A.P., Proctor,M.J., Myers,R.M., Schmutz,J., Dickson,M.,
            Grimwood,J., Cox,D.R., Olson,M.V., Kaul,R., Raymond,C., Shimizu,N.,
            Kawasaki,K., Minoshima,S., Evans,G.A., Athanasiou,M., Schultz,R.,
            Roe,B.A., Chen,F., Pan,H., Ramser,J., Lehrach,H., Reinhardt,R.,
            McCombie,W.R., de la Bastide,M., Dedhia,N., Blocker,H.,
            Hornischer,K., Nordsiek,G., Agarwala,R., Aravind,L., Bailey,J.A.,
            Bateman,A., Batzoglou,S., Birney,E., Bork,P., Brown,D.G.,
            Burge,C.B., Cerutti,L., Chen,H.C., Church,D., Clamp,M.,
            Copley,R.R., Doerks,T., Eddy,S.R., Eichler,E.E., Furey,T.S.,
            Galagan,J., Gilbert,J.G., Harmon,C., Hayashizaki,Y., Haussler,D.,
            Hermjakob,H., Hokamp,K., Jang,W., Johnson,L.S., Jones,T.A.,
            Kasif,S., Kaspryzk,A., Kennedy,S., Kent,W.J., Kitts,P.,
            Koonin,E.V., Korf,I., Kulp,D., Lancet,D., Lowe,T.M., McLysaght,A.,
            Mikkelsen,T., Moran,J.V., Mulder,N., Pollara,V.J., Ponting,C.P.,
            Schuler,G., Schultz,J., Slater,G., Smit,A.F., Stupka,E.,
            Szustakowski,J., Thierry-Mieg,D., Thierry-Mieg,J., Wagner,L.,
            Wallis,J., Wheeler,R., Williams,A., Wolf,Y.I., Wolfe,K.H.,
            Yang,S.P., Yeh,R.F., Collins,F., Guyer,M.S., Peterson,J.,
            Felsenfeld,A., Wetterstrand,K.A., Patrinos,A., Morgan,M.J., de
            Jong,P., Catanese,J.J., Osoegawa,K., Shizuya,H., Choi,S. and
            Chen,Y.J.
  CONSRTM   International Human Genome Sequencing Consortium
  TITLE     Initial sequencing and analysis of the human genome
  JOURNAL   Nature 409 (6822), 860-921 (2001)
   PUBMED   11237011
  REMARK    Erratum:[Nature 2001 Aug 2;412(6846):565]
COMMENT     REFSEQ INFORMATION: The reference sequence is identical to
            CM000684.2.
            On Feb 3, 2014 this sequence version replaced gi:224589814.
            Assembly Name: GRCh38.p7 Primary Assembly
            The DNA sequence is composed of genomic sequence, primarily
            finished clones that were sequenced as part of the Human Genome
            Project. PCR products and WGS shotgun sequence have been added
            where necessary to fill gaps or correct errors. All such additions
            are manually curated by GRC staff. For more information see:
            http://genomereference.org.
            
            ##Genome-Annotation-Data-START##
            Annotation Provider         :: NCBI
            Annotation Status           :: Full annotation
            Annotation Version          :: Homo sapiens Annotation Release 108
            Annotation Pipeline         :: NCBI eukaryotic genome annotation
                                           pipeline
            Annotation Software Version :: 7.0
            Annotation Method           :: Best-placed RefSeq; Gnomon
            Features Annotated          :: Gene; mRNA; CDS; ncRNA
            ##Genome-Annotation-Data-END##
FEATURES             Location/Qualifiers
     source          1..13111
                     /organism="Homo sapiens"
                     /mol_type="genomic DNA"
                     /db_xref="taxon:9606"
                     /chromosome="22"
     gene            complement(<1..870)
                     /gene="C22orf24"
                     /gene_synonym="HSN44A4A"
                     /note="chromosome 22 open reading frame 24; Derived by
                     automated computational analysis using gene prediction
                     method: BestRefSeq."
                     /db_xref="GeneID:25775"
                     /db_xref="HGNC:HGNC:23051"
     misc_RNA        complement(741..870)
                     /gene="C22orf24"
                     /gene_synonym="HSN44A4A"
                     /product="chromosome 22 open reading frame 24, transcript
                     variant 4"
                     /note="Derived by automated computational analysis using
                     gene prediction method: BestRefSeq."
                     /transcript_id="NR_126507.1"
                     /db_xref="GeneID:25775"
                     /db_xref="HGNC:HGNC:23051"
     mRNA            complement(741..870)
                     /gene="C22orf24"
                     /gene_synonym="HSN44A4A"
                     /product="chromosome 22 open reading frame 24, transcript
                     variant 3"
                     /note="Derived by automated computational analysis using
                     gene prediction method: BestRefSeq."
                     /transcript_id="NM_015372.2"
                     /db_xref="GeneID:25775"
                     /db_xref="HGNC:HGNC:23051"
     gene            1..13111
                     /gene="YWHAH"
                     /gene_synonym="YWHA1"
                     /note="tyrosine 3-monooxygenase/tryptophan 5-monooxygenase
                     activation protein eta; Derived by automated computational
                     analysis using gene prediction method: BestRefSeq."
                     /db_xref="GeneID:7533"
                     /db_xref="HGNC:HGNC:12853"
                     /db_xref="HPRD:00215"
                     /db_xref="MIM:113508"
     mRNA            join(1..328,11647..13111)
                     /gene="YWHAH"
                     /gene_synonym="YWHA1"
                     /product="tyrosine 3-monooxygenase/tryptophan
                     5-monooxygenase activation protein eta"
                     /note="Derived by automated computational analysis using
                     gene prediction method: BestRefSeq."
                     /transcript_id="NM_003405.3"
                     /db_xref="GeneID:7533"
                     /db_xref="HGNC:HGNC:12853"
                     /db_xref="HPRD:00215"
                     /db_xref="MIM:113508"
     CDS             join(242..328,11647..12300)
                     /gene="YWHAH"
                     /gene_synonym="YWHA1"
                     /note="Derived by automated computational analysis using
                     gene prediction method: BestRefSeq."
                     /codon_start=1
                     /product="14-3-3 protein eta"
                     /protein_id="NP_003396.1"
                     /db_xref="CCDS:CCDS13901.1"
                     /db_xref="GeneID:7533"
                     /db_xref="HGNC:HGNC:12853"
                     /db_xref="HPRD:00215"
                     /db_xref="MIM:113508"
                     /translation="MGDREQLLQRARLAEQAERYDDMASAMKAVTELNEPLSNEDRNL
                     LSVAYKNVVGARRSSWRVISSIEQKTMADGNEKKLEKVKAYREKIEKELETVCNDVLS
                     LLDKFLIKNCNDFQYESKVFYLKMKGDYYRYLAEVASGEKKNSVVEASEAAYKEAFEI
                     SKEQMQPTHPIRLGLALNFSVFYYEIQNAPEQACLLAKQAFDDAIAELDTLNEDSYKD
                     STLIMQLLRDNLTLWTSDQQDEEAGEGN"
ORIGIN      
        1 gcggccgcgt ctcctccctc ggcgttgtcc gcggcgcgag ccacagcgcg cggggcgagc
       61 cagcgagagg gcgcgagcgg cggcgctgcc tgcagcctgc agcctgcagc ctccggccgg
      121 ccggcgagcc agtgcgcgtg cgcggcggcg gcctccgcag cgaccgggga gcggactgac
      181 cggcgggagg gctagcgagc cagcggtgtg aggcgcgagg cgaggccgag ccgcgagcga
      241 catgggggac cgggagcagc tgctgcagcg ggcgcggctg gccgagcagg cggagcgcta
      301 cgacgacatg gcctccgcta tgaaggcggt gagcgcgccg ggagcccggg cggctggccg
      361 gggggggcct ggcgttgggg agggacgggg atggccgcgg gcgcgttccc ctcccggcca
      421 tgggcgaccc ggcgacccgg ctgggcgtgg ccgcccgccc gcccttagcc cgcgcttccc
      481 gctcccgctg ggcgccccgc cacttcctga ggctgggccc agggtggggg atccgggagg
      541 gtgcagttcg ggatcgcgaa ggcagccccg gaaggggggc gggccggtcg gggtcgccac
      601 atcttagttc ggaacccggc cgggggcaga gggtgcccta ggggacgcga aggagccgca
      661 tttctcctag agcgtttcac cggacccggg ggctccccct ctcgtcttcc tccgttcccc
      721 aacttggaat aaagaatcac ctagtaagtg gcgccctgtc tcagctggtt ttctctgcca
      781 cgacctgaag tctgcaattc cgatctgttt tgctctgctc gttcgaattg ttctggttcc
      841 atcttcccac gcctgggggt ctggctttgt gtgcgaagac ccctttcctg cagtctaggc
      901 gtggacgggg gcgggagagt gggcggaggg tgtggggccc cactccacag ccccaggttt
      961 gctgctgcgc tgtctgcttg gagattaaaa tgaaacgtga cttctaggtg agacgaatct
     1021 gtgtgtcttt gcattcctga gaccctcata aatcgattct gcagcttctc cggtggatga
     1081 gtcgtgccca gccacaccct agcaaaatac cgtgggtcac acaccacctg catttctgag
     1141 ttccggttac catctcactc tctctccacg ttattttacg ttttctgtaa atgaatattt
     1201 cctctccctg cgtcaaggtc acacagtggt agaacaactg cgaccaccaa cctatgttca
     1261 gtgtacaacc tcctgagacc tgggaggatc cccttgaact ccgccttaga cctatacatt
     1321 cagaaattcg ggcggtgaga ctcagacatc tgcattgtaa ccagctctca caggcgattt
     1381 ttagctggct taagtctgag aattactgcc catgattata gtaaatgtat cctttgctgg
     1441 ccttttggag ggagttccga aaaaaaactg ccaatacaaa ggctccctaa aatcttaagt
     1501 catttggaaa gctcatttga aggcttttga tgttaatatc agatgaaata tgtagttggg
     1561 gccaatattt aggattgttc aggtaagaaa ggtgcttgaa gagttgcctt tcctctggtg
     1621 tccttgttac acacataact gggtgtgttt ggaaaccagc aacaccgttg cccgtatgtt
     1681 gatttgttgg tgatcttgac ttgagcacta ttagcatgct gttgtggtga ggcaggtttt
     1741 cttccagacc gggggacggt ctaggtctgg aggctgaact ttatgtaatt cagggggtcc
     1801 tttaaaagaa aatctaaaat atagttttgc atattttaca aaaatgggac tgacgaatgc
     1861 atttccttgg aagggaccct gaaccttaat tttctgtggg ataaagctgc ctctgtccac
     1921 agcaggtcac acttaagccc ctcctcccca gtaactgagt ggtgctggga ttatgcaggc
     1981 tgaggcctct ccacacattt tcatgaagtg gttgctcacc ctctaagtga gacgtaaaga
     2041 ctgcagtgtt cggagccctt tgggaaataa atgtggtgaa aagaaaggag ggacgaggtt
     2101 taaaggaagg ggaaatggag gttaaggaaa aatggctaga aggtgtgttc tggaacaatc
     2161 agaaacctga ggcaacttga aatgggggaa aaaggcaaga atggagagat gttaccagaa
     2221 cgaaatctag tttgagcaga gaaaaagact ggctttctag taggcttgta aaatgctttc
     2281 ctgcagcaag ctacttgtgt ccatagatct tctctggagg gttaaggtag ccttttgtaa
     2341 accaaaggaa tctataatat ctatatttga aataattaat gagttggaaa agccacccag
     2401 cgtagaagag tcaatccaag ctttaattct gccatctcag aatggtgata aaccatttct
     2461 cccccatcat ctaaatggaa tatattgtgc ttataggtat tttctttaaa agaaaaaaaa
     2521 gaatatattg gaagggactg gcaggggtca ctttccctgc taacttggtg tttgtagatt
     2581 aaattcttaa tgttactggg atgactcagt ctctatgtta ttaatctcat cagccttaac
     2641 taaggctttt ggaaagggtg taagtttcag taaccctctg ggtttacctg ggctttcttc
     2701 agggctgggg aagggcaggt aagtagcctg ctgtagggag gatggagcag gacacatgtg
     2761 ttaaggatat attctgatgc caccagtctg taaccttgaa acttacatct tggctttagg
     2821 tcctctgaag tataaaacta gtgatgttgc tgttattaac aagtcagttt tgccttcagt
     2881 cttctaactt gttttctgtt tccttcataa ttaaaatgct cacttgataa tactgccttc
     2941 ctgtaatgat tgatgttcct cattctacca gcgtcacctg gaggacagtg ttggtaagct
     3001 tgaagaaaaa tcgtgcatac tggaaacaat ggtcttgcct caaacctgtt gagaacttct
     3061 cttccctgct tctctccata atttgaagaa gcaagaaatg tttctgaagt gaagcataaa
     3121 ggagtatctt caagctctat ctcataccta ccagcttgca tagagtataa tagtgggaag
     3181 aaatattgtg aaagattcta gaacctaagt cctttctagg ctaggcaatt ctaggctaca
     3241 caattcgtag tctctgtaaa taccatttga taactgaaat aaacctataa agtgggatta
     3301 aatgttagtc cagaagacta agtgatttaa ggaaagaggg aaaataacca gatagatttc
     3361 tggtggatat tcatagacag acataatttc atcatgtatt atggccctaa gtcatctatt
     3421 ttatattaaa acatagatgg taactgtaaa gttatcaaat gtaaaaatta ctgggctagc
     3481 attgtgtttt aacactgata caccagttga ttacagtgtt gacagaaaac gggcagaaac
     3541 acgtttaaag tacctgcaga atatatatat agaaatcttt tttttttaat cagtgttgac
     3601 caggttggcc tcgaacgtgt agcctcacct ccccgagtgc cagggcaacc ggcctgagcc
     3661 acagcggctc cctagaaatc ttaagtgcag gaaacaaaac tacagtttaa ggaaacagga
     3721 gtcggagagg aggggcattt ggcccaacca ctggcaaaag gctgttgttg caacaactgt
     3781 gagattctgg gaagtgggga aatgagcagg tgctgtgtaa aagtgcacag ctgactgccc
     3841 caggtgagac agatcagtgt cacagagagt aggaggattt tgaggtgtga ttagtatttt
     3901 tttttttttt cttaaagaga tggtctcgtt ctggaaccca ggctggagtg cagtcgtggc
     3961 acgatcataa ttcactgtag ccttgagctc ctgggctcaa gtgaacctcc tgagcagctg
     4021 ggactacaga tgcatgccac cgtgcccagc taattattaa attgtataga caggatctct
     4081 atatggtacc caagttggtc tcaaactcct ggcctcaagc agtcctcctg cctcagccta
     4141 ttaaagtgct gggattacag gagtgagcta ccacacccaa ccagtaggaa atcttaaagc
     4201 cacattgata ctacagtttg aaatatgtaa aaactaggga gctatgtttc ccactaactg
     4261 ggcatttaaa atgtaatcgt ctttgaggaa ggaagaaggc tctggattat tcttgtaata
     4321 gtttgaattt aaaaggtcct ttcaggtggg caaacagctt acgtggcttt cttgcactga
     4381 aatagaaact gtagtcccca tgtgggtttg ggtccctgaa ttatccccag aagaacttcc
     4441 acagtccgga actgactccc ttaaagaaac caaaaatgta ttttctttgg tggggatttt
     4501 ctttagttgg tctttgtctg ggattttata tcagtgacag actgtagcgt cacacttttc
     4561 cagaaatacg gtttcggaga gggtacccct aacgttttat gtgtgtgtgt gttacattta
     4621 gcaagtttat ataacatatt ttactttttt tttttttttt ttttttgaga cagtttcgct
     4681 cttgttgccc aggctggagt acaatggagc aatctcggct ctctgcaacc tctgcctccc
     4741 gggttcaagc aattctcctg cctcagcctc ccaagtagct gggattacag gcatgcacca
     4801 ccatgccatg cccgcctaat tttgtatttt tagtagagat ggggtttctc catgttggtc
     4861 aggctggtct tgaacacccg acctcaggtt atccacctgc ctcggcctcc caaagtactg
     4921 ggattacagg cgtgagccac tgcgcttggt tagaacttat ttaacttttt aggcacttgg
     4981 taaacggtag ctgttagtcc atgtgtactt ttttttttgg tggggggggg agtcatgctc
     5041 tgtcacccag gctggagtgc agtggcagga tcttggttca ctgcaagctc cgcctcctgg
     5101 gttcacgcca ttctcctgtg tcagcctccc aagtagctgg gactacaggt gcccgccacc
     5161 ttccatgtgt acattcttgt ttaacaattc aggataggta ctgttactcc cctttacaaa
     5221 tgagactttc agaggttgat tttctcatgg tcaaacagct agtaagttgt gaattcaaga
     5281 ttcaaactca aatttagagc tctcatttta accactatgt aacaatgccc catgaggcaa
     5341 agggataata tgtctagtat acattctggt atattaacca ttgtcagcac tggtgactga
     5401 aatccaagaa ctcttcataa gtgggcttac taaacaaata attttatctg ttgggtgcaa
     5461 gtcatttttt ttttccaaat acgattaaga acaatctgcc atttatgggt tttagctaca
     5521 acagagaaac ataagaggga aactcacata tctggatttt gcttgttctg aaggcttgga
     5581 ggcctttttt tttttttttt tttttttttt tttttttttt ttgcttaaca aagtattgaa
     5641 tttgagtttc tcctgagtta agaagtgcag gactatgtta cattttattt ggggtatttt
     5701 aagaaattat ttcatattct tggcaccagt tgtttctcca tattgccttt aatgtatttt
     5761 tctccctgca ccctttagta tatttttatg caggccccaa aatttctgtc tctaggttgc
     5821 tggtaaaatt cctcctagtg tccaagtgga ggcagcttgt cttctgtccc agcattttgg
     5881 tgctcctccc gcccctactc ctggctgcag tggcattccc ttctgcggtg gtgagtgtta
     5941 gcacttccaa tgatccgaac ctggcacagc ttctgaagcc ttcaattcgg atgcctctag
     6001 ggacagtagc atgcagtaat gccattcaga tggtgttgta tttaatcctt gccaatcccc
     6061 atgaaaatgt tcagttatgt caaaagcaag gcaaaaacag tctcttggct atacaagggt
     6121 agctgtttta tttgactaaa atttagctta gagtggatgt tacttacccg aacttgcctg
     6181 ctctgagctt gaagtttagc ctatttgtgg tcttacagaa ttgcagcctc atcctggtga
     6241 ggataagggg ctcagcctga ccctggctgg tgatgttctt gcccagtggc ctgtaggact
     6301 tggtctgttg gtggatatct ttccagcttg gggcaggcca ggcaagatcc tcacttccta
     6361 agcattaact tgggaaagag ctcagcaagc tttcatccct ctagctcatt ttttgttttt
     6421 ttgagacaga gtcttgctct gtcgcccaag ctggagtgca gtggcacagt cctggctcac
     6481 tgcaacttcc acctcctggg ttcgagcgat tgtcatgtcc cacccaagta gctgggatta
     6541 caggtgcacg ccaccatgcc cagctaattt ttgtattttt agtagagatg gggtttctct
     6601 atattgactg ggttggtgtc gtactccctg gcctcaagtg atccgcctgc cttggcctcc
     6661 caaagtgctg ggattacagg tgtgagccat cacacctggc ccctcaaacc ctcaaactga
     6721 cttttctcac acagacacac acacatacac gtacacacac acttctgcca aagaagctta
     6781 aaggttttat gatgtggtta tgtttactta atcatgagaa tcatttactc atatcaaaag
     6841 caagctggtt gatagcatgt aggtgtgggt agctataaag gatgagccca tagcatgtgt
     6901 ggagctgtga aggatggcag catattcgag tgaggtagca ttacccctaa cttaggcagc
     6961 tatggcctgg cagctcgggg gtggcatttt tgtttgctca gtgttacttt tgatgttgga
     7021 tgtttcccag attgagaact ttaaattttc ctaaatagtc cctgtactgt ttttggcagt
     7081 ggatctattt ttactcacac acatagtttt ttgccttgtg agtagtgggt ggaggccctt
     7141 aggggttttt gggtaaatga atagtgtcat aggaagataa gtgaatgatc agcaggccag
     7201 gtcatttttg acatttagta atgttggggg tagtcctgga gcagagaaaa tgtgtgaagt
     7261 gagtgccctg gggtggggac taggtgtagc caaaggctgt ttggtcagga cgtgagtaaa
     7321 actggctgac agggaagtcc aatccttaaa agaaatggag aggagggcct ttgtgcatgg
     7381 gaagagccca tcagtttaag gttgtccttc aggaagggtg taagtaggat tacagagggt
     7441 gggaaggcag gcaggacacc tagaaagcag agaggctgtg agcaggggtg gcgaaacccc
     7501 tggtttgtgg cccggtgaag actcagtgcc tagtgtggct acactgaggg aaggtgccgt
     7561 gtggcagaaa tgactgttgt aatcttggtg ttagagcgga aagaggctga aaactattgt
     7621 ctaggcctgt ctgtaaaatt ctgtcttgtt gttgcttcat gttcctgatt tgtggagatg
     7681 cagcaaatgt gatttcatta gattttgcag atgatcttag gtagcatggt cggggcctgg
     7741 agagcatcca ttactctgtg ttgccacccg gtgtttgcct ctcagtacag tttatgactg
     7801 aacttttcat tagttctcct ggctcctgta ttttggtatt tgaagtgttg ggaactggtg
     7861 ctaagtatca tccatcaaga ttggctatcc atctttttgt tttaatggac tgtctgattt
     7921 tacatgggtc tataattttc cagtctggga aaaactcagt tttctttagt tatctggtca
     7981 agtagtaagc catcttcatt tcatgtttcc ttttgttaac tgaattataa cccaggagta
     8041 ttaaaaaata ctgtatttaa atgtatccag ttatttccta gttaggctct ggctggggta
     8101 ttaggaacaa tatttgcttg ctgagatatg ttagtcaccc tcagctaatg ctgatagtga
     8161 ttcattcaga ctggcaggca accagatgat ttttacataa acactaatac tcccagtaaa
     8221 tgatttttct tgtgaaggtg tcatcataaa tactgcccag tagccttttt tggcagctta
     8281 ttcctgatgg agaaagaata tgcttacaga tacacccaaa cttcacgtta gtaggaagcc
     8341 ctgccacacc ttttattggt gcacaggaaa aacgaaatca tggaacattg gagctgaagg
     8401 aggccttgga gatcatttgg gctaatcctg cttattttac tttggatgtc caaaaaggtt
     8461 gtgatttgtt taaggtcaca tagctagctc agactaaact tcagatgtct tgggtttaat
     8521 aattataccg ccttttgtgt tatgcaagca ttctgtatta tacatacatg tatttcagat
     8581 ttgtactcac tttaaatgat atactctggg aagttacctt ggtgtatctt tgccagtttc
     8641 acagaagcag ctttgttagt cacaggagga agtatattgt gactccttat ggatattatt
     8701 tgtattttaa tgccaaatgg ccttagttta attactacaa gatgaaagga gctctccaaa
     8761 ttctgttgtt gccttatgct ttgttttatt gaatattgct ctagaaacgc aagtcattct
     8821 agaggattca agcattctga aatttatcag aatatttggg atggaatttt gattcagaag
     8881 tgttgttcgt taaaagacta agtagttact catctttttg tagttcataa gtgtgatgat
     8941 tgggttttga catgcaggtg tgagatgtgc caccctcaaa ccttgttaca acatagacat
     9001 gtgaccctct gatgtgggca aaaaaagact aagttattaa atatttacaa agtctctatt
     9061 ttccgtaaga aaatgtatgt aagtgtttaa aggcacttac tggaggagga aactagtggg
     9121 gttataggtg ttcagctgga tttaagggga gcatggattg tagattcatg gtagactggg
     9181 gcagatcaca gtgagaggta tggagactac taatgaatat gtgaggatga ataatgagaa
     9241 ccctggcttg accagagtgg aggcagcacc cctggggaat ggtcaggata gctgttagcc
     9301 aaagaccaca ctgaagaaag aagtgggtag gcaaaggaga gactttgcct gtgttaaggg
     9361 tttgtagcag aagagtaggg gtcctgggga cagggaaatg gagaaattaa gagtgagctg
     9421 gtatttttat tttgtctggg gcttgggggt agggaggact cagacaattg cttgttttac
     9481 tttgtgagaa cttggcacgt tttctgattt ttacctgtaa taatgattac acttgctgct
     9541 tatgtccttg aaccactaat tccccaaata aaccatcatt gttcatgatt tctgatactc
     9601 cactgctcag tcttctcaat ccattttaag tgtgtctatt tgaatatgct attgataact
     9661 ttccccaatg aacttggcct tttccctctg gaggttctgt ccttacagat tggtttaagt
     9721 aatacctttt ttgtttagtg ttttatggtt tcctaagtgc tttgctttct tttttttcat
     9781 tattgaaatt aaagaccttt tggataagca gagactgatt taataaaatt aaagaccttt
     9841 accagtaggt catattaagg aatccctcta ctttagacga cacaccatct tttaagggct
     9901 tgtgaaatgt cctgggtcaa tttaggaagt cattttcttt gcttgggccc agaccaactc
     9961 tgttagcaac tctgttagga actcttgtta ggaaactctg ttagtttcct agggggtgct
    10021 gaacctagta cgacaaactg gatagtttaa aataataaat gtattctctc atagttctgg
    10081 acgctagaag tttgaaagtg aggtgtaggc aggccacgct ccctctgaag gctctaggga
    10141 agaatccttc ctaggcactc tcccagcttc tggtggcttc tggcaaccct tggtgttcct
    10201 tggcttgtag atgcgtcact ccagtctttg cctccactgt cacatggcat tcttcctgtg
    10261 tgtgtgtcaa aatctcacta tccttataag gacacctgta attgcactta gggcacaccc
    10321 taatgtccag tatgacttca tcttaactaa ttacatctgc aaagacccta tttccaaata
    10381 agctcacatt cacaggaacc tagggtcaga acttcagcgt atcttttggc gggggataca
    10441 gttcaaccac tgcaaagtct aataatgctc ttcctactaa ctgcatagct agttcacttg
    10501 tagttggcat catggagaac taagggaagt taaagcttgt gaaatttaac tcttccactt
    10561 aaaataattg atgcttccat ccttgatgac cagagtttcc tgtgaggtag gtcagagtac
    10621 aacttcctgc tgagtagctg tgcttccttt cactaggagc tgggggtact ttcatgtcac
    10681 ttatgaattg ttcttcattt tggtttggga gagggctggg agtatcagtt agggttccat
    10741 gtgtagccac acagggcgaa gctctggcca ctggatctgt gtgatgttcc atctgatctg
    10801 tgaagcccca ccatctgtta atgtgtattt gaggagtggt tggttctttc cagagtataa
    10861 agctggaagc agagtctgga acacttccag tctgttgtct ttgaacattt gacaaaggga
    10921 ccgtacgatc ttactgttca gagtatcttt tttttttttt tttttttctt ttgagacgga
    10981 ggcttgctct gtcgctagct aggctggagt gcagtggcac gatctgggct cactgcaacc
    11041 tccgggttca agagtttctc ttgcctcagc ctcccaagta gctgggacta caagcgcgtg
    11101 ccaccacgcc cagctaattt ttgtattttt agtagagatg gggtttcacc atgttggcca
    11161 gaatggtctc gatctcttga cctcatgatc tgcccgccct tggcctcctg aagtgctggg
    11221 attacaggca taagccatcg cgcccggcct gttcagagta tcttttgcag aatggctgaa
    11281 gctcgaggtt ttcttcttca ccattatgta ctgctgctgt acaacctttt cataattatc
    11341 cttagtccca ttcctctacc aaggtgaaag caacatctta tcagacccga attatgaatt
    11401 tctcaagccc ctatgatttt ctgttttggg tgccaagtat ttatctcttc tgttagacta
    11461 tagtctttct tcacataggg ttcatgtcta tattggtttt atccatgggt ggtttttatt
    11521 ctccagagtg actgacctgt tcgtaattcc gttcttgaga aggattgttg attatgttga
    11581 agggaaggct tcttaccaag attttcagat tttgctttca atgtttatct ttttggggtt
    11641 ttgcaggtga cagagctgaa tgaacctctc tccaatgaag atcgaaatct cctctctgtg
    11701 gcctacaaga atgtggttgg tgccaggcga tcttcctgga gggtcattag cagcattgag
    11761 cagaaaacca tggctgatgg aaacgaaaag aaattggaga aagttaaagc ttaccgggag
    11821 aagattgaga aggagctgga gacagtttgc aatgatgtcc tgtctctgct tgacaagttc
    11881 ctgatcaaga actgcaatga tttccagtat gagagcaagg tgttttacct gaaaatgaag
    11941 ggtgattact accgctactt agcagaggtc gcttctgggg agaagaaaaa cagtgtggtc
    12001 gaagcttctg aagctgccta caaggaagcc tttgaaatca gcaaagagca gatgcaaccc
    12061 acgcatccca tccggctggg cctggccctc aacttctccg tgttctacta tgagatccag
    12121 aatgcacctg agcaagcctg cctcttagcc aaacaagcct tcgatgatgc catagctgag
    12181 ctggacacac taaacgagga ttcctataag gactccacgc tgatcatgca gttgctgcga
    12241 gacaacctca ccctctggac gagcgaccag caggatgaag aagcaggaga aggcaactga
    12301 agatccttca ggtcccctgg cccttccttc acccaccacc cccatcatca ccgattcttc
    12361 cttgccacaa tcactaaata tctagtgcta aacctatctg tattggcagc acagctactc
    12421 agatctgcac tcctgtctct tgggaagcag tttcagataa atcatgggca ttgctggact
    12481 gatggttgct ttgagcccac aggagctccc tttttgaatt gtgtggagaa gtgtgttctg
    12541 atgaggcatt ttactatgcc tgttgatcta tgggaaatct aggcgaaagt aatggggaag
    12601 attagaaaga attagccaac caggctacag ttgatattta aaagatccat ttaaaacaag
    12661 ctgatagtgt ttcgttaagc agtacatctt gtgcatgcaa aaatgaattc acccctccca
    12721 cctctttctt caattaatgg aaaactgtta agggaagctg atacagagag acaacttgct
    12781 cctttccatc agctttataa taaactgttt aacgtgaggt ttcagtagct ccttggtttt
    12841 gcctctttaa attatgacgt gcacaaacct tcttttcaat gcaatgcatc tgaaagtttt
    12901 gatacttgta actttttttt ttttttggtt gcaattgttt aagaatcatg gatttatttt
    12961 ttgtaactct ttggctattg tccttgtgta tcctgacagc gccatgtgtg tcagcccatg
    13021 tcaatcaaga tgggtgatta tgaaatgcca gacttctaaa ataaatgttt tggaattcaa
    13081 tgggtaaata aatgctgctt tggggatatt a
//
